# Supplementary material for: Structural basis for urate recognition and apigenin inhibition of human GLUT9
Source: Nat Commun. 2024 Jun 12;15:5039. doi: 10.1038/s41467-024-49420-9 (PMC11169512; doi:10.1038/s41467-024-49420-9)
Supplement: Supplementary file 4 — Source Data [file 41467_2024_49420_MOESM4_ESM.zip]

Archive with 5 entries (5 files):
- Source data/MD simulation_final for GLUT9-GLU.txt
- Source data/MD simulation_final for GLUT9-UA.txt
- Source data/MD simulation_initial for GLUT9-GLU.txt
- Source data/MD simulation_initial for GLUT9-UA.txt
- Source data/Source Data.xlsx
