# Supplementary material for: Structural basis for urate recognition and apigenin inhibition of human GLUT9
Source: Nat Commun. 2024 Jun 12;15:5039. doi: 10.1038/s41467-024-49420-9 (PMC11169512; doi:10.1038/s41467-024-49420-9)
Supplement: Supplementary file 4 — Source Data [file 41467_2024_49420_MOESM4_ESM.zip › Source data/MD simulation_final for GLUT9-GLU.txt]

{ 
 s_m_m2io_version
 :::
 2.0.0 
} 

f_m_ct { 
 s_m_title
 b_ffio_use_custom_oplsdir
 b_ppw_created_disulfur
 b_ppw_prepared
 i_m_Source_File_Index
 i_pdb_PDB_CRYST1_z
 r_chorus_box_ax
 r_chorus_box_ay
 r_chorus_box_az
 r_chorus_box_bx
 r_chorus_box_by
 r_chorus_box_bz
 r_chorus_box_cx
 r_chorus_box_cy
 r_chorus_box_cz
 r_i_Bend_Energy-S-OPLS
 r_i_Dihedral_Energy-S-OPLS
 r_i_El-14_Energy-S-OPLS
 r_i_Electrostatic_Energy-S-OPLS
 r_i_LJ-14_Energy-S-OPLS
 r_i_Max_Derivative-S-OPLS
 r_i_Potential_Energy-S-OPLS
 r_i_RMS_Derivative-S-OPLS
 r_i_Stretch_Energy-S-OPLS
 r_i_Van_der_Waals_Energy-S-OPLS
 r_i_target_temperature
 r_pdb_PDB_CRYST1_a
 r_pdb_PDB_CRYST1_alpha
 r_pdb_PDB_CRYST1_b
 r_pdb_PDB_CRYST1_beta
 r_pdb_PDB_CRYST1_c
 r_pdb_PDB_CRYST1_gamma
 r_ppw_preprocess_pH
 s_ffio_ct_type
 s_m_Source_File
 s_m_Source_Path
 s_m_entry_id
 s_m_entry_name
 s_pdb_PDB_CRYST1_Space_Group
 s_pdb_PDB_TITLE
 s_pdb_PDB_format_version
 s_ppw_het_states
 s_ppw_prepared_with_version
 s_m_subgroup_title
 s_m_subgroupid
 b_m_subgroup_collapsed
 s_m_original_cms_file
 s_chorus_trajectory_file
 i_m_ct_format
 :::
 "GLUT9-GLU - prepared + POPC" 
  0
  1
  1
  1
  0
  71.1957931518555
  0
  0
  0
  67.6199111938477
  0
  0
  0
  88.5980453491211
  1027.76990740389
  798.294267826263
  921.578717288546
  -2317.85322982469
  2225.06536667765
  0.936407057607462
  -1340.06496257986
  0.0556793673963429
  245.408774235117
  -4271.09798056628
  298
  210.797
  90
  210.797
  90
  210.797
  90
  7.4
  full_system 
  GLUT9-GLU-PREP-out.maegz 
  /home/nicole/Desktop/GLUT9-GLU-PREP 
  2 
  GLUT9-GLU.1 
  "P 1" 
  GLUT9-GLU 
  3.0 
  eJxdkVsKgzAQRbci+bbF1Ee1WxEJwUYbSE1JtFDEvXeSFMf0R84cGedeXAl7C2Olnhi5JVVB8zJNwHG1CGdWQuHZrqR/cDMK64Y2L+trmmRdmjisEZsdmwyRIl4Qc8QCsUSsEPFa468BE23uEPyQJ0ShvyheuHuxKFDUfqX5Ey4BxTqhSSyqXbh3oWAsriioFxjMRQrtY+FXXK+XmLiaP1DslJ3hc+QpZq5Y0NL/gXUDbXttBAzTohSMcho0s7M5GMu0kaOEPZADV1Zs3bZ9ARnGehg= 
  2023-4 
  "MD: 9glu_1" 
  "MD: 9glu_1" 
  0
  desmond_md_job_5_7-out.cms 
  desmond_md_job_5_7_trj 
  2
 m_atom[44168] { 
  # First column is atom index #
  i_m_mmod_type
  r_m_x_coord
  r_m_y_coord
  r_m_z_coord
  i_m_residue_number
  s_m_mmod_res
  s_m_chain_name
  i_m_color
  r_m_charge1
  r_m_charge2
  s_m_pdb_residue_name
  s_m_pdb_atom_name
  i_m_atomic_number
  i_m_formal_charge
  i_m_visibility
  s_m_color_rgb
  s_m_atom_name
  i_m_secondary_structure
  s_m_label_format
  i_m_label_color
  s_m_label_user_text
  r_ffio_x_vel
  r_ffio_y_vel
  r_ffio_z_vel
  r_m_pdb_occupancy
  r_m_pdb_tfactor
  i_des_fullsystem_id
  i_des_scratch_atom_num
  i_des_scratch_entry_num
  i_ffio_grp_energy
  i_i_constraint
  i_i_internal_atom_index
  i_m_Hcount
  i_pa_atomindex
  i_pdb_PDB_serial
  i_ppw_anum
  s_ppw_CCD_assignment_status
  r_pa_state_gap
  s_pa_state
  i_m_pdb_convert_problem
  i_ppw_het
  r_ffio_custom_charge
  i_m_original_index
  :::
  1 26 -12.650235 -20.345253 15.511952 54 C "A" 38 -0.94390 -0.94390 "CYS " " N  " 7 0 1 2E2EFF  "N1"  0 ""  1 ""  0 0 0 1 55.77 1 1 1 0 0 1 2 1 1 1 "CCD match"  <> <> <> <> <> <>
  2 3 -12.132594 -19.970847 14.159092 54 C "A" 24 0.16390 0.16390 "CYS " " CA " 6 0 1 808080  "C2"  0 ""  1 ""  0 0 0 1 55.77 2 2 1 0 0 2 1 2 2 2 "CCD match"  <> <> <> <> <> <>
  3 2 -12.055197 -18.443043 13.903473 54 C "A" 24 0.50000 0.50000 "CYS " " C  " 6 0 1 808080  "C3"  0 ""  1 ""  0 0 0 1 55.77 3 3 1 0 0 3 0 3 3 3 "CCD match"  <> <> <> <> <> <>
  4 15 -11.660191 -17.980696 12.795845 54 C "A" 70 -0.50000 -0.50000 "CYS " " O  " 8 0 1 FF2E2E  "O4"  0 ""  1 ""  0 0 0 1 55.77 4 4 1 0 0 4 0 4 4 4 "CCD match"  <> <> <> <> <> <>
  5 3 -12.893037 -20.799424 13.040667 54 C "A" 24 0.02000 0.02000 "CYS " " CB " 6 0 1 808080  "C5"  0 ""  1 ""  0 0 0 1 55.77 5 5 1 0 0 5 2 5 5 5 "CCD match"  <> <> <> <> <> <>
  6 49 -11.850902 -21.038294 11.591536 54 C "A" 143 -0.33500 -0.33500 "CYS " " SG " 16 0 1 FFFF6B  "S6"  0 "%UT"  13 ""  0 0 0 1 55.77 6 6 1 0 0 6 1 6 6 6 "CCD match"  <> <> <> <> <> <>
  7 25 -12.488051 -17.602721 14.851061 55 S "A" 38 -0.50000 -0.50000 "SER " " N  " 7 0 1 2E2EFF  "N13"  1 ""  1 ""  0 0 0 1 54.94 7 7 1 0 0 13 1 7 13 7 "CCD match"  <> <> <> <> <> <>
  8 3 -12.536562 -16.138110 14.754299 55 S "A" 24 0.14000 0.14000 "SER " " CA " 6 0 1 808080  "C14"  1 ""  1 ""  0 0 0 1 54.94 8 8 1 0 0 14 1 8 14 8 "CCD match"  <> <> <> <> <> <>
  9 2 -11.218980 -15.405611 14.321970 55 S "A" 24 0.50000 0.50000 "SER " " C  " 6 0 1 808080  "C15"  1 ""  1 ""  0 0 0 1 54.94 9 9 1 0 0 15 0 9 15 9 "CCD match"  <> <> <> <> <> <>
  10 15 -11.322233 -14.471330 13.541769 55 S "A" 70 -0.50000 -0.50000 "SER " " O  " 8 0 1 FF2E2E  "O16"  1 ""  1 ""  0 0 0 1 54.94 10 10 1 0 0 16 0 10 16 10 "CCD match"  <> <> <> <> <> <>
  11 3 -13.096861 -15.636191 16.096041 55 S "A" 24 0.14500 0.14500 "SER " " CB " 6 0 1 808080  "C17"  1 ""  1 ""  0 0 0 1 54.94 11 11 1 0 0 17 2 11 17 11 "CCD match"  <> <> <> <> <> <>
  12 16 -14.441017 -16.061171 16.203181 55 S "A" 70 -0.68300 -0.68300 "SER " " OG " 8 0 1 FF2E2E  "O18"  1 "%UT"  13 ""  0 0 0 1 54.94 12 12 1 0 0 18 1 12 18 12 "CCD match"  <> <> <> <> <> <>
  13 25 -10.025014 -15.881295 14.727510 56 L "A" 38 -0.50000 -0.50000 "LEU " " N  " 7 0 1 2E2EFF  "N24"  1 ""  1 ""  0 0 0 1 57.42 13 13 1 0 0 24 1 13 24 13 "CCD match"  <> <> <> <> <> <>
  14 3 -8.761359 -15.212818 14.404154 56 L "A" 24 0.14000 0.14000 "LEU " " CA " 6 0 1 808080  "C25"  1 ""  1 ""  0 0 0 1 57.42 14 14 1 0 0 25 1 14 25 14 "CCD match"  <> <> <> <> <> <>
  15 2 -8.313052 -15.576858 12.968671 56 L "A" 24 0.50000 0.50000 "LEU " " C  " 6 0 1 808080  "C26"  1 ""  1 ""  0 0 0 1 57.42 15 15 1 0 0 26 0 15 26 15 "CCD match"  <> <> <> <> <> <>
  16 15 -7.758408 -14.700903 12.233839 56 L "A" 70 -0.50000 -0.50000 "LEU " " O  " 8 0 1 FF2E2E  "O27"  1 ""  1 ""  0 0 0 1 57.42 16 16 1 0 0 27 0 16 27 16 "CCD match"  <> <> <> <> <> <>
  17 3 -7.659084 -15.653559 15.451404 56 L "A" 24 -0.12000 -0.12000 "LEU " " CB " 6 0 1 808080  "C28"  1 ""  1 ""  0 0 0 1 57.42 17 17 1 0 0 28 2 17 28 17 "CCD match"  <> <> <> <> <> <>
  18 3 -6.932915 -14.454743 16.018201 56 L "A" 24 -0.06000 -0.06000 "LEU " " CG " 6 0 1 808080  "C29"  1 ""  1 ""  0 0 0 1 57.42 18 18 1 0 0 29 1 18 29 18 "CCD match"  <> <> <> <> <> <>
  19 3 -6.321443 -14.758065 17.426036 56 L "A" 24 -0.18000 -0.18000 "LEU " " CD1" 6 0 1 808080  "C30"  1 ""  1 ""  0 0 0 1 57.42 19 19 1 0 0 30 3 19 30 19 "CCD match"  <> <> <> <> <> <>
  20 3 -5.946697 -13.862763 15.036155 56 L "A" 24 -0.18000 -0.18000 "LEU " " CD2" 6 0 1 808080  "C31"  1 ""  1 ""  0 0 0 1 57.42 20 20 1 0 0 31 3 20 31 20 "CCD match"  <> <> <> <> <> <>
  21 25 -8.512276 -16.856377 12.584950 57 L "A" 38 -0.50000 -0.50000 "LEU " " N  " 7 0 1 2E2EFF  "N43"  1 ""  1 ""  0 0 0 1 55.85 21 21 1 0 0 43 1 21 43 21 "CCD match"  <> <> <> <> <> <>
  22 3 -8.166506 -17.388699 11.320603 57 L "A" 24 0.14000 0.14000 "LEU " " CA " 6 0 1 808080  "C44"  1 ""  1 ""  0 0 0 1 55.85 22 22 1 0 0 44 1 22 44 22 "CCD match"  <> <> <> <> <> <>
  23 2 -9.154101 -16.886399 10.221465 57 L "A" 24 0.50000 0.50000 "LEU " " C  " 6 0 1 808080  "C45"  1 ""  1 ""  0 0 0 1 55.85 23 23 1 0 0 45 0 23 45 23 "CCD match"  <> <> <> <> <> <>
  24 15 -8.675283 -16.508765 9.167358 57 L "A" 70 -0.50000 -0.50000 "LEU " " O  " 8 0 1 FF2E2E  "O46"  1 ""  1 ""  0 0 0 1 55.85 24 24 1 0 0 46 0 24 46 24 "CCD match"  <> <> <> <> <> <>
  25 3 -8.285090 -18.921492 11.478643 57 L "A" 24 -0.12000 -0.12000 "LEU " " CB " 6 0 1 808080  "C47"  1 ""  1 ""  0 0 0 1 55.85 25 25 1 0 0 47 2 25 47 25 "CCD match"  <> <> <> <> <> <>
  26 3 -7.332971 -19.569050 12.382956 57 L "A" 24 -0.06000 -0.06000 "LEU " " CG " 6 0 1 808080  "C48"  1 ""  1 ""  0 0 0 1 55.85 26 26 1 0 0 48 1 26 48 26 "CCD match"  <> <> <> <> <> <>
  27 3 -7.643348 -21.047865 12.607140 57 L "A" 24 -0.18000 -0.18000 "LEU " " CD1" 6 0 1 808080  "C49"  1 ""  1 ""  0 0 0 1 55.85 27 27 1 0 0 49 3 27 49 27 "CCD match"  <> <> <> <> <> <>
  28 3 -5.981438 -19.495179 11.708594 57 L "A" 24 -0.18000 -0.18000 "LEU " " CD2" 6 0 1 808080  "C50"  1 ""  1 ""  0 0 0 1 55.85 28 28 1 0 0 50 3 28 50 28 "CCD match"  <> <> <> <> <> <>
  29 25 -10.504354 -16.876427 10.510671 58 V "A" 38 -0.50000 -0.50000 "VAL " " N  " 7 0 1 2E2EFF  "N62"  1 ""  1 ""  0 0 0 1 54.41 29 29 1 0 0 62 1 29 62 29 "CCD match"  <> <> <> <> <> <>
  30 3 -11.607069 -16.365592 9.670249 58 V "A" 24 0.14000 0.14000 "VAL " " CA " 6 0 1 808080  "C63"  1 ""  1 ""  0 0 0 1 54.41 30 30 1 0 0 63 1 30 63 30 "CCD match"  <> <> <> <> <> <>
  31 2 -11.343272 -14.810116 9.485458 58 V "A" 24 0.50000 0.50000 "VAL " " C  " 6 0 1 808080  "C64"  1 ""  1 ""  0 0 0 1 54.41 31 31 1 0 0 64 0 31 64 31 "CCD match"  <> <> <> <> <> <>
  32 15 -11.462049 -14.508140 8.285065 58 V "A" 70 -0.50000 -0.50000 "VAL " " O  " 8 0 1 FF2E2E  "O65"  1 ""  1 ""  0 0 0 1 54.41 32 32 1 0 0 65 0 32 65 32 "CCD match"  <> <> <> <> <> <>
  33 3 -13.031639 -16.658530 10.195715 58 V "A" 24 -0.06000 -0.06000 "VAL " " CB " 6 0 1 808080  "C66"  1 ""  1 ""  0 0 0 1 54.41 33 33 1 0 0 66 1 33 66 33 "CCD match"  <> <> <> <> <> <>
  34 3 -14.106551 -15.679818 9.683335 58 V "A" 24 -0.18000 -0.18000 "VAL " " CG1" 6 0 1 808080  "C67"  1 ""  1 ""  0 0 0 1 54.41 34 34 1 0 0 67 3 34 67 34 "CCD match"  <> <> <> <> <> <>
  35 3 -13.294211 -18.124970 9.939840 58 V "A" 24 -0.18000 -0.18000 "VAL " " CG2" 6 0 1 808080  "C68"  1 ""  1 ""  0 0 0 1 54.41 35 35 1 0 0 68 3 35 68 35 "CCD match"  <> <> <> <> <> <>
  36 25 -10.989336 -14.001679 10.486600 59 A "A" 38 -0.50000 -0.50000 "ALA " " N  " 7 0 1 2E2EFF  "N78"  1 ""  1 ""  0 0 0 1 47.22 36 36 1 0 0 78 1 36 78 36 "CCD match"  <> <> <> <> <> <>
  37 3 -10.917134 -12.547057 10.292263 59 A "A" 24 0.14000 0.14000 "ALA " " CA " 6 0 1 808080  "C79"  1 ""  1 ""  0 0 0 1 47.22 37 37 1 0 0 79 1 37 79 37 "CCD match"  <> <> <> <> <> <>
  38 2 -9.569141 -12.197802 9.602068 59 A "A" 24 0.50000 0.50000 "ALA " " C  " 6 0 1 808080  "C80"  1 ""  1 ""  0 0 0 1 47.22 38 38 1 0 0 80 0 38 80 38 "CCD match"  <> <> <> <> <> <>
  39 15 -9.574024 -11.331210 8.796011 59 A "A" 70 -0.50000 -0.50000 "ALA " " O  " 8 0 1 FF2E2E  "O81"  1 ""  1 ""  0 0 0 1 47.22 39 39 1 0 0 81 0 39 81 39 "CCD match"  <> <> <> <> <> <>
  40 3 -10.898720 -11.865858 11.699245 59 A "A" 24 -0.18000 -0.18000 "ALA " " CB " 6 0 1 808080  "C82"  1 ""  1 ""  0 0 0 1 47.22 40 40 1 0 0 82 3 40 82 40 "CCD match"  <> <> <> <> <> <>
  41 25 -8.448319 -12.791624 10.015030 60 S "A" 38 -0.50000 -0.50000 "SER " " N  " 7 0 1 2E2EFF  "N88"  1 ""  1 ""  0 0 0 1 49.34 41 41 1 0 0 88 1 41 88 41 "CCD match"  <> <> <> <> <> <>
  42 3 -7.232699 -12.709372 9.265547 60 S "A" 24 0.14000 0.14000 "SER " " CA " 6 0 1 808080  "C89"  1 ""  1 ""  0 0 0 1 49.34 42 42 1 0 0 89 1 42 89 42 "CCD match"  <> <> <> <> <> <>
  43 2 -7.239546 -13.142269 7.785176 60 S "A" 24 0.50000 0.50000 "SER " " C  " 6 0 1 808080  "C90"  1 ""  1 ""  0 0 0 1 49.34 43 43 1 0 0 90 0 43 90 43 "CCD match"  <> <> <> <> <> <>
  44 15 -6.612276 -12.437214 7.027321 60 S "A" 70 -0.50000 -0.50000 "SER " " O  " 8 0 1 FF2E2E  "O91"  1 ""  1 ""  0 0 0 1 49.34 44 44 1 0 0 91 0 44 91 44 "CCD match"  <> <> <> <> <> <>
  45 3 -6.031889 -13.416407 10.009213 60 S "A" 24 0.14500 0.14500 "SER " " CB " 6 0 1 808080  "C92"  1 ""  1 ""  0 0 0 1 49.34 45 45 1 0 0 92 2 45 92 45 "CCD match"  <> <> <> <> <> <>
  46 16 -6.319285 -14.818474 10.145111 60 S "A" 70 -0.68300 -0.68300 "SER " " OG " 8 0 1 FF2E2E  "O93"  1 "%UT"  13 ""  0 0 0 1 49.34 46 46 1 0 0 93 1 46 93 46 "CCD match"  <> <> <> <> <> <>
  47 25 -8.039121 -14.085287 7.459726 61 L "A" 38 -0.50000 -0.50000 "LEU " " N  " 7 0 1 2E2EFF  "N99"  1 ""  1 ""  0 0 0 1 47.06 47 47 1 0 0 99 1 47 99 47 "CCD match"  <> <> <> <> <> <>
  48 3 -8.294062 -14.480524 6.034291 61 L "A" 24 0.14000 0.14000 "LEU " " CA " 6 0 1 808080  "C100"  1 ""  1 ""  0 0 0 1 47.06 48 48 1 0 0 100 1 48 100 48 "CCD match"  <> <> <> <> <> <>
  49 2 -9.297780 -13.513432 5.338728 61 L "A" 24 0.50000 0.50000 "LEU " " C  " 6 0 1 808080  "C101"  1 ""  1 ""  0 0 0 1 47.06 49 49 1 0 0 101 0 49 101 49 "CCD match"  <> <> <> <> <> <>
  50 15 -8.920698 -12.692145 4.521735 61 L "A" 70 -0.50000 -0.50000 "LEU " " O  " 8 0 1 FF2E2E  "O102"  1 ""  1 ""  0 0 0 1 47.06 50 50 1 0 0 102 0 50 102 50 "CCD match"  <> <> <> <> <> <>
  51 3 -8.689086 -15.945857 5.839440 61 L "A" 24 -0.12000 -0.12000 "LEU " " CB " 6 0 1 808080  "C103"  1 ""  1 ""  0 0 0 1 47.06 51 51 1 0 0 103 2 51 103 51 "CCD match"  <> <> <> <> <> <>
  52 3 -7.709772 -17.057290 6.167338 61 L "A" 24 -0.06000 -0.06000 "LEU " " CG " 6 0 1 808080  "C104"  1 ""  1 ""  0 0 0 1 47.06 52 52 1 0 0 104 1 52 104 52 "CCD match"  <> <> <> <> <> <>
  53 3 -8.388819 -18.441203 6.037068 61 L "A" 24 -0.18000 -0.18000 "LEU " " CD1" 6 0 1 808080  "C105"  1 ""  1 ""  0 0 0 1 47.06 53 53 1 0 0 105 3 53 105 53 "CCD match"  <> <> <> <> <> <>
  54 3 -6.512299 -17.012328 5.070754 61 L "A" 24 -0.18000 -0.18000 "LEU " " CD2" 6 0 1 808080  "C106"  1 ""  1 ""  0 0 0 1 47.06 54 54 1 0 0 106 3 54 106 54 "CCD match"  <> <> <> <> <> <>
  55 25 -10.512949 -13.662289 5.803257 62 A "A" 38 -0.50000 -0.50000 "ALA " " N  " 7 0 1 2E2EFF  "N118"  1 ""  1 ""  0 0 0 1 44.13 55 55 1 0 0 118 1 55 118 55 "CCD match"  <> <> <> <> <> <>
  56 3 -11.701141 -12.947309 5.297781 62 A "A" 24 0.14000 0.14000 "ALA " " CA " 6 0 1 808080  "C119"  1 ""  1 ""  0 0 0 1 44.13 56 56 1 0 0 119 1 56 119 56 "CCD match"  <> <> <> <> <> <>
  57 2 -11.708767 -11.445106 5.345765 62 A "A" 24 0.50000 0.50000 "ALA " " C  " 6 0 1 808080  "C120"  1 ""  1 ""  0 0 0 1 44.13 57 57 1 0 0 120 0 57 120 57 "CCD match"  <> <> <> <> <> <>
  58 15 -12.278877 -10.862287 4.434169 62 A "A" 70 -0.50000 -0.50000 "ALA " " O  " 8 0 1 FF2E2E  "O121"  1 ""  1 ""  0 0 0 1 44.13 58 58 1 0 0 121 0 58 121 58 "CCD match"  <> <> <> <> <> <>
  59 3 -12.980511 -13.498237 5.897054 62 A "A" 24 -0.18000 -0.18000 "ALA " " CB " 6 0 1 808080  "C122"  1 ""  1 ""  0 0 0 1 44.13 59 59 1 0 0 122 3 59 122 59 "CCD match"  <> <> <> <> <> <>
  60 25 -11.010821 -10.854953 6.306498 63 G "A" 38 -0.50000 -0.50000 "GLY " " N  " 7 0 1 2E2EFF  "N128"  1 ""  1 ""  0 0 0 1 45.95 60 60 1 0 0 128 1 60 128 60 "CCD match"  <> <> <> <> <> <>
  61 3 -10.795752 -9.416591 6.428071 63 G "A" 24 0.08000 0.08000 "GLY " " CA " 6 0 1 808080  "C129"  1 ""  1 ""  0 0 0 1 45.95 61 61 1 0 0 129 2 61 129 61 "CCD match"  <> <> <> <> <> <>
  62 2 -9.617805 -9.035588 5.430786 63 G "A" 24 0.50000 0.50000 "GLY " " C  " 6 0 1 808080  "C130"  1 ""  1 ""  0 0 0 1 45.95 62 62 1 0 0 130 0 62 130 62 "CCD match"  <> <> <> <> <> <>
  63 15 -9.737547 -7.930545 4.931040 63 G "A" 70 -0.50000 -0.50000 "GLY " " O  " 8 0 1 FF2E2E  "O131"  1 ""  1 ""  0 0 0 1 45.95 63 63 1 0 0 131 0 63 131 63 "CCD match"  <> <> <> <> <> <>
  64 25 -8.571163 -9.868101 5.204685 64 A "A" 38 -0.50000 -0.50000 "ALA " " N  " 7 0 1 2E2EFF  "N135"  1 ""  1 ""  0 0 0 1 41.58 64 64 1 0 0 135 1 64 135 64 "CCD match"  <> <> <> <> <> <>
  65 3 -7.517603 -9.571959 4.241885 64 A "A" 24 0.14000 0.14000 "ALA " " CA " 6 0 1 808080  "C136"  1 ""  1 ""  0 0 0 1 41.58 65 65 1 0 0 136 1 65 136 65 "CCD match"  <> <> <> <> <> <>
  66 2 -7.871291 -9.864990 2.766591 64 A "A" 24 0.50000 0.50000 "ALA " " C  " 6 0 1 808080  "C137"  1 ""  1 ""  0 0 0 1 41.58 66 66 1 0 0 137 0 66 137 66 "CCD match"  <> <> <> <> <> <>
  67 15 -7.424313 -9.089559 1.947305 64 A "A" 70 -0.50000 -0.50000 "ALA " " O  " 8 0 1 FF2E2E  "O138"  1 ""  1 ""  0 0 0 1 41.58 67 67 1 0 0 138 0 67 138 67 "CCD match"  <> <> <> <> <> <>
  68 3 -6.252357 -10.275169 4.744473 64 A "A" 24 -0.18000 -0.18000 "ALA " " CB " 6 0 1 808080  "C139"  1 ""  1 ""  0 0 0 1 41.58 68 68 1 0 0 139 3 68 139 68 "CCD match"  <> <> <> <> <> <>
  69 25 -8.729530 -10.862914 2.526804 65 F "A" 38 -0.50000 -0.50000 "PHE " " N  " 7 0 1 2E2EFF  "N145"  0 ""  1 ""  0 0 0 1 41.98 69 69 1 0 0 145 1 69 145 69 "CCD match"  <> <> <> <> <> <>
  70 3 -9.462218 -11.144649 1.284004 65 F "A" 24 0.14000 0.14000 "PHE " " CA " 6 0 1 808080  "C146"  0 ""  1 ""  0 0 0 1 41.98 70 70 1 0 0 146 1 70 146 70 "CCD match"  <> <> <> <> <> <>
  71 2 -10.382268 -10.043634 0.853057 65 F "A" 24 0.50000 0.50000 "PHE " " C  " 6 0 1 808080  "C147"  0 ""  1 ""  0 0 0 1 41.98 71 71 1 0 0 147 0 71 147 71 "CCD match"  <> <> <> <> <> <>
  72 15 -10.537202 -9.738384 -0.324972 65 F "A" 70 -0.50000 -0.50000 "PHE " " O  " 8 0 1 FF2E2E  "O148"  0 ""  1 ""  0 0 0 1 41.98 72 72 1 0 0 148 0 72 148 72 "CCD match"  <> <> <> <> <> <>
  73 3 -10.139950 -12.539577 1.311869 65 F "A" 24 -0.00500 -0.00500 "PHE " " CB " 6 0 1 808080  "C149"  0 ""  1 ""  0 0 0 1 41.98 73 73 1 0 0 149 2 73 149 73 "CCD match"  <> <> <> <> <> <>
  74 2 -11.056383 -12.891970 0.135100 65 F "A" 24 -0.11500 -0.11500 "PHE " " CG " 6 0 1 808080  "C150"  0 ""  1 ""  0 0 0 1 41.98 74 74 1 0 0 150 0 74 150 74 "CCD match"  <> <> <> <> <> <>
  75 2 -10.460373 -12.980477 -1.170634 65 F "A" 24 -0.11500 -0.11500 "PHE " " CD1" 6 0 1 808080  "C151"  0 ""  1 ""  0 0 0 1 41.98 75 75 1 0 0 151 1 75 151 75 "CCD match"  <> <> <> <> <> <>
  76 2 -12.439438 -13.153232 0.344442 65 F "A" 24 -0.11500 -0.11500 "PHE " " CD2" 6 0 1 808080  "C152"  0 ""  1 ""  0 0 0 1 41.98 76 76 1 0 0 152 1 76 152 76 "CCD match"  <> <> <> <> <> <>
  77 2 -11.254460 -13.297564 -2.264032 65 F "A" 24 -0.11500 -0.11500 "PHE " " CE1" 6 0 1 808080  "C153"  0 ""  1 ""  0 0 0 1 41.98 77 77 1 0 0 153 1 77 153 77 "CCD match"  <> <> <> <> <> <>
  78 2 -13.187810 -13.416095 -0.801128 65 F "A" 24 -0.11500 -0.11500 "PHE " " CE2" 6 0 1 808080  "C154"  0 ""  1 ""  0 0 0 1 41.98 78 78 1 0 0 154 1 78 154 78 "CCD match"  <> <> <> <> <> <>
  79 2 -12.605050 -13.446161 -2.023924 65 F "A" 24 -0.11500 -0.11500 "PHE " " CZ " 6 0 1 808080  "C155"  0 ""  1 ""  0 0 0 1 41.98 79 79 1 0 0 155 1 79 155 79 "CCD match"  <> <> <> <> <> <>
  80 25 -10.851620 -9.339218 1.916252 66 G "A" 38 -0.50000 -0.50000 "GLY " " N  " 7 0 1 2E2EFF  "N165"  0 ""  1 ""  0 0 0 1 38.89 80 80 1 0 0 165 1 80 165 80 "CCD match"  <> <> <> <> <> <>
  81 3 -11.426109 -8.024016 1.810193 66 G "A" 24 0.08000 0.08000 "GLY " " CA " 6 0 1 808080  "C166"  0 ""  1 ""  0 0 0 1 38.89 81 81 1 0 0 166 2 81 166 81 "CCD match"  <> <> <> <> <> <>
  82 2 -10.387757 -6.870445 1.402633 66 G "A" 24 0.50000 0.50000 "GLY " " C  " 6 0 1 808080  "C167"  0 ""  1 ""  0 0 0 1 38.89 82 82 1 0 0 167 0 82 167 82 "CCD match"  <> <> <> <> <> <>
  83 15 -9.675125 -6.962782 0.431146 66 G "A" 70 -0.50000 -0.50000 "GLY " " O  " 8 0 1 FF2E2E  "O168"  0 ""  1 ""  0 0 0 1 38.89 83 83 1 0 0 168 0 83 168 83 "CCD match"  <> <> <> <> <> <>
  84 25 -10.326565 -5.842571 2.278194 67 S "A" 38 -0.50000 -0.50000 "SER " " N  " 7 0 1 2E2EFF  "N172"  0 ""  1 ""  0 0 0 1 40.74 84 84 1 0 0 172 1 84 172 84 "CCD match"  <> <> <> <> <> <>
  85 3 -9.641345 -4.541801 2.212300 67 S "A" 24 0.14000 0.14000 "SER " " CA " 6 0 1 808080  "C173"  0 ""  1 ""  0 0 0 1 40.74 85 85 1 0 0 173 1 85 173 85 "CCD match"  <> <> <> <> <> <>
  86 2 -8.241733 -4.588088 1.580658 67 S "A" 24 0.50000 0.50000 "SER " " C  " 6 0 1 808080  "C174"  0 ""  1 ""  0 0 0 1 40.74 86 86 1 0 0 174 0 86 174 86 "CCD match"  <> <> <> <> <> <>
  87 15 -7.936966 -3.810726 0.649172 67 S "A" 70 -0.50000 -0.50000 "SER " " O  " 8 0 1 FF2E2E  "O175"  0 ""  1 ""  0 0 0 1 40.74 87 87 1 0 0 175 0 87 175 87 "CCD match"  <> <> <> <> <> <>
  88 3 -9.702021 -4.119222 3.760014 67 S "A" 24 0.14500 0.14500 "SER " " CB " 6 0 1 808080  "C176"  0 ""  1 ""  0 0 0 1 40.74 88 88 1 0 0 176 2 88 176 88 "CCD match"  <> <> <> <> <> <>
  89 16 -10.917429 -4.288475 4.385500 67 S "A" 70 -0.68300 -0.68300 "SER " " OG " 8 0 1 FF2E2E  "O177"  0 "%UT"  13 ""  0 0 0 1 40.74 89 89 1 0 0 177 1 89 177 89 "CCD match"  <> <> <> <> <> <>
  90 25 -7.391750 -5.548060 2.081911 68 S "A" 38 -0.50000 -0.50000 "SER " " N  " 7 0 1 2E2EFF  "N183"  1 ""  1 ""  0 0 0 1 39.03 90 90 1 0 0 183 1 90 183 90 "CCD match"  <> <> <> <> <> <>
  91 3 -5.987739 -5.725606 1.671804 68 S "A" 24 0.14000 0.14000 "SER " " CA " 6 0 1 808080  "C184"  1 ""  1 ""  0 0 0 1 39.03 91 91 1 0 0 184 1 91 184 91 "CCD match"  <> <> <> <> <> <>
  92 2 -5.894762 -6.132266 0.191298 68 S "A" 24 0.50000 0.50000 "SER " " C  " 6 0 1 808080  "C185"  1 ""  1 ""  0 0 0 1 39.03 92 92 1 0 0 185 0 92 185 92 "CCD match"  <> <> <> <> <> <>
  93 15 -5.119948 -5.583311 -0.606273 68 S "A" 70 -0.50000 -0.50000 "SER " " O  " 8 0 1 FF2E2E  "O186"  1 ""  1 ""  0 0 0 1 39.03 93 93 1 0 0 186 0 93 186 93 "CCD match"  <> <> <> <> <> <>
  94 3 -5.238014 -6.544938 2.732747 68 S "A" 24 0.14500 0.14500 "SER " " CB " 6 0 1 808080  "C187"  1 ""  1 ""  0 0 0 1 39.03 94 94 1 0 0 187 2 94 187 94 "CCD match"  <> <> <> <> <> <>
  95 16 -4.951279 -5.600170 3.721720 68 S "A" 70 -0.68300 -0.68300 "SER " " OG " 8 0 1 FF2E2E  "O188"  1 "%UT"  13 ""  0 0 0 1 39.03 95 95 1 0 0 188 1 95 188 95 "CCD match"  <> <> <> <> <> <>
  96 25 -6.529319 -7.272726 -0.100432 69 F "A" 38 -0.50000 -0.50000 "PHE " " N  " 7 0 1 2E2EFF  "N194"  1 ""  1 ""  0 0 0 1 39.15 96 96 1 0 0 194 1 96 194 96 "CCD match"  <> <> <> <> <> <>
  97 3 -6.557530 -7.822360 -1.461760 69 F "A" 24 0.14000 0.14000 "PHE " " CA " 6 0 1 808080  "C195"  1 ""  1 ""  0 0 0 1 39.15 97 97 1 0 0 195 1 97 195 97 "CCD match"  <> <> <> <> <> <>
  98 2 -7.240219 -6.814023 -2.419777 69 F "A" 24 0.50000 0.50000 "PHE " " C  " 6 0 1 808080  "C196"  1 ""  1 ""  0 0 0 1 39.15 98 98 1 0 0 196 0 98 196 98 "CCD match"  <> <> <> <> <> <>
  99 15 -6.855365 -6.762006 -3.582495 69 F "A" 70 -0.50000 -0.50000 "PHE " " O  " 8 0 1 FF2E2E  "O197"  1 ""  1 ""  0 0 0 1 39.15 99 99 1 0 0 197 0 99 197 99 "CCD match"  <> <> <> <> <> <>
  100 3 -7.297312 -9.107421 -1.356733 69 F "A" 24 -0.00500 -0.00500 "PHE " " CB " 6 0 1 808080  "C198"  1 ""  1 ""  0 0 0 1 39.15 100 100 1 0 0 198 2 100 198 100 "CCD match"  <> <> <> <> <> <>
  101 2 -7.836272 -9.812093 -2.617985 69 F "A" 24 -0.11500 -0.11500 "PHE " " CG " 6 0 1 808080  "C199"  1 ""  1 ""  0 0 0 1 39.15 101 101 1 0 0 199 0 101 199 101 "CCD match"  <> <> <> <> <> <>
  102 2 -7.180037 -10.898267 -3.241471 69 F "A" 24 -0.11500 -0.11500 "PHE " " CD1" 6 0 1 808080  "C200"  1 ""  1 ""  0 0 0 1 39.15 102 102 1 0 0 200 1 102 200 102 "CCD match"  <> <> <> <> <> <>
  103 2 -9.085820 -9.426889 -3.181687 69 F "A" 24 -0.11500 -0.11500 "PHE " " CD2" 6 0 1 808080  "C201"  1 ""  1 ""  0 0 0 1 39.15 103 103 1 0 0 201 1 103 201 103 "CCD match"  <> <> <> <> <> <>
  104 2 -7.633416 -11.475262 -4.332802 69 F "A" 24 -0.11500 -0.11500 "PHE " " CE1" 6 0 1 808080  "C202"  1 ""  1 ""  0 0 0 1 39.15 104 104 1 0 0 202 1 104 202 104 "CCD match"  <> <> <> <> <> <>
  105 2 -9.573083 -10.044314 -4.296202 69 F "A" 24 -0.11500 -0.11500 "PHE " " CE2" 6 0 1 808080  "C203"  1 ""  1 ""  0 0 0 1 39.15 105 105 1 0 0 203 1 105 203 105 "CCD match"  <> <> <> <> <> <>
  106 2 -8.873275 -11.107501 -4.895811 69 F "A" 24 -0.11500 -0.11500 "PHE " " CZ " 6 0 1 808080  "C204"  1 ""  1 ""  0 0 0 1 39.15 106 106 1 0 0 204 1 106 204 106 "CCD match"  <> <> <> <> <> <>
  107 25 -8.284665 -6.090408 -1.996443 70 L "A" 38 -0.50000 -0.50000 "LEU " " N  " 7 0 1 2E2EFF  "N214"  1 ""  1 ""  0 0 0 1 37.47 107 107 1 0 0 214 1 107 214 107 "CCD match"  <> <> <> <> <> <>
  108 3 -8.987027 -5.120578 -2.820970 70 L "A" 24 0.14000 0.14000 "LEU " " CA " 6 0 1 808080  "C215"  1 ""  1 ""  0 0 0 1 37.47 108 108 1 0 0 215 1 108 215 108 "CCD match"  <> <> <> <> <> <>
  109 2 -8.176861 -3.829079 -3.192738 70 L "A" 24 0.50000 0.50000 "LEU " " C  " 6 0 1 808080  "C216"  1 ""  1 ""  0 0 0 1 37.47 109 109 1 0 0 216 0 109 216 109 "CCD match"  <> <> <> <> <> <>
  110 15 -8.492611 -3.229331 -4.259876 70 L "A" 70 -0.50000 -0.50000 "LEU " " O  " 8 0 1 FF2E2E  "O217"  1 ""  1 ""  0 0 0 1 37.47 110 110 1 0 0 217 0 110 217 110 "CCD match"  <> <> <> <> <> <>
  111 3 -10.193257 -4.615865 -1.970306 70 L "A" 24 -0.12000 -0.12000 "LEU " " CB " 6 0 1 808080  "C218"  1 ""  1 ""  0 0 0 1 37.47 111 111 1 0 0 218 2 111 218 111 "CCD match"  <> <> <> <> <> <>
  112 3 -11.516992 -5.483789 -2.047176 70 L "A" 24 -0.06000 -0.06000 "LEU " " CG " 6 0 1 808080  "C219"  1 ""  1 ""  0 0 0 1 37.47 112 112 1 0 0 219 1 112 219 112 "CCD match"  <> <> <> <> <> <>
  113 3 -12.641750 -4.895465 -1.264455 70 L "A" 24 -0.18000 -0.18000 "LEU " " CD1" 6 0 1 808080  "C220"  1 ""  1 ""  0 0 0 1 37.47 113 113 1 0 0 220 3 113 220 113 "CCD match"  <> <> <> <> <> <>
  114 3 -11.932561 -5.858332 -3.433715 70 L "A" 24 -0.18000 -0.18000 "LEU " " CD2" 6 0 1 808080  "C221"  1 ""  1 ""  0 0 0 1 37.47 114 114 1 0 0 221 3 114 221 114 "CCD match"  <> <> <> <> <> <>
  115 25 -7.236919 -3.531054 -2.305681 71 Y "A" 38 -0.50000 -0.50000 "TYR " " N  " 7 0 1 2E2EFF  "N233"  1 ""  1 ""  0 0 0 1 37.84 115 115 1 0 0 233 1 115 233 115 "CCD match"  <> <> <> <> <> <>
  116 3 -6.208475 -2.474937 -2.638926 71 Y "A" 24 0.14000 0.14000 "TYR " " CA " 6 0 1 808080  "C234"  1 ""  1 ""  0 0 0 1 37.84 116 116 1 0 0 234 1 116 234 116 "CCD match"  <> <> <> <> <> <>
  117 2 -5.234059 -2.986215 -3.636209 71 Y "A" 24 0.50000 0.50000 "TYR " " C  " 6 0 1 808080  "C235"  1 ""  1 ""  0 0 0 1 37.84 117 117 1 0 0 235 0 117 235 117 "CCD match"  <> <> <> <> <> <>
  118 15 -5.006273 -2.321485 -4.647073 71 Y "A" 70 -0.50000 -0.50000 "TYR " " O  " 8 0 1 FF2E2E  "O236"  1 ""  1 ""  0 0 0 1 37.84 118 118 1 0 0 236 0 118 236 118 "CCD match"  <> <> <> <> <> <>
  119 3 -5.467305 -1.984186 -1.349794 71 Y "A" 24 -0.00500 -0.00500 "TYR " " CB " 6 0 1 808080  "C237"  1 ""  1 ""  0 0 0 1 37.84 119 119 1 0 0 237 2 119 237 119 "CCD match"  <> <> <> <> <> <>
  120 2 -3.998316 -1.499811 -1.476302 71 Y "A" 24 -0.11500 -0.11500 "TYR " " CG " 6 0 1 808080  "C238"  1 ""  1 ""  0 0 0 1 37.84 120 120 1 0 0 238 0 120 238 120 "CCD match"  <> <> <> <> <> <>
  121 2 -3.850067 -0.266609 -2.170507 71 Y "A" 24 -0.11500 -0.11500 "TYR " " CD1" 6 0 1 808080  "C239"  1 ""  1 ""  0 0 0 1 37.84 121 121 1 0 0 239 1 121 239 121 "CCD match"  <> <> <> <> <> <>
  122 2 -2.814489 -2.101386 -0.913573 71 Y "A" 24 -0.11500 -0.11500 "TYR " " CD2" 6 0 1 808080  "C240"  1 ""  1 ""  0 0 0 1 37.84 122 122 1 0 0 240 1 122 240 122 "CCD match"  <> <> <> <> <> <>
  123 2 -2.608370 0.415782 -2.211415 71 Y "A" 24 -0.11500 -0.11500 "TYR " " CE1" 6 0 1 808080  "C241"  1 ""  1 ""  0 0 0 1 37.84 123 123 1 0 0 241 1 123 241 123 "CCD match"  <> <> <> <> <> <>
  124 2 -1.561844 -1.485149 -0.994955 71 Y "A" 24 -0.11500 -0.11500 "TYR " " CE2" 6 0 1 808080  "C242"  1 ""  1 ""  0 0 0 1 37.84 124 124 1 0 0 242 1 124 242 124 "CCD match"  <> <> <> <> <> <>
  125 2 -1.446025 -0.252592 -1.669355 71 Y "A" 24 0.15000 0.15000 "TYR " " CZ " 6 0 1 808080  "C243"  1 ""  1 ""  0 0 0 1 37.84 125 125 1 0 0 243 0 125 243 125 "CCD match"  <> <> <> <> <> <>
  126 16 -0.206729 0.287361 -1.718682 71 Y "A" 70 -0.58500 -0.58500 "TYR " " OH " 8 0 1 FF2E2E  "O244"  1 "%UT"  13 ""  0 0 0 1 37.84 126 126 1 0 0 244 1 126 244 126 "CCD match"  <> <> <> <> <> <>
  127 25 -4.674465 -4.176627 -3.321020 72 G "A" 38 -0.50000 -0.50000 "GLY " " N  " 7 0 1 2E2EFF  "N254"  1 ""  1 ""  0 0 0 1 35.86 127 127 1 0 0 254 1 127 254 127 "CCD match"  <> <> <> <> <> <>
  128 3 -3.650992 -4.756578 -4.149329 72 G "A" 24 0.08000 0.08000 "GLY " " CA " 6 0 1 808080  "C255"  1 ""  1 ""  0 0 0 1 35.86 128 128 1 0 0 255 2 128 255 128 "CCD match"  <> <> <> <> <> <>
  129 2 -4.140620 -5.195366 -5.535759 72 G "A" 24 0.50000 0.50000 "GLY " " C  " 6 0 1 808080  "C256"  1 ""  1 ""  0 0 0 1 35.86 129 129 1 0 0 256 0 129 256 129 "CCD match"  <> <> <> <> <> <>
  130 15 -3.430215 -5.126596 -6.530360 72 G "A" 70 -0.50000 -0.50000 "GLY " " O  " 8 0 1 FF2E2E  "O257"  1 ""  1 ""  0 0 0 1 35.86 130 130 1 0 0 257 0 130 257 130 "CCD match"  <> <> <> <> <> <>
  131 25 -5.399781 -5.662580 -5.586194 73 Y "A" 38 -0.50000 -0.50000 "TYR " " N  " 7 0 1 2E2EFF  "N261"  1 ""  1 ""  0 0 0 1 34 131 131 1 0 0 261 1 131 261 131 "CCD match"  <> <> <> <> <> <>
  132 3 -6.104905 -6.001729 -6.799185 73 Y "A" 24 0.14000 0.14000 "TYR " " CA " 6 0 1 808080  "C262"  1 ""  1 ""  0 0 0 1 34 132 132 1 0 0 262 1 132 262 132 "CCD match"  <> <> <> <> <> <>
  133 2 -6.160501 -4.794282 -7.788650 73 Y "A" 24 0.50000 0.50000 "TYR " " C  " 6 0 1 808080  "C263"  1 ""  1 ""  0 0 0 1 34 133 133 1 0 0 263 0 133 263 133 "CCD match"  <> <> <> <> <> <>
  134 15 -5.921931 -5.049572 -8.938971 73 Y "A" 70 -0.50000 -0.50000 "TYR " " O  " 8 0 1 FF2E2E  "O264"  1 ""  1 ""  0 0 0 1 34 134 134 1 0 0 264 0 134 264 134 "CCD match"  <> <> <> <> <> <>
  135 3 -7.499479 -6.635968 -6.526186 73 Y "A" 24 -0.00500 -0.00500 "TYR " " CB " 6 0 1 808080  "C265"  1 ""  1 ""  0 0 0 1 34 135 135 1 0 0 265 2 135 265 135 "CCD match"  <> <> <> <> <> <>
  136 2 -8.316318 -6.902934 -7.802856 73 Y "A" 24 -0.11500 -0.11500 "TYR " " CG " 6 0 1 808080  "C266"  1 ""  1 ""  0 0 0 1 34 136 136 1 0 0 266 0 136 266 136 "CCD match"  <> <> <> <> <> <>
  137 2 -8.035466 -8.076302 -8.504793 73 Y "A" 24 -0.11500 -0.11500 "TYR " " CD1" 6 0 1 808080  "C267"  1 ""  1 ""  0 0 0 1 34 137 137 1 0 0 267 1 137 267 137 "CCD match"  <> <> <> <> <> <>
  138 2 -9.432156 -6.074868 -8.121584 73 Y "A" 24 -0.11500 -0.11500 "TYR " " CD2" 6 0 1 808080  "C268"  1 ""  1 ""  0 0 0 1 34 138 138 1 0 0 268 1 138 268 138 "CCD match"  <> <> <> <> <> <>
  139 2 -8.750381 -8.343382 -9.670768 73 Y "A" 24 -0.11500 -0.11500 "TYR " " CE1" 6 0 1 808080  "C269"  1 ""  1 ""  0 0 0 1 34 139 139 1 0 0 269 1 139 269 139 "CCD match"  <> <> <> <> <> <>
  140 2 -10.208504 -6.437780 -9.228296 73 Y "A" 24 -0.11500 -0.11500 "TYR " " CE2" 6 0 1 808080  "C270"  1 ""  1 ""  0 0 0 1 34 140 140 1 0 0 270 1 140 270 140 "CCD match"  <> <> <> <> <> <>
  141 2 -9.761036 -7.488682 -10.104783 73 Y "A" 24 0.15000 0.15000 "TYR " " CZ " 6 0 1 808080  "C271"  1 ""  1 ""  0 0 0 1 34 141 141 1 0 0 271 0 141 271 141 "CCD match"  <> <> <> <> <> <>
  142 16 -10.465053 -7.745807 -11.216226 73 Y "A" 70 -0.58500 -0.58500 "TYR " " OH " 8 0 1 FF2E2E  "O272"  1 "%UT"  13 ""  0 0 0 1 34 142 142 1 0 0 272 1 142 272 142 "CCD match"  <> <> <> <> <> <>
  143 25 -6.168757 -3.596744 -7.252490 74 N "A" 38 -0.50000 -0.50000 "ASN " " N  " 7 0 1 2E2EFF  "N282"  1 ""  1 ""  0 0 0 1 34.23 143 143 1 0 0 282 1 143 282 143 "CCD match"  <> <> <> <> <> <>
  144 3 -6.393871 -2.405334 -8.014108 74 N "A" 24 0.14000 0.14000 "ASN " " CA " 6 0 1 808080  "C283"  1 ""  1 ""  0 0 0 1 34.23 144 144 1 0 0 283 1 144 283 144 "CCD match"  <> <> <> <> <> <>
  145 2 -5.014947 -1.644413 -8.350900 74 N "A" 24 0.50000 0.50000 "ASN " " C  " 6 0 1 808080  "C284"  1 ""  1 ""  0 0 0 1 34.23 145 145 1 0 0 284 0 145 284 145 "CCD match"  <> <> <> <> <> <>
  146 15 -4.996528 -0.671771 -9.103303 74 N "A" 70 -0.50000 -0.50000 "ASN " " O  " 8 0 1 FF2E2E  "O285"  1 ""  1 ""  0 0 0 1 34.23 146 146 1 0 0 285 0 146 285 146 "CCD match"  <> <> <> <> <> <>
  147 3 -7.251180 -1.486124 -7.100044 74 N "A" 24 -0.12000 -0.12000 "ASN " " CB " 6 0 1 808080  "C286"  1 ""  1 ""  0 0 0 1 34.23 147 147 1 0 0 286 2 147 286 147 "CCD match"  <> <> <> <> <> <>
  148 2 -8.802614 -1.572874 -7.422105 74 N "A" 24 0.50000 0.50000 "ASN " " CG " 6 0 1 808080  "C287"  1 "%UT"  13 ""  0 0 0 1 34.23 148 148 1 0 0 287 0 148 287 148 "CCD match"  1.22118690433501 "No Flip"  <> <> <> <>
  149 15 -9.216953 -0.967330 -8.407703 74 N "A" 70 -0.50000 -0.50000 "ASN " " OD1" 8 0 1 FF2E2E  "O288"  1 ""  1 ""  0 0 0 1 34.23 149 149 1 0 0 288 0 149 288 149 "CCD match"  <> <> <> <> <> <>
  150 25 -9.614787 -2.279886 -6.659562 74 N "A" 38 -0.76000 -0.76000 "ASN " " ND2" 7 0 1 2E2EFF  "N289"  1 ""  1 ""  0 0 0 1 34.23 150 150 1 0 0 289 2 150 289 150 "CCD match"  <> <> <> <> <> <>
  151 25 -3.946654 -2.179972 -7.864545 75 L "A" 38 -0.50000 -0.50000 "LEU " " N  " 7 0 1 2E2EFF  "N296"  0 ""  1 ""  0 0 0 1 35.76 151 151 1 0 0 296 1 151 296 151 "CCD match"  <> <> <> <> <> <>
  152 3 -2.584327 -1.812284 -8.288107 75 L "A" 24 0.14000 0.14000 "LEU " " CA " 6 0 1 808080  "C297"  0 ""  1 ""  0 0 0 1 35.76 152 152 1 0 0 297 1 152 297 152 "CCD match"  <> <> <> <> <> <>
  153 2 -2.242941 -2.475332 -9.613188 75 L "A" 24 0.50000 0.50000 "LEU " " C  " 6 0 1 808080  "C298"  0 ""  1 ""  0 0 0 1 35.76 153 153 1 0 0 298 0 153 298 153 "CCD match"  <> <> <> <> <> <>
  154 15 -1.692993 -1.809072 -10.480907 75 L "A" 70 -0.50000 -0.50000 "LEU " " O  " 8 0 1 FF2E2E  "O299"  0 ""  1 ""  0 0 0 1 35.76 154 154 1 0 0 299 0 154 299 154 "CCD match"  <> <> <> <> <> <>
  155 3 -1.524810 -2.273301 -7.207719 75 L "A" 24 -0.12000 -0.12000 "LEU " " CB " 6 0 1 808080  "C300"  0 ""  1 ""  0 0 0 1 35.76 155 155 1 0 0 300 2 155 300 155 "CCD match"  <> <> <> <> <> <>
  156 3 -1.411777 -1.296512 -6.036512 75 L "A" 24 -0.06000 -0.06000 "LEU " " CG " 6 0 1 808080  "C301"  0 ""  1 ""  0 0 0 1 35.76 156 156 1 0 0 301 1 156 301 156 "CCD match"  <> <> <> <> <> <>
  157 3 -0.737009 -1.973330 -4.832766 75 L "A" 24 -0.18000 -0.18000 "LEU " " CD1" 6 0 1 808080  "C302"  0 ""  1 ""  0 0 0 1 35.76 157 157 1 0 0 302 3 157 302 157 "CCD match"  <> <> <> <> <> <>
  158 3 -0.790076 0.041604 -6.421862 75 L "A" 24 -0.18000 -0.18000 "LEU " " CD2" 6 0 1 808080  "C303"  0 ""  1 ""  0 0 0 1 35.76 158 158 1 0 0 303 3 158 303 158 "CCD match"  <> <> <> <> <> <>
  159 25 -2.657961 -3.753704 -9.800897 76 S "A" 38 -0.50000 -0.50000 "SER " " N  " 7 0 1 2E2EFF  "N315"  0 ""  1 ""  0 0 0 1 34.41 159 159 1 0 0 315 1 159 315 159 "CCD match"  <> <> <> <> <> <>
  160 3 -2.294867 -4.532640 -10.976454 76 S "A" 24 0.14000 0.14000 "SER " " CA " 6 0 1 808080  "C316"  0 ""  1 ""  0 0 0 1 34.41 160 160 1 0 0 316 1 160 316 160 "CCD match"  <> <> <> <> <> <>
  161 2 -3.273550 -4.418545 -12.146372 76 S "A" 24 0.50000 0.50000 "SER " " C  " 6 0 1 808080  "C317"  0 ""  1 ""  0 0 0 1 34.41 161 161 1 0 0 317 0 161 317 161 "CCD match"  <> <> <> <> <> <>
  162 15 -2.850220 -3.951600 -13.189232 76 S "A" 70 -0.50000 -0.50000 "SER " " O  " 8 0 1 FF2E2E  "O318"  0 ""  1 ""  0 0 0 1 34.41 162 162 1 0 0 318 0 162 318 162 "CCD match"  <> <> <> <> <> <>
  163 3 -2.223550 -6.066816 -10.582043 76 S "A" 24 0.14500 0.14500 "SER " " CB " 6 0 1 808080  "C319"  0 ""  1 ""  0 0 0 1 34.41 163 163 1 0 0 319 2 163 319 163 "CCD match"  <> <> <> <> <> <>
  164 16 -3.254229 -6.535663 -9.703951 76 S "A" 70 -0.68300 -0.68300 "SER " " OG " 8 0 1 FF2E2E  "O320"  0 "%UT"  13 ""  0 0 0 1 34.41 164 164 1 0 0 320 1 164 320 164 "CCD match"  <> <> <> <> <> <>
  165 25 -4.526914 -4.816115 -11.845624 77 V "A" 38 -0.50000 -0.50000 "VAL " " N  " 7 0 1 2E2EFF  "N326"  0 ""  1 ""  0 0 0 1 33.74 165 165 1 0 0 326 1 165 326 165 "CCD match"  <> <> <> <> <> <>
  166 3 -5.611241 -5.043356 -12.896124 77 V "A" 24 0.14000 0.14000 "VAL " " CA " 6 0 1 808080  "C327"  0 ""  1 ""  0 0 0 1 33.74 166 166 1 0 0 327 1 166 327 166 "CCD match"  <> <> <> <> <> <>
  167 2 -5.840245 -3.867251 -13.826899 77 V "A" 24 0.50000 0.50000 "VAL " " C  " 6 0 1 808080  "C328"  0 ""  1 ""  0 0 0 1 33.74 167 167 1 0 0 328 0 167 328 167 "CCD match"  <> <> <> <> <> <>
  168 15 -6.184748 -4.065965 -14.964945 77 V "A" 70 -0.50000 -0.50000 "VAL " " O  " 8 0 1 FF2E2E  "O329"  0 ""  1 ""  0 0 0 1 33.74 168 168 1 0 0 329 0 168 329 168 "CCD match"  <> <> <> <> <> <>
  169 3 -6.983804 -5.461323 -12.271940 77 V "A" 24 -0.06000 -0.06000 "VAL " " CB " 6 0 1 808080  "C330"  0 ""  1 ""  0 0 0 1 33.74 169 169 1 0 0 330 1 169 330 169 "CCD match"  <> <> <> <> <> <>
  170 3 -7.899285 -4.367384 -11.669489 77 V "A" 24 -0.18000 -0.18000 "VAL " " CG1" 6 0 1 808080  "C331"  0 ""  1 ""  0 0 0 1 33.74 170 170 1 0 0 331 3 170 331 170 "CCD match"  <> <> <> <> <> <>
  171 3 -7.883714 -6.342221 -13.201703 77 V "A" 24 -0.18000 -0.18000 "VAL " " CG2" 6 0 1 808080  "C332"  0 ""  1 ""  0 0 0 1 33.74 171 171 1 0 0 332 3 171 332 171 "CCD match"  <> <> <> <> <> <>
  172 25 -5.634931 -2.660055 -13.329834 78 V "A" 38 -0.50000 -0.50000 "VAL " " N  " 7 0 1 2E2EFF  "N342"  0 ""  1 ""  0 0 0 1 35.1 172 172 1 0 0 342 1 172 342 172 "CCD match"  <> <> <> <> <> <>
  173 3 -5.881547 -1.404336 -14.052534 78 V "A" 24 0.14000 0.14000 "VAL " " CA " 6 0 1 808080  "C343"  0 ""  1 ""  0 0 0 1 35.1 173 173 1 0 0 343 1 173 343 173 "CCD match"  <> <> <> <> <> <>
  174 2 -4.942255 -1.260813 -15.308604 78 V "A" 24 0.50000 0.50000 "VAL " " C  " 6 0 1 808080  "C344"  0 ""  1 ""  0 0 0 1 35.1 174 174 1 0 0 344 0 174 344 174 "CCD match"  <> <> <> <> <> <>
  175 15 -5.336604 -0.527647 -16.200147 78 V "A" 70 -0.50000 -0.50000 "VAL " " O  " 8 0 1 FF2E2E  "O345"  0 ""  1 ""  0 0 0 1 35.1 175 175 1 0 0 345 0 175 345 175 "CCD match"  <> <> <> <> <> <>
  176 3 -5.783611 -0.165168 -13.176078 78 V "A" 24 -0.06000 -0.06000 "VAL " " CB " 6 0 1 808080  "C346"  0 ""  1 ""  0 0 0 1 35.1 176 176 1 0 0 346 1 176 346 176 "CCD match"  <> <> <> <> <> <>
  177 3 -4.290085 0.315936 -12.793768 78 V "A" 24 -0.18000 -0.18000 "VAL " " CG1" 6 0 1 808080  "C347"  0 ""  1 ""  0 0 0 1 35.1 177 177 1 0 0 347 3 177 347 177 "CCD match"  <> <> <> <> <> <>
  178 3 -6.549555 1.018705 -13.820280 78 V "A" 24 -0.18000 -0.18000 "VAL " " CG2" 6 0 1 808080  "C348"  0 ""  1 ""  0 0 0 1 35.1 178 178 1 0 0 348 3 178 348 178 "CCD match"  <> <> <> <> <> <>
  179 25 -3.762985 -1.913998 -15.466002 79 N "A" 38 -0.50000 -0.50000 "ASN " " N  " 7 0 1 2E2EFF  "N358"  0 ""  1 ""  0 0 0 1 35.5 179 179 1 0 0 358 1 179 358 179 "CCD match"  <> <> <> <> <> <>
  180 3 -3.026985 -1.895323 -16.753118 79 N "A" 24 0.14000 0.14000 "ASN " " CA " 6 0 1 808080  "C359"  0 ""  1 ""  0 0 0 1 35.5 180 180 1 0 0 359 1 180 359 180 "CCD match"  <> <> <> <> <> <>
  181 2 -3.856710 -2.613341 -17.896422 79 N "A" 24 0.50000 0.50000 "ASN " " C  " 6 0 1 808080  "C360"  0 ""  1 ""  0 0 0 1 35.5 181 181 1 0 0 360 0 181 360 181 "CCD match"  <> <> <> <> <> <>
  182 15 -3.717867 -2.132805 -19.003480 79 N "A" 70 -0.50000 -0.50000 "ASN " " O  " 8 0 1 FF2E2E  "O361"  0 ""  1 ""  0 0 0 1 35.5 182 182 1 0 0 361 0 182 361 182 "CCD match"  <> <> <> <> <> <>
  183 3 -1.652452 -2.523584 -16.589988 79 N "A" 24 -0.12000 -0.12000 "ASN " " CB " 6 0 1 808080  "C362"  0 ""  1 ""  0 0 0 1 35.5 183 183 1 0 0 362 2 183 362 183 "CCD match"  <> <> <> <> <> <>
  184 2 -1.442439 -4.065526 -16.736766 79 N "A" 24 0.50000 0.50000 "ASN " " CG " 6 0 1 808080  "C363"  0 "%UT"  13 ""  0 0 0 1 35.5 184 184 1 0 0 363 0 184 363 184 "CCD match"  <> "No Flip"  <> <> <> <>
  185 15 -0.862565 -4.517885 -17.694905 79 N "A" 70 -0.50000 -0.50000 "ASN " " OD1" 8 0 1 FF2E2E  "O364"  0 ""  1 ""  0 0 0 1 35.5 185 185 1 0 0 364 0 185 364 185 "CCD match"  <> <> <> <> <> <>
  186 25 -1.730532 -4.871012 -15.745115 79 N "A" 38 -0.76000 -0.76000 "ASN " " ND2" 7 0 1 2E2EFF  "N365"  0 ""  1 ""  0 0 0 1 35.5 186 186 1 0 0 365 2 186 365 186 "CCD match"  <> <> <> <> <> <>
  187 25 -4.617821 -3.699648 -17.571259 80 A "A" 38 -0.50000 -0.50000 "ALA " " N  " 7 0 1 2E2EFF  "N372"  0 ""  1 ""  0 0 0 1 34.59 187 187 1 0 0 372 1 187 372 187 "CCD match"  <> <> <> <> <> <>
  188 3 -5.068140 -4.568274 -18.603171 80 A "A" 24 0.14000 0.14000 "ALA " " CA " 6 0 1 808080  "C373"  0 ""  1 ""  0 0 0 1 34.59 188 188 1 0 0 373 1 188 373 188 "CCD match"  <> <> <> <> <> <>
  189 2 -6.147321 -3.903873 -19.482924 80 A "A" 24 0.50000 0.50000 "ALA " " C  " 6 0 1 808080  "C374"  0 ""  1 ""  0 0 0 1 34.59 189 189 1 0 0 374 0 189 374 189 "CCD match"  <> <> <> <> <> <>
  190 15 -6.188272 -4.027729 -20.713309 80 A "A" 70 -0.50000 -0.50000 "ALA " " O  " 8 0 1 FF2E2E  "O375"  0 ""  1 ""  0 0 0 1 34.59 190 190 1 0 0 375 0 190 375 190 "CCD match"  <> <> <> <> <> <>
  191 3 -5.547526 -5.844529 -17.875558 80 A "A" 24 -0.18000 -0.18000 "ALA " " CB " 6 0 1 808080  "C376"  0 ""  1 ""  0 0 0 1 34.59 191 191 1 0 0 376 3 191 376 191 "CCD match"  <> <> <> <> <> <>
  192 25 -7.125747 -3.161561 -18.966695 81 P "A" 38 -0.14000 -0.14000 "PRO " " N  " 7 0 1 2E2EFF  "N382"  0 ""  1 ""  0 0 0 1 34.28 192 192 1 0 0 382 0 192 382 192 "CCD match"  <> <> <> <> <> <>
  193 3 -8.264668 -2.655758 -19.820611 81 P "A" 24 0.01000 0.01000 "PRO " " CA " 6 0 1 808080  "C383"  0 ""  1 ""  0 0 0 1 34.28 193 193 1 0 0 383 1 193 383 193 "CCD match"  <> <> <> <> <> <>
  194 2 -7.811353 -1.373170 -20.575822 81 P "A" 24 0.50000 0.50000 "PRO " " C  " 6 0 1 808080  "C384"  0 ""  1 ""  0 0 0 1 34.28 194 194 1 0 0 384 0 194 384 194 "CCD match"  <> <> <> <> <> <>
  195 15 -8.722248 -0.688139 -21.111186 81 P "A" 70 -0.50000 -0.50000 "PRO " " O  " 8 0 1 FF2E2E  "O385"  0 ""  1 ""  0 0 0 1 34.28 195 195 1 0 0 385 0 195 385 195 "CCD match"  <> <> <> <> <> <>
  196 3 -9.337603 -2.349117 -18.745967 81 P "A" 24 -0.12000 -0.12000 "PRO " " CB " 6 0 1 808080  "C386"  0 ""  1 ""  0 0 0 1 34.28 196 196 1 0 0 386 2 196 386 196 "CCD match"  <> <> <> <> <> <>
  197 3 -8.607442 -1.895584 -17.492574 81 P "A" 24 -0.12000 -0.12000 "PRO " " CG " 6 0 1 808080  "C387"  0 ""  1 ""  0 0 0 1 34.28 197 197 1 0 0 387 2 197 387 197 "CCD match"  <> <> <> <> <> <>
  198 3 -7.391015 -2.900314 -17.569531 81 P "A" 24 -0.05000 -0.05000 "PRO " " CD " 6 0 1 808080  "C388"  0 ""  1 ""  0 0 0 1 34.28 198 198 1 0 0 388 2 198 388 198 "CCD match"  <> <> <> <> <> <>
  199 25 -6.555403 -1.003441 -20.564807 82 T "A" 38 -0.50000 -0.50000 "THR " " N  " 7 0 1 2E2EFF  "N396"  0 ""  1 ""  0 0 0 1 34.37 199 199 1 0 0 396 1 199 396 199 "CCD match"  <> <> <> <> <> <>
  200 3 -6.076703 0.317175 -21.072583 82 T "A" 24 0.14000 0.14000 "THR " " CA " 6 0 1 808080  "C397"  0 ""  1 ""  0 0 0 1 34.37 200 200 1 0 0 397 1 200 397 200 "CCD match"  <> <> <> <> <> <>
  201 2 -6.335053 0.493433 -22.564849 82 T "A" 24 0.50000 0.50000 "THR " " C  " 6 0 1 808080  "C398"  0 ""  1 ""  0 0 0 1 34.37 201 201 1 0 0 398 0 201 398 201 "CCD match"  <> <> <> <> <> <>
  202 15 -6.894941 1.542972 -22.906178 82 T "A" 70 -0.50000 -0.50000 "THR " " O  " 8 0 1 FF2E2E  "O399"  0 ""  1 ""  0 0 0 1 34.37 202 202 1 0 0 399 0 202 399 202 "CCD match"  <> <> <> <> <> <>
  203 3 -4.635023 0.678287 -20.708585 82 T "A" 24 0.20500 0.20500 "THR " " CB " 6 0 1 808080  "C400"  0 ""  1 ""  0 0 0 1 34.37 203 203 1 0 0 400 1 203 400 203 "CCD match"  <> <> <> <> <> <>
  204 16 -4.373932 0.412822 -19.365920 82 T "A" 70 -0.68300 -0.68300 "THR " " OG1" 8 0 1 FF2E2E  "O401"  0 "%UT"  13 ""  0 0 0 1 34.37 204 204 1 0 0 401 1 204 401 204 "CCD match"  <> <> <> <> <> <>
  205 3 -4.249314 2.191081 -20.850762 82 T "A" 24 -0.18000 -0.18000 "THR " " CG2" 6 0 1 808080  "C402"  0 ""  1 ""  0 0 0 1 34.37 205 205 1 0 0 402 3 205 402 205 "CCD match"  <> <> <> <> <> <>
  206 25 -6.103295 -0.453758 -23.520165 83 P "A" 38 -0.14000 -0.14000 "PRO " " N  " 7 0 1 2E2EFF  "N410"  0 ""  1 ""  0 0 0 1 33.66 206 206 1 0 0 410 0 206 410 206 "CCD match"  <> <> <> <> <> <>
  207 3 -6.482193 -0.286883 -24.976739 83 P "A" 24 0.01000 0.01000 "PRO " " CA " 6 0 1 808080  "C411"  0 ""  1 ""  0 0 0 1 33.66 207 207 1 0 0 411 1 207 411 207 "CCD match"  <> <> <> <> <> <>
  208 2 -7.996374 -0.000733 -25.208825 83 P "A" 24 0.50000 0.50000 "PRO " " C  " 6 0 1 808080  "C412"  0 ""  1 ""  0 0 0 1 33.66 208 208 1 0 0 412 0 208 412 208 "CCD match"  <> <> <> <> <> <>
  209 15 -8.302739 1.018052 -25.803611 83 P "A" 70 -0.50000 -0.50000 "PRO " " O  " 8 0 1 FF2E2E  "O413"  0 ""  1 ""  0 0 0 1 33.66 209 209 1 0 0 413 0 209 413 209 "CCD match"  <> <> <> <> <> <>
  210 3 -6.102495 -1.606281 -25.579244 83 P "A" 24 -0.12000 -0.12000 "PRO " " CB " 6 0 1 808080  "C414"  0 ""  1 ""  0 0 0 1 33.66 210 210 1 0 0 414 2 210 414 210 "CCD match"  <> <> <> <> <> <>
  211 3 -4.923427 -2.067148 -24.739215 83 P "A" 24 -0.12000 -0.12000 "PRO " " CG " 6 0 1 808080  "C415"  0 ""  1 ""  0 0 0 1 33.66 211 211 1 0 0 415 2 211 415 211 "CCD match"  <> <> <> <> <> <>
  212 3 -5.297853 -1.657884 -23.311528 83 P "A" 24 -0.05000 -0.05000 "PRO " " CD " 6 0 1 808080  "C416"  0 ""  1 ""  0 0 0 1 33.66 212 212 1 0 0 416 2 212 416 212 "CCD match"  <> <> <> <> <> <>
  213 25 -8.851822 -0.846355 -24.679276 84 Y "A" 38 -0.50000 -0.50000 "TYR " " N  " 7 0 1 2E2EFF  "N424"  0 ""  1 ""  0 0 0 1 32.79 213 213 1 0 0 424 1 213 424 213 "CCD match"  <> <> <> <> <> <>
  214 3 -10.364606 -0.711334 -24.718572 84 Y "A" 24 0.14000 0.14000 "TYR " " CA " 6 0 1 808080  "C425"  0 ""  1 ""  0 0 0 1 32.79 214 214 1 0 0 425 1 214 425 214 "CCD match"  <> <> <> <> <> <>
  215 2 -10.843202 0.606566 -24.062261 84 Y "A" 24 0.50000 0.50000 "TYR " " C  " 6 0 1 808080  "C426"  0 ""  1 ""  0 0 0 1 32.79 215 215 1 0 0 426 0 215 426 215 "CCD match"  <> <> <> <> <> <>
  216 15 -11.798229 1.222645 -24.578710 84 Y "A" 70 -0.50000 -0.50000 "TYR " " O  " 8 0 1 FF2E2E  "O427"  0 ""  1 ""  0 0 0 1 32.79 216 216 1 0 0 427 0 216 427 216 "CCD match"  <> <> <> <> <> <>
  217 3 -11.012202 -1.951329 -23.997193 84 Y "A" 24 -0.00500 -0.00500 "TYR " " CB " 6 0 1 808080  "C428"  0 ""  1 ""  0 0 0 1 32.79 217 217 1 0 0 428 2 217 428 217 "CCD match"  <> <> <> <> <> <>
  218 2 -10.116231 -3.223042 -24.056447 84 Y "A" 24 -0.11500 -0.11500 "TYR " " CG " 6 0 1 808080  "C429"  0 ""  1 ""  0 0 0 1 32.79 218 218 1 0 0 429 0 218 429 218 "CCD match"  <> <> <> <> <> <>
  219 2 -9.645631 -3.682257 -25.278865 84 Y "A" 24 -0.11500 -0.11500 "TYR " " CD1" 6 0 1 808080  "C430"  0 ""  1 ""  0 0 0 1 32.79 219 219 1 0 0 430 1 219 430 219 "CCD match"  <> <> <> <> <> <>
  220 2 -9.780441 -3.969791 -22.946618 84 Y "A" 24 -0.11500 -0.11500 "TYR " " CD2" 6 0 1 808080  "C431"  0 ""  1 ""  0 0 0 1 32.79 220 220 1 0 0 431 1 220 431 220 "CCD match"  <> <> <> <> <> <>
  221 2 -8.831541 -4.857542 -25.341290 84 Y "A" 24 -0.11500 -0.11500 "TYR " " CE1" 6 0 1 808080  "C432"  0 ""  1 ""  0 0 0 1 32.79 221 221 1 0 0 432 1 221 432 221 "CCD match"  <> <> <> <> <> <>
  222 2 -9.023061 -5.116579 -22.932204 84 Y "A" 24 -0.11500 -0.11500 "TYR " " CE2" 6 0 1 808080  "C433"  0 ""  1 ""  0 0 0 1 32.79 222 222 1 0 0 433 1 222 433 222 "CCD match"  <> <> <> <> <> <>
  223 2 -8.558851 -5.574021 -24.168672 84 Y "A" 24 0.15000 0.15000 "TYR " " CZ " 6 0 1 808080  "C434"  0 ""  1 ""  0 0 0 1 32.79 223 223 1 0 0 434 0 223 434 223 "CCD match"  <> <> <> <> <> <>
  224 16 -7.799369 -6.690553 -24.233558 84 Y "A" 70 -0.58500 -0.58500 "TYR " " OH " 8 0 1 FF2E2E  "O435"  0 "%UT"  13 ""  0 0 0 1 32.79 224 224 1 0 0 435 1 224 435 224 "CCD match"  <> <> <> <> <> <>
  225 25 -10.286110 1.026792 -22.932799 85 I "A" 38 -0.50000 -0.50000 "ILE " " N  " 7 0 1 2E2EFF  "N445"  1 ""  1 ""  0 0 0 1 32.35 225 225 1 0 0 445 1 225 445 225 "CCD match"  <> <> <> <> <> <>
  226 3 -10.729954 2.245634 -22.247264 85 I "A" 24 0.14000 0.14000 "ILE " " CA " 6 0 1 808080  "C446"  1 ""  1 ""  0 0 0 1 32.35 226 226 1 0 0 446 1 226 446 226 "CCD match"  <> <> <> <> <> <>
  227 2 -10.293379 3.510720 -23.043918 85 I "A" 24 0.50000 0.50000 "ILE " " C  " 6 0 1 808080  "C447"  1 ""  1 ""  0 0 0 1 32.35 227 227 1 0 0 447 0 227 447 227 "CCD match"  <> <> <> <> <> <>
  228 15 -11.051806 4.435591 -23.287621 85 I "A" 70 -0.50000 -0.50000 "ILE " " O  " 8 0 1 FF2E2E  "O448"  1 ""  1 ""  0 0 0 1 32.35 228 228 1 0 0 448 0 228 448 228 "CCD match"  <> <> <> <> <> <>
  229 3 -10.149299 2.357788 -20.786929 85 I "A" 24 -0.06000 -0.06000 "ILE " " CB " 6 0 1 808080  "C449"  1 ""  1 ""  0 0 0 1 32.35 229 229 1 0 0 449 1 229 449 229 "CCD match"  <> <> <> <> <> <>
  230 3 -10.988134 1.439054 -19.791162 85 I "A" 24 -0.12000 -0.12000 "ILE " " CG1" 6 0 1 808080  "C450"  1 ""  1 ""  0 0 0 1 32.35 230 230 1 0 0 450 2 230 450 230 "CCD match"  <> <> <> <> <> <>
  231 3 -10.099102 3.854051 -20.230720 85 I "A" 24 -0.18000 -0.18000 "ILE " " CG2" 6 0 1 808080  "C451"  1 ""  1 ""  0 0 0 1 32.35 231 231 1 0 0 451 3 231 451 231 "CCD match"  <> <> <> <> <> <>
  232 3 -10.601074 1.474457 -18.279136 85 I "A" 24 -0.18000 -0.18000 "ILE " " CD1" 6 0 1 808080  "C452"  1 ""  1 ""  0 0 0 1 32.35 232 232 1 0 0 452 3 232 452 232 "CCD match"  <> <> <> <> <> <>
  233 25 -9.048966 3.385075 -23.551707 86 K "A" 38 -0.50000 -0.50000 "LYS " " N  " 7 0 1 2E2EFF  "N464"  1 ""  1 ""  0 0 0 1 35.85 233 233 1 0 0 464 1 233 464 233 "CCD match"  <> <> <> <> <> <>
  234 3 -8.543974 4.521226 -24.397395 86 K "A" 24 0.14000 0.14000 "LYS " " CA " 6 0 1 808080  "C465"  1 ""  1 ""  0 0 0 1 35.85 234 234 1 0 0 465 1 234 465 234 "CCD match"  <> <> <> <> <> <>
  235 2 -9.393239 4.755474 -25.682939 86 K "A" 24 0.50000 0.50000 "LYS " " C  " 6 0 1 808080  "C466"  1 ""  1 ""  0 0 0 1 35.85 235 235 1 0 0 466 0 235 466 235 "CCD match"  <> <> <> <> <> <>
  236 15 -9.703392 5.893999 -25.948424 86 K "A" 70 -0.50000 -0.50000 "LYS " " O  " 8 0 1 FF2E2E  "O467"  1 ""  1 ""  0 0 0 1 35.85 236 236 1 0 0 467 0 236 467 236 "CCD match"  <> <> <> <> <> <>
  237 3 -7.036445 4.379480 -24.731032 86 K "A" 24 -0.12000 -0.12000 "LYS " " CB " 6 0 1 808080  "C468"  1 ""  1 ""  0 0 0 1 35.85 237 237 1 0 0 468 2 237 468 237 "CCD match"  <> <> <> <> <> <>
  238 3 -6.211325 4.962607 -23.572940 86 K "A" 24 -0.12000 -0.12000 "LYS " " CG " 6 0 1 808080  "C469"  1 ""  1 ""  0 0 0 1 35.85 238 238 1 0 0 469 2 238 469 238 "CCD match"  <> <> <> <> <> <>
  239 3 -4.711254 4.741083 -23.754308 86 K "A" 24 -0.12000 -0.12000 "LYS " " CD " 6 0 1 808080  "C470"  1 ""  1 ""  0 0 0 1 35.85 239 239 1 0 0 470 2 239 470 239 "CCD match"  <> <> <> <> <> <>
  240 3 -3.757819 5.460512 -22.771455 86 K "A" 24 0.19000 0.19000 "LYS " " CE " 6 0 1 808080  "C471"  1 ""  1 ""  0 0 0 1 35.85 240 240 1 0 0 471 2 240 471 240 "CCD match"  <> <> <> <> <> <>
  241 32 -2.315038 5.130283 -23.096017 86 K "A" 38 -0.30000 -0.30000 "LYS " " NZ " 7 1 1 2E2EFF  "N472"  1 "%UT"  13 ""  0 0 0 1 35.85 241 241 1 0 0 472 3 241 472 241 "CCD match"  <> <> <> <> <> <>
  242 25 -9.733174 3.737218 -26.464314 87 A "A" 38 -0.50000 -0.50000 "ALA " " N  " 7 0 1 2E2EFF  "N486"  1 ""  1 ""  0 0 0 1 35.28 242 242 1 0 0 486 1 242 486 242 "CCD match"  <> <> <> <> <> <>
  243 3 -10.700903 3.786174 -27.588786 87 A "A" 24 0.14000 0.14000 "ALA " " CA " 6 0 1 808080  "C487"  1 ""  1 ""  0 0 0 1 35.28 243 243 1 0 0 487 1 243 487 243 "CCD match"  <> <> <> <> <> <>
  244 2 -12.037976 4.387721 -27.104728 87 A "A" 24 0.50000 0.50000 "ALA " " C  " 6 0 1 808080  "C488"  1 ""  1 ""  0 0 0 1 35.28 244 244 1 0 0 488 0 244 488 244 "CCD match"  <> <> <> <> <> <>
  245 15 -12.627256 5.267259 -27.730681 87 A "A" 70 -0.50000 -0.50000 "ALA " " O  " 8 0 1 FF2E2E  "O489"  1 ""  1 ""  0 0 0 1 35.28 245 245 1 0 0 489 0 245 489 245 "CCD match"  <> <> <> <> <> <>
  246 3 -10.902382 2.517939 -28.245234 87 A "A" 24 -0.18000 -0.18000 "ALA " " CB " 6 0 1 808080  "C490"  1 ""  1 ""  0 0 0 1 35.28 246 246 1 0 0 490 3 246 490 246 "CCD match"  <> <> <> <> <> <>
  247 25 -12.469933 3.987886 -25.911933 88 F "A" 38 -0.50000 -0.50000 "PHE " " N  " 7 0 1 2E2EFF  "N496"  1 ""  1 ""  0 0 0 1 33.91 247 247 1 0 0 496 1 247 496 247 "CCD match"  <> <> <> <> <> <>
  248 3 -13.750138 4.489302 -25.274365 88 F "A" 24 0.14000 0.14000 "PHE " " CA " 6 0 1 808080  "C497"  1 ""  1 ""  0 0 0 1 33.91 248 248 1 0 0 497 1 248 497 248 "CCD match"  <> <> <> <> <> <>
  249 2 -13.710493 5.974507 -25.031627 88 F "A" 24 0.50000 0.50000 "PHE " " C  " 6 0 1 808080  "C498"  1 ""  1 ""  0 0 0 1 33.91 249 249 1 0 0 498 0 249 498 249 "CCD match"  <> <> <> <> <> <>
  250 15 -14.655647 6.718047 -25.371848 88 F "A" 70 -0.50000 -0.50000 "PHE " " O  " 8 0 1 FF2E2E  "O499"  1 ""  1 ""  0 0 0 1 33.91 250 250 1 0 0 499 0 250 499 250 "CCD match"  <> <> <> <> <> <>
  251 3 -14.295459 3.639812 -24.058072 88 F "A" 24 -0.00500 -0.00500 "PHE " " CB " 6 0 1 808080  "C500"  1 ""  1 ""  0 0 0 1 33.91 251 251 1 0 0 500 2 251 500 251 "CCD match"  <> <> <> <> <> <>
  252 2 -15.118303 4.284401 -22.901027 88 F "A" 24 -0.11500 -0.11500 "PHE " " CG " 6 0 1 808080  "C501"  1 ""  1 ""  0 0 0 1 33.91 252 252 1 0 0 501 0 252 501 252 "CCD match"  <> <> <> <> <> <>
  253 2 -16.469800 4.749646 -23.056510 88 F "A" 24 -0.11500 -0.11500 "PHE " " CD1" 6 0 1 808080  "C502"  1 ""  1 ""  0 0 0 1 33.91 253 253 1 0 0 502 1 253 502 253 "CCD match"  <> <> <> <> <> <>
  254 2 -14.537355 4.317646 -21.570619 88 F "A" 24 -0.11500 -0.11500 "PHE " " CD2" 6 0 1 808080  "C503"  1 ""  1 ""  0 0 0 1 33.91 254 254 1 0 0 503 1 254 503 254 "CCD match"  <> <> <> <> <> <>
  255 2 -17.157411 5.121377 -21.882771 88 F "A" 24 -0.11500 -0.11500 "PHE " " CE1" 6 0 1 808080  "C504"  1 ""  1 ""  0 0 0 1 33.91 255 255 1 0 0 504 1 255 504 255 "CCD match"  <> <> <> <> <> <>
  256 2 -15.275987 4.785513 -20.507913 88 F "A" 24 -0.11500 -0.11500 "PHE " " CE2" 6 0 1 808080  "C505"  1 ""  1 ""  0 0 0 1 33.91 256 256 1 0 0 505 1 256 505 256 "CCD match"  <> <> <> <> <> <>
  257 2 -16.577880 5.211531 -20.655316 88 F "A" 24 -0.11500 -0.11500 "PHE " " CZ " 6 0 1 808080  "C506"  1 ""  1 ""  0 0 0 1 33.91 257 257 1 0 0 506 1 257 506 257 "CCD match"  <> <> <> <> <> <>
  258 25 -12.635944 6.476396 -24.412364 89 Y "A" 38 -0.50000 -0.50000 "TYR " " N  " 7 0 1 2E2EFF  "N516"  1 ""  1 ""  0 0 0 1 34.46 258 258 1 0 0 516 1 258 516 258 "CCD match"  <> <> <> <> <> <>
  259 3 -12.424473 7.850888 -23.981149 89 Y "A" 24 0.14000 0.14000 "TYR " " CA " 6 0 1 808080  "C517"  1 ""  1 ""  0 0 0 1 34.46 259 259 1 0 0 517 1 259 517 259 "CCD match"  <> <> <> <> <> <>
  260 2 -12.339968 8.807838 -25.200232 89 Y "A" 24 0.50000 0.50000 "TYR " " C  " 6 0 1 808080  "C518"  1 ""  1 ""  0 0 0 1 34.46 260 260 1 0 0 518 0 260 518 260 "CCD match"  <> <> <> <> <> <>
  261 15 -12.980021 9.891305 -25.212184 89 Y "A" 70 -0.50000 -0.50000 "TYR " " O  " 8 0 1 FF2E2E  "O519"  1 ""  1 ""  0 0 0 1 34.46 261 261 1 0 0 519 0 261 519 261 "CCD match"  <> <> <> <> <> <>
  262 3 -11.024453 7.993555 -23.184039 89 Y "A" 24 -0.00500 -0.00500 "TYR " " CB " 6 0 1 808080  "C520"  1 ""  1 ""  0 0 0 1 34.46 262 262 1 0 0 520 2 262 520 262 "CCD match"  <> <> <> <> <> <>
  263 2 -11.019024 7.746377 -21.665486 89 Y "A" 24 -0.11500 -0.11500 "TYR " " CG " 6 0 1 808080  "C521"  1 ""  1 ""  0 0 0 1 34.46 263 263 1 0 0 521 0 263 521 263 "CCD match"  <> <> <> <> <> <>
  264 2 -11.985104 6.854078 -21.095561 89 Y "A" 24 -0.11500 -0.11500 "TYR " " CD1" 6 0 1 808080  "C522"  1 ""  1 ""  0 0 0 1 34.46 264 264 1 0 0 522 1 264 522 264 "CCD match"  <> <> <> <> <> <>
  265 2 -10.169961 8.553813 -20.837016 89 Y "A" 24 -0.11500 -0.11500 "TYR " " CD2" 6 0 1 808080  "C523"  1 ""  1 ""  0 0 0 1 34.46 265 265 1 0 0 523 1 265 523 265 "CCD match"  <> <> <> <> <> <>
  266 2 -11.936414 6.665401 -19.688966 89 Y "A" 24 -0.11500 -0.11500 "TYR " " CE1" 6 0 1 808080  "C524"  1 ""  1 ""  0 0 0 1 34.46 266 266 1 0 0 524 1 266 524 266 "CCD match"  <> <> <> <> <> <>
  267 2 -10.244542 8.363653 -19.451001 89 Y "A" 24 -0.11500 -0.11500 "TYR " " CE2" 6 0 1 808080  "C525"  1 ""  1 ""  0 0 0 1 34.46 267 267 1 0 0 525 1 267 525 267 "CCD match"  <> <> <> <> <> <>
  268 2 -11.114300 7.462815 -18.864728 89 Y "A" 24 0.15000 0.15000 "TYR " " CZ " 6 0 1 808080  "C526"  1 ""  1 ""  0 0 0 1 34.46 268 268 1 0 0 526 0 268 526 268 "CCD match"  <> <> <> <> <> <>
  269 16 -11.206223 7.431723 -17.464847 89 Y "A" 70 -0.58500 -0.58500 "TYR " " OH " 8 0 1 FF2E2E  "O527"  1 "%UT"  13 ""  0 0 0 1 34.46 269 269 1 0 0 527 1 269 527 269 "CCD match"  <> <> <> <> <> <>
  270 25 -11.531458 8.369520 -26.204274 90 N "A" 38 -0.50000 -0.50000 "ASN " " N  " 7 0 1 2E2EFF  "N537"  1 ""  1 ""  0 0 0 1 39.41 270 270 1 0 0 537 1 270 537 270 "CCD match"  <> <> <> <> <> <>
  271 3 -11.409602 8.977684 -27.525735 90 N "A" 24 0.14000 0.14000 "ASN " " CA " 6 0 1 808080  "C538"  1 ""  1 ""  0 0 0 1 39.41 271 271 1 0 0 538 1 271 538 271 "CCD match"  <> <> <> <> <> <>
  272 2 -12.667515 8.992078 -28.413720 90 N "A" 24 0.50000 0.50000 "ASN " " C  " 6 0 1 808080  "C539"  1 ""  1 ""  0 0 0 1 39.41 272 272 1 0 0 539 0 272 539 272 "CCD match"  <> <> <> <> <> <>
  273 15 -12.837047 9.962002 -29.155276 90 N "A" 70 -0.50000 -0.50000 "ASN " " O  " 8 0 1 FF2E2E  "O540"  1 ""  1 ""  0 0 0 1 39.41 273 273 1 0 0 540 0 273 540 273 "CCD match"  <> <> <> <> <> <>
  274 3 -10.291312 8.244727 -28.239955 90 N "A" 24 -0.12000 -0.12000 "ASN " " CB " 6 0 1 808080  "C541"  1 ""  1 ""  0 0 0 1 39.41 274 274 1 0 0 541 2 274 541 274 "CCD match"  <> <> <> <> <> <>
  275 2 -9.634103 8.933713 -29.360389 90 N "A" 24 0.50000 0.50000 "ASN " " CG " 6 0 1 808080  "C542"  1 "%UT"  13 ""  0 0 0 1 39.41 275 275 1 0 0 542 0 275 542 275 "CCD match"  0.0867426644257809 "No Flip"  <> <> <> <>
  276 15 -9.174562 10.025308 -29.117028 90 N "A" 70 -0.50000 -0.50000 "ASN " " OD1" 8 0 1 FF2E2E  "O543"  1 ""  1 ""  0 0 0 1 39.41 276 276 1 0 0 543 0 276 543 276 "CCD match"  <> <> <> <> <> <>
  277 25 -9.511857 8.351611 -30.521678 90 N "A" 38 -0.76000 -0.76000 "ASN " " ND2" 7 0 1 2E2EFF  "N544"  1 ""  1 ""  0 0 0 1 39.41 277 277 1 0 0 544 2 277 544 277 "CCD match"  <> <> <> <> <> <>
  278 25 -13.590063 8.029646 -28.303817 91 E "A" 38 -0.50000 -0.50000 "GLU " " N  " 7 0 1 2E2EFF  "N551"  1 ""  1 ""  0 0 0 1 41.85 278 278 1 0 0 551 1 278 551 278 "CCD match"  <> <> <> <> <> <>
  279 3 -14.871073 7.995546 -29.034692 91 E "A" 24 0.14000 0.14000 "GLU " " CA " 6 0 1 808080  "C552"  1 ""  1 ""  0 0 0 1 41.85 279 279 1 0 0 552 1 279 552 279 "CCD match"  <> <> <> <> <> <>
  280 2 -15.879316 8.922343 -28.256886 91 E "A" 24 0.50000 0.50000 "GLU " " C  " 6 0 1 808080  "C553"  1 ""  1 ""  0 0 0 1 41.85 280 280 1 0 0 553 0 280 553 280 "CCD match"  <> <> <> <> <> <>
  281 15 -16.535165 9.692531 -28.920894 91 E "A" 70 -0.50000 -0.50000 "GLU " " O  " 8 0 1 FF2E2E  "O554"  1 ""  1 ""  0 0 0 1 41.85 281 281 1 0 0 554 0 281 554 281 "CCD match"  <> <> <> <> <> <>
  282 3 -15.476801 6.549429 -28.948876 91 E "A" 24 -0.12000 -0.12000 "GLU " " CB " 6 0 1 808080  "C555"  1 ""  1 ""  0 0 0 1 41.85 282 282 1 0 0 555 2 282 555 282 "CCD match"  <> <> <> <> <> <>
  283 3 -16.711850 6.305316 -29.778422 91 E "A" 24 -0.22000 -0.22000 "GLU " " CG " 6 0 1 808080  "C556"  1 ""  1 ""  0 0 0 1 41.85 283 283 1 0 0 556 2 283 556 283 "CCD match"  <> <> <> <> <> <>
  284 2 -16.487560 5.731456 -31.176120 91 E "A" 24 0.70000 0.70000 "GLU " " CD " 6 0 1 808080  "C557"  1 "%UT"  13 ""  0 0 0 1 41.85 284 284 1 0 0 557 0 284 557 284 "CCD match"  10 <> <> <> <> <>
  285 15 -17.438478 5.102230 -31.721292 91 E "A" 70 -0.80000 -0.80000 "GLU " " OE1" 8 0 1 FF2E2E  "O558"  1 ""  1 ""  0 0 0 1 41.85 285 285 1 0 0 558 0 285 558 285 "CCD match"  <> <> <> <> <> <>
  286 18 -15.455221 5.908273 -31.825103 91 E "A" 70 -0.80000 -0.80000 "GLU " " OE2" 8 -1 1 FF2E2E  "O559"  1 ""  1 ""  0 0 0 1 41.85 286 286 1 0 0 559 0 286 559 286 "CCD match"  <> <> <> <> <> <>
  287 25 -15.858386 8.807258 -26.955071 92 S "A" 38 -0.50000 -0.50000 "SER " " N  " 7 0 1 2E2EFF  "N566"  1 ""  1 ""  0 0 0 1 42.15 287 287 1 0 0 566 1 287 566 287 "CCD match"  <> <> <> <> <> <>
  288 3 -16.759347 9.615632 -26.158624 92 S "A" 24 0.14000 0.14000 "SER " " CA " 6 0 1 808080  "C567"  1 ""  1 ""  0 0 0 1 42.15 288 288 1 0 0 567 1 288 567 288 "CCD match"  <> <> <> <> <> <>
  289 2 -16.481017 11.074094 -26.236796 92 S "A" 24 0.50000 0.50000 "SER " " C  " 6 0 1 808080  "C568"  1 ""  1 ""  0 0 0 1 42.15 289 289 1 0 0 568 0 289 568 289 "CCD match"  <> <> <> <> <> <>
  290 15 -17.468282 11.806768 -26.432605 92 S "A" 70 -0.50000 -0.50000 "SER " " O  " 8 0 1 FF2E2E  "O569"  1 ""  1 ""  0 0 0 1 42.15 290 290 1 0 0 569 0 290 569 290 "CCD match"  <> <> <> <> <> <>
  291 3 -16.840957 9.022686 -24.716723 92 S "A" 24 0.14500 0.14500 "SER " " CB " 6 0 1 808080  "C570"  1 ""  1 ""  0 0 0 1 42.15 291 291 1 0 0 570 2 291 570 291 "CCD match"  <> <> <> <> <> <>
  292 16 -15.593402 9.245099 -24.136952 92 S "A" 70 -0.68300 -0.68300 "SER " " OG " 8 0 1 FF2E2E  "O571"  1 "%UT"  13 ""  0 0 0 1 42.15 292 292 1 0 0 571 1 292 571 292 "CCD match"  <> <> <> <> <> <>
  293 25 -15.261598 11.485142 -26.195945 93 W "A" 38 -0.50000 -0.50000 "TRP " " N  " 7 0 1 2E2EFF  "N577"  1 ""  1 ""  0 0 0 1 44.62 293 293 1 0 0 577 1 293 577 293 "CCD match"  <> <> <> <> <> <>
  294 3 -14.848512 12.901970 -26.321206 93 W "A" 24 0.14000 0.14000 "TRP " " CA " 6 0 1 808080  "C578"  1 ""  1 ""  0 0 0 1 44.62 294 294 1 0 0 578 1 294 578 294 "CCD match"  <> <> <> <> <> <>
  295 2 -15.254693 13.536576 -27.668450 93 W "A" 24 0.50000 0.50000 "TRP " " C  " 6 0 1 808080  "C579"  1 ""  1 ""  0 0 0 1 44.62 295 295 1 0 0 579 0 295 579 295 "CCD match"  <> <> <> <> <> <>
  296 15 -15.678342 14.675416 -27.609960 93 W "A" 70 -0.50000 -0.50000 "TRP " " O  " 8 0 1 FF2E2E  "O580"  1 ""  1 ""  0 0 0 1 44.62 296 296 1 0 0 580 0 296 580 296 "CCD match"  <> <> <> <> <> <>
  297 3 -13.344034 12.969991 -26.110009 93 W "A" 24 -0.12000 -0.12000 "TRP " " CB " 6 0 1 808080  "C581"  1 ""  1 ""  0 0 0 1 44.62 297 297 1 0 0 581 2 297 581 297 "CCD match"  <> <> <> <> <> <>
  298 2 -12.778450 14.354957 -25.818986 93 W "A" 24 0.07500 0.07500 "TRP " " CG " 6 0 1 808080  "C582"  1 ""  1 ""  0 0 0 1 44.62 298 298 1 0 0 582 0 298 582 298 "CCD match"  <> <> <> <> <> <>
  299 2 -12.542273 15.341099 -26.719899 93 W "A" 24 -0.11500 -0.11500 "TRP " " CD1" 6 0 1 808080  "C583"  1 ""  1 ""  0 0 0 1 44.62 299 299 1 0 0 583 1 299 583 299 "CCD match"  <> <> <> <> <> <>
  300 2 -12.397345 14.962401 -24.490266 93 W "A" 24 -0.05500 -0.05500 "TRP " " CD2" 6 0 1 808080  "C584"  1 ""  1 ""  0 0 0 1 44.62 300 300 1 0 0 584 0 300 584 300 "CCD match"  <> <> <> <> <> <>
  301 25 -11.978432 16.462137 -26.107709 93 W "A" 38 -0.57000 -0.57000 "TRP " " NE1" 7 0 1 2E2EFF  "N585"  1 ""  1 ""  0 0 0 1 44.62 301 301 1 0 0 585 1 301 585 301 "CCD match"  <> <> <> <> <> <>
  302 2 -11.882002 16.262763 -24.748347 93 W "A" 24 0.13000 0.13000 "TRP " " CE2" 6 0 1 808080  "C586"  1 ""  1 ""  0 0 0 1 44.62 302 302 1 0 0 586 0 302 586 302 "CCD match"  <> <> <> <> <> <>
  303 2 -12.518602 14.598782 -23.157765 93 W "A" 24 -0.11500 -0.11500 "TRP " " CE3" 6 0 1 808080  "C587"  1 ""  1 ""  0 0 0 1 44.62 303 303 1 0 0 587 1 303 587 303 "CCD match"  <> <> <> <> <> <>
  304 2 -11.418341 17.182600 -23.763907 93 W "A" 24 -0.11500 -0.11500 "TRP " " CZ2" 6 0 1 808080  "C588"  1 ""  1 ""  0 0 0 1 44.62 304 304 1 0 0 588 1 304 588 304 "CCD match"  <> <> <> <> <> <>
  305 2 -11.822939 15.412264 -22.175952 93 W "A" 24 -0.11500 -0.11500 "TRP " " CZ3" 6 0 1 808080  "C589"  1 ""  1 ""  0 0 0 1 44.62 305 305 1 0 0 589 1 305 589 305 "CCD match"  <> <> <> <> <> <>
  306 2 -11.383623 16.730026 -22.397159 93 W "A" 24 -0.11500 -0.11500 "TRP " " CH2" 6 0 1 808080  "C590"  1 ""  1 ""  0 0 0 1 44.62 306 306 1 0 0 590 1 306 590 306 "CCD match"  <> <> <> <> <> <>
  307 25 -15.318089 12.741615 -28.766749 94 E "A" 38 -0.50000 -0.50000 "GLU " " N  " 7 0 1 2E2EFF  "N601"  1 ""  1 ""  0 0 0 1 44.6 307 307 1 0 0 601 1 307 601 307 "CCD match"  <> <> <> <> <> <>
  308 3 -15.791629 13.175014 -30.122336 94 E "A" 24 0.14000 0.14000 "GLU " " CA " 6 0 1 808080  "C602"  1 ""  1 ""  0 0 0 1 44.6 308 308 1 0 0 602 1 308 602 308 "CCD match"  <> <> <> <> <> <>
  309 2 -17.286834 13.577184 -30.026051 94 E "A" 24 0.50000 0.50000 "GLU " " C  " 6 0 1 808080  "C603"  1 ""  1 ""  0 0 0 1 44.6 309 309 1 0 0 603 0 309 603 309 "CCD match"  <> <> <> <> <> <>
  310 15 -17.663940 14.580301 -30.615022 94 E "A" 70 -0.50000 -0.50000 "GLU " " O  " 8 0 1 FF2E2E  "O604"  1 ""  1 ""  0 0 0 1 44.6 310 310 1 0 0 604 0 310 604 310 "CCD match"  <> <> <> <> <> <>
  311 3 -15.492728 12.117004 -31.159543 94 E "A" 24 -0.12000 -0.12000 "GLU " " CB " 6 0 1 808080  "C605"  1 ""  1 ""  0 0 0 1 44.6 311 311 1 0 0 605 2 311 605 311 "CCD match"  <> <> <> <> <> <>
  312 3 -16.336370 12.182416 -32.496386 94 E "A" 24 -0.22000 -0.22000 "GLU " " CG " 6 0 1 808080  "C606"  1 ""  1 ""  0 0 0 1 44.6 312 312 1 0 0 606 2 312 606 312 "CCD match"  <> <> <> <> <> <>
  313 2 -15.964042 13.285149 -33.525638 94 E "A" 24 0.70000 0.70000 "GLU " " CD " 6 0 1 808080  "C607"  1 "%UT"  13 ""  0 0 0 1 44.6 313 313 1 0 0 607 0 313 607 313 "CCD match"  9.75316221093209 <> <> <> <> <>
  314 15 -14.797266 13.484762 -33.838275 94 E "A" 70 -0.80000 -0.80000 "GLU " " OE1" 8 0 1 FF2E2E  "O608"  1 ""  1 ""  0 0 0 1 44.6 314 314 1 0 0 608 0 314 608 314 "CCD match"  <> <> <> <> <> <>
  315 18 -16.936300 13.798166 -34.093410 94 E "A" 70 -0.80000 -0.80000 "GLU " " OE2" 8 -1 1 FF2E2E  "O609"  1 ""  1 ""  0 0 0 1 44.6 315 315 1 0 0 609 0 315 609 315 "CCD match"  <> <> <> <> <> <>
  316 25 -18.094890 12.735986 -29.330422 95 R "A" 38 -0.50000 -0.50000 "ARG " " N  " 7 0 1 2E2EFF  "N616"  1 ""  1 ""  0 0 0 1 47.85 316 316 1 0 0 616 1 316 616 316 "CCD match"  <> <> <> <> <> <>
  317 3 -19.471984 13.020333 -29.016738 95 R "A" 24 0.14000 0.14000 "ARG " " CA " 6 0 1 808080  "C617"  1 ""  1 ""  0 0 0 1 47.85 317 317 1 0 0 617 1 317 617 317 "CCD match"  <> <> <> <> <> <>
  318 2 -19.589244 14.378020 -28.284644 95 R "A" 24 0.50000 0.50000 "ARG " " C  " 6 0 1 808080  "C618"  1 ""  1 ""  0 0 0 1 47.85 318 318 1 0 0 618 0 318 618 318 "CCD match"  <> <> <> <> <> <>
  319 15 -20.365466 15.241021 -28.674457 95 R "A" 70 -0.50000 -0.50000 "ARG " " O  " 8 0 1 FF2E2E  "O619"  1 ""  1 ""  0 0 0 1 47.85 319 319 1 0 0 619 0 319 619 319 "CCD match"  <> <> <> <> <> <>
  320 3 -20.169425 11.815379 -28.382390 95 R "A" 24 -0.12000 -0.12000 "ARG " " CB " 6 0 1 808080  "C620"  1 ""  1 ""  0 0 0 1 47.85 320 320 1 0 0 620 2 320 620 320 "CCD match"  <> <> <> <> <> <>
  321 3 -20.038884 10.453073 -29.289243 95 R "A" 24 -0.05000 -0.05000 "ARG " " CG " 6 0 1 808080  "C621"  1 ""  1 ""  0 0 0 1 47.85 321 321 1 0 0 621 2 321 621 321 "CCD match"  <> <> <> <> <> <>
  322 3 -20.531158 9.172346 -28.563512 95 R "A" 24 0.19000 0.19000 "ARG " " CD " 6 0 1 808080  "C622"  1 ""  1 ""  0 0 0 1 47.85 322 322 1 0 0 622 2 322 622 322 "CCD match"  <> <> <> <> <> <>
  323 25 -21.899926 9.261308 -28.083533 95 R "A" 38 -0.69997 -0.69997 "ARG " " NE " 7 0 1 2E2EFF  "N623"  1 ""  1 ""  0 0 0 1 47.85 323 323 1 0 0 623 1 323 623 323 "CCD match"  <> <> <> <> <> <>
  324 2 -22.720378 8.312163 -27.565997 95 R "A" 24 0.63990 0.63990 "ARG " " CZ " 6 0 1 808080  "C624"  1 ""  1 ""  0 0 0 1 47.85 324 324 1 0 0 624 0 324 624 324 "CCD match"  <> <> <> <> <> <>
  325 25 -22.418067 7.059805 -27.554910 95 R "A" 38 -0.79997 -0.79997 "ARG " " NH1" 7 0 1 2E2EFF  "N625"  1 ""  1 ""  0 0 0 1 47.85 325 325 1 0 0 625 2 325 625 325 "CCD match"  <> <> <> <> <> <>
  326 31 -23.937942 8.710431 -27.126910 95 R "A" 38 -0.79997 -0.79997 "ARG " " NH2" 7 1 1 2E2EFF  "N626"  1 ""  1 ""  0 0 0 1 47.85 326 326 1 0 0 626 2 326 626 326 "CCD match"  <> <> <> <> <> <>
  327 25 -18.709770 14.578206 -27.314477 96 R "A" 38 -0.50000 -0.50000 "ARG " " N  " 7 0 1 2E2EFF  "N640"  1 ""  1 ""  0 0 0 1 44.72 327 327 1 0 0 640 1 327 640 327 "CCD match"  <> <> <> <> <> <>
  328 3 -18.768991 15.755275 -26.442920 96 R "A" 24 0.14000 0.14000 "ARG " " CA " 6 0 1 808080  "C641"  1 ""  1 ""  0 0 0 1 44.72 328 328 1 0 0 641 1 328 641 328 "CCD match"  <> <> <> <> <> <>
  329 2 -18.460712 17.032678 -27.238835 96 R "A" 24 0.50000 0.50000 "ARG " " C  " 6 0 1 808080  "C642"  1 ""  1 ""  0 0 0 1 44.72 329 329 1 0 0 642 0 329 642 329 "CCD match"  <> <> <> <> <> <>
  330 15 -19.071832 18.087780 -27.030341 96 R "A" 70 -0.50000 -0.50000 "ARG " " O  " 8 0 1 FF2E2E  "O643"  1 ""  1 ""  0 0 0 1 44.72 330 330 1 0 0 643 0 330 643 330 "CCD match"  <> <> <> <> <> <>
  331 3 -17.821288 15.626451 -25.218482 96 R "A" 24 -0.12000 -0.12000 "ARG " " CB " 6 0 1 808080  "C644"  1 ""  1 ""  0 0 0 1 44.72 331 331 1 0 0 644 2 331 644 331 "CCD match"  <> <> <> <> <> <>
  332 3 -18.060468 14.553811 -24.208184 96 R "A" 24 -0.05000 -0.05000 "ARG " " CG " 6 0 1 808080  "C645"  1 ""  1 ""  0 0 0 1 44.72 332 332 1 0 0 645 2 332 645 332 "CCD match"  <> <> <> <> <> <>
  333 3 -19.318546 14.709998 -23.388211 96 R "A" 24 0.19000 0.19000 "ARG " " CD " 6 0 1 808080  "C646"  1 ""  1 ""  0 0 0 1 44.72 333 333 1 0 0 646 2 333 646 333 "CCD match"  <> <> <> <> <> <>
  334 25 -19.407684 13.564545 -22.515285 96 R "A" 38 -0.69997 -0.69997 "ARG " " NE " 7 0 1 2E2EFF  "N647"  1 ""  1 ""  0 0 0 1 44.72 334 334 1 0 0 647 1 334 647 334 "CCD match"  <> <> <> <> <> <>
  335 2 -19.662763 12.298930 -22.881938 96 R "A" 24 0.63990 0.63990 "ARG " " CZ " 6 0 1 808080  "C648"  1 ""  1 ""  0 0 0 1 44.72 335 335 1 0 0 648 0 335 648 335 "CCD match"  <> <> <> <> <> <>
  336 25 -20.315812 11.978623 -24.013057 96 R "A" 38 -0.79997 -0.79997 "ARG " " NH1" 7 0 1 2E2EFF  "N649"  1 ""  1 ""  0 0 0 1 44.72 336 336 1 0 0 649 2 336 649 336 "CCD match"  <> <> <> <> <> <>
  337 31 -19.419498 11.304818 -22.040065 96 R "A" 38 -0.79997 -0.79997 "ARG " " NH2" 7 1 1 2E2EFF  "N650"  1 ""  1 ""  0 0 0 1 44.72 337 337 1 0 0 650 2 337 650 337 "CCD match"  <> <> <> <> <> <>
  338 25 -17.427219 17.101541 -28.066169 97 H "A" 38 -0.50000 -0.50000 "HIS " " N  " 7 0 1 2E2EFF  "N664"  1 ""  1 ""  0 0 0 1 44.95 338 338 1 0 0 664 1 338 664 338 "CCD match"  <> <> <> <> <> <>
  339 3 -16.614015 18.272909 -28.345933 97 H "A" 24 0.14000 0.14000 "HIS " " CA " 6 0 1 808080  "C665"  1 ""  1 ""  0 0 0 1 44.95 339 339 1 0 0 665 1 339 665 339 "CCD match"  <> <> <> <> <> <>
  340 2 -16.171979 18.305688 -29.774121 97 H "A" 24 0.50000 0.50000 "HIS " " C  " 6 0 1 808080  "C666"  1 ""  1 ""  0 0 0 1 44.95 340 340 1 0 0 666 0 340 666 340 "CCD match"  <> <> <> <> <> <>
  341 15 -15.673564 19.353052 -30.146457 97 H "A" 70 -0.50000 -0.50000 "HIS " " O  " 8 0 1 FF2E2E  "O667"  1 ""  1 ""  0 0 0 1 44.95 341 341 1 0 0 667 0 341 667 341 "CCD match"  <> <> <> <> <> <>
  342 3 -15.342960 18.128664 -27.513677 97 H "A" 24 -0.12000 -0.12000 "HIS " " CB " 6 0 1 808080  "C668"  1 ""  1 ""  0 0 0 1 44.95 342 342 1 0 0 668 2 342 668 342 "CCD match"  <> <> <> <> <> <>
  343 2 -15.487989 18.139963 -26.026404 97 H "A" 24 -0.09900 -0.09900 "HIS " " CG " 6 0 1 808080  "C669"  1 "%UT"  13 "HIS"  0 0 0 1 44.95 343 343 1 0 0 669 0 343 669 343 "CCD match"  0.655977651878009 "HIS"  <> <> <> <>
  344 25 -14.593863 17.475967 -25.189771 97 H "A" 38 -0.25700 -0.25700 "HIS " " ND1" 7 0 1 2E2EFF  "N670"  1 ""  1 ""  0 0 0 1 44.95 344 344 1 0 0 670 1 344 670 344 "CCD match"  <> <> <> <> <> <>
  345 2 -16.432309 18.656278 -25.124562 97 H "A" 24 0.18500 0.18500 "HIS " " CD2" 6 0 1 808080  "C671"  1 ""  1 ""  0 0 0 1 44.95 345 345 1 0 0 671 1 345 671 345 "CCD match"  <> <> <> <> <> <>
  346 2 -14.977946 17.690166 -23.910668 97 H "A" 24 0.27500 0.27500 "HIS " " CE1" 6 0 1 808080  "C672"  1 ""  1 ""  0 0 0 1 44.95 346 346 1 0 0 672 1 346 672 346 "CCD match"  <> <> <> <> <> <>
  347 25 -16.171848 18.340982 -23.801162 97 H "A" 38 -0.56300 -0.56300 "HIS " " NE2" 7 0 1 2E2EFF  "N673"  1 ""  1 ""  0 0 0 1 44.95 347 347 1 0 0 673 0 347 673 347 "CCD match"  <> <> <> <> <> <>
  348 25 -16.472249 17.242704 -30.603658 98 G "A" 38 -0.50000 -0.50000 "GLY " " N  " 7 0 1 2E2EFF  "N681"  0 ""  1 ""  0 0 0 1 49.91 348 348 1 0 0 681 1 348 681 348 "CCD match"  <> <> <> <> <> <>
  349 3 -16.477681 17.334959 -32.020591 98 G "A" 24 0.08000 0.08000 "GLY " " CA " 6 0 1 808080  "C682"  0 ""  1 ""  0 0 0 1 49.91 349 349 1 0 0 682 2 349 682 349 "CCD match"  <> <> <> <> <> <>
  350 2 -15.223474 16.843462 -32.627440 98 G "A" 24 0.50000 0.50000 "GLY " " C  " 6 0 1 808080  "C683"  0 ""  1 ""  0 0 0 1 49.91 350 350 1 0 0 683 0 350 683 350 "CCD match"  <> <> <> <> <> <>
  351 15 -15.091856 16.951503 -33.822642 98 G "A" 70 -0.50000 -0.50000 "GLY " " O  " 8 0 1 FF2E2E  "O684"  0 ""  1 ""  0 0 0 1 49.91 351 351 1 0 0 684 0 351 684 351 "CCD match"  <> <> <> <> <> <>
  352 25 -14.214195 16.462734 -31.883679 99 R "A" 38 -0.50000 -0.50000 "ARG " " N  " 7 0 1 2E2EFF  "N688"  0 ""  1 ""  0 0 0 1 48.8 352 352 1 0 0 688 1 352 688 352 "CCD match"  <> <> <> <> <> <>
  353 3 -12.957231 16.052232 -32.413310 99 R "A" 24 0.14000 0.14000 "ARG " " CA " 6 0 1 808080  "C689"  0 ""  1 ""  0 0 0 1 48.8 353 353 1 0 0 689 1 353 689 353 "CCD match"  <> <> <> <> <> <>
  354 2 -12.403367 14.960911 -31.471194 99 R "A" 24 0.50000 0.50000 "ARG " " C  " 6 0 1 808080  "C690"  0 ""  1 ""  0 0 0 1 48.8 354 354 1 0 0 690 0 354 690 354 "CCD match"  <> <> <> <> <> <>
  355 15 -12.948530 14.765149 -30.377694 99 R "A" 70 -0.50000 -0.50000 "ARG " " O  " 8 0 1 FF2E2E  "O691"  0 ""  1 ""  0 0 0 1 48.8 355 355 1 0 0 691 0 355 691 355 "CCD match"  <> <> <> <> <> <>
  356 3 -12.069864 17.281587 -32.769927 99 R "A" 24 -0.12000 -0.12000 "ARG " " CB " 6 0 1 808080  "C692"  0 ""  1 ""  0 0 0 1 48.8 356 356 1 0 0 692 2 356 692 356 "CCD match"  <> <> <> <> <> <>
  357 3 -11.958655 18.453435 -31.858748 99 R "A" 24 -0.05000 -0.05000 "ARG " " CG " 6 0 1 808080  "C693"  0 ""  1 ""  0 0 0 1 48.8 357 357 1 0 0 693 2 357 693 357 "CCD match"  <> <> <> <> <> <>
  358 3 -10.830242 19.434894 -32.345435 99 R "A" 24 0.19000 0.19000 "ARG " " CD " 6 0 1 808080  "C694"  0 ""  1 ""  0 0 0 1 48.8 358 358 1 0 0 694 2 358 694 358 "CCD match"  <> <> <> <> <> <>
  359 25 -10.595668 20.638319 -31.545669 99 R "A" 38 -0.69997 -0.69997 "ARG " " NE " 7 0 1 2E2EFF  "N695"  0 ""  1 ""  0 0 0 1 48.8 359 359 1 0 0 695 1 359 695 359 "CCD match"  <> <> <> <> <> <>
  360 2 -11.201201 21.845176 -31.632050 99 R "A" 24 0.63990 0.63990 "ARG " " CZ " 6 0 1 808080  "C696"  0 ""  1 ""  0 0 0 1 48.8 360 360 1 0 0 696 0 360 696 360 "CCD match"  <> <> <> <> <> <>
  361 25 -12.101900 22.132869 -32.523902 99 R "A" 38 -0.79997 -0.79997 "ARG " " NH1" 7 0 1 2E2EFF  "N697"  0 ""  1 ""  0 0 0 1 48.8 361 361 1 0 0 697 2 361 697 361 "CCD match"  <> <> <> <> <> <>
  362 31 -10.815443 22.768842 -30.819922 99 R "A" 38 -0.79997 -0.79997 "ARG " " NH2" 7 1 1 2E2EFF  "N698"  0 ""  1 ""  0 0 0 1 48.8 362 362 1 0 0 698 2 362 698 362 "CCD match"  <> <> <> <> <> <>
  363 25 -11.340214 14.244464 -31.930385 100 P "A" 38 -0.14000 -0.14000 "PRO " " N  " 7 0 1 2E2EFF  "N712"  0 ""  1 ""  0 0 0 1 51.24 363 363 1 0 0 712 0 363 712 363 "CCD match"  <> <> <> <> <> <>
  364 3 -10.553454 13.317565 -31.049090 100 P "A" 24 0.01000 0.01000 "PRO " " CA " 6 0 1 808080  "C713"  0 ""  1 ""  0 0 0 1 51.24 364 364 1 0 0 713 1 364 713 364 "CCD match"  <> <> <> <> <> <>
  365 2 -9.634534 14.017252 -30.046235 100 P "A" 24 0.50000 0.50000 "PRO " " C  " 6 0 1 808080  "C714"  0 ""  1 ""  0 0 0 1 51.24 365 365 1 0 0 714 0 365 714 365 "CCD match"  <> <> <> <> <> <>
  366 15 -9.447291 15.221347 -30.016850 100 P "A" 70 -0.50000 -0.50000 "PRO " " O  " 8 0 1 FF2E2E  "O715"  0 ""  1 ""  0 0 0 1 51.24 366 366 1 0 0 715 0 366 715 366 "CCD match"  <> <> <> <> <> <>
  367 3 -9.872071 12.326100 -31.940669 100 P "A" 24 -0.12000 -0.12000 "PRO " " CB " 6 0 1 808080  "C716"  0 ""  1 ""  0 0 0 1 51.24 367 367 1 0 0 716 2 367 716 367 "CCD match"  <> <> <> <> <> <>
  368 3 -9.561273 13.272701 -33.111384 100 P "A" 24 -0.12000 -0.12000 "PRO " " CG " 6 0 1 808080  "C717"  0 ""  1 ""  0 0 0 1 51.24 368 368 1 0 0 717 2 368 717 368 "CCD match"  <> <> <> <> <> <>
  369 3 -10.828554 14.188990 -33.286284 100 P "A" 24 -0.05000 -0.05000 "PRO " " CD " 6 0 1 808080  "C718"  0 ""  1 ""  0 0 0 1 51.24 369 369 1 0 0 718 2 369 718 369 "CCD match"  <> <> <> <> <> <>
  370 25 -9.152505 13.172970 -29.090859 101 I "A" 38 -0.50000 -0.50000 "ILE " " N  " 7 0 1 2E2EFF  "N726"  0 ""  1 ""  0 0 0 1 49.67 370 370 1 0 0 726 1 370 726 370 "CCD match"  <> <> <> <> <> <>
  371 3 -8.180792 13.561245 -28.080792 101 I "A" 24 0.14000 0.14000 "ILE " " CA " 6 0 1 808080  "C727"  0 ""  1 ""  0 0 0 1 49.67 371 371 1 0 0 727 1 371 727 371 "CCD match"  <> <> <> <> <> <>
  372 2 -6.743508 13.508381 -28.569657 101 I "A" 24 0.50000 0.50000 "ILE " " C  " 6 0 1 808080  "C728"  0 ""  1 ""  0 0 0 1 49.67 372 372 1 0 0 728 0 372 728 372 "CCD match"  <> <> <> <> <> <>
  373 15 -6.413540 12.568642 -29.314250 101 I "A" 70 -0.50000 -0.50000 "ILE " " O  " 8 0 1 FF2E2E  "O729"  0 ""  1 ""  0 0 0 1 49.67 373 373 1 0 0 729 0 373 729 373 "CCD match"  <> <> <> <> <> <>
  374 3 -8.375904 12.814445 -26.707097 101 I "A" 24 -0.06000 -0.06000 "ILE " " CB " 6 0 1 808080  "C730"  0 ""  1 ""  0 0 0 1 49.67 374 374 1 0 0 730 1 374 730 374 "CCD match"  <> <> <> <> <> <>
  375 3 -9.905924 12.735690 -26.357142 101 I "A" 24 -0.12000 -0.12000 "ILE " " CG1" 6 0 1 808080  "C731"  0 ""  1 ""  0 0 0 1 49.67 375 375 1 0 0 731 2 375 731 375 "CCD match"  <> <> <> <> <> <>
  376 3 -7.631573 13.504352 -25.580928 101 I "A" 24 -0.18000 -0.18000 "ILE " " CG2" 6 0 1 808080  "C732"  0 ""  1 ""  0 0 0 1 49.67 376 376 1 0 0 732 3 376 732 376 "CCD match"  <> <> <> <> <> <>
  377 3 -10.223991 11.890144 -25.089072 101 I "A" 24 -0.18000 -0.18000 "ILE " " CD1" 6 0 1 808080  "C733"  0 ""  1 ""  0 0 0 1 49.67 377 377 1 0 0 733 3 377 733 377 "CCD match"  <> <> <> <> <> <>
  378 25 -5.935409 14.508894 -28.188575 102 D "A" 38 -0.50000 -0.50000 "ASP " " N  " 7 0 1 2E2EFF  "N745"  0 ""  1 ""  0 0 0 1 48.03 378 378 1 0 0 745 1 378 745 378 "CCD match"  <> <> <> <> <> <>
  379 3 -4.554944 14.750536 -28.604459 102 D "A" 24 0.14000 0.14000 "ASP " " CA " 6 0 1 808080  "C746"  0 ""  1 ""  0 0 0 1 48.03 379 379 1 0 0 746 1 379 746 379 "CCD match"  <> <> <> <> <> <>
  380 2 -3.666102 13.899279 -27.751235 102 D "A" 24 0.50000 0.50000 "ASP " " C  " 6 0 1 808080  "C747"  0 ""  1 ""  0 0 0 1 48.03 380 380 1 0 0 747 0 380 747 380 "CCD match"  <> <> <> <> <> <>
  381 15 -3.997713 13.710120 -26.548886 102 D "A" 70 -0.50000 -0.50000 "ASP " " O  " 8 0 1 FF2E2E  "O748"  0 ""  1 ""  0 0 0 1 48.03 381 381 1 0 0 748 0 381 748 381 "CCD match"  <> <> <> <> <> <>
  382 3 -3.999802 16.205786 -28.456466 102 D "A" 24 -0.22000 -0.22000 "ASP " " CB " 6 0 1 808080  "C749"  0 ""  1 ""  0 0 0 1 48.03 382 382 1 0 0 749 2 382 749 382 "CCD match"  <> <> <> <> <> <>
  383 2 -4.655421 17.182678 -29.464530 102 D "A" 24 0.70000 0.70000 "ASP " " CG " 6 0 1 808080  "C750"  0 "%UT"  13 ""  0 0 0 1 48.03 383 383 1 0 0 750 0 383 750 383 "CCD match"  10 <> <> <> <> <>
  384 15 -5.213629 16.759902 -30.473756 102 D "A" 70 -0.80000 -0.80000 "ASP " " OD1" 8 0 1 FF2E2E  "O751"  0 ""  1 ""  0 0 0 1 48.03 384 384 1 0 0 751 0 384 751 384 "CCD match"  <> <> <> <> <> <>
  385 18 -4.280268 18.380949 -29.443881 102 D "A" 70 -0.80000 -0.80000 "ASP " " OD2" 8 -1 1 FF2E2E  "O752"  0 ""  1 ""  0 0 0 1 48.03 385 385 1 0 0 752 0 385 752 385 "CCD match"  <> <> <> <> <> <>
  386 25 -2.616168 13.250717 -28.241904 103 P "A" 38 -0.14000 -0.14000 "PRO " " N  " 7 0 1 2E2EFF  "N757"  0 ""  1 ""  0 0 0 1 45.59 386 386 1 0 0 757 0 386 757 386 "CCD match"  <> <> <> <> <> <>
  387 3 -2.067499 11.947487 -27.664947 103 P "A" 24 0.01000 0.01000 "PRO " " CA " 6 0 1 808080  "C758"  0 ""  1 ""  0 0 0 1 45.59 387 387 1 0 0 758 1 387 758 387 "CCD match"  <> <> <> <> <> <>
  388 2 -1.460843 12.192041 -26.252725 103 P "A" 24 0.50000 0.50000 "PRO " " C  " 6 0 1 808080  "C759"  0 ""  1 ""  0 0 0 1 45.59 388 388 1 0 0 759 0 388 759 388 "CCD match"  <> <> <> <> <> <>
  389 15 -1.494808 11.303595 -25.419852 103 P "A" 70 -0.50000 -0.50000 "PRO " " O  " 8 0 1 FF2E2E  "O760"  0 ""  1 ""  0 0 0 1 45.59 389 389 1 0 0 760 0 389 760 389 "CCD match"  <> <> <> <> <> <>
  390 3 -1.019557 11.594140 -28.774249 103 P "A" 24 -0.12000 -0.12000 "PRO " " CB " 6 0 1 808080  "C761"  0 ""  1 ""  0 0 0 1 45.59 390 390 1 0 0 761 2 390 761 390 "CCD match"  <> <> <> <> <> <>
  391 3 -0.659606 12.855741 -29.555304 103 P "A" 24 -0.12000 -0.12000 "PRO " " CG " 6 0 1 808080  "C762"  0 ""  1 ""  0 0 0 1 45.59 391 391 1 0 0 762 2 391 762 391 "CCD match"  <> <> <> <> <> <>
  392 3 -1.973887 13.610527 -29.521598 103 P "A" 24 -0.05000 -0.05000 "PRO " " CD " 6 0 1 808080  "C763"  0 ""  1 ""  0 0 0 1 45.59 392 392 1 0 0 763 2 392 763 392 "CCD match"  <> <> <> <> <> <>
  393 25 -0.769048 13.352263 -25.971185 104 D "A" 38 -0.50000 -0.50000 "ASP " " N  " 7 0 1 2E2EFF  "N771"  0 ""  1 ""  0 0 0 1 48.52 393 393 1 0 0 771 1 393 771 393 "CCD match"  <> <> <> <> <> <>
  394 3 -0.330396 13.846879 -24.665912 104 D "A" 24 0.14000 0.14000 "ASP " " CA " 6 0 1 808080  "C772"  0 ""  1 ""  0 0 0 1 48.52 394 394 1 0 0 772 1 394 772 394 "CCD match"  <> <> <> <> <> <>
  395 2 -1.542205 13.886656 -23.713019 104 D "A" 24 0.50000 0.50000 "ASP " " C  " 6 0 1 808080  "C773"  0 ""  1 ""  0 0 0 1 48.52 395 395 1 0 0 773 0 395 773 395 "CCD match"  <> <> <> <> <> <>
  396 15 -1.411909 13.453828 -22.525359 104 D "A" 70 -0.50000 -0.50000 "ASP " " O  " 8 0 1 FF2E2E  "O774"  0 ""  1 ""  0 0 0 1 48.52 396 396 1 0 0 774 0 396 774 396 "CCD match"  <> <> <> <> <> <>
  397 3 0.303890 15.264941 -24.734429 104 D "A" 24 -0.22000 -0.22000 "ASP " " CB " 6 0 1 808080  "C775"  0 ""  1 ""  0 0 0 1 48.52 397 397 1 0 0 775 2 397 775 397 "CCD match"  <> <> <> <> <> <>
  398 2 -0.517850 16.478117 -25.243920 104 D "A" 24 0.70000 0.70000 "ASP " " CG " 6 0 1 808080  "C776"  0 "%UT"  13 ""  0 0 0 1 48.52 398 398 1 0 0 776 0 398 776 398 "CCD match"  9.9965590356898 <> <> <> <> <>
  399 15 -1.491198 16.263699 -25.992217 104 D "A" 70 -0.80000 -0.80000 "ASP " " OD1" 8 0 1 FF2E2E  "O777"  0 ""  1 ""  0 0 0 1 48.52 399 399 1 0 0 777 0 399 777 399 "CCD match"  <> <> <> <> <> <>
  400 18 -0.007501 17.610393 -24.994040 104 D "A" 70 -0.80000 -0.80000 "ASP " " OD2" 8 -1 1 FF2E2E  "O778"  0 ""  1 ""  0 0 0 1 48.52 400 400 1 0 0 778 0 400 778 400 "CCD match"  <> <> <> <> <> <>
  401 25 -2.670078 14.431980 -24.186723 105 T "A" 38 -0.50000 -0.50000 "THR " " N  " 7 0 1 2E2EFF  "N783"  1 ""  1 ""  0 0 0 1 42.34 401 401 1 0 0 783 1 401 783 401 "CCD match"  <> <> <> <> <> <>
  402 3 -3.881473 14.771677 -23.384688 105 T "A" 24 0.14000 0.14000 "THR " " CA " 6 0 1 808080  "C784"  1 ""  1 ""  0 0 0 1 42.34 402 402 1 0 0 784 1 402 784 402 "CCD match"  <> <> <> <> <> <>
  403 2 -4.663152 13.455826 -23.061130 105 T "A" 24 0.50000 0.50000 "THR " " C  " 6 0 1 808080  "C785"  1 ""  1 ""  0 0 0 1 42.34 403 403 1 0 0 785 0 403 785 403 "CCD match"  <> <> <> <> <> <>
  404 15 -5.241942 13.278030 -21.998748 105 T "A" 70 -0.50000 -0.50000 "THR " " O  " 8 0 1 FF2E2E  "O786"  1 ""  1 ""  0 0 0 1 42.34 404 404 1 0 0 786 0 404 786 404 "CCD match"  <> <> <> <> <> <>
  405 3 -4.766093 15.796964 -24.141246 105 T "A" 24 0.20500 0.20500 "THR " " CB " 6 0 1 808080  "C787"  1 ""  1 ""  0 0 0 1 42.34 405 405 1 0 0 787 1 405 787 405 "CCD match"  <> <> <> <> <> <>
  406 16 -4.058656 17.023014 -24.388606 105 T "A" 70 -0.68300 -0.68300 "THR " " OG1" 8 0 1 FF2E2E  "O788"  1 "%UT"  13 ""  0 0 0 1 42.34 406 406 1 0 0 788 1 406 788 406 "CCD match"  <> <> <> <> <> <>
  407 3 -6.083350 16.187596 -23.488902 105 T "A" 24 -0.18000 -0.18000 "THR " " CG2" 6 0 1 808080  "C789"  1 ""  1 ""  0 0 0 1 42.34 407 407 1 0 0 789 3 407 789 407 "CCD match"  <> <> <> <> <> <>
  408 25 -4.557147 12.456522 -24.033097 106 L "A" 38 -0.50000 -0.50000 "LEU " " N  " 7 0 1 2E2EFF  "N797"  1 ""  1 ""  0 0 0 1 44.94 408 408 1 0 0 797 1 408 797 408 "CCD match"  <> <> <> <> <> <>
  409 3 -5.127546 11.183793 -23.868998 106 L "A" 24 0.14000 0.14000 "LEU " " CA " 6 0 1 808080  "C798"  1 ""  1 ""  0 0 0 1 44.94 409 409 1 0 0 798 1 409 798 409 "CCD match"  <> <> <> <> <> <>
  410 2 -4.330799 10.306656 -22.849309 106 L "A" 24 0.50000 0.50000 "LEU " " C  " 6 0 1 808080  "C799"  1 ""  1 ""  0 0 0 1 44.94 410 410 1 0 0 799 0 410 799 410 "CCD match"  <> <> <> <> <> <>
  411 15 -4.912293 9.610178 -22.029727 106 L "A" 70 -0.50000 -0.50000 "LEU " " O  " 8 0 1 FF2E2E  "O800"  1 ""  1 ""  0 0 0 1 44.94 411 411 1 0 0 800 0 411 800 411 "CCD match"  <> <> <> <> <> <>
  412 3 -5.247141 10.418786 -25.250154 106 L "A" 24 -0.12000 -0.12000 "LEU " " CB " 6 0 1 808080  "C801"  1 ""  1 ""  0 0 0 1 44.94 412 412 1 0 0 801 2 412 801 412 "CCD match"  <> <> <> <> <> <>
  413 3 -5.919433 9.028920 -25.291360 106 L "A" 24 -0.06000 -0.06000 "LEU " " CG " 6 0 1 808080  "C802"  1 ""  1 ""  0 0 0 1 44.94 413 413 1 0 0 802 1 413 802 413 "CCD match"  <> <> <> <> <> <>
  414 3 -7.423491 9.098714 -24.984380 106 L "A" 24 -0.18000 -0.18000 "LEU " " CD1" 6 0 1 808080  "C803"  1 ""  1 ""  0 0 0 1 44.94 414 414 1 0 0 803 3 414 803 414 "CCD match"  <> <> <> <> <> <>
  415 3 -5.514057 8.326767 -26.605914 106 L "A" 24 -0.18000 -0.18000 "LEU " " CD2" 6 0 1 808080  "C804"  1 ""  1 ""  0 0 0 1 44.94 415 415 1 0 0 804 3 415 804 415 "CCD match"  <> <> <> <> <> <>
  416 25 -2.991324 10.494881 -22.887700 107 T "A" 38 -0.50000 -0.50000 "THR " " N  " 7 0 1 2E2EFF  "N816"  1 ""  1 ""  0 0 0 1 44.2 416 416 1 0 0 816 1 416 816 416 "CCD match"  <> <> <> <> <> <>
  417 3 -2.075351 9.989405 -21.829345 107 T "A" 24 0.14000 0.14000 "THR " " CA " 6 0 1 808080  "C817"  1 ""  1 ""  0 0 0 1 44.2 417 417 1 0 0 817 1 417 817 417 "CCD match"  <> <> <> <> <> <>
  418 2 -2.370047 10.528554 -20.463080 107 T "A" 24 0.50000 0.50000 "THR " " C  " 6 0 1 808080  "C818"  1 ""  1 ""  0 0 0 1 44.2 418 418 1 0 0 818 0 418 818 418 "CCD match"  <> <> <> <> <> <>
  419 15 -2.440350 9.858425 -19.449756 107 T "A" 70 -0.50000 -0.50000 "THR " " O  " 8 0 1 FF2E2E  "O819"  1 ""  1 ""  0 0 0 1 44.2 419 419 1 0 0 819 0 419 819 419 "CCD match"  <> <> <> <> <> <>
  420 3 -0.562899 10.194167 -22.165645 107 T "A" 24 0.20500 0.20500 "THR " " CB " 6 0 1 808080  "C820"  1 ""  1 ""  0 0 0 1 44.2 420 420 1 0 0 820 1 420 820 420 "CCD match"  <> <> <> <> <> <>
  421 16 -0.249526 9.798808 -23.543664 107 T "A" 70 -0.68300 -0.68300 "THR " " OG1" 8 0 1 FF2E2E  "O821"  1 "%UT"  13 ""  0 0 0 1 44.2 421 421 1 0 0 821 1 421 821 421 "CCD match"  <> <> <> <> <> <>
  422 3 0.363704 9.528166 -21.176221 107 T "A" 24 -0.18000 -0.18000 "THR " " CG2" 6 0 1 808080  "C822"  1 ""  1 ""  0 0 0 1 44.2 422 422 1 0 0 822 3 422 822 422 "CCD match"  <> <> <> <> <> <>
  423 25 -2.549837 11.831328 -20.382560 108 L "A" 38 -0.50000 -0.50000 "LEU " " N  " 7 0 1 2E2EFF  "N830"  1 ""  1 ""  0 0 0 1 43.3 423 423 1 0 0 830 1 423 830 423 "CCD match"  <> <> <> <> <> <>
  424 3 -2.936670 12.597587 -19.212800 108 L "A" 24 0.14000 0.14000 "LEU " " CA " 6 0 1 808080  "C831"  1 ""  1 ""  0 0 0 1 43.3 424 424 1 0 0 831 1 424 831 424 "CCD match"  <> <> <> <> <> <>
  425 2 -4.225671 12.119306 -18.600245 108 L "A" 24 0.50000 0.50000 "LEU " " C  " 6 0 1 808080  "C832"  1 ""  1 ""  0 0 0 1 43.3 425 425 1 0 0 832 0 425 832 425 "CCD match"  <> <> <> <> <> <>
  426 15 -4.275154 11.795421 -17.450009 108 L "A" 70 -0.50000 -0.50000 "LEU " " O  " 8 0 1 FF2E2E  "O833"  1 ""  1 ""  0 0 0 1 43.3 426 426 1 0 0 833 0 426 833 426 "CCD match"  <> <> <> <> <> <>
  427 3 -2.973182 14.135982 -19.556874 108 L "A" 24 -0.12000 -0.12000 "LEU " " CB " 6 0 1 808080  "C834"  1 ""  1 ""  0 0 0 1 43.3 427 427 1 0 0 834 2 427 834 427 "CCD match"  <> <> <> <> <> <>
  428 3 -3.434310 14.981146 -18.377168 108 L "A" 24 -0.06000 -0.06000 "LEU " " CG " 6 0 1 808080  "C835"  1 ""  1 ""  0 0 0 1 43.3 428 428 1 0 0 835 1 428 835 428 "CCD match"  <> <> <> <> <> <>
  429 3 -2.414203 14.781243 -17.225612 108 L "A" 24 -0.18000 -0.18000 "LEU " " CD1" 6 0 1 808080  "C836"  1 ""  1 ""  0 0 0 1 43.3 429 429 1 0 0 836 3 429 836 429 "CCD match"  <> <> <> <> <> <>
  430 3 -3.571114 16.460493 -18.619241 108 L "A" 24 -0.18000 -0.18000 "LEU " " CD2" 6 0 1 808080  "C837"  1 ""  1 ""  0 0 0 1 43.3 430 430 1 0 0 837 3 430 837 430 "CCD match"  <> <> <> <> <> <>
  431 25 -5.312674 11.997601 -19.422484 109 L "A" 38 -0.50000 -0.50000 "LEU " " N  " 7 0 1 2E2EFF  "N849"  1 ""  1 ""  0 0 0 1 40.1 431 431 1 0 0 849 1 431 849 431 "CCD match"  <> <> <> <> <> <>
  432 3 -6.691904 11.623064 -19.091880 109 L "A" 24 0.14000 0.14000 "LEU " " CA " 6 0 1 808080  "C850"  1 ""  1 ""  0 0 0 1 40.1 432 432 1 0 0 850 1 432 850 432 "CCD match"  <> <> <> <> <> <>
  433 2 -6.737021 10.186268 -18.568175 109 L "A" 24 0.50000 0.50000 "LEU " " C  " 6 0 1 808080  "C851"  1 ""  1 ""  0 0 0 1 40.1 433 433 1 0 0 851 0 433 851 433 "CCD match"  <> <> <> <> <> <>
  434 15 -7.631769 9.850979 -17.693849 109 L "A" 70 -0.50000 -0.50000 "LEU " " O  " 8 0 1 FF2E2E  "O852"  1 ""  1 ""  0 0 0 1 40.1 434 434 1 0 0 852 0 434 852 434 "CCD match"  <> <> <> <> <> <>
  435 3 -7.728730 12.111773 -20.118770 109 L "A" 24 -0.12000 -0.12000 "LEU " " CB " 6 0 1 808080  "C853"  1 ""  1 ""  0 0 0 1 40.1 435 435 1 0 0 853 2 435 853 435 "CCD match"  <> <> <> <> <> <>
  436 3 -9.240475 12.038186 -19.770432 109 L "A" 24 -0.06000 -0.06000 "LEU " " CG " 6 0 1 808080  "C854"  1 ""  1 ""  0 0 0 1 40.1 436 436 1 0 0 854 1 436 854 436 "CCD match"  <> <> <> <> <> <>
  437 3 -9.582684 12.849679 -18.482244 109 L "A" 24 -0.18000 -0.18000 "LEU " " CD1" 6 0 1 808080  "C855"  1 ""  1 ""  0 0 0 1 40.1 437 437 1 0 0 855 3 437 855 437 "CCD match"  <> <> <> <> <> <>
  438 3 -10.147578 12.307843 -21.019229 109 L "A" 24 -0.18000 -0.18000 "LEU " " CD2" 6 0 1 808080  "C856"  1 ""  1 ""  0 0 0 1 40.1 438 438 1 0 0 856 3 438 856 438 "CCD match"  <> <> <> <> <> <>
  439 25 -5.803825 9.395061 -18.992520 110 W "A" 38 -0.50000 -0.50000 "TRP " " N  " 7 0 1 2E2EFF  "N868"  1 ""  1 ""  0 0 0 1 38.98 439 439 1 0 0 868 1 439 868 439 "CCD match"  <> <> <> <> <> <>
  440 3 -5.506606 8.109688 -18.508553 110 W "A" 24 0.14000 0.14000 "TRP " " CA " 6 0 1 808080  "C869"  1 ""  1 ""  0 0 0 1 38.98 440 440 1 0 0 869 1 440 869 440 "CCD match"  <> <> <> <> <> <>
  441 2 -4.657752 8.160665 -17.250308 110 W "A" 24 0.50000 0.50000 "TRP " " C  " 6 0 1 808080  "C870"  1 ""  1 ""  0 0 0 1 38.98 441 441 1 0 0 870 0 441 870 441 "CCD match"  <> <> <> <> <> <>
  442 15 -5.021735 7.429782 -16.291221 110 W "A" 70 -0.50000 -0.50000 "TRP " " O  " 8 0 1 FF2E2E  "O871"  1 ""  1 ""  0 0 0 1 38.98 442 442 1 0 0 871 0 442 871 442 "CCD match"  <> <> <> <> <> <>
  443 3 -4.820532 7.165851 -19.511451 110 W "A" 24 -0.12000 -0.12000 "TRP " " CB " 6 0 1 808080  "C872"  1 ""  1 ""  0 0 0 1 38.98 443 443 1 0 0 872 2 443 872 443 "CCD match"  <> <> <> <> <> <>
  444 2 -4.670806 5.826359 -18.938159 110 W "A" 24 0.07500 0.07500 "TRP " " CG " 6 0 1 808080  "C873"  1 ""  1 ""  0 0 0 1 38.98 444 444 1 0 0 873 0 444 873 444 "CCD match"  <> <> <> <> <> <>
  445 2 -3.436644 5.217842 -18.687039 110 W "A" 24 -0.11500 -0.11500 "TRP " " CD1" 6 0 1 808080  "C874"  1 ""  1 ""  0 0 0 1 38.98 445 445 1 0 0 874 1 445 874 445 "CCD match"  <> <> <> <> <> <>
  446 2 -5.642997 4.991516 -18.298408 110 W "A" 24 -0.05500 -0.05500 "TRP " " CD2" 6 0 1 808080  "C875"  1 ""  1 ""  0 0 0 1 38.98 446 446 1 0 0 875 0 446 875 446 "CCD match"  <> <> <> <> <> <>
  447 25 -3.636669 4.004686 -18.092959 110 W "A" 38 -0.57000 -0.57000 "TRP " " NE1" 7 0 1 2E2EFF  "N876"  1 ""  1 ""  0 0 0 1 38.98 447 447 1 0 0 876 1 447 876 447 "CCD match"  <> <> <> <> <> <>
  448 2 -4.992788 3.815577 -17.819472 110 W "A" 24 0.13000 0.13000 "TRP " " CE2" 6 0 1 808080  "C877"  1 ""  1 ""  0 0 0 1 38.98 448 448 1 0 0 877 0 448 877 448 "CCD match"  <> <> <> <> <> <>
  449 2 -7.115066 4.961947 -18.156072 110 W "A" 24 -0.11500 -0.11500 "TRP " " CE3" 6 0 1 808080  "C878"  1 ""  1 ""  0 0 0 1 38.98 449 449 1 0 0 878 1 449 878 449 "CCD match"  <> <> <> <> <> <>
  450 2 -5.691387 2.710554 -17.324815 110 W "A" 24 -0.11500 -0.11500 "TRP " " CZ2" 6 0 1 808080  "C879"  1 ""  1 ""  0 0 0 1 38.98 450 450 1 0 0 879 1 450 879 450 "CCD match"  <> <> <> <> <> <>
  451 2 -7.791354 3.931046 -17.494515 110 W "A" 24 -0.11500 -0.11500 "TRP " " CZ3" 6 0 1 808080  "C880"  1 ""  1 ""  0 0 0 1 38.98 451 451 1 0 0 880 1 451 880 451 "CCD match"  <> <> <> <> <> <>
  452 2 -7.091325 2.795613 -17.065639 110 W "A" 24 -0.11500 -0.11500 "TRP " " CH2" 6 0 1 808080  "C881"  1 ""  1 ""  0 0 0 1 38.98 452 452 1 0 0 881 1 452 881 452 "CCD match"  <> <> <> <> <> <>
  453 25 -3.632152 8.961441 -17.137227 111 S "A" 38 -0.50000 -0.50000 "SER " " N  " 7 0 1 2E2EFF  "N892"  1 ""  1 ""  0 0 0 1 40.32 453 453 1 0 0 892 1 453 892 453 "CCD match"  <> <> <> <> <> <>
  454 3 -2.890800 9.123858 -15.924170 111 S "A" 24 0.14000 0.14000 "SER " " CA " 6 0 1 808080  "C893"  1 ""  1 ""  0 0 0 1 40.32 454 454 1 0 0 893 1 454 893 454 "CCD match"  <> <> <> <> <> <>
  455 2 -3.716743 9.696584 -14.708249 111 S "A" 24 0.50000 0.50000 "SER " " C  " 6 0 1 808080  "C894"  1 ""  1 ""  0 0 0 1 40.32 455 455 1 0 0 894 0 455 894 455 "CCD match"  <> <> <> <> <> <>
  456 15 -3.584979 9.142954 -13.654549 111 S "A" 70 -0.50000 -0.50000 "SER " " O  " 8 0 1 FF2E2E  "O895"  1 ""  1 ""  0 0 0 1 40.32 456 456 1 0 0 895 0 456 895 456 "CCD match"  <> <> <> <> <> <>
  457 3 -1.491827 9.894249 -16.124900 111 S "A" 24 0.14500 0.14500 "SER " " CB " 6 0 1 808080  "C896"  1 ""  1 ""  0 0 0 1 40.32 457 457 1 0 0 896 2 457 896 457 "CCD match"  <> <> <> <> <> <>
  458 16 -0.753090 9.302723 -17.207114 111 S "A" 70 -0.68300 -0.68300 "SER " " OG " 8 0 1 FF2E2E  "O897"  1 "%UT"  13 ""  0 0 0 1 40.32 458 458 1 0 0 897 1 458 897 458 "CCD match"  <> <> <> <> <> <>
  459 25 -4.526282 10.699441 -14.979981 112 V "A" 38 -0.50000 -0.50000 "VAL " " N  " 7 0 1 2E2EFF  "N903"  1 ""  1 ""  0 0 0 1 39.41 459 459 1 0 0 903 1 459 903 459 "CCD match"  <> <> <> <> <> <>
  460 3 -5.571294 11.157567 -14.141958 112 V "A" 24 0.14000 0.14000 "VAL " " CA " 6 0 1 808080  "C904"  1 ""  1 ""  0 0 0 1 39.41 460 460 1 0 0 904 1 460 904 460 "CCD match"  <> <> <> <> <> <>
  461 2 -6.551542 10.054189 -13.714004 112 V "A" 24 0.50000 0.50000 "VAL " " C  " 6 0 1 808080  "C905"  1 ""  1 ""  0 0 0 1 39.41 461 461 1 0 0 905 0 461 905 461 "CCD match"  <> <> <> <> <> <>
  462 15 -6.685226 9.971444 -12.489497 112 V "A" 70 -0.50000 -0.50000 "VAL " " O  " 8 0 1 FF2E2E  "O906"  1 ""  1 ""  0 0 0 1 39.41 462 462 1 0 0 906 0 462 906 462 "CCD match"  <> <> <> <> <> <>
  463 3 -6.443024 12.306570 -14.776690 112 V "A" 24 -0.06000 -0.06000 "VAL " " CB " 6 0 1 808080  "C907"  1 ""  1 ""  0 0 0 1 39.41 463 463 1 0 0 907 1 463 907 463 "CCD match"  <> <> <> <> <> <>
  464 3 -7.811045 12.706054 -14.014682 112 V "A" 24 -0.18000 -0.18000 "VAL " " CG1" 6 0 1 808080  "C908"  1 ""  1 ""  0 0 0 1 39.41 464 464 1 0 0 908 3 464 908 464 "CCD match"  <> <> <> <> <> <>
  465 3 -5.578681 13.564722 -14.822777 112 V "A" 24 -0.18000 -0.18000 "VAL " " CG2" 6 0 1 808080  "C909"  1 ""  1 ""  0 0 0 1 39.41 465 465 1 0 0 909 3 465 909 465 "CCD match"  <> <> <> <> <> <>
  466 25 -7.077698 9.179218 -14.611815 113 T "A" 38 -0.50000 -0.50000 "THR " " N  " 7 0 1 2E2EFF  "N919"  1 ""  1 ""  0 0 0 1 38.31 466 466 1 0 0 919 1 466 919 466 "CCD match"  <> <> <> <> <> <>
  467 3 -7.801499 7.949863 -14.210785 113 T "A" 24 0.14000 0.14000 "THR " " CA " 6 0 1 808080  "C920"  1 ""  1 ""  0 0 0 1 38.31 467 467 1 0 0 920 1 467 920 467 "CCD match"  <> <> <> <> <> <>
  468 2 -6.949810 7.015957 -13.274967 113 T "A" 24 0.50000 0.50000 "THR " " C  " 6 0 1 808080  "C921"  1 ""  1 ""  0 0 0 1 38.31 468 468 1 0 0 921 0 468 921 468 "CCD match"  <> <> <> <> <> <>
  469 15 -7.451202 6.531726 -12.258996 113 T "A" 70 -0.50000 -0.50000 "THR " " O  " 8 0 1 FF2E2E  "O922"  1 ""  1 ""  0 0 0 1 38.31 469 469 1 0 0 922 0 469 922 469 "CCD match"  <> <> <> <> <> <>
  470 3 -8.325558 7.052971 -15.348951 113 T "A" 24 0.20500 0.20500 "THR " " CB " 6 0 1 808080  "C923"  1 ""  1 ""  0 0 0 1 38.31 470 470 1 0 0 923 1 470 923 470 "CCD match"  <> <> <> <> <> <>
  471 16 -9.054290 7.904664 -16.172662 113 T "A" 70 -0.68300 -0.68300 "THR " " OG1" 8 0 1 FF2E2E  "O924"  1 "%UT"  13 ""  0 0 0 1 38.31 471 471 1 0 0 924 1 471 924 471 "CCD match"  <> <> <> <> <> <>
  472 3 -9.330262 6.019785 -14.839123 113 T "A" 24 -0.18000 -0.18000 "THR " " CG2" 6 0 1 808080  "C925"  1 ""  1 ""  0 0 0 1 38.31 472 472 1 0 0 925 3 472 925 472 "CCD match"  <> <> <> <> <> <>
  473 25 -5.662520 6.765836 -13.634476 114 V "A" 38 -0.50000 -0.50000 "VAL " " N  " 7 0 1 2E2EFF  "N933"  1 ""  1 ""  0 0 0 1 38.73 473 473 1 0 0 933 1 473 933 473 "CCD match"  <> <> <> <> <> <>
  474 3 -4.812999 5.890565 -12.750007 114 V "A" 24 0.14000 0.14000 "VAL " " CA " 6 0 1 808080  "C934"  1 ""  1 ""  0 0 0 1 38.73 474 474 1 0 0 934 1 474 934 474 "CCD match"  <> <> <> <> <> <>
  475 2 -4.570282 6.456964 -11.391499 114 V "A" 24 0.50000 0.50000 "VAL " " C  " 6 0 1 808080  "C935"  1 ""  1 ""  0 0 0 1 38.73 475 475 1 0 0 935 0 475 935 475 "CCD match"  <> <> <> <> <> <>
  476 15 -4.643657 5.665576 -10.479033 114 V "A" 70 -0.50000 -0.50000 "VAL " " O  " 8 0 1 FF2E2E  "O936"  1 ""  1 ""  0 0 0 1 38.73 476 476 1 0 0 936 0 476 936 476 "CCD match"  <> <> <> <> <> <>
  477 3 -3.494939 5.510711 -13.382589 114 V "A" 24 -0.06000 -0.06000 "VAL " " CB " 6 0 1 808080  "C937"  1 ""  1 ""  0 0 0 1 38.73 477 477 1 0 0 937 1 477 937 477 "CCD match"  <> <> <> <> <> <>
  478 3 -2.418926 4.828390 -12.507771 114 V "A" 24 -0.18000 -0.18000 "VAL " " CG1" 6 0 1 808080  "C938"  1 ""  1 ""  0 0 0 1 38.73 478 478 1 0 0 938 3 478 938 478 "CCD match"  <> <> <> <> <> <>
  479 3 -3.748617 4.625969 -14.621708 114 V "A" 24 -0.18000 -0.18000 "VAL " " CG2" 6 0 1 808080  "C939"  1 ""  1 ""  0 0 0 1 38.73 479 479 1 0 0 939 3 479 939 479 "CCD match"  <> <> <> <> <> <>
  480 25 -4.308195 7.794242 -11.306835 115 S "A" 38 -0.50000 -0.50000 "SER " " N  " 7 0 1 2E2EFF  "N949"  1 ""  1 ""  0 0 0 1 37.31 480 480 1 0 0 949 1 480 949 480 "CCD match"  <> <> <> <> <> <>
  481 3 -3.712646 8.310539 -10.086884 115 S "A" 24 0.14000 0.14000 "SER " " CA " 6 0 1 808080  "C950"  1 ""  1 ""  0 0 0 1 37.31 481 481 1 0 0 950 1 481 950 481 "CCD match"  <> <> <> <> <> <>
  482 2 -4.727233 9.058557 -9.208665 115 S "A" 24 0.50000 0.50000 "SER " " C  " 6 0 1 808080  "C951"  1 ""  1 ""  0 0 0 1 37.31 482 482 1 0 0 951 0 482 951 482 "CCD match"  <> <> <> <> <> <>
  483 15 -4.396645 9.239302 -8.043112 115 S "A" 70 -0.50000 -0.50000 "SER " " O  " 8 0 1 FF2E2E  "O952"  1 ""  1 ""  0 0 0 1 37.31 483 483 1 0 0 952 0 483 952 483 "CCD match"  <> <> <> <> <> <>
  484 3 -2.581154 9.291063 -10.464676 115 S "A" 24 0.14500 0.14500 "SER " " CB " 6 0 1 808080  "C953"  1 ""  1 ""  0 0 0 1 37.31 484 484 1 0 0 953 2 484 953 484 "CCD match"  <> <> <> <> <> <>
  485 16 -1.587443 9.442714 -9.438773 115 S "A" 70 -0.68300 -0.68300 "SER " " OG " 8 0 1 FF2E2E  "O954"  1 "%UT"  13 ""  0 0 0 1 37.31 485 485 1 0 0 954 1 485 954 485 "CCD match"  <> <> <> <> <> <>
  486 25 -5.963538 9.294706 -9.567996 116 I "A" 38 -0.50000 -0.50000 "ILE " " N  " 7 0 1 2E2EFF  "N960"  1 ""  1 ""  0 0 0 1 35.96 486 486 1 0 0 960 1 486 960 486 "CCD match"  <> <> <> <> <> <>
  487 3 -7.050106 9.778800 -8.679730 116 I "A" 24 0.14000 0.14000 "ILE " " CA " 6 0 1 808080  "C961"  1 ""  1 ""  0 0 0 1 35.96 487 487 1 0 0 961 1 487 961 487 "CCD match"  <> <> <> <> <> <>
  488 2 -7.321544 8.789259 -7.514461 116 I "A" 24 0.50000 0.50000 "ILE " " C  " 6 0 1 808080  "C962"  1 ""  1 ""  0 0 0 1 35.96 488 488 1 0 0 962 0 488 962 488 "CCD match"  <> <> <> <> <> <>
  489 15 -7.714319 9.226079 -6.456478 116 I "A" 70 -0.50000 -0.50000 "ILE " " O  " 8 0 1 FF2E2E  "O963"  1 ""  1 ""  0 0 0 1 35.96 489 489 1 0 0 963 0 489 963 489 "CCD match"  <> <> <> <> <> <>
  490 3 -8.328034 10.034027 -9.481270 116 I "A" 24 -0.06000 -0.06000 "ILE " " CB " 6 0 1 808080  "C964"  1 ""  1 ""  0 0 0 1 35.96 490 490 1 0 0 964 1 490 964 490 "CCD match"  <> <> <> <> <> <>
  491 3 -9.302699 11.010047 -8.714838 116 I "A" 24 -0.12000 -0.12000 "ILE " " CG1" 6 0 1 808080  "C965"  1 ""  1 ""  0 0 0 1 35.96 491 491 1 0 0 965 2 491 965 491 "CCD match"  <> <> <> <> <> <>
  492 3 -9.051444 8.767229 -10.027759 116 I "A" 24 -0.18000 -0.18000 "ILE " " CG2" 6 0 1 808080  "C966"  1 ""  1 ""  0 0 0 1 35.96 492 492 1 0 0 966 3 492 966 492 "CCD match"  <> <> <> <> <> <>
  493 3 -8.791438 12.397747 -8.620577 116 I "A" 24 -0.18000 -0.18000 "ILE " " CD1" 6 0 1 808080  "C967"  1 ""  1 ""  0 0 0 1 35.96 493 493 1 0 0 967 3 493 967 493 "CCD match"  <> <> <> <> <> <>
  494 25 -6.958132 7.508950 -7.670813 117 F "A" 38 -0.50000 -0.50000 "PHE " " N  " 7 0 1 2E2EFF  "N979"  1 ""  1 ""  0 0 0 1 36.83 494 494 1 0 0 979 1 494 979 494 "CCD match"  <> <> <> <> <> <>
  495 3 -6.905265 6.505393 -6.649751 117 F "A" 24 0.14000 0.14000 "PHE " " CA " 6 0 1 808080  "C980"  1 ""  1 ""  0 0 0 1 36.83 495 495 1 0 0 980 1 495 980 495 "CCD match"  <> <> <> <> <> <>
  496 2 -6.022316 6.811329 -5.447040 117 F "A" 24 0.50000 0.50000 "PHE " " C  " 6 0 1 808080  "C981"  1 ""  1 ""  0 0 0 1 36.83 496 496 1 0 0 981 0 496 981 496 "CCD match"  <> <> <> <> <> <>
  497 15 -6.373543 6.542007 -4.302600 117 F "A" 70 -0.50000 -0.50000 "PHE " " O  " 8 0 1 FF2E2E  "O982"  1 ""  1 ""  0 0 0 1 36.83 497 497 1 0 0 982 0 497 982 497 "CCD match"  <> <> <> <> <> <>
  498 3 -6.640227 5.214431 -7.374380 117 F "A" 24 -0.00500 -0.00500 "PHE " " CB " 6 0 1 808080  "C983"  1 ""  1 ""  0 0 0 1 36.83 498 498 1 0 0 983 2 498 983 498 "CCD match"  <> <> <> <> <> <>
  499 2 -6.323516 3.940575 -6.654974 117 F "A" 24 -0.11500 -0.11500 "PHE " " CG " 6 0 1 808080  "C984"  1 ""  1 ""  0 0 0 1 36.83 499 499 1 0 0 984 0 499 984 499 "CCD match"  <> <> <> <> <> <>
  500 2 -7.450624 3.121017 -6.251230 117 F "A" 24 -0.11500 -0.11500 "PHE " " CD1" 6 0 1 808080  "C985"  1 ""  1 ""  0 0 0 1 36.83 500 500 1 0 0 985 1 500 985 500 "CCD match"  <> <> <> <> <> <>
  501 2 -4.996662 3.562177 -6.315905 117 F "A" 24 -0.11500 -0.11500 "PHE " " CD2" 6 0 1 808080  "C986"  1 ""  1 ""  0 0 0 1 36.83 501 501 1 0 0 986 1 501 986 501 "CCD match"  <> <> <> <> <> <>
  502 2 -7.142044 1.931161 -5.526230 117 F "A" 24 -0.11500 -0.11500 "PHE " " CE1" 6 0 1 808080  "C987"  1 ""  1 ""  0 0 0 1 36.83 502 502 1 0 0 987 1 502 987 502 "CCD match"  <> <> <> <> <> <>
  503 2 -4.770675 2.389339 -5.662358 117 F "A" 24 -0.11500 -0.11500 "PHE " " CE2" 6 0 1 808080  "C988"  1 ""  1 ""  0 0 0 1 36.83 503 503 1 0 0 988 1 503 988 503 "CCD match"  <> <> <> <> <> <>
  504 2 -5.820146 1.595269 -5.259727 117 F "A" 24 -0.11500 -0.11500 "PHE " " CZ " 6 0 1 808080  "C989"  1 ""  1 ""  0 0 0 1 36.83 504 504 1 0 0 989 1 504 989 504 "CCD match"  <> <> <> <> <> <>
  505 25 -4.969551 7.522692 -5.814110 118 A "A" 38 -0.50000 -0.50000 "ALA " " N  " 7 0 1 2E2EFF  "N999"  1 ""  1 ""  0 0 0 1 36.68 505 505 1 0 0 999 1 505 999 505 "CCD match"  <> <> <> <> <> <>
  506 3 -4.038550 8.081620 -4.851363 118 A "A" 24 0.14000 0.14000 "ALA " " CA " 6 0 1 808080  "C1000"  1 ""  1 ""  0 0 0 1 36.68 506 506 1 0 0 1000 1 506 1000 506 "CCD match"  <> <> <> <> <> <>
  507 2 -4.557707 9.285763 -4.027593 118 A "A" 24 0.50000 0.50000 "ALA " " C  " 6 0 1 808080  "C1001"  1 ""  1 ""  0 0 0 1 36.68 507 507 1 0 0 1001 0 507 1001 507 "CCD match"  <> <> <> <> <> <>
  508 15 -4.479689 9.314885 -2.840414 118 A "A" 70 -0.50000 -0.50000 "ALA " " O  " 8 0 1 FF2E2E  "O1002"  1 ""  1 ""  0 0 0 1 36.68 508 508 1 0 0 1002 0 508 1002 508 "CCD match"  <> <> <> <> <> <>
  509 3 -2.654582 8.361308 -5.417015 118 A "A" 24 -0.18000 -0.18000 "ALA " " CB " 6 0 1 808080  "C1003"  1 ""  1 ""  0 0 0 1 36.68 509 509 1 0 0 1003 3 509 1003 509 "CCD match"  <> <> <> <> <> <>
  510 25 -5.172027 10.235318 -4.687923 119 I "A" 38 -0.50000 -0.50000 "ILE " " N  " 7 0 1 2E2EFF  "N1009"  1 ""  1 ""  0 0 0 1 34.57 510 510 1 0 0 1009 1 510 1009 510 "CCD match"  <> <> <> <> <> <>
  511 3 -5.996244 11.385001 -4.105278 119 I "A" 24 0.14000 0.14000 "ILE " " CA " 6 0 1 808080  "C1010"  1 ""  1 ""  0 0 0 1 34.57 511 511 1 0 0 1010 1 511 1010 511 "CCD match"  <> <> <> <> <> <>
  512 2 -7.147147 10.827174 -3.278002 119 I "A" 24 0.50000 0.50000 "ILE " " C  " 6 0 1 808080  "C1011"  1 ""  1 ""  0 0 0 1 34.57 512 512 1 0 0 1011 0 512 1011 512 "CCD match"  <> <> <> <> <> <>
  513 15 -7.404960 11.329975 -2.210180 119 I "A" 70 -0.50000 -0.50000 "ILE " " O  " 8 0 1 FF2E2E  "O1012"  1 ""  1 ""  0 0 0 1 34.57 513 513 1 0 0 1012 0 513 1012 513 "CCD match"  <> <> <> <> <> <>
  514 3 -6.499826 12.471448 -5.149185 119 I "A" 24 -0.06000 -0.06000 "ILE " " CB " 6 0 1 808080  "C1013"  1 ""  1 ""  0 0 0 1 34.57 514 514 1 0 0 1013 1 514 1013 514 "CCD match"  <> <> <> <> <> <>
  515 3 -5.296983 13.185307 -5.886459 119 I "A" 24 -0.12000 -0.12000 "ILE " " CG1" 6 0 1 808080  "C1014"  1 ""  1 ""  0 0 0 1 34.57 515 515 1 0 0 1014 2 515 1014 515 "CCD match"  <> <> <> <> <> <>
  516 3 -7.433448 13.586669 -4.606138 119 I "A" 24 -0.18000 -0.18000 "ILE " " CG2" 6 0 1 808080  "C1015"  1 ""  1 ""  0 0 0 1 34.57 516 516 1 0 0 1015 3 516 1015 516 "CCD match"  <> <> <> <> <> <>
  517 3 -4.357967 13.851528 -4.975121 119 I "A" 24 -0.18000 -0.18000 "ILE " " CD1" 6 0 1 808080  "C1016"  1 ""  1 ""  0 0 0 1 34.57 517 517 1 0 0 1016 3 517 1016 517 "CCD match"  <> <> <> <> <> <>
  518 25 -7.664053 9.709463 -3.722120 120 G "A" 38 -0.50000 -0.50000 "GLY " " N  " 7 0 1 2E2EFF  "N1028"  1 ""  1 ""  0 0 0 1 35.4 518 518 1 0 0 1028 1 518 1028 518 "CCD match"  <> <> <> <> <> <>
  519 3 -8.674409 8.860573 -2.961090 120 G "A" 24 0.08000 0.08000 "GLY " " CA " 6 0 1 808080  "C1029"  1 ""  1 ""  0 0 0 1 35.4 519 519 1 0 0 1029 2 519 1029 519 "CCD match"  <> <> <> <> <> <>
  520 2 -8.098959 8.285004 -1.663252 120 G "A" 24 0.50000 0.50000 "GLY " " C  " 6 0 1 808080  "C1030"  1 ""  1 ""  0 0 0 1 35.4 520 520 1 0 0 1030 0 520 1030 520 "CCD match"  <> <> <> <> <> <>
  521 15 -8.755385 8.420779 -0.646246 120 G "A" 70 -0.50000 -0.50000 "GLY " " O  " 8 0 1 FF2E2E  "O1031"  1 ""  1 ""  0 0 0 1 35.4 521 521 1 0 0 1031 0 521 1031 521 "CCD match"  <> <> <> <> <> <>
  522 25 -6.834369 7.800417 -1.608779 121 G "A" 38 -0.50000 -0.50000 "GLY " " N  " 7 0 1 2E2EFF  "N1035"  1 ""  1 ""  0 0 0 1 36.25 522 522 1 0 0 1035 1 522 1035 522 "CCD match"  <> <> <> <> <> <>
  523 3 -6.061016 7.332432 -0.490845 121 G "A" 24 0.08000 0.08000 "GLY " " CA " 6 0 1 808080  "C1036"  1 ""  1 ""  0 0 0 1 36.25 523 523 1 0 0 1036 2 523 1036 523 "CCD match"  <> <> <> <> <> <>
  524 2 -5.743652 8.430239 0.519895 121 G "A" 24 0.50000 0.50000 "GLY " " C  " 6 0 1 808080  "C1037"  1 ""  1 ""  0 0 0 1 36.25 524 524 1 0 0 1037 0 524 1037 524 "CCD match"  <> <> <> <> <> <>
  525 15 -6.162679 8.254826 1.672390 121 G "A" 70 -0.50000 -0.50000 "GLY " " O  " 8 0 1 FF2E2E  "O1038"  1 ""  1 ""  0 0 0 1 36.25 525 525 1 0 0 1038 0 525 1038 525 "CCD match"  <> <> <> <> <> <>
  526 25 -5.107918 9.478076 0.075399 122 L "A" 38 -0.50000 -0.50000 "LEU " " N  " 7 0 1 2E2EFF  "N1042"  1 ""  1 ""  0 0 0 1 35.62 526 526 1 0 0 1042 1 526 1042 526 "CCD match"  <> <> <> <> <> <>
  527 3 -4.934272 10.713321 0.860611 122 L "A" 24 0.14000 0.14000 "LEU " " CA " 6 0 1 808080  "C1043"  1 ""  1 ""  0 0 0 1 35.62 527 527 1 0 0 1043 1 527 1043 527 "CCD match"  <> <> <> <> <> <>
  528 2 -6.164882 11.250856 1.677158 122 L "A" 24 0.50000 0.50000 "LEU " " C  " 6 0 1 808080  "C1044"  1 ""  1 ""  0 0 0 1 35.62 528 528 1 0 0 1044 0 528 1044 528 "CCD match"  <> <> <> <> <> <>
  529 15 -6.002586 11.658731 2.846538 122 L "A" 70 -0.50000 -0.50000 "LEU " " O  " 8 0 1 FF2E2E  "O1045"  1 ""  1 ""  0 0 0 1 35.62 529 529 1 0 0 1045 0 529 1045 529 "CCD match"  <> <> <> <> <> <>
  530 3 -4.483104 11.831566 -0.131085 122 L "A" 24 -0.12000 -0.12000 "LEU " " CB " 6 0 1 808080  "C1046"  1 ""  1 ""  0 0 0 1 35.62 530 530 1 0 0 1046 2 530 1046 530 "CCD match"  <> <> <> <> <> <>
  531 3 -4.308015 13.224844 0.395079 122 L "A" 24 -0.06000 -0.06000 "LEU " " CG " 6 0 1 808080  "C1047"  1 ""  1 ""  0 0 0 1 35.62 531 531 1 0 0 1047 1 531 1047 531 "CCD match"  <> <> <> <> <> <>
  532 3 -3.019130 13.216416 1.258756 122 L "A" 24 -0.18000 -0.18000 "LEU " " CD1" 6 0 1 808080  "C1048"  1 ""  1 ""  0 0 0 1 35.62 532 532 1 0 0 1048 3 532 1048 532 "CCD match"  <> <> <> <> <> <>
  533 3 -4.204323 14.350812 -0.661163 122 L "A" 24 -0.18000 -0.18000 "LEU " " CD2" 6 0 1 808080  "C1049"  1 ""  1 ""  0 0 0 1 35.62 533 533 1 0 0 1049 3 533 1049 533 "CCD match"  <> <> <> <> <> <>
  534 25 -7.363964 11.401213 1.103740 123 V "A" 38 -0.50000 -0.50000 "VAL " " N  " 7 0 1 2E2EFF  "N1061"  1 ""  1 ""  0 0 0 1 35.4 534 534 1 0 0 1061 1 534 1061 534 "CCD match"  <> <> <> <> <> <>
  535 3 -8.552163 11.879398 1.797422 123 V "A" 24 0.14000 0.14000 "VAL " " CA " 6 0 1 808080  "C1062"  1 ""  1 ""  0 0 0 1 35.4 535 535 1 0 0 1062 1 535 1062 535 "CCD match"  <> <> <> <> <> <>
  536 2 -9.243818 10.828003 2.647465 123 V "A" 24 0.50000 0.50000 "VAL " " C  " 6 0 1 808080  "C1063"  1 ""  1 ""  0 0 0 1 35.4 536 536 1 0 0 1063 0 536 1063 536 "CCD match"  <> <> <> <> <> <>
  537 15 -9.771325 11.256023 3.644902 123 V "A" 70 -0.50000 -0.50000 "VAL " " O  " 8 0 1 FF2E2E  "O1064"  1 ""  1 ""  0 0 0 1 35.4 537 537 1 0 0 1064 0 537 1064 537 "CCD match"  <> <> <> <> <> <>
  538 3 -9.549011 12.527220 0.718306 123 V "A" 24 -0.06000 -0.06000 "VAL " " CB " 6 0 1 808080  "C1065"  1 ""  1 ""  0 0 0 1 35.4 538 538 1 0 0 1065 1 538 1065 538 "CCD match"  <> <> <> <> <> <>
  539 3 -10.198109 11.415936 -0.188367 123 V "A" 24 -0.18000 -0.18000 "VAL " " CG1" 6 0 1 808080  "C1066"  1 ""  1 ""  0 0 0 1 35.4 539 539 1 0 0 1066 3 539 1066 539 "CCD match"  <> <> <> <> <> <>
  540 3 -10.508739 13.491745 1.347227 123 V "A" 24 -0.18000 -0.18000 "VAL " " CG2" 6 0 1 808080  "C1067"  1 ""  1 ""  0 0 0 1 35.4 540 540 1 0 0 1067 3 540 1067 540 "CCD match"  <> <> <> <> <> <>
  541 25 -9.055889 9.604177 2.340166 124 G "A" 38 -0.50000 -0.50000 "GLY " " N  " 7 0 1 2E2EFF  "N1077"  1 ""  1 ""  0 0 0 1 37.41 541 541 1 0 0 1077 1 541 1077 541 "CCD match"  <> <> <> <> <> <>
  542 3 -9.540447 8.470063 3.111090 124 G "A" 24 0.08000 0.08000 "GLY " " CA " 6 0 1 808080  "C1078"  1 ""  1 ""  0 0 0 1 37.41 542 542 1 0 0 1078 2 542 1078 542 "CCD match"  <> <> <> <> <> <>
  543 2 -8.745197 8.435024 4.400855 124 G "A" 24 0.50000 0.50000 "GLY " " C  " 6 0 1 808080  "C1079"  1 ""  1 ""  0 0 0 1 37.41 543 543 1 0 0 1079 0 543 1079 543 "CCD match"  <> <> <> <> <> <>
  544 15 -9.276619 8.255677 5.479816 124 G "A" 70 -0.50000 -0.50000 "GLY " " O  " 8 0 1 FF2E2E  "O1080"  1 ""  1 ""  0 0 0 1 37.41 544 544 1 0 0 1080 0 544 1080 544 "CCD match"  <> <> <> <> <> <>
  545 25 -7.456180 8.622428 4.361384 125 T "A" 38 -0.50000 -0.50000 "THR " " N  " 7 0 1 2E2EFF  "N1084"  1 ""  1 ""  0 0 0 1 40.33 545 545 1 0 0 1084 1 545 1084 545 "CCD match"  <> <> <> <> <> <>
  546 3 -6.457960 8.630449 5.424870 125 T "A" 24 0.14000 0.14000 "THR " " CA " 6 0 1 808080  "C1085"  1 ""  1 ""  0 0 0 1 40.33 546 546 1 0 0 1085 1 546 1085 546 "CCD match"  <> <> <> <> <> <>
  547 2 -6.643011 9.815772 6.314285 125 T "A" 24 0.50000 0.50000 "THR " " C  " 6 0 1 808080  "C1086"  1 ""  1 ""  0 0 0 1 40.33 547 547 1 0 0 1086 0 547 1086 547 "CCD match"  <> <> <> <> <> <>
  548 15 -6.530405 9.688890 7.495867 125 T "A" 70 -0.50000 -0.50000 "THR " " O  " 8 0 1 FF2E2E  "O1087"  1 ""  1 ""  0 0 0 1 40.33 548 548 1 0 0 1087 0 548 1087 548 "CCD match"  <> <> <> <> <> <>
  549 3 -4.953126 8.681289 4.818558 125 T "A" 24 0.20500 0.20500 "THR " " CB " 6 0 1 808080  "C1088"  1 ""  1 ""  0 0 0 1 40.33 549 549 1 0 0 1088 1 549 1088 549 "CCD match"  <> <> <> <> <> <>
  550 16 -4.704746 7.609734 3.967838 125 T "A" 70 -0.68300 -0.68300 "THR " " OG1" 8 0 1 FF2E2E  "O1089"  1 "%UT"  13 ""  0 0 0 1 40.33 550 550 1 0 0 1089 1 550 1089 550 "CCD match"  <> <> <> <> <> <>
  551 3 -3.733562 8.631732 5.771663 125 T "A" 24 -0.18000 -0.18000 "THR " " CG2" 6 0 1 808080  "C1090"  1 ""  1 ""  0 0 0 1 40.33 551 551 1 0 0 1090 3 551 1090 551 "CCD match"  <> <> <> <> <> <>
  552 25 -7.104742 11.009698 5.842575 126 L "A" 38 -0.50000 -0.50000 "LEU " " N  " 7 0 1 2E2EFF  "N1098"  1 ""  1 ""  0 0 0 1 40.51 552 552 1 0 0 1098 1 552 1098 552 "CCD match"  <> <> <> <> <> <>
  553 3 -7.438790 12.158911 6.629633 126 L "A" 24 0.14000 0.14000 "LEU " " CA " 6 0 1 808080  "C1099"  1 ""  1 ""  0 0 0 1 40.51 553 553 1 0 0 1099 1 553 1099 553 "CCD match"  <> <> <> <> <> <>
  554 2 -8.735906 12.072296 7.369070 126 L "A" 24 0.50000 0.50000 "LEU " " C  " 6 0 1 808080  "C1100"  1 ""  1 ""  0 0 0 1 40.51 554 554 1 0 0 1100 0 554 1100 554 "CCD match"  <> <> <> <> <> <>
  555 15 -8.942522 12.478832 8.499579 126 L "A" 70 -0.50000 -0.50000 "LEU " " O  " 8 0 1 FF2E2E  "O1101"  1 ""  1 ""  0 0 0 1 40.51 555 555 1 0 0 1101 0 555 1101 555 "CCD match"  <> <> <> <> <> <>
  556 3 -7.269775 13.537856 5.889730 126 L "A" 24 -0.12000 -0.12000 "LEU " " CB " 6 0 1 808080  "C1102"  1 ""  1 ""  0 0 0 1 40.51 556 556 1 0 0 1102 2 556 1102 556 "CCD match"  <> <> <> <> <> <>
  557 3 -5.855264 13.689526 5.361580 126 L "A" 24 -0.06000 -0.06000 "LEU " " CG " 6 0 1 808080  "C1103"  1 ""  1 ""  0 0 0 1 40.51 557 557 1 0 0 1103 1 557 1103 557 "CCD match"  <> <> <> <> <> <>
  558 3 -5.718138 14.591255 4.156517 126 L "A" 24 -0.18000 -0.18000 "LEU " " CD1" 6 0 1 808080  "C1104"  1 ""  1 ""  0 0 0 1 40.51 558 558 1 0 0 1104 3 558 1104 558 "CCD match"  <> <> <> <> <> <>
  559 3 -4.979861 14.157938 6.575087 126 L "A" 24 -0.18000 -0.18000 "LEU " " CD2" 6 0 1 808080  "C1105"  1 ""  1 ""  0 0 0 1 40.51 559 559 1 0 0 1105 3 559 1105 559 "CCD match"  <> <> <> <> <> <>
  560 25 -9.784623 11.576434 6.718917 127 I "A" 38 -0.50000 -0.50000 "ILE " " N  " 7 0 1 2E2EFF  "N1117"  1 ""  1 ""  0 0 0 1 42.04 560 560 1 0 0 1117 1 560 1117 560 "CCD match"  <> <> <> <> <> <>
  561 3 -11.209770 11.593314 7.149493 127 I "A" 24 0.14000 0.14000 "ILE " " CA " 6 0 1 808080  "C1118"  1 ""  1 ""  0 0 0 1 42.04 561 561 1 0 0 1118 1 561 1118 561 "CCD match"  <> <> <> <> <> <>
  562 2 -11.586162 10.409291 8.116786 127 I "A" 24 0.50000 0.50000 "ILE " " C  " 6 0 1 808080  "C1119"  1 ""  1 ""  0 0 0 1 42.04 562 562 1 0 0 1119 0 562 1119 562 "CCD match"  <> <> <> <> <> <>
  563 15 -12.333104 10.594773 9.108577 127 I "A" 70 -0.50000 -0.50000 "ILE " " O  " 8 0 1 FF2E2E  "O1120"  1 ""  1 ""  0 0 0 1 42.04 563 563 1 0 0 1120 0 563 1120 563 "CCD match"  <> <> <> <> <> <>
  564 3 -12.248088 11.538476 5.925701 127 I "A" 24 -0.06000 -0.06000 "ILE " " CB " 6 0 1 808080  "C1121"  1 ""  1 ""  0 0 0 1 42.04 564 564 1 0 0 1121 1 564 1121 564 "CCD match"  <> <> <> <> <> <>
  565 3 -13.710502 11.875410 6.402072 127 I "A" 24 -0.12000 -0.12000 "ILE " " CG1" 6 0 1 808080  "C1122"  1 ""  1 ""  0 0 0 1 42.04 565 565 1 0 0 1122 2 565 1122 565 "CCD match"  <> <> <> <> <> <>
  566 3 -12.232043 10.158601 5.134151 127 I "A" 24 -0.18000 -0.18000 "ILE " " CG2" 6 0 1 808080  "C1123"  1 ""  1 ""  0 0 0 1 42.04 566 566 1 0 0 1123 3 566 1123 566 "CCD match"  <> <> <> <> <> <>
  567 3 -14.423087 12.566072 5.239040 127 I "A" 24 -0.18000 -0.18000 "ILE " " CD1" 6 0 1 808080  "C1124"  1 ""  1 ""  0 0 0 1 42.04 567 567 1 0 0 1124 3 567 1124 567 "CCD match"  <> <> <> <> <> <>
  568 25 -10.967655 9.252372 7.911966 128 V "A" 38 -0.50000 -0.50000 "VAL " " N  " 7 0 1 2E2EFF  "N1136"  1 ""  1 ""  0 0 0 1 46.54 568 568 1 0 0 1136 1 568 1136 568 "CCD match"  <> <> <> <> <> <>
  569 3 -11.158033 8.086985 8.753241 128 V "A" 24 0.14000 0.14000 "VAL " " CA " 6 0 1 808080  "C1137"  1 ""  1 ""  0 0 0 1 46.54 569 569 1 0 0 1137 1 569 1137 569 "CCD match"  <> <> <> <> <> <>
  570 2 -10.595727 8.273639 10.134368 128 V "A" 24 0.50000 0.50000 "VAL " " C  " 6 0 1 808080  "C1138"  1 ""  1 ""  0 0 0 1 46.54 570 570 1 0 0 1138 0 570 1138 570 "CCD match"  <> <> <> <> <> <>
  571 15 -11.177953 7.628842 11.051321 128 V "A" 70 -0.50000 -0.50000 "VAL " " O  " 8 0 1 FF2E2E  "O1139"  1 ""  1 ""  0 0 0 1 46.54 571 571 1 0 0 1139 0 571 1139 571 "CCD match"  <> <> <> <> <> <>
  572 3 -10.358462 6.907717 8.147149 128 V "A" 24 -0.06000 -0.06000 "VAL " " CB " 6 0 1 808080  "C1140"  1 ""  1 ""  0 0 0 1 46.54 572 572 1 0 0 1140 1 572 1140 572 "CCD match"  <> <> <> <> <> <>
  573 3 -8.870747 6.935182 8.291559 128 V "A" 24 -0.18000 -0.18000 "VAL " " CG1" 6 0 1 808080  "C1141"  1 ""  1 ""  0 0 0 1 46.54 573 573 1 0 0 1141 3 573 1141 573 "CCD match"  <> <> <> <> <> <>
  574 3 -10.819298 5.424578 8.515886 128 V "A" 24 -0.18000 -0.18000 "VAL " " CG2" 6 0 1 808080  "C1142"  1 ""  1 ""  0 0 0 1 46.54 574 574 1 0 0 1142 3 574 1142 574 "CCD match"  <> <> <> <> <> <>
  575 25 -9.610398 9.191421 10.367353 129 K "A" 38 -0.50000 -0.50000 "LYS " " N  " 7 0 1 2E2EFF  "N1152"  1 ""  1 ""  0 0 0 1 50.85 575 575 1 0 0 1152 1 575 1152 575 "CCD match"  <> <> <> <> <> <>
  576 3 -9.132798 9.551333 11.683392 129 K "A" 24 0.14000 0.14000 "LYS " " CA " 6 0 1 808080  "C1153"  1 ""  1 ""  0 0 0 1 50.85 576 576 1 0 0 1153 1 576 1153 576 "CCD match"  <> <> <> <> <> <>
  577 2 -10.234800 10.088954 12.557490 129 K "A" 24 0.50000 0.50000 "LYS " " C  " 6 0 1 808080  "C1154"  1 ""  1 ""  0 0 0 1 50.85 577 577 1 0 0 1154 0 577 1154 577 "CCD match"  <> <> <> <> <> <>
  578 15 -10.230284 9.788156 13.764387 129 K "A" 70 -0.50000 -0.50000 "LYS " " O  " 8 0 1 FF2E2E  "O1155"  1 ""  1 ""  0 0 0 1 50.85 578 578 1 0 0 1155 0 578 1155 578 "CCD match"  <> <> <> <> <> <>
  579 3 -7.966965 10.550557 11.532864 129 K "A" 24 -0.12000 -0.12000 "LYS " " CB " 6 0 1 808080  "C1156"  1 ""  1 ""  0 0 0 1 <> 579 579 1 0 0 1156 2 579 1156 579 "CCD match"  <> <> <> <> <> <>
  580 3 -7.185659 10.764480 12.903854 129 K "A" 24 -0.12000 -0.12000 "LYS " " CG " 6 0 1 808080  "C1157"  1 ""  1 ""  0 0 0 1 <> 580 580 1 0 0 1157 2 580 1157 580 "CCD match"  <> <> <> <> <> <>
  581 3 -6.163443 11.860428 12.799390 129 K "A" 24 -0.12000 -0.12000 "LYS " " CD " 6 0 1 808080  "C1158"  1 ""  1 ""  0 0 0 1 <> 581 581 1 0 0 1158 2 581 1158 581 "CCD match"  <> <> <> <> <> <>
  582 3 -6.876615 13.268733 13.025003 129 K "A" 24 0.19000 0.19000 "LYS " " CE " 6 0 1 808080  "C1159"  1 ""  1 ""  0 0 0 1 <> 582 582 1 0 0 1159 2 582 1159 582 "CCD match"  <> <> <> <> <> <>
  583 32 -7.203207 13.705672 14.398203 129 K "A" 38 -0.30000 -0.30000 "LYS " " NZ " 7 1 1 2E2EFF  "N1160"  1 "%UT"  13 ""  0 0 0 1 <> 583 583 1 0 0 1160 3 583 1160 583 "CCD match"  <> <> <> <> <> <>
  584 25 -11.197331 10.857423 12.086940 130 M "A" 38 -0.50000 -0.50000 "MET " " N  " 7 0 1 2E2EFF  "N1174"  1 ""  1 ""  0 0 0 1 51.92 584 584 1 0 0 1174 1 584 1174 584 "CCD match"  <> <> <> <> <> <>
  585 3 -12.330249 11.418106 12.791546 130 M "A" 24 0.14000 0.14000 "MET " " CA " 6 0 1 808080  "C1175"  1 ""  1 ""  0 0 0 1 51.92 585 585 1 0 0 1175 1 585 1175 585 "CCD match"  <> <> <> <> <> <>
  586 2 -13.480254 10.462731 12.700008 130 M "A" 24 0.50000 0.50000 "MET " " C  " 6 0 1 808080  "C1176"  1 ""  1 ""  0 0 0 1 51.92 586 586 1 0 0 1176 0 586 1176 586 "CCD match"  <> <> <> <> <> <>
  587 15 -13.914234 10.045817 13.776263 130 M "A" 70 -0.50000 -0.50000 "MET " " O  " 8 0 1 FF2E2E  "O1177"  1 ""  1 ""  0 0 0 1 51.92 587 587 1 0 0 1177 0 587 1177 587 "CCD match"  <> <> <> <> <> <>
  588 3 -12.687372 12.837528 12.259293 130 M "A" 24 -0.12000 -0.12000 "MET " " CB " 6 0 1 808080  "C1178"  1 ""  1 ""  0 0 0 1 <> 588 588 1 0 0 1178 2 588 1178 588 "CCD match"  <> <> <> <> <> <>
  589 3 -11.561651 13.907794 12.368815 130 M "A" 24 0.00020 0.00020 "MET " " CG " 6 0 1 808080  "C1179"  1 ""  1 ""  0 0 0 1 <> 589 589 1 0 0 1179 2 589 1179 589 "CCD match"  <> <> <> <> <> <>
  590 49 -10.672381 14.095746 13.871790 130 M "A" 143 -0.24040 -0.24040 "MET " " SD " 16 0 1 FFFF6B  "S1180"  1 ""  1 ""  0 0 0 1 <> 590 590 1 0 0 1180 0 590 1180 590 "CCD match"  <> <> <> <> <> <>
  591 3 -12.014734 14.393274 15.056041 130 M "A" 24 -0.05980 -0.05980 "MET " " CE " 6 0 1 808080  "C1181"  1 ""  1 ""  0 0 0 1 <> 591 591 1 0 0 1181 3 591 1181 591 "CCD match"  <> <> <> <> <> <>
  592 25 -13.969321 10.117038 11.544033 131 I "A" 38 -0.50000 -0.50000 "ILE " " N  " 7 0 1 2E2EFF  "N1191"  1 ""  1 ""  0 0 0 1 51.18 592 592 1 0 0 1191 1 592 1191 592 "CCD match"  <> <> <> <> <> <>
  593 3 -15.236826 9.402453 11.219568 131 I "A" 24 0.14000 0.14000 "ILE " " CA " 6 0 1 808080  "C1192"  1 ""  1 ""  0 0 0 1 51.18 593 593 1 0 0 1192 1 593 1192 593 "CCD match"  <> <> <> <> <> <>
  594 2 -15.148238 7.908523 11.702847 131 I "A" 24 0.50000 0.50000 "ILE " " C  " 6 0 1 808080  "C1193"  1 ""  1 ""  0 0 0 1 51.18 594 594 1 0 0 1193 0 594 1193 594 "CCD match"  <> <> <> <> <> <>
  595 15 -16.103019 7.448594 12.286979 131 I "A" 70 -0.50000 -0.50000 "ILE " " O  " 8 0 1 FF2E2E  "O1194"  1 ""  1 ""  0 0 0 1 51.18 595 595 1 0 0 1194 0 595 1194 595 "CCD match"  <> <> <> <> <> <>
  596 3 -15.526037 9.446941 9.654435 131 I "A" 24 -0.06000 -0.06000 "ILE " " CB " 6 0 1 808080  "C1195"  1 ""  1 ""  0 0 0 1 51.18 596 596 1 0 0 1195 1 596 1195 596 "CCD match"  <> <> <> <> <> <>
  597 3 -16.282953 10.703176 9.217555 131 I "A" 24 -0.12000 -0.12000 "ILE " " CG1" 6 0 1 808080  "C1196"  1 ""  1 ""  0 0 0 1 51.18 597 597 1 0 0 1196 2 597 1196 597 "CCD match"  <> <> <> <> <> <>
  598 3 -16.178125 8.251977 9.121368 131 I "A" 24 -0.18000 -0.18000 "ILE " " CG2" 6 0 1 808080  "C1197"  1 ""  1 ""  0 0 0 1 51.18 598 598 1 0 0 1197 3 598 1197 598 "CCD match"  <> <> <> <> <> <>
  599 3 -15.688729 12.048635 9.751311 131 I "A" 24 -0.18000 -0.18000 "ILE " " CD1" 6 0 1 808080  "C1198"  1 ""  1 ""  0 0 0 1 51.18 599 599 1 0 0 1198 3 599 1198 599 "CCD match"  <> <> <> <> <> <>
  600 25 -13.967599 7.340952 11.480971 132 G "A" 38 -0.50000 -0.50000 "GLY " " N  " 7 0 1 2E2EFF  "N1210"  0 ""  1 ""  0 0 0 1 55.64 600 600 1 0 0 1210 1 600 1210 600 "CCD match"  <> <> <> <> <> <>
  601 3 -13.668281 5.994922 11.750211 132 G "A" 24 0.08000 0.08000 "GLY " " CA " 6 0 1 808080  "C1211"  0 ""  1 ""  0 0 0 1 55.64 601 601 1 0 0 1211 2 601 1211 601 "CCD match"  <> <> <> <> <> <>
  602 2 -13.314301 5.760801 13.181065 132 G "A" 24 0.50000 0.50000 "GLY " " C  " 6 0 1 808080  "C1212"  0 ""  1 ""  0 0 0 1 55.64 602 602 1 0 0 1212 0 602 1212 602 "CCD match"  <> <> <> <> <> <>
  603 15 -13.526129 4.640269 13.643873 132 G "A" 70 -0.50000 -0.50000 "GLY " " O  " 8 0 1 FF2E2E  "O1213"  0 ""  1 ""  0 0 0 1 55.64 603 603 1 0 0 1213 0 603 1213 603 "CCD match"  <> <> <> <> <> <>
  604 25 -13.094393 6.855594 13.943467 133 K "A" 38 -0.50000 -0.50000 "LYS " " N  " 7 0 1 2E2EFF  "N1217"  0 ""  1 ""  0 0 0 1 60.57 604 604 1 0 0 1217 1 604 1217 604 "CCD match"  <> <> <> <> <> <>
  605 3 -12.857267 6.689552 15.425818 133 K "A" 24 0.14000 0.14000 "LYS " " CA " 6 0 1 808080  "C1218"  0 ""  1 ""  0 0 0 1 60.57 605 605 1 0 0 1218 1 605 1218 605 "CCD match"  <> <> <> <> <> <>
  606 2 -14.144699 6.372334 16.187594 133 K "A" 24 0.50000 0.50000 "LYS " " C  " 6 0 1 808080  "C1219"  0 ""  1 ""  0 0 0 1 60.57 606 606 1 0 0 1219 0 606 1219 606 "CCD match"  <> <> <> <> <> <>
  607 15 -14.181840 5.733940 17.247706 133 K "A" 70 -0.50000 -0.50000 "LYS " " O  " 8 0 1 FF2E2E  "O1220"  0 ""  1 ""  0 0 0 1 60.57 607 607 1 0 0 1220 0 607 1220 607 "CCD match"  <> <> <> <> <> <>
  608 3 -12.051282 7.937965 15.876751 133 K "A" 24 -0.12000 -0.12000 "LYS " " CB " 6 0 1 808080  "C1221"  0 ""  1 ""  0 0 0 1 <> 608 608 1 0 0 1221 2 608 1221 608 "CCD match"  <> <> <> <> <> <>
  609 3 -11.701001 8.154412 17.379413 133 K "A" 24 -0.12000 -0.12000 "LYS " " CG " 6 0 1 808080  "C1222"  0 ""  1 ""  0 0 0 1 <> 609 609 1 0 0 1222 2 609 1222 609 "CCD match"  <> <> <> <> <> <>
  610 3 -10.850357 7.029586 18.048699 133 K "A" 24 -0.12000 -0.12000 "LYS " " CD " 6 0 1 808080  "C1223"  0 ""  1 ""  0 0 0 1 <> 610 610 1 0 0 1223 2 610 1223 610 "CCD match"  <> <> <> <> <> <>
  611 3 -10.564548 7.245242 19.535621 133 K "A" 24 0.19000 0.19000 "LYS " " CE " 6 0 1 808080  "C1224"  0 ""  1 ""  0 0 0 1 <> 611 611 1 0 0 1224 2 611 1224 611 "CCD match"  <> <> <> <> <> <>
  612 32 -9.392808 8.109089 19.770406 133 K "A" 38 -0.30000 -0.30000 "LYS " " NZ " 7 1 1 2E2EFF  "N1225"  0 "%UT"  13 ""  0 0 0 1 <> 612 612 1 0 0 1225 3 612 1225 612 "CCD match"  <> <> <> <> <> <>
  613 25 -15.305554 6.811883 15.579107 134 V "A" 38 -0.50000 -0.50000 "VAL " " N  " 7 0 1 2E2EFF  "N1239"  0 ""  1 ""  0 0 0 1 61.58 613 613 1 0 0 1239 1 613 1239 613 "CCD match"  <> <> <> <> <> <>
  614 3 -16.628753 6.796076 16.116929 134 V "A" 24 0.14000 0.14000 "VAL " " CA " 6 0 1 808080  "C1240"  0 ""  1 ""  0 0 0 1 61.58 614 614 1 0 0 1240 1 614 1240 614 "CCD match"  <> <> <> <> <> <>
  615 2 -17.489818 5.558596 15.609285 134 V "A" 24 0.50000 0.50000 "VAL " " C  " 6 0 1 808080  "C1241"  0 ""  1 ""  0 0 0 1 61.58 615 615 1 0 0 1241 0 615 1241 615 "CCD match"  <> <> <> <> <> <>
  616 15 -18.398084 5.115010 16.292867 134 V "A" 70 -0.50000 -0.50000 "VAL " " O  " 8 0 1 FF2E2E  "O1242"  0 ""  1 ""  0 0 0 1 61.58 616 616 1 0 0 1242 0 616 1242 616 "CCD match"  <> <> <> <> <> <>
  617 3 -17.344287 8.055362 15.564720 134 V "A" 24 -0.06000 -0.06000 "VAL " " CB " 6 0 1 808080  "C1243"  0 ""  1 ""  0 0 0 1 61.58 617 617 1 0 0 1243 1 617 1243 617 "CCD match"  <> <> <> <> <> <>
  618 3 -18.755466 8.307686 16.150489 134 V "A" 24 -0.18000 -0.18000 "VAL " " CG1" 6 0 1 808080  "C1244"  0 ""  1 ""  0 0 0 1 61.58 618 618 1 0 0 1244 3 618 1244 618 "CCD match"  <> <> <> <> <> <>
  619 3 -16.441842 9.297018 15.861387 134 V "A" 24 -0.18000 -0.18000 "VAL " " CG2" 6 0 1 808080  "C1245"  0 ""  1 ""  0 0 0 1 61.58 619 619 1 0 0 1245 3 619 1245 619 "CCD match"  <> <> <> <> <> <>
  620 25 -17.019004 4.926045 14.509827 135 L "A" 38 -0.50000 -0.50000 "LEU " " N  " 7 0 1 2E2EFF  "N1255"  0 ""  1 ""  0 0 0 1 59.45 620 620 1 0 0 1255 1 620 1255 620 "CCD match"  <> <> <> <> <> <>
  621 3 -17.432500 3.621424 14.086636 135 L "A" 24 0.14000 0.14000 "LEU " " CA " 6 0 1 808080  "C1256"  0 ""  1 ""  0 0 0 1 59.45 621 621 1 0 0 1256 1 621 1256 621 "CCD match"  <> <> <> <> <> <>
  622 2 -16.739265 2.549033 14.967967 135 L "A" 24 0.50000 0.50000 "LEU " " C  " 6 0 1 808080  "C1257"  0 ""  1 ""  0 0 0 1 59.45 622 622 1 0 0 1257 0 622 1257 622 "CCD match"  <> <> <> <> <> <>
  623 15 -17.370069 1.636747 15.467664 135 L "A" 70 -0.50000 -0.50000 "LEU " " O  " 8 0 1 FF2E2E  "O1258"  0 ""  1 ""  0 0 0 1 59.45 623 623 1 0 0 1258 0 623 1258 623 "CCD match"  <> <> <> <> <> <>
  624 3 -17.185903 3.399225 12.507468 135 L "A" 24 -0.12000 -0.12000 "LEU " " CB " 6 0 1 808080  "C1259"  0 ""  1 ""  0 0 0 1 59.45 624 624 1 0 0 1259 2 624 1259 624 "CCD match"  <> <> <> <> <> <>
  625 3 -17.991128 4.415592 11.593298 135 L "A" 24 -0.06000 -0.06000 "LEU " " CG " 6 0 1 808080  "C1260"  0 ""  1 ""  0 0 0 1 59.45 625 625 1 0 0 1260 1 625 1260 625 "CCD match"  <> <> <> <> <> <>
  626 3 -17.464250 4.658473 10.126093 135 L "A" 24 -0.18000 -0.18000 "LEU " " CD1" 6 0 1 808080  "C1261"  0 ""  1 ""  0 0 0 1 59.45 626 626 1 0 0 1261 3 626 1261 626 "CCD match"  <> <> <> <> <> <>
  627 3 -19.470439 4.128374 11.694224 135 L "A" 24 -0.18000 -0.18000 "LEU " " CD2" 6 0 1 808080  "C1262"  0 ""  1 ""  0 0 0 1 59.45 627 627 1 0 0 1262 3 627 1262 627 "CCD match"  <> <> <> <> <> <>
  628 25 -15.443189 2.830255 15.326736 136 G "A" 38 -0.50000 -0.50000 "GLY " " N  " 7 0 1 2E2EFF  "N1274"  0 ""  1 ""  0 0 0 1 61.33 628 628 1 0 0 1274 1 628 1274 628 "CCD match"  <> <> <> <> <> <>
  629 3 -14.486054 1.818972 15.798218 136 G "A" 24 0.08000 0.08000 "GLY " " CA " 6 0 1 808080  "C1275"  0 ""  1 ""  0 0 0 1 61.33 629 629 1 0 0 1275 2 629 1275 629 "CCD match"  <> <> <> <> <> <>
  630 2 -14.041299 0.897420 14.585777 136 G "A" 24 0.50000 0.50000 "GLY " " C  " 6 0 1 808080  "C1276"  0 ""  1 ""  0 0 0 1 61.33 630 630 1 0 0 1276 0 630 1276 630 "CCD match"  <> <> <> <> <> <>
  631 15 -14.235317 1.304893 13.425009 136 G "A" 70 -0.50000 -0.50000 "GLY " " O  " 8 0 1 FF2E2E  "O1277"  0 ""  1 ""  0 0 0 1 61.33 631 631 1 0 0 1277 0 631 1277 631 "CCD match"  <> <> <> <> <> <>
  632 25 -13.226310 -0.186326 14.788465 137 R "A" 38 -0.50000 -0.50000 "ARG " " N  " 7 0 1 2E2EFF  "N1281"  0 ""  1 ""  0 0 0 1 61.26 632 632 1 0 0 1281 1 632 1281 632 "CCD match"  <> <> <> <> <> <>
  633 3 -12.715433 -0.936139 13.691649 137 R "A" 24 0.14000 0.14000 "ARG " " CA " 6 0 1 808080  "C1282"  0 ""  1 ""  0 0 0 1 61.26 633 633 1 0 0 1282 1 633 1282 633 "CCD match"  <> <> <> <> <> <>
  634 2 -13.805516 -1.702374 12.910221 137 R "A" 24 0.50000 0.50000 "ARG " " C  " 6 0 1 808080  "C1283"  0 ""  1 ""  0 0 0 1 61.26 634 634 1 0 0 1283 0 634 1283 634 "CCD match"  <> <> <> <> <> <>
  635 15 -13.944744 -1.482946 11.773002 137 R "A" 70 -0.50000 -0.50000 "ARG " " O  " 8 0 1 FF2E2E  "O1284"  0 ""  1 ""  0 0 0 1 61.26 635 635 1 0 0 1284 0 635 1284 635 "CCD match"  <> <> <> <> <> <>
  636 3 -11.554691 -1.831751 14.077405 137 R "A" 24 -0.12000 -0.12000 "ARG " " CB " 6 0 1 808080  "C1285"  0 ""  1 ""  0 0 0 1 61.26 636 636 1 0 0 1285 2 636 1285 636 "CCD match"  <> <> <> <> <> <>
  637 3 -10.245364 -1.175499 14.613438 137 R "A" 24 -0.05000 -0.05000 "ARG " " CG " 6 0 1 808080  "C1286"  0 ""  1 ""  0 0 0 1 61.26 637 637 1 0 0 1286 2 637 1286 637 "CCD match"  <> <> <> <> <> <>
  638 3 -10.294473 -0.332588 15.886467 137 R "A" 24 0.19000 0.19000 "ARG " " CD " 6 0 1 808080  "C1287"  0 ""  1 ""  0 0 0 1 61.26 638 638 1 0 0 1287 2 638 1287 638 "CCD match"  <> <> <> <> <> <>
  639 25 -8.938241 0.025825 16.318616 137 R "A" 38 -0.69997 -0.69997 "ARG " " NE " 7 0 1 2E2EFF  "N1288"  0 ""  1 ""  0 0 0 1 61.26 639 639 1 0 0 1288 1 639 1288 639 "CCD match"  <> <> <> <> <> <>
  640 2 -8.240789 1.165538 16.295211 137 R "A" 24 0.63990 0.63990 "ARG " " CZ " 6 0 1 808080  "C1289"  0 ""  1 ""  0 0 0 1 61.26 640 640 1 0 0 1289 0 640 1289 640 "CCD match"  <> <> <> <> <> <>
  641 25 -8.752140 2.221027 15.632580 137 R "A" 38 -0.79997 -0.79997 "ARG " " NH1" 7 0 1 2E2EFF  "N1290"  0 ""  1 ""  0 0 0 1 61.26 641 641 1 0 0 1290 2 641 1290 641 "CCD match"  <> <> <> <> <> <>
  642 31 -7.052991 1.184134 16.878572 137 R "A" 38 -0.79997 -0.79997 "ARG " " NH2" 7 1 1 2E2EFF  "N1291"  0 ""  1 ""  0 0 0 1 61.26 642 642 1 0 0 1291 2 642 1291 642 "CCD match"  <> <> <> <> <> <>
  643 25 -14.557920 -2.645658 13.535172 138 K "A" 38 -0.50000 -0.50000 "LYS " " N  " 7 0 1 2E2EFF  "N1305"  1 ""  1 ""  0 0 0 1 57.26 643 643 1 0 0 1305 1 643 1305 643 "CCD match"  <> <> <> <> <> <>
  644 3 -15.552222 -3.509975 12.898971 138 K "A" 24 0.14000 0.14000 "LYS " " CA " 6 0 1 808080  "C1306"  1 ""  1 ""  0 0 0 1 57.26 644 644 1 0 0 1306 1 644 1306 644 "CCD match"  <> <> <> <> <> <>
  645 2 -16.539256 -2.705851 11.934258 138 K "A" 24 0.50000 0.50000 "LYS " " C  " 6 0 1 808080  "C1307"  1 ""  1 ""  0 0 0 1 57.26 645 645 1 0 0 1307 0 645 1307 645 "CCD match"  <> <> <> <> <> <>
  646 15 -16.703616 -3.147924 10.763579 138 K "A" 70 -0.50000 -0.50000 "LYS " " O  " 8 0 1 FF2E2E  "O1308"  1 ""  1 ""  0 0 0 1 57.26 646 646 1 0 0 1308 0 646 1308 646 "CCD match"  <> <> <> <> <> <>
  647 3 -16.415839 -4.157509 13.999414 138 K "A" 24 -0.12000 -0.12000 "LYS " " CB " 6 0 1 808080  "C1309"  1 ""  1 ""  0 0 0 1 57.26 647 647 1 0 0 1309 2 647 1309 647 "CCD match"  <> <> <> <> <> <>
  648 3 -17.516626 -5.073977 13.638073 138 K "A" 24 -0.12000 -0.12000 "LYS " " CG " 6 0 1 808080  "C1310"  1 ""  1 ""  0 0 0 1 57.26 648 648 1 0 0 1310 2 648 1310 648 "CCD match"  <> <> <> <> <> <>
  649 3 -17.713531 -6.093631 14.729547 138 K "A" 24 -0.12000 -0.12000 "LYS " " CD " 6 0 1 808080  "C1311"  1 ""  1 ""  0 0 0 1 57.26 649 649 1 0 0 1311 2 649 1311 649 "CCD match"  <> <> <> <> <> <>
  650 3 -19.255676 -6.516972 14.872799 138 K "A" 24 0.19000 0.19000 "LYS " " CE " 6 0 1 808080  "C1312"  1 ""  1 ""  0 0 0 1 57.26 650 650 1 0 0 1312 2 650 1312 650 "CCD match"  <> <> <> <> <> <>
  651 32 -19.359838 -7.728856 15.588738 138 K "A" 38 -0.30000 -0.30000 "LYS " " NZ " 7 1 1 2E2EFF  "N1313"  1 "%UT"  13 ""  0 0 0 1 57.26 651 651 1 0 0 1313 3 651 1313 651 "CCD match"  <> <> <> <> <> <>
  652 25 -17.042835 -1.640008 12.439601 139 H "A" 38 -0.50000 -0.50000 "HIS " " N  " 7 0 1 2E2EFF  "N1327"  1 ""  1 ""  0 0 0 1 54.42 652 652 1 0 0 1327 1 652 1327 652 "CCD match"  <> <> <> <> <> <>
  653 3 -17.999713 -0.842611 11.657213 139 H "A" 24 0.14000 0.14000 "HIS " " CA " 6 0 1 808080  "C1328"  1 ""  1 ""  0 0 0 1 54.42 653 653 1 0 0 1328 1 653 1328 653 "CCD match"  <> <> <> <> <> <>
  654 2 -17.303890 0.065528 10.630457 139 H "A" 24 0.50000 0.50000 "HIS " " C  " 6 0 1 808080  "C1329"  1 ""  1 ""  0 0 0 1 54.42 654 654 1 0 0 1329 0 654 1329 654 "CCD match"  <> <> <> <> <> <>
  655 15 -17.910993 0.208435 9.568292 139 H "A" 70 -0.50000 -0.50000 "HIS " " O  " 8 0 1 FF2E2E  "O1330"  1 ""  1 ""  0 0 0 1 54.42 655 655 1 0 0 1330 0 655 1330 655 "CCD match"  <> <> <> <> <> <>
  656 3 -19.009301 -0.197960 12.599413 139 H "A" 24 -0.12000 -0.12000 "HIS " " CB " 6 0 1 808080  "C1331"  1 ""  1 ""  0 0 0 1 54.42 656 656 1 0 0 1331 2 656 1331 656 "CCD match"  <> <> <> <> <> <>
  657 2 -19.791162 -1.125310 13.600672 139 H "A" 24 -0.09900 -0.09900 "HIS " " CG " 6 0 1 808080  "C1332"  1 "%UT"  13 "HIS"  0 0 0 1 54.42 657 657 1 0 0 1332 0 657 1332 657 "CCD match"  0.610032350677467 "HIS"  <> <> <> <>
  658 25 -20.178605 -0.775720 14.899955 139 H "A" 38 -0.25700 -0.25700 "HIS " " ND1" 7 0 1 2E2EFF  "N1333"  1 ""  1 ""  0 0 0 1 54.42 658 658 1 0 0 1333 1 658 1333 658 "CCD match"  <> <> <> <> <> <>
  659 2 -20.220708 -2.370588 13.462765 139 H "A" 24 0.18500 0.18500 "HIS " " CD2" 6 0 1 808080  "C1334"  1 ""  1 ""  0 0 0 1 54.42 659 659 1 0 0 1334 1 659 1334 659 "CCD match"  <> <> <> <> <> <>
  660 2 -20.799936 -1.808747 15.421705 139 H "A" 24 0.27500 0.27500 "HIS " " CE1" 6 0 1 808080  "C1335"  1 ""  1 ""  0 0 0 1 54.42 660 660 1 0 0 1335 1 660 1335 660 "CCD match"  <> <> <> <> <> <>
  661 25 -20.831821 -2.844059 14.604296 139 H "A" 38 -0.56300 -0.56300 "HIS " " NE2" 7 0 1 2E2EFF  "N1336"  1 ""  1 ""  0 0 0 1 54.42 661 661 1 0 0 1336 0 661 1336 661 "CCD match"  <> <> <> <> <> <>
  662 25 -16.018974 0.565734 10.807356 140 T "A" 38 -0.50000 -0.50000 "THR " " N  " 7 0 1 2E2EFF  "N1344"  1 ""  1 ""  0 0 0 1 51.02 662 662 1 0 0 1344 1 662 1344 662 "CCD match"  <> <> <> <> <> <>
  663 3 -15.284459 1.088268 9.598568 140 T "A" 24 0.14000 0.14000 "THR " " CA " 6 0 1 808080  "C1345"  1 ""  1 ""  0 0 0 1 51.02 663 663 1 0 0 1345 1 663 1345 663 "CCD match"  <> <> <> <> <> <>
  664 2 -14.916933 0.016404 8.595367 140 T "A" 24 0.50000 0.50000 "THR " " C  " 6 0 1 808080  "C1346"  1 ""  1 ""  0 0 0 1 51.02 664 664 1 0 0 1346 0 664 1346 664 "CCD match"  <> <> <> <> <> <>
  665 15 -14.953045 0.294420 7.374928 140 T "A" 70 -0.50000 -0.50000 "THR " " O  " 8 0 1 FF2E2E  "O1347"  1 ""  1 ""  0 0 0 1 51.02 665 665 1 0 0 1347 0 665 1347 665 "CCD match"  <> <> <> <> <> <>
  666 3 -14.028345 1.833709 10.077766 140 T "A" 24 0.20500 0.20500 "THR " " CB " 6 0 1 808080  "C1348"  1 ""  1 ""  0 0 0 1 51.02 666 666 1 0 0 1348 1 666 1348 666 "CCD match"  <> <> <> <> <> <>
  667 16 -14.296244 2.825415 11.013098 140 T "A" 70 -0.68300 -0.68300 "THR " " OG1" 8 0 1 FF2E2E  "O1349"  1 "%UT"  13 ""  0 0 0 1 51.02 667 667 1 0 0 1349 1 667 1349 667 "CCD match"  <> <> <> <> <> <>
  668 3 -13.284998 2.488956 8.894250 140 T "A" 24 -0.18000 -0.18000 "THR " " CG2" 6 0 1 808080  "C1350"  1 ""  1 ""  0 0 0 1 51.02 668 668 1 0 0 1350 3 668 1350 668 "CCD match"  <> <> <> <> <> <>
  669 25 -14.756588 -1.239828 9.051022 141 L "A" 38 -0.50000 -0.50000 "LEU " " N  " 7 0 1 2E2EFF  "N1358"  1 ""  1 ""  0 0 0 1 46.51 669 669 1 0 0 1358 1 669 1358 669 "CCD match"  <> <> <> <> <> <>
  670 3 -14.514973 -2.337181 8.143139 141 L "A" 24 0.14000 0.14000 "LEU " " CA " 6 0 1 808080  "C1359"  1 ""  1 ""  0 0 0 1 46.51 670 670 1 0 0 1359 1 670 1359 670 "CCD match"  <> <> <> <> <> <>
  671 2 -15.825992 -2.726165 7.459708 141 L "A" 24 0.50000 0.50000 "LEU " " C  " 6 0 1 808080  "C1360"  1 ""  1 ""  0 0 0 1 46.51 671 671 1 0 0 1360 0 671 1360 671 "CCD match"  <> <> <> <> <> <>
  672 15 -15.790904 -3.153274 6.282748 141 L "A" 70 -0.50000 -0.50000 "LEU " " O  " 8 0 1 FF2E2E  "O1361"  1 ""  1 ""  0 0 0 1 46.51 672 672 1 0 0 1361 0 672 1361 672 "CCD match"  <> <> <> <> <> <>
  673 3 -13.817941 -3.492338 8.900574 141 L "A" 24 -0.12000 -0.12000 "LEU " " CB " 6 0 1 808080  "C1362"  1 ""  1 ""  0 0 0 1 46.51 673 673 1 0 0 1362 2 673 1362 673 "CCD match"  <> <> <> <> <> <>
  674 3 -12.372030 -3.291121 9.400240 141 L "A" 24 -0.06000 -0.06000 "LEU " " CG " 6 0 1 808080  "C1363"  1 ""  1 ""  0 0 0 1 46.51 674 674 1 0 0 1363 1 674 1363 674 "CCD match"  <> <> <> <> <> <>
  675 3 -11.902996 -4.437224 10.273560 141 L "A" 24 -0.18000 -0.18000 "LEU " " CD1" 6 0 1 808080  "C1364"  1 ""  1 ""  0 0 0 1 46.51 675 675 1 0 0 1364 3 675 1364 675 "CCD match"  <> <> <> <> <> <>
  676 3 -11.319890 -2.972774 8.303885 141 L "A" 24 -0.18000 -0.18000 "LEU " " CD2" 6 0 1 808080  "C1365"  1 ""  1 ""  0 0 0 1 46.51 676 676 1 0 0 1365 3 676 1365 676 "CCD match"  <> <> <> <> <> <>
  677 25 -17.013944 -2.367968 8.015206 142 L "A" 38 -0.50000 -0.50000 "LEU " " N  " 7 0 1 2E2EFF  "N1377"  1 ""  1 ""  0 0 0 1 42.74 677 677 1 0 0 1377 1 677 1377 677 "CCD match"  <> <> <> <> <> <>
  678 3 -18.307035 -2.454192 7.242507 142 L "A" 24 0.14000 0.14000 "LEU " " CA " 6 0 1 808080  "C1378"  1 ""  1 ""  0 0 0 1 42.74 678 678 1 0 0 1378 1 678 1378 678 "CCD match"  <> <> <> <> <> <>
  679 2 -18.510362 -1.294805 6.332911 142 L "A" 24 0.50000 0.50000 "LEU " " C  " 6 0 1 808080  "C1379"  1 ""  1 ""  0 0 0 1 42.74 679 679 1 0 0 1379 0 679 1379 679 "CCD match"  <> <> <> <> <> <>
  680 15 -19.108751 -1.480100 5.237755 142 L "A" 70 -0.50000 -0.50000 "LEU " " O  " 8 0 1 FF2E2E  "O1380"  1 ""  1 ""  0 0 0 1 42.74 680 680 1 0 0 1380 0 680 1380 680 "CCD match"  <> <> <> <> <> <>
  681 3 -19.478986 -2.611057 8.181788 142 L "A" 24 -0.12000 -0.12000 "LEU " " CB " 6 0 1 808080  "C1381"  1 ""  1 ""  0 0 0 1 42.74 681 681 1 0 0 1381 2 681 1381 681 "CCD match"  <> <> <> <> <> <>
  682 3 -19.591260 -4.062903 8.770508 142 L "A" 24 -0.06000 -0.06000 "LEU " " CG " 6 0 1 808080  "C1382"  1 ""  1 ""  0 0 0 1 42.74 682 682 1 0 0 1382 1 682 1382 682 "CCD match"  <> <> <> <> <> <>
  683 3 -20.632032 -3.965507 9.934392 142 L "A" 24 -0.18000 -0.18000 "LEU " " CD1" 6 0 1 808080  "C1383"  1 ""  1 ""  0 0 0 1 42.74 683 683 1 0 0 1383 3 683 1383 683 "CCD match"  <> <> <> <> <> <>
  684 3 -20.128568 -5.102263 7.746536 142 L "A" 24 -0.18000 -0.18000 "LEU " " CD2" 6 0 1 808080  "C1384"  1 ""  1 ""  0 0 0 1 42.74 684 684 1 0 0 1384 3 684 1384 684 "CCD match"  <> <> <> <> <> <>
  685 25 -18.051481 -0.112243 6.757455 143 A "A" 38 -0.50000 -0.50000 "ALA " " N  " 7 0 1 2E2EFF  "N1396"  1 ""  1 ""  0 0 0 1 38.35 685 685 1 0 0 1396 1 685 1396 685 "CCD match"  <> <> <> <> <> <>
  686 3 -18.073980 1.139231 5.977926 143 A "A" 24 0.14000 0.14000 "ALA " " CA " 6 0 1 808080  "C1397"  1 ""  1 ""  0 0 0 1 38.35 686 686 1 0 0 1397 1 686 1397 686 "CCD match"  <> <> <> <> <> <>
  687 2 -17.229610 0.943887 4.715637 143 A "A" 24 0.50000 0.50000 "ALA " " C  " 6 0 1 808080  "C1398"  1 ""  1 ""  0 0 0 1 38.35 687 687 1 0 0 1398 0 687 1398 687 "CCD match"  <> <> <> <> <> <>
  688 15 -17.450715 1.651658 3.752698 143 A "A" 70 -0.50000 -0.50000 "ALA " " O  " 8 0 1 FF2E2E  "O1399"  1 ""  1 ""  0 0 0 1 38.35 688 688 1 0 0 1399 0 688 1399 688 "CCD match"  <> <> <> <> <> <>
  689 3 -17.572866 2.352580 6.868074 143 A "A" 24 -0.18000 -0.18000 "ALA " " CB " 6 0 1 808080  "C1400"  1 ""  1 ""  0 0 0 1 38.35 689 689 1 0 0 1400 3 689 1400 689 "CCD match"  <> <> <> <> <> <>
  690 25 -16.249978 -0.034125 4.764733 144 N "A" 38 -0.50000 -0.50000 "ASN " " N  " 7 0 1 2E2EFF  "N1406"  1 ""  1 ""  0 0 0 1 35.88 690 690 1 0 0 1406 1 690 1406 690 "CCD match"  <> <> <> <> <> <>
  691 3 -15.270443 -0.314634 3.761115 144 N "A" 24 0.14000 0.14000 "ASN " " CA " 6 0 1 808080  "C1407"  1 ""  1 ""  0 0 0 1 35.88 691 691 1 0 0 1407 1 691 1407 691 "CCD match"  <> <> <> <> <> <>
  692 2 -15.831968 -1.292261 2.753705 144 N "A" 24 0.50000 0.50000 "ASN " " C  " 6 0 1 808080  "C1408"  1 ""  1 ""  0 0 0 1 35.88 692 692 1 0 0 1408 0 692 1408 692 "CCD match"  <> <> <> <> <> <>
  693 15 -15.342246 -1.242993 1.645585 144 N "A" 70 -0.50000 -0.50000 "ASN " " O  " 8 0 1 FF2E2E  "O1409"  1 ""  1 ""  0 0 0 1 35.88 693 693 1 0 0 1409 0 693 1409 693 "CCD match"  <> <> <> <> <> <>
  694 3 -13.923338 -0.718512 4.515066 144 N "A" 24 -0.12000 -0.12000 "ASN " " CB " 6 0 1 808080  "C1410"  1 ""  1 ""  0 0 0 1 35.88 694 694 1 0 0 1410 2 694 1410 694 "CCD match"  <> <> <> <> <> <>
  695 2 -12.650765 -0.729432 3.584409 144 N "A" 24 0.50000 0.50000 "ASN " " CG " 6 0 1 808080  "C1411"  1 "%UT"  13 ""  0 0 0 1 35.88 695 695 1 0 0 1411 0 695 1411 695 "CCD match"  <> "No Flip"  <> <> <> <>
  696 15 -12.297012 -1.800450 3.089720 144 N "A" 70 -0.50000 -0.50000 "ASN " " OD1" 8 0 1 FF2E2E  "O1412"  1 ""  1 ""  0 0 0 1 35.88 696 696 1 0 0 1412 0 696 1412 696 "CCD match"  <> <> <> <> <> <>
  697 25 -12.004117 0.360134 3.354362 144 N "A" 38 -0.76000 -0.76000 "ASN " " ND2" 7 0 1 2E2EFF  "N1413"  1 ""  1 ""  0 0 0 1 35.88 697 697 1 0 0 1413 2 697 1413 697 "CCD match"  <> <> <> <> <> <>
  698 25 -16.779346 -2.165446 3.113626 145 N "A" 38 -0.50000 -0.50000 "ASN " " N  " 7 0 1 2E2EFF  "N1420"  1 ""  1 ""  0 0 0 1 35.42 698 698 1 0 0 1420 1 698 1420 698 "CCD match"  <> <> <> <> <> <>
  699 3 -17.627614 -2.918657 2.239359 145 N "A" 24 0.14000 0.14000 "ASN " " CA " 6 0 1 808080  "C1421"  1 ""  1 ""  0 0 0 1 35.42 699 699 1 0 0 1421 1 699 1421 699 "CCD match"  <> <> <> <> <> <>
  700 2 -18.449428 -1.981199 1.265494 145 N "A" 24 0.50000 0.50000 "ASN " " C  " 6 0 1 808080  "C1422"  1 ""  1 ""  0 0 0 1 35.42 700 700 1 0 0 1422 0 700 1422 700 "CCD match"  <> <> <> <> <> <>
  701 15 -18.398624 -2.102446 0.042220 145 N "A" 70 -0.50000 -0.50000 "ASN " " O  " 8 0 1 FF2E2E  "O1423"  1 ""  1 ""  0 0 0 1 35.42 701 701 1 0 0 1423 0 701 1423 701 "CCD match"  <> <> <> <> <> <>
  702 3 -18.587531 -3.913881 3.056759 145 N "A" 24 -0.12000 -0.12000 "ASN " " CB " 6 0 1 808080  "C1424"  1 ""  1 ""  0 0 0 1 35.42 702 702 1 0 0 1424 2 702 1424 702 "CCD match"  <> <> <> <> <> <>
  703 2 -17.917808 -4.803740 4.112208 145 N "A" 24 0.50000 0.50000 "ASN " " CG " 6 0 1 808080  "C1425"  1 "%UT"  13 "Flip"  0 0 0 1 35.42 703 703 1 0 0 1425 0 703 1425 703 "CCD match"  0.491058116549404 "Flip"  <> <> <> <>
  704 15 -18.465242 -5.100773 5.185706 145 N "A" 70 -0.50000 -0.50000 "ASN " " OD1" 8 0 1 FF2E2E  "O1426"  1 ""  1 ""  0 0 0 1 35.42 704 704 1 0 0 1426 0 704 1426 704 "CCD match"  <> <> <> <> <> <>
  705 25 -16.719911 -5.341068 3.824693 145 N "A" 38 -0.76000 -0.76000 "ASN " " ND2" 7 0 1 2E2EFF  "N1427"  1 ""  1 ""  0 0 0 1 35.42 705 705 1 0 0 1427 2 705 1427 705 "CCD match"  <> <> <> <> <> <>
  706 25 -19.090753 -0.998530 1.863648 146 G "A" 38 -0.50000 -0.50000 "GLY " " N  " 7 0 1 2E2EFF  "N1434"  1 ""  1 ""  0 0 0 1 31.19 706 706 1 0 0 1434 1 706 1434 706 "CCD match"  <> <> <> <> <> <>
  707 3 -19.991937 -0.018862 1.253030 146 G "A" 24 0.08000 0.08000 "GLY " " CA " 6 0 1 808080  "C1435"  1 ""  1 ""  0 0 0 1 31.19 707 707 1 0 0 1435 2 707 1435 707 "CCD match"  <> <> <> <> <> <>
  708 2 -19.207763 0.836378 0.244205 146 G "A" 24 0.50000 0.50000 "GLY " " C  " 6 0 1 808080  "C1436"  1 ""  1 ""  0 0 0 1 31.19 708 708 1 0 0 1436 0 708 1436 708 "CCD match"  <> <> <> <> <> <>
  709 15 -19.722776 1.176134 -0.840394 146 G "A" 70 -0.50000 -0.50000 "GLY " " O  " 8 0 1 FF2E2E  "O1437"  1 ""  1 ""  0 0 0 1 31.19 709 709 1 0 0 1437 0 709 1437 709 "CCD match"  <> <> <> <> <> <>
  710 25 -18.009282 1.241700 0.675597 147 F "A" 38 -0.50000 -0.50000 "PHE " " N  " 7 0 1 2E2EFF  "N1441"  1 ""  1 ""  0 0 0 1 30.57 710 710 1 0 0 1441 1 710 1441 710 "CCD match"  <> <> <> <> <> <>
  711 3 -17.042289 1.942200 -0.273804 147 F "A" 24 0.14000 0.14000 "PHE " " CA " 6 0 1 808080  "C1442"  1 ""  1 ""  0 0 0 1 30.57 711 711 1 0 0 1442 1 711 1442 711 "CCD match"  <> <> <> <> <> <>
  712 2 -16.702907 1.094840 -1.502060 147 F "A" 24 0.50000 0.50000 "PHE " " C  " 6 0 1 808080  "C1443"  1 ""  1 ""  0 0 0 1 30.57 712 712 1 0 0 1443 0 712 1443 712 "CCD match"  <> <> <> <> <> <>
  713 15 -16.949338 1.614653 -2.554054 147 F "A" 70 -0.50000 -0.50000 "PHE " " O  " 8 0 1 FF2E2E  "O1444"  1 ""  1 ""  0 0 0 1 30.57 713 713 1 0 0 1444 0 713 1444 713 "CCD match"  <> <> <> <> <> <>
  714 3 -15.746433 2.311119 0.449840 147 F "A" 24 -0.00500 -0.00500 "PHE " " CB " 6 0 1 808080  "C1445"  1 ""  1 ""  0 0 0 1 30.57 714 714 1 0 0 1445 2 714 1445 714 "CCD match"  <> <> <> <> <> <>
  715 2 -15.849935 3.656090 1.212614 147 F "A" 24 -0.11500 -0.11500 "PHE " " CG " 6 0 1 808080  "C1446"  1 ""  1 ""  0 0 0 1 30.57 715 715 1 0 0 1446 0 715 1446 715 "CCD match"  <> <> <> <> <> <>
  716 2 -16.478559 4.764578 0.633068 147 F "A" 24 -0.11500 -0.11500 "PHE " " CD1" 6 0 1 808080  "C1447"  1 ""  1 ""  0 0 0 1 30.57 716 716 1 0 0 1447 1 716 1447 716 "CCD match"  <> <> <> <> <> <>
  717 2 -15.315938 3.767796 2.494160 147 F "A" 24 -0.11500 -0.11500 "PHE " " CD2" 6 0 1 808080  "C1448"  1 ""  1 ""  0 0 0 1 30.57 717 717 1 0 0 1448 1 717 1448 717 "CCD match"  <> <> <> <> <> <>
  718 2 -16.592199 5.925842 1.367693 147 F "A" 24 -0.11500 -0.11500 "PHE " " CE1" 6 0 1 808080  "C1449"  1 ""  1 ""  0 0 0 1 30.57 718 718 1 0 0 1449 1 718 1449 718 "CCD match"  <> <> <> <> <> <>
  719 2 -15.413279 4.970514 3.198961 147 F "A" 24 -0.11500 -0.11500 "PHE " " CE2" 6 0 1 808080  "C1450"  1 ""  1 ""  0 0 0 1 30.57 719 719 1 0 0 1450 1 719 1450 719 "CCD match"  <> <> <> <> <> <>
  720 2 -16.071887 6.062208 2.627815 147 F "A" 24 -0.11500 -0.11500 "PHE " " CZ " 6 0 1 808080  "C1451"  1 ""  1 ""  0 0 0 1 30.57 720 720 1 0 0 1451 1 720 1451 720 "CCD match"  <> <> <> <> <> <>
  721 25 -16.239377 -0.171434 -1.304517 148 A "A" 38 -0.50000 -0.50000 "ALA " " N  " 7 0 1 2E2EFF  "N1461"  1 ""  1 ""  0 0 0 1 29.32 721 721 1 0 0 1461 1 721 1461 721 "CCD match"  <> <> <> <> <> <>
  722 3 -15.897106 -1.110150 -2.421535 148 A "A" 24 0.14000 0.14000 "ALA " " CA " 6 0 1 808080  "C1462"  1 ""  1 ""  0 0 0 1 29.32 722 722 1 0 0 1462 1 722 1462 722 "CCD match"  <> <> <> <> <> <>
  723 2 -16.993308 -1.500579 -3.438286 148 A "A" 24 0.50000 0.50000 "ALA " " C  " 6 0 1 808080  "C1463"  1 ""  1 ""  0 0 0 1 29.32 723 723 1 0 0 1463 0 723 1463 723 "CCD match"  <> <> <> <> <> <>
  724 15 -16.741166 -1.743998 -4.592947 148 A "A" 70 -0.50000 -0.50000 "ALA " " O  " 8 0 1 FF2E2E  "O1464"  1 ""  1 ""  0 0 0 1 29.32 724 724 1 0 0 1464 0 724 1464 724 "CCD match"  <> <> <> <> <> <>
  725 3 -15.389477 -2.438389 -1.837533 148 A "A" 24 -0.18000 -0.18000 "ALA " " CB " 6 0 1 808080  "C1465"  1 ""  1 ""  0 0 0 1 29.32 725 725 1 0 0 1465 3 725 1465 725 "CCD match"  <> <> <> <> <> <>
  726 25 -18.194440 -1.530076 -2.926148 149 I "A" 38 -0.50000 -0.50000 "ILE " " N  " 7 0 1 2E2EFF  "N1471"  1 ""  1 ""  0 0 0 1 28.36 726 726 1 0 0 1471 1 726 1471 726 "CCD match"  <> <> <> <> <> <>
  727 3 -19.393606 -1.789887 -3.746162 149 I "A" 24 0.14000 0.14000 "ILE " " CA " 6 0 1 808080  "C1472"  1 ""  1 ""  0 0 0 1 28.36 727 727 1 0 0 1472 1 727 1472 727 "CCD match"  <> <> <> <> <> <>
  728 2 -19.648191 -0.408416 -4.464875 149 I "A" 24 0.50000 0.50000 "ILE " " C  " 6 0 1 808080  "C1473"  1 ""  1 ""  0 0 0 1 28.36 728 728 1 0 0 1473 0 728 1473 728 "CCD match"  <> <> <> <> <> <>
  729 15 -20.009059 -0.527650 -5.581740 149 I "A" 70 -0.50000 -0.50000 "ILE " " O  " 8 0 1 FF2E2E  "O1474"  1 ""  1 ""  0 0 0 1 28.36 729 729 1 0 0 1474 0 729 1474 729 "CCD match"  <> <> <> <> <> <>
  730 3 -20.622411 -2.249897 -2.911900 149 I "A" 24 -0.06000 -0.06000 "ILE " " CB " 6 0 1 808080  "C1475"  1 ""  1 ""  0 0 0 1 28.36 730 730 1 0 0 1475 1 730 1475 730 "CCD match"  <> <> <> <> <> <>
  731 3 -21.475166 -3.261470 -3.671923 149 I "A" 24 -0.12000 -0.12000 "ILE " " CG1" 6 0 1 808080  "C1476"  1 ""  1 ""  0 0 0 1 28.36 731 731 1 0 0 1476 2 731 1476 731 "CCD match"  <> <> <> <> <> <>
  732 3 -21.728248 -1.204711 -2.431112 149 I "A" 24 -0.18000 -0.18000 "ILE " " CG2" 6 0 1 808080  "C1477"  1 ""  1 ""  0 0 0 1 28.36 732 732 1 0 0 1477 3 732 1477 732 "CCD match"  <> <> <> <> <> <>
  733 3 -20.878370 -4.637918 -3.582168 149 I "A" 24 -0.18000 -0.18000 "ILE " " CD1" 6 0 1 808080  "C1478"  1 ""  1 ""  0 0 0 1 28.36 733 733 1 0 0 1478 3 733 1478 733 "CCD match"  <> <> <> <> <> <>
  734 25 -19.566264 0.779727 -3.794867 150 S "A" 38 -0.50000 -0.50000 "SER " " N  " 7 0 1 2E2EFF  "N1490"  1 ""  1 ""  0 0 0 1 26.38 734 734 1 0 0 1490 1 734 1490 734 "CCD match"  <> <> <> <> <> <>
  735 3 -19.836963 2.042887 -4.436057 150 S "A" 24 0.14000 0.14000 "SER " " CA " 6 0 1 808080  "C1491"  1 ""  1 ""  0 0 0 1 26.38 735 735 1 0 0 1491 1 735 1491 735 "CCD match"  <> <> <> <> <> <>
  736 2 -18.878673 2.348588 -5.579692 150 S "A" 24 0.50000 0.50000 "SER " " C  " 6 0 1 808080  "C1492"  1 ""  1 ""  0 0 0 1 26.38 736 736 1 0 0 1492 0 736 1492 736 "CCD match"  <> <> <> <> <> <>
  737 15 -19.321122 2.725055 -6.646517 150 S "A" 70 -0.50000 -0.50000 "SER " " O  " 8 0 1 FF2E2E  "O1493"  1 ""  1 ""  0 0 0 1 26.38 737 737 1 0 0 1493 0 737 1493 737 "CCD match"  <> <> <> <> <> <>
  738 3 -19.908943 3.191164 -3.366287 150 S "A" 24 0.14500 0.14500 "SER " " CB " 6 0 1 808080  "C1494"  1 ""  1 ""  0 0 0 1 26.38 738 738 1 0 0 1494 2 738 1494 738 "CCD match"  <> <> <> <> <> <>
  739 16 -20.017351 4.511195 -3.809021 150 S "A" 70 -0.68300 -0.68300 "SER " " OG " 8 0 1 FF2E2E  "O1495"  1 "%UT"  13 ""  0 0 0 1 26.38 739 739 1 0 0 1495 1 739 1495 739 "CCD match"  <> <> <> <> <> <>
  740 25 -17.642988 1.923081 -5.335765 151 A "A" 38 -0.50000 -0.50000 "ALA " " N  " 7 0 1 2E2EFF  "N1501"  1 ""  1 ""  0 0 0 1 25.27 740 740 1 0 0 1501 1 740 1501 740 "CCD match"  <> <> <> <> <> <>
  741 3 -16.578426 1.866603 -6.339718 151 A "A" 24 0.14000 0.14000 "ALA " " CA " 6 0 1 808080  "C1502"  1 ""  1 ""  0 0 0 1 25.27 741 741 1 0 0 1502 1 741 1502 741 "CCD match"  <> <> <> <> <> <>
  742 2 -17.001512 0.930652 -7.485517 151 A "A" 24 0.50000 0.50000 "ALA " " C  " 6 0 1 808080  "C1503"  1 ""  1 ""  0 0 0 1 25.27 742 742 1 0 0 1503 0 742 1503 742 "CCD match"  <> <> <> <> <> <>
  743 15 -16.935872 1.285006 -8.651901 151 A "A" 70 -0.50000 -0.50000 "ALA " " O  " 8 0 1 FF2E2E  "O1504"  1 ""  1 ""  0 0 0 1 25.27 743 743 1 0 0 1504 0 743 1504 743 "CCD match"  <> <> <> <> <> <>
  744 3 -15.349832 1.270497 -5.638894 151 A "A" 24 -0.18000 -0.18000 "ALA " " CB " 6 0 1 808080  "C1505"  1 ""  1 ""  0 0 0 1 25.27 744 744 1 0 0 1505 3 744 1505 744 "CCD match"  <> <> <> <> <> <>
  745 25 -17.432708 -0.311246 -7.130591 152 A "A" 38 -0.50000 -0.50000 "ALA " " N  " 7 0 1 2E2EFF  "N1511"  1 ""  1 ""  0 0 0 1 24.99 745 745 1 0 0 1511 1 745 1511 745 "CCD match"  <> <> <> <> <> <>
  746 3 -17.562473 -1.438915 -8.149702 152 A "A" 24 0.14000 0.14000 "ALA " " CA " 6 0 1 808080  "C1512"  1 ""  1 ""  0 0 0 1 24.99 746 746 1 0 0 1512 1 746 1512 746 "CCD match"  <> <> <> <> <> <>
  747 2 -18.739839 -1.227041 -9.032352 152 A "A" 24 0.50000 0.50000 "ALA " " C  " 6 0 1 808080  "C1513"  1 ""  1 ""  0 0 0 1 24.99 747 747 1 0 0 1513 0 747 1513 747 "CCD match"  <> <> <> <> <> <>
  748 15 -18.633306 -1.587077 -10.200913 152 A "A" 70 -0.50000 -0.50000 "ALA " " O  " 8 0 1 FF2E2E  "O1514"  1 ""  1 ""  0 0 0 1 24.99 748 748 1 0 0 1514 0 748 1514 748 "CCD match"  <> <> <> <> <> <>
  749 3 -17.796605 -2.731475 -7.391296 152 A "A" 24 -0.18000 -0.18000 "ALA " " CB " 6 0 1 808080  "C1515"  1 ""  1 ""  0 0 0 1 24.99 749 749 1 0 0 1515 3 749 1515 749 "CCD match"  <> <> <> <> <> <>
  750 25 -19.795150 -0.582672 -8.541842 153 L "A" 38 -0.50000 -0.50000 "LEU " " N  " 7 0 1 2E2EFF  "N1521"  1 ""  1 ""  0 0 0 1 24.34 750 750 1 0 0 1521 1 750 1521 750 "CCD match"  <> <> <> <> <> <>
  751 3 -20.919927 -0.112365 -9.300829 153 L "A" 24 0.14000 0.14000 "LEU " " CA " 6 0 1 808080  "C1522"  1 ""  1 ""  0 0 0 1 24.34 751 751 1 0 0 1522 1 751 1522 751 "CCD match"  <> <> <> <> <> <>
  752 2 -20.506927 0.913024 -10.412555 153 L "A" 24 0.50000 0.50000 "LEU " " C  " 6 0 1 808080  "C1523"  1 ""  1 ""  0 0 0 1 24.34 752 752 1 0 0 1523 0 752 1523 752 "CCD match"  <> <> <> <> <> <>
  753 15 -20.808175 0.733244 -11.568081 153 L "A" 70 -0.50000 -0.50000 "LEU " " O  " 8 0 1 FF2E2E  "O1524"  1 ""  1 ""  0 0 0 1 24.34 753 753 1 0 0 1524 0 753 1524 753 "CCD match"  <> <> <> <> <> <>
  754 3 -21.995826 0.509459 -8.377102 153 L "A" 24 -0.12000 -0.12000 "LEU " " CB " 6 0 1 808080  "C1525"  1 ""  1 ""  0 0 0 1 24.34 754 754 1 0 0 1525 2 754 1525 754 "CCD match"  <> <> <> <> <> <>
  755 3 -22.843009 -0.595646 -7.633393 153 L "A" 24 -0.06000 -0.06000 "LEU " " CG " 6 0 1 808080  "C1526"  1 ""  1 ""  0 0 0 1 24.34 755 755 1 0 0 1526 1 755 1526 755 "CCD match"  <> <> <> <> <> <>
  756 3 -23.493293 -0.082957 -6.301971 153 L "A" 24 -0.18000 -0.18000 "LEU " " CD1" 6 0 1 808080  "C1527"  1 ""  1 ""  0 0 0 1 24.34 756 756 1 0 0 1527 3 756 1527 756 "CCD match"  <> <> <> <> <> <>
  757 3 -23.844444 -1.199302 -8.632625 153 L "A" 24 -0.18000 -0.18000 "LEU " " CD2" 6 0 1 808080  "C1528"  1 ""  1 ""  0 0 0 1 24.34 757 757 1 0 0 1528 3 757 1528 757 "CCD match"  <> <> <> <> <> <>
  758 25 -19.972173 2.042701 -9.927389 154 L "A" 38 -0.50000 -0.50000 "LEU " " N  " 7 0 1 2E2EFF  "N1540"  1 ""  1 ""  0 0 0 1 25.51 758 758 1 0 0 1540 1 758 1540 758 "CCD match"  <> <> <> <> <> <>
  759 3 -19.774305 3.163629 -10.901144 154 L "A" 24 0.14000 0.14000 "LEU " " CA " 6 0 1 808080  "C1541"  1 ""  1 ""  0 0 0 1 25.51 759 759 1 0 0 1541 1 759 1541 759 "CCD match"  <> <> <> <> <> <>
  760 2 -18.668987 2.783744 -12.003329 154 L "A" 24 0.50000 0.50000 "LEU " " C  " 6 0 1 808080  "C1542"  1 ""  1 ""  0 0 0 1 25.51 760 760 1 0 0 1542 0 760 1542 760 "CCD match"  <> <> <> <> <> <>
  761 15 -18.835943 3.137132 -13.144243 154 L "A" 70 -0.50000 -0.50000 "LEU " " O  " 8 0 1 FF2E2E  "O1543"  1 ""  1 ""  0 0 0 1 25.51 761 761 1 0 0 1543 0 761 1543 761 "CCD match"  <> <> <> <> <> <>
  762 3 -19.463455 4.354066 -10.093283 154 L "A" 24 -0.12000 -0.12000 "LEU " " CB " 6 0 1 808080  "C1544"  1 ""  1 ""  0 0 0 1 25.51 762 762 1 0 0 1544 2 762 1544 762 "CCD match"  <> <> <> <> <> <>
  763 3 -20.554750 4.691319 -9.061525 154 L "A" 24 -0.06000 -0.06000 "LEU " " CG " 6 0 1 808080  "C1545"  1 ""  1 ""  0 0 0 1 25.51 763 763 1 0 0 1545 1 763 1545 763 "CCD match"  <> <> <> <> <> <>
  764 3 -20.054847 5.726990 -8.056480 154 L "A" 24 -0.18000 -0.18000 "LEU " " CD1" 6 0 1 808080  "C1546"  1 ""  1 ""  0 0 0 1 25.51 764 764 1 0 0 1546 3 764 1546 764 "CCD match"  <> <> <> <> <> <>
  765 3 -21.912174 5.020845 -9.797042 154 L "A" 24 -0.18000 -0.18000 "LEU " " CD2" 6 0 1 808080  "C1547"  1 ""  1 ""  0 0 0 1 25.51 765 765 1 0 0 1547 3 765 1547 765 "CCD match"  <> <> <> <> <> <>
  766 25 -17.528516 2.127935 -11.646314 155 M "A" 38 -0.50000 -0.50000 "MET " " N  " 7 0 1 2E2EFF  "N1559"  1 ""  1 ""  0 0 0 1 24.71 766 766 1 0 0 1559 1 766 1559 766 "CCD match"  <> <> <> <> <> <>
  767 3 -16.565923 1.603380 -12.686374 155 M "A" 24 0.14000 0.14000 "MET " " CA " 6 0 1 808080  "C1560"  1 ""  1 ""  0 0 0 1 24.71 767 767 1 0 0 1560 1 767 1560 767 "CCD match"  <> <> <> <> <> <>
  768 2 -17.166467 0.530051 -13.589826 155 M "A" 24 0.50000 0.50000 "MET " " C  " 6 0 1 808080  "C1561"  1 ""  1 ""  0 0 0 1 24.71 768 768 1 0 0 1561 0 768 1561 768 "CCD match"  <> <> <> <> <> <>
  769 15 -16.663362 0.381933 -14.664671 155 M "A" 70 -0.50000 -0.50000 "MET " " O  " 8 0 1 FF2E2E  "O1562"  1 ""  1 ""  0 0 0 1 24.71 769 769 1 0 0 1562 0 769 1562 769 "CCD match"  <> <> <> <> <> <>
  770 3 -15.235655 1.118876 -12.038545 155 M "A" 24 -0.12000 -0.12000 "MET " " CB " 6 0 1 808080  "C1563"  1 ""  1 ""  0 0 0 1 24.71 770 770 1 0 0 1563 2 770 1563 770 "CCD match"  <> <> <> <> <> <>
  771 3 -14.577782 2.037211 -11.062654 155 M "A" 24 0.00020 0.00020 "MET " " CG " 6 0 1 808080  "C1564"  1 ""  1 ""  0 0 0 1 24.71 771 771 1 0 0 1564 2 771 1564 771 "CCD match"  <> <> <> <> <> <>
  772 49 -12.902808 1.490909 -10.627348 155 M "A" 143 -0.24040 -0.24040 "MET " " SD " 16 0 1 FFFF6B  "S1565"  1 ""  1 ""  0 0 0 1 24.71 772 772 1 0 0 1565 0 772 1565 772 "CCD match"  <> <> <> <> <> <>
  773 3 -13.405386 0.568564 -9.176661 155 M "A" 24 -0.05980 -0.05980 "MET " " CE " 6 0 1 808080  "C1566"  1 ""  1 ""  0 0 0 1 24.71 773 773 1 0 0 1566 3 773 1566 773 "CCD match"  <> <> <> <> <> <>
  774 25 -18.022926 -0.375841 -13.108782 156 A "A" 38 -0.50000 -0.50000 "ALA " " N  " 7 0 1 2E2EFF  "N1576"  1 ""  1 ""  0 0 0 1 23.92 774 774 1 0 0 1576 1 774 1576 774 "CCD match"  <> <> <> <> <> <>
  775 3 -18.586364 -1.401925 -13.917250 156 A "A" 24 0.14000 0.14000 "ALA " " CA " 6 0 1 808080  "C1577"  1 ""  1 ""  0 0 0 1 23.92 775 775 1 0 0 1577 1 775 1577 775 "CCD match"  <> <> <> <> <> <>
  776 2 -19.786981 -1.039983 -14.865566 156 A "A" 24 0.50000 0.50000 "ALA " " C  " 6 0 1 808080  "C1578"  1 ""  1 ""  0 0 0 1 23.92 776 776 1 0 0 1578 0 776 1578 776 "CCD match"  <> <> <> <> <> <>
  777 15 -20.087638 -1.680786 -15.831590 156 A "A" 70 -0.50000 -0.50000 "ALA " " O  " 8 0 1 FF2E2E  "O1579"  1 ""  1 ""  0 0 0 1 23.92 777 777 1 0 0 1579 0 777 1579 777 "CCD match"  <> <> <> <> <> <>
  778 3 -19.020418 -2.640738 -13.103098 156 A "A" 24 -0.18000 -0.18000 "ALA " " CB " 6 0 1 808080  "C1580"  1 ""  1 ""  0 0 0 1 23.92 778 778 1 0 0 1580 3 778 1580 778 "CCD match"  <> <> <> <> <> <>
  779 25 -20.342073 0.054368 -14.528577 157 C "A" 38 -0.50000 -0.50000 "CYS " " N  " 7 0 1 2E2EFF  "N1586"  0 ""  1 ""  0 0 0 1 25.98 779 779 1 0 0 1586 1 779 1586 779 "CCD match"  <> <> <> <> <> <>
  780 3 -21.447511 0.707257 -15.341417 157 C "A" 24 0.14000 0.14000 "CYS " " CA " 6 0 1 808080  "C1587"  0 ""  1 ""  0 0 0 1 25.98 780 780 1 0 0 1587 1 780 1587 780 "CCD match"  <> <> <> <> <> <>
  781 2 -20.960067 1.760568 -16.326959 157 C "A" 24 0.50000 0.50000 "CYS " " C  " 6 0 1 808080  "C1588"  0 ""  1 ""  0 0 0 1 25.98 781 781 1 0 0 1588 0 781 1588 781 "CCD match"  <> <> <> <> <> <>
  782 15 -21.747728 2.204792 -17.160144 157 C "A" 70 -0.50000 -0.50000 "CYS " " O  " 8 0 1 FF2E2E  "O1589"  0 ""  1 ""  0 0 0 1 25.98 782 782 1 0 0 1589 0 782 1589 782 "CCD match"  <> <> <> <> <> <>
  783 3 -22.476365 1.476116 -14.428387 157 C "A" 24 0.02000 0.02000 "CYS " " CB " 6 0 1 808080  "C1590"  0 ""  1 ""  0 0 0 1 25.98 783 783 1 0 0 1590 2 783 1590 783 "CCD match"  <> <> <> <> <> <>
  784 49 -23.569616 0.204774 -13.684777 157 C "A" 143 -0.33500 -0.33500 "CYS " " SG " 16 0 1 FFFF6B  "S1591"  0 "%UT"  13 ""  0 0 0 1 25.98 784 784 1 0 0 1591 1 784 1591 784 "CCD match"  <> <> <> <> <> <>
  785 25 -19.758714 2.329630 -16.146476 158 S "A" 38 -0.50000 -0.50000 "SER " " N  " 7 0 1 2E2EFF  "N1597"  1 ""  1 ""  0 0 0 1 26.33 785 785 1 0 0 1597 1 785 1597 785 "CCD match"  <> <> <> <> <> <>
  786 3 -19.222438 3.407880 -16.889110 158 S "A" 24 0.14000 0.14000 "SER " " CA " 6 0 1 808080  "C1598"  1 ""  1 ""  0 0 0 1 26.33 786 786 1 0 0 1598 1 786 1598 786 "CCD match"  <> <> <> <> <> <>
  787 2 -19.316371 3.472023 -18.397073 158 S "A" 24 0.50000 0.50000 "SER " " C  " 6 0 1 808080  "C1599"  1 ""  1 ""  0 0 0 1 26.33 787 787 1 0 0 1599 0 787 1599 787 "CCD match"  <> <> <> <> <> <>
  788 15 -19.454046 4.521207 -18.979451 158 S "A" 70 -0.50000 -0.50000 "SER " " O  " 8 0 1 FF2E2E  "O1600"  1 ""  1 ""  0 0 0 1 26.33 788 788 1 0 0 1600 0 788 1600 788 "CCD match"  <> <> <> <> <> <>
  789 3 -17.789022 3.617314 -16.499816 158 S "A" 24 0.14500 0.14500 "SER " " CB " 6 0 1 808080  "C1601"  1 ""  1 ""  0 0 0 1 26.33 789 789 1 0 0 1601 2 789 1601 789 "CCD match"  <> <> <> <> <> <>
  790 16 -16.880752 2.537800 -16.813962 158 S "A" 70 -0.68300 -0.68300 "SER " " OG " 8 0 1 FF2E2E  "O1602"  1 "%UT"  13 ""  0 0 0 1 26.33 790 790 1 0 0 1602 1 790 1602 790 "CCD match"  <> <> <> <> <> <>
  791 25 -19.276222 2.244812 -18.967647 159 L "A" 38 -0.50000 -0.50000 "LEU " " N  " 7 0 1 2E2EFF  "N1608"  1 ""  1 ""  0 0 0 1 24.12 791 791 1 0 0 1608 1 791 1608 791 "CCD match"  <> <> <> <> <> <>
  792 3 -19.270677 2.074847 -20.405614 159 L "A" 24 0.14000 0.14000 "LEU " " CA " 6 0 1 808080  "C1609"  1 ""  1 ""  0 0 0 1 24.12 792 792 1 0 0 1609 1 792 1609 792 "CCD match"  <> <> <> <> <> <>
  793 2 -20.762695 2.055618 -20.979798 159 L "A" 24 0.50000 0.50000 "LEU " " C  " 6 0 1 808080  "C1610"  1 ""  1 ""  0 0 0 1 24.12 793 793 1 0 0 1610 0 793 1610 793 "CCD match"  <> <> <> <> <> <>
  794 15 -21.119676 2.806930 -21.870284 159 L "A" 70 -0.50000 -0.50000 "LEU " " O  " 8 0 1 FF2E2E  "O1611"  1 ""  1 ""  0 0 0 1 24.12 794 794 1 0 0 1611 0 794 1611 794 "CCD match"  <> <> <> <> <> <>
  795 3 -18.421712 0.858119 -20.856612 159 L "A" 24 -0.12000 -0.12000 "LEU " " CB " 6 0 1 808080  "C1612"  1 ""  1 ""  0 0 0 1 24.12 795 795 1 0 0 1612 2 795 1612 795 "CCD match"  <> <> <> <> <> <>
  796 3 -18.558994 0.322305 -22.234475 159 L "A" 24 -0.06000 -0.06000 "LEU " " CG " 6 0 1 808080  "C1613"  1 ""  1 ""  0 0 0 1 24.12 796 796 1 0 0 1613 1 796 1613 796 "CCD match"  <> <> <> <> <> <>
  797 3 -18.360715 1.410080 -23.244618 159 L "A" 24 -0.18000 -0.18000 "LEU " " CD1" 6 0 1 808080  "C1614"  1 ""  1 ""  0 0 0 1 24.12 797 797 1 0 0 1614 3 797 1614 797 "CCD match"  <> <> <> <> <> <>
  798 3 -17.749660 -0.942057 -22.508985 159 L "A" 24 -0.18000 -0.18000 "LEU " " CD2" 6 0 1 808080  "C1615"  1 ""  1 ""  0 0 0 1 24.12 798 798 1 0 0 1615 3 798 1615 798 "CCD match"  <> <> <> <> <> <>
  799 25 -21.649450 1.346943 -20.266030 160 Q "A" 38 -0.50000 -0.50000 "GLN " " N  " 7 0 1 2E2EFF  "N1627"  1 ""  1 ""  0 0 0 1 24.83 799 799 1 0 0 1627 1 799 1627 799 "CCD match"  <> <> <> <> <> <>
  800 3 -23.081544 1.441767 -20.270612 160 Q "A" 24 0.14000 0.14000 "GLN " " CA " 6 0 1 808080  "C1628"  1 ""  1 ""  0 0 0 1 24.83 800 800 1 0 0 1628 1 800 1628 800 "CCD match"  <> <> <> <> <> <>
  801 2 -23.520543 2.841772 -20.022677 160 Q "A" 24 0.50000 0.50000 "GLN " " C  " 6 0 1 808080  "C1629"  1 ""  1 ""  0 0 0 1 24.83 801 801 1 0 0 1629 0 801 1629 801 "CCD match"  <> <> <> <> <> <>
  802 15 -24.442252 3.280046 -20.681979 160 Q "A" 70 -0.50000 -0.50000 "GLN " " O  " 8 0 1 FF2E2E  "O1630"  1 ""  1 ""  0 0 0 1 24.83 802 802 1 0 0 1630 0 802 1630 802 "CCD match"  <> <> <> <> <> <>
  803 3 -23.685802 0.350653 -19.405673 160 Q "A" 24 -0.12000 -0.12000 "GLN " " CB " 6 0 1 808080  "C1631"  1 ""  1 ""  0 0 0 1 24.83 803 803 1 0 0 1631 2 803 1631 803 "CCD match"  <> <> <> <> <> <>
  804 3 -25.190845 0.525062 -19.022216 160 Q "A" 24 -0.12000 -0.12000 "GLN " " CG " 6 0 1 808080  "C1632"  1 ""  1 ""  0 0 0 1 24.83 804 804 1 0 0 1632 2 804 1632 804 "CCD match"  <> <> <> <> <> <>
  805 2 -26.132137 0.517724 -20.196568 160 Q "A" 24 0.50000 0.50000 "GLN " " CD " 6 0 1 808080  "C1633"  1 "%UT"  13 ""  0 0 0 1 24.83 805 805 1 0 0 1633 0 805 1633 805 "CCD match"  0.0662003846569289 "No Flip"  <> <> <> <>
  806 15 -25.890172 0.026081 -21.313607 160 Q "A" 70 -0.50000 -0.50000 "GLN " " OE1" 8 0 1 FF2E2E  "O1634"  1 ""  1 ""  0 0 0 1 24.83 806 806 1 0 0 1634 0 806 1634 806 "CCD match"  <> <> <> <> <> <>
  807 25 -27.350862 1.082320 -20.081559 160 Q "A" 38 -0.76000 -0.76000 "GLN " " NE2" 7 0 1 2E2EFF  "N1635"  1 ""  1 ""  0 0 0 1 24.83 807 807 1 0 0 1635 2 807 1635 807 "CCD match"  <> <> <> <> <> <>
  808 25 -22.846208 3.636205 -19.197993 161 A "A" 38 -0.50000 -0.50000 "ALA " " N  " 7 0 1 2E2EFF  "N1644"  1 ""  1 ""  0 0 0 1 26.96 808 808 1 0 0 1644 1 808 1644 808 "CCD match"  <> <> <> <> <> <>
  809 3 -23.110460 5.033063 -18.965831 161 A "A" 24 0.14000 0.14000 "ALA " " CA " 6 0 1 808080  "C1645"  1 ""  1 ""  0 0 0 1 26.96 809 809 1 0 0 1645 1 809 1645 809 "CCD match"  <> <> <> <> <> <>
  810 2 -22.395225 5.951869 -19.976037 161 A "A" 24 0.50000 0.50000 "ALA " " C  " 6 0 1 808080  "C1646"  1 ""  1 ""  0 0 0 1 26.96 810 810 1 0 0 1646 0 810 1646 810 "CCD match"  <> <> <> <> <> <>
  811 15 -22.749770 7.129122 -19.989085 161 A "A" 70 -0.50000 -0.50000 "ALA " " O  " 8 0 1 FF2E2E  "O1647"  1 ""  1 ""  0 0 0 1 26.96 811 811 1 0 0 1647 0 811 1647 811 "CCD match"  <> <> <> <> <> <>
  812 3 -22.675124 5.342341 -17.553910 161 A "A" 24 -0.18000 -0.18000 "ALA " " CB " 6 0 1 808080  "C1648"  1 ""  1 ""  0 0 0 1 26.96 812 812 1 0 0 1648 3 812 1648 812 "CCD match"  <> <> <> <> <> <>
  813 25 -21.586337 5.432702 -20.933614 162 G "A" 38 -0.50000 -0.50000 "GLY " " N  " 7 0 1 2E2EFF  "N1654"  0 ""  1 ""  0 0 0 1 29.44 813 813 1 0 0 1654 1 813 1654 813 "CCD match"  <> <> <> <> <> <>
  814 3 -20.853048 6.273869 -21.890557 162 G "A" 24 0.08000 0.08000 "GLY " " CA " 6 0 1 808080  "C1655"  0 ""  1 ""  0 0 0 1 29.44 814 814 1 0 0 1655 2 814 1655 814 "CCD match"  <> <> <> <> <> <>
  815 2 -19.997794 7.352327 -21.296378 162 G "A" 24 0.50000 0.50000 "GLY " " C  " 6 0 1 808080  "C1656"  0 ""  1 ""  0 0 0 1 29.44 815 815 1 0 0 1656 0 815 1656 815 "CCD match"  <> <> <> <> <> <>
  816 15 -19.717214 8.363792 -21.905288 162 G "A" 70 -0.50000 -0.50000 "GLY " " O  " 8 0 1 FF2E2E  "O1657"  0 ""  1 ""  0 0 0 1 29.44 816 816 1 0 0 1657 0 816 1657 816 "CCD match"  <> <> <> <> <> <>
  817 25 -19.587232 7.197206 -20.040940 163 A "A" 38 -0.50000 -0.50000 "ALA " " N  " 7 0 1 2E2EFF  "N1661"  0 ""  1 ""  0 0 0 1 30.33 817 817 1 0 0 1661 1 817 1661 817 "CCD match"  <> <> <> <> <> <>
  818 3 -19.177875 8.258346 -19.161242 163 A "A" 24 0.14000 0.14000 "ALA " " CA " 6 0 1 808080  "C1662"  0 ""  1 ""  0 0 0 1 30.33 818 818 1 0 0 1662 1 818 1662 818 "CCD match"  <> <> <> <> <> <>
  819 2 -17.890968 7.920772 -18.338382 163 A "A" 24 0.50000 0.50000 "ALA " " C  " 6 0 1 808080  "C1663"  0 ""  1 ""  0 0 0 1 30.33 819 819 1 0 0 1663 0 819 1663 819 "CCD match"  <> <> <> <> <> <>
  820 15 -17.980869 7.101399 -17.402442 163 A "A" 70 -0.50000 -0.50000 "ALA " " O  " 8 0 1 FF2E2E  "O1664"  0 ""  1 ""  0 0 0 1 30.33 820 820 1 0 0 1664 0 820 1664 820 "CCD match"  <> <> <> <> <> <>
  821 3 -20.346269 8.597401 -18.202912 163 A "A" 24 -0.18000 -0.18000 "ALA " " CB " 6 0 1 808080  "C1665"  0 ""  1 ""  0 0 0 1 30.33 821 821 1 0 0 1665 3 821 1665 821 "CCD match"  <> <> <> <> <> <>
  822 25 -16.818187 8.479058 -18.781129 164 F "A" 38 -0.50000 -0.50000 "PHE " " N  " 7 0 1 2E2EFF  "N1671"  1 ""  1 ""  0 0 0 1 34.42 822 822 1 0 0 1671 1 822 1671 822 "CCD match"  <> <> <> <> <> <>
  823 3 -15.519629 8.462302 -18.093728 164 F "A" 24 0.14000 0.14000 "PHE " " CA " 6 0 1 808080  "C1672"  1 ""  1 ""  0 0 0 1 34.42 823 823 1 0 0 1672 1 823 1672 823 "CCD match"  <> <> <> <> <> <>
  824 2 -15.464122 9.101774 -16.715919 164 F "A" 24 0.50000 0.50000 "PHE " " C  " 6 0 1 808080  "C1673"  1 ""  1 ""  0 0 0 1 34.42 824 824 1 0 0 1673 0 824 1673 824 "CCD match"  <> <> <> <> <> <>
  825 15 -14.773360 8.629759 -15.844455 164 F "A" 70 -0.50000 -0.50000 "PHE " " O  " 8 0 1 FF2E2E  "O1674"  1 ""  1 ""  0 0 0 1 34.42 825 825 1 0 0 1674 0 825 1674 825 "CCD match"  <> <> <> <> <> <>
  826 3 -14.341296 8.986228 -18.967355 164 F "A" 24 -0.00500 -0.00500 "PHE " " CB " 6 0 1 808080  "C1675"  1 ""  1 ""  0 0 0 1 34.42 826 826 1 0 0 1675 2 826 1675 826 "CCD match"  <> <> <> <> <> <>
  827 2 -14.522707 10.425682 -19.522094 164 F "A" 24 -0.11500 -0.11500 "PHE " " CG " 6 0 1 808080  "C1676"  1 ""  1 ""  0 0 0 1 34.42 827 827 1 0 0 1676 0 827 1676 827 "CCD match"  <> <> <> <> <> <>
  828 2 -14.224877 11.588624 -18.674376 164 F "A" 24 -0.11500 -0.11500 "PHE " " CD1" 6 0 1 808080  "C1677"  1 ""  1 ""  0 0 0 1 34.42 828 828 1 0 0 1677 1 828 1677 828 "CCD match"  <> <> <> <> <> <>
  829 2 -15.020707 10.727788 -20.828410 164 F "A" 24 -0.11500 -0.11500 "PHE " " CD2" 6 0 1 808080  "C1678"  1 ""  1 ""  0 0 0 1 34.42 829 829 1 0 0 1678 1 829 1678 829 "CCD match"  <> <> <> <> <> <>
  830 2 -14.378684 12.898152 -19.123790 164 F "A" 24 -0.11500 -0.11500 "PHE " " CE1" 6 0 1 808080  "C1679"  1 ""  1 ""  0 0 0 1 34.42 830 830 1 0 0 1679 1 830 1679 830 "CCD match"  <> <> <> <> <> <>
  831 2 -15.206882 12.058800 -21.186772 164 F "A" 24 -0.11500 -0.11500 "PHE " " CE2" 6 0 1 808080  "C1680"  1 ""  1 ""  0 0 0 1 34.42 831 831 1 0 0 1680 1 831 1680 831 "CCD match"  <> <> <> <> <> <>
  832 2 -14.959587 13.109110 -20.356313 164 F "A" 24 -0.11500 -0.11500 "PHE " " CZ " 6 0 1 808080  "C1681"  1 ""  1 ""  0 0 0 1 34.42 832 832 1 0 0 1681 1 832 1681 832 "CCD match"  <> <> <> <> <> <>
  833 25 -16.296588 10.138408 -16.517146 165 E "A" 38 -0.50000 -0.50000 "GLU " " N  " 7 0 1 2E2EFF  "N1691"  1 ""  1 ""  0 0 0 1 33.22 833 833 1 0 0 1691 1 833 1691 833 "CCD match"  <> <> <> <> <> <>
  834 3 -16.723069 10.675835 -15.206003 165 E "A" 24 0.14000 0.14000 "GLU " " CA " 6 0 1 808080  "C1692"  1 ""  1 ""  0 0 0 1 33.22 834 834 1 0 0 1692 1 834 1692 834 "CCD match"  <> <> <> <> <> <>
  835 2 -17.161079 9.672369 -14.115839 165 E "A" 24 0.50000 0.50000 "GLU " " C  " 6 0 1 808080  "C1693"  1 ""  1 ""  0 0 0 1 33.22 835 835 1 0 0 1693 0 835 1693 835 "CCD match"  <> <> <> <> <> <>
  836 15 -16.815881 9.752973 -12.956128 165 E "A" 70 -0.50000 -0.50000 "GLU " " O  " 8 0 1 FF2E2E  "O1694"  1 ""  1 ""  0 0 0 1 33.22 836 836 1 0 0 1694 0 836 1694 836 "CCD match"  <> <> <> <> <> <>
  837 3 -17.890289 11.590537 -15.522851 165 E "A" 24 -0.12000 -0.12000 "GLU " " CB " 6 0 1 808080  "C1695"  1 ""  1 ""  0 0 0 1 33.22 837 837 1 0 0 1695 2 837 1695 837 "CCD match"  <> <> <> <> <> <>
  838 3 -17.404365 12.890030 -16.230369 165 E "A" 24 -0.22000 -0.22000 "GLU " " CG " 6 0 1 808080  "C1696"  1 ""  1 ""  0 0 0 1 33.22 838 838 1 0 0 1696 2 838 1696 838 "CCD match"  <> <> <> <> <> <>
  839 2 -18.462356 13.854683 -16.531997 165 E "A" 24 0.70000 0.70000 "GLU " " CD " 6 0 1 808080  "C1697"  1 "%UT"  13 ""  0 0 0 1 33.22 839 839 1 0 0 1697 0 839 1697 839 "CCD match"  10 <> <> <> <> <>
  840 15 -18.132224 15.054889 -16.555268 165 E "A" 70 -0.80000 -0.80000 "GLU " " OE1" 8 0 1 FF2E2E  "O1698"  1 ""  1 ""  0 0 0 1 33.22 840 840 1 0 0 1698 0 840 1698 840 "CCD match"  <> <> <> <> <> <>
  841 18 -19.569288 13.494061 -16.841392 165 E "A" 70 -0.80000 -0.80000 "GLU " " OE2" 8 -1 1 FF2E2E  "O1699"  1 ""  1 ""  0 0 0 1 33.22 841 841 1 0 0 1699 0 841 1699 841 "CCD match"  <> <> <> <> <> <>
  842 25 -17.986863 8.711080 -14.568805 166 M "A" 38 -0.50000 -0.50000 "MET " " N  " 7 0 1 2E2EFF  "N1706"  1 ""  1 ""  0 0 0 1 30.21 842 842 1 0 0 1706 1 842 1706 842 "CCD match"  <> <> <> <> <> <>
  843 3 -18.498803 7.613854 -13.834528 166 M "A" 24 0.14000 0.14000 "MET " " CA " 6 0 1 808080  "C1707"  1 ""  1 ""  0 0 0 1 30.21 843 843 1 0 0 1707 1 843 1707 843 "CCD match"  <> <> <> <> <> <>
  844 2 -17.355214 6.572456 -13.432994 166 M "A" 24 0.50000 0.50000 "MET " " C  " 6 0 1 808080  "C1708"  1 ""  1 ""  0 0 0 1 30.21 844 844 1 0 0 1708 0 844 1708 844 "CCD match"  <> <> <> <> <> <>
  845 15 -17.320064 6.223240 -12.255217 166 M "A" 70 -0.50000 -0.50000 "MET " " O  " 8 0 1 FF2E2E  "O1709"  1 ""  1 ""  0 0 0 1 30.21 845 845 1 0 0 1709 0 845 1709 845 "CCD match"  <> <> <> <> <> <>
  846 3 -19.748523 6.960158 -14.557219 166 M "A" 24 -0.12000 -0.12000 "MET " " CB " 6 0 1 808080  "C1710"  1 ""  1 ""  0 0 0 1 30.21 846 846 1 0 0 1710 2 846 1710 846 "CCD match"  <> <> <> <> <> <>
  847 3 -20.603004 6.311231 -13.481331 166 M "A" 24 0.00020 0.00020 "MET " " CG " 6 0 1 808080  "C1711"  1 ""  1 ""  0 0 0 1 30.21 847 847 1 0 0 1711 2 847 1711 847 "CCD match"  <> <> <> <> <> <>
  848 49 -21.882297 5.047295 -13.877625 166 M "A" 143 -0.24040 -0.24040 "MET " " SD " 16 0 1 FFFF6B  "S1712"  1 ""  1 ""  0 0 0 1 30.21 848 848 1 0 0 1712 0 848 1712 848 "CCD match"  <> <> <> <> <> <>
  849 3 -23.053937 6.245838 -14.456191 166 M "A" 24 -0.05980 -0.05980 "MET " " CE " 6 0 1 808080  "C1713"  1 ""  1 ""  0 0 0 1 30.21 849 849 1 0 0 1713 3 849 1713 849 "CCD match"  <> <> <> <> <> <>
  850 25 -16.431342 6.177808 -14.285657 167 L "A" 38 -0.50000 -0.50000 "LEU " " N  " 7 0 1 2E2EFF  "N1723"  1 ""  1 ""  0 0 0 1 29.49 850 850 1 0 0 1723 1 850 1723 850 "CCD match"  <> <> <> <> <> <>
  851 3 -15.248284 5.406239 -14.088467 167 L "A" 24 0.14000 0.14000 "LEU " " CA " 6 0 1 808080  "C1724"  1 ""  1 ""  0 0 0 1 29.49 851 851 1 0 0 1724 1 851 1724 851 "CCD match"  <> <> <> <> <> <>
  852 2 -14.294630 6.173014 -13.197408 167 L "A" 24 0.50000 0.50000 "LEU " " C  " 6 0 1 808080  "C1725"  1 ""  1 ""  0 0 0 1 29.49 852 852 1 0 0 1725 0 852 1725 852 "CCD match"  <> <> <> <> <> <>
  853 15 -13.805471 5.553811 -12.272359 167 L "A" 70 -0.50000 -0.50000 "LEU " " O  " 8 0 1 FF2E2E  "O1726"  1 ""  1 ""  0 0 0 1 29.49 853 853 1 0 0 1726 0 853 1726 853 "CCD match"  <> <> <> <> <> <>
  854 3 -14.544898 5.111701 -15.468657 167 L "A" 24 -0.12000 -0.12000 "LEU " " CB " 6 0 1 808080  "C1727"  1 ""  1 ""  0 0 0 1 29.49 854 854 1 0 0 1727 2 854 1727 854 "CCD match"  <> <> <> <> <> <>
  855 3 -13.399267 4.093244 -15.417474 167 L "A" 24 -0.06000 -0.06000 "LEU " " CG " 6 0 1 808080  "C1728"  1 ""  1 ""  0 0 0 1 29.49 855 855 1 0 0 1728 1 855 1728 855 "CCD match"  <> <> <> <> <> <>
  856 3 -13.892848 2.609138 -15.580610 167 L "A" 24 -0.18000 -0.18000 "LEU " " CD1" 6 0 1 808080  "C1729"  1 ""  1 ""  0 0 0 1 29.49 856 856 1 0 0 1729 3 856 1729 856 "CCD match"  <> <> <> <> <> <>
  857 3 -12.380665 4.311797 -16.521506 167 L "A" 24 -0.18000 -0.18000 "LEU " " CD2" 6 0 1 808080  "C1730"  1 ""  1 ""  0 0 0 1 29.49 857 857 1 0 0 1730 3 857 1730 857 "CCD match"  <> <> <> <> <> <>
  858 25 -13.985114 7.463596 -13.533393 168 I "A" 38 -0.50000 -0.50000 "ILE " " N  " 7 0 1 2E2EFF  "N1742"  1 ""  1 ""  0 0 0 1 32.92 858 858 1 0 0 1742 1 858 1742 858 "CCD match"  <> <> <> <> <> <>
  859 3 -13.169952 8.315564 -12.795616 168 I "A" 24 0.14000 0.14000 "ILE " " CA " 6 0 1 808080  "C1743"  1 ""  1 ""  0 0 0 1 32.92 859 859 1 0 0 1743 1 859 1743 859 "CCD match"  <> <> <> <> <> <>
  860 2 -13.541707 8.452885 -11.321535 168 I "A" 24 0.50000 0.50000 "ILE " " C  " 6 0 1 808080  "C1744"  1 ""  1 ""  0 0 0 1 32.92 860 860 1 0 0 1744 0 860 1744 860 "CCD match"  <> <> <> <> <> <>
  861 15 -12.643745 8.340346 -10.458262 168 I "A" 70 -0.50000 -0.50000 "ILE " " O  " 8 0 1 FF2E2E  "O1745"  1 ""  1 ""  0 0 0 1 32.92 861 861 1 0 0 1745 0 861 1745 861 "CCD match"  <> <> <> <> <> <>
  862 3 -12.858787 9.718785 -13.463682 168 I "A" 24 -0.06000 -0.06000 "ILE " " CB " 6 0 1 808080  "C1746"  1 ""  1 ""  0 0 0 1 32.92 862 862 1 0 0 1746 1 862 1746 862 "CCD match"  <> <> <> <> <> <>
  863 3 -11.534296 9.594715 -14.322140 168 I "A" 24 -0.12000 -0.12000 "ILE " " CG1" 6 0 1 808080  "C1747"  1 ""  1 ""  0 0 0 1 32.92 863 863 1 0 0 1747 2 863 1747 863 "CCD match"  <> <> <> <> <> <>
  864 3 -12.739438 11.018923 -12.598535 168 I "A" 24 -0.18000 -0.18000 "ILE " " CG2" 6 0 1 808080  "C1748"  1 ""  1 ""  0 0 0 1 32.92 864 864 1 0 0 1748 3 864 1748 864 "CCD match"  <> <> <> <> <> <>
  865 3 -11.461786 10.603730 -15.503057 168 I "A" 24 -0.18000 -0.18000 "ILE " " CD1" 6 0 1 808080  "C1749"  1 ""  1 ""  0 0 0 1 32.92 865 865 1 0 0 1749 3 865 1749 865 "CCD match"  <> <> <> <> <> <>
  866 25 -14.827647 8.743543 -10.974819 169 V "A" 38 -0.50000 -0.50000 "VAL " " N  " 7 0 1 2E2EFF  "N1761"  1 ""  1 ""  0 0 0 1 32.6 866 866 1 0 0 1761 1 866 1761 866 "CCD match"  <> <> <> <> <> <>
  867 3 -15.371215 8.804755 -9.622127 169 V "A" 24 0.14000 0.14000 "VAL " " CA " 6 0 1 808080  "C1762"  1 ""  1 ""  0 0 0 1 32.6 867 867 1 0 0 1762 1 867 1762 867 "CCD match"  <> <> <> <> <> <>
  868 2 -15.314328 7.430524 -8.897663 169 V "A" 24 0.50000 0.50000 "VAL " " C  " 6 0 1 808080  "C1763"  1 ""  1 ""  0 0 0 1 32.6 868 868 1 0 0 1763 0 868 1763 868 "CCD match"  <> <> <> <> <> <>
  869 15 -14.815984 7.362942 -7.790994 169 V "A" 70 -0.50000 -0.50000 "VAL " " O  " 8 0 1 FF2E2E  "O1764"  1 ""  1 ""  0 0 0 1 32.6 869 869 1 0 0 1764 0 869 1764 869 "CCD match"  <> <> <> <> <> <>
  870 3 -16.765266 9.417161 -9.499874 169 V "A" 24 -0.06000 -0.06000 "VAL " " CB " 6 0 1 808080  "C1765"  1 ""  1 ""  0 0 0 1 32.6 870 870 1 0 0 1765 1 870 1765 870 "CCD match"  <> <> <> <> <> <>
  871 3 -17.914247 8.602663 -10.159636 169 V "A" 24 -0.18000 -0.18000 "VAL " " CG1" 6 0 1 808080  "C1766"  1 ""  1 ""  0 0 0 1 32.6 871 871 1 0 0 1766 3 871 1766 871 "CCD match"  <> <> <> <> <> <>
  872 3 -17.148578 9.815280 -8.093166 169 V "A" 24 -0.18000 -0.18000 "VAL " " CG2" 6 0 1 808080  "C1767"  1 ""  1 ""  0 0 0 1 32.6 872 872 1 0 0 1767 3 872 1767 872 "CCD match"  <> <> <> <> <> <>
  873 25 -15.747606 6.353465 -9.586600 170 G "A" 38 -0.50000 -0.50000 "GLY " " N  " 7 0 1 2E2EFF  "N1777"  1 ""  1 ""  0 0 0 1 31.21 873 873 1 0 0 1777 1 873 1777 873 "CCD match"  <> <> <> <> <> <>
  874 3 -15.665825 5.079938 -8.956753 170 G "A" 24 0.08000 0.08000 "GLY " " CA " 6 0 1 808080  "C1778"  1 ""  1 ""  0 0 0 1 31.21 874 874 1 0 0 1778 2 874 1778 874 "CCD match"  <> <> <> <> <> <>
  875 2 -14.191698 4.633583 -8.667192 170 G "A" 24 0.50000 0.50000 "GLY " " C  " 6 0 1 808080  "C1779"  1 ""  1 ""  0 0 0 1 31.21 875 875 1 0 0 1779 0 875 1779 875 "CCD match"  <> <> <> <> <> <>
  876 15 -14.054992 4.017205 -7.579939 170 G "A" 70 -0.50000 -0.50000 "GLY " " O  " 8 0 1 FF2E2E  "O1780"  1 ""  1 ""  0 0 0 1 31.21 876 876 1 0 0 1780 0 876 1780 876 "CCD match"  <> <> <> <> <> <>
  877 25 -13.193903 5.046052 -9.485764 171 R "A" 38 -0.50000 -0.50000 "ARG " " N  " 7 0 1 2E2EFF  "N1784"  1 ""  1 ""  0 0 0 1 34.79 877 877 1 0 0 1784 1 877 1784 877 "CCD match"  <> <> <> <> <> <>
  878 3 -11.746937 4.754047 -9.258408 171 R "A" 24 0.14000 0.14000 "ARG " " CA " 6 0 1 808080  "C1785"  1 ""  1 ""  0 0 0 1 34.79 878 878 1 0 0 1785 1 878 1785 878 "CCD match"  <> <> <> <> <> <>
  879 2 -11.202210 5.585904 -8.107147 171 R "A" 24 0.50000 0.50000 "ARG " " C  " 6 0 1 808080  "C1786"  1 ""  1 ""  0 0 0 1 34.79 879 879 1 0 0 1786 0 879 1786 879 "CCD match"  <> <> <> <> <> <>
  880 15 -10.283140 5.103918 -7.474882 171 R "A" 70 -0.50000 -0.50000 "ARG " " O  " 8 0 1 FF2E2E  "O1787"  1 ""  1 ""  0 0 0 1 34.79 880 880 1 0 0 1787 0 880 1787 880 "CCD match"  <> <> <> <> <> <>
  881 3 -11.071760 4.912647 -10.657733 171 R "A" 24 -0.12000 -0.12000 "ARG " " CB " 6 0 1 808080  "C1788"  1 ""  1 ""  0 0 0 1 34.79 881 881 1 0 0 1788 2 881 1788 881 "CCD match"  <> <> <> <> <> <>
  882 3 -9.540756 4.903299 -10.761991 171 R "A" 24 -0.05000 -0.05000 "ARG " " CG " 6 0 1 808080  "C1789"  1 ""  1 ""  0 0 0 1 34.79 882 882 1 0 0 1789 2 882 1789 882 "CCD match"  <> <> <> <> <> <>
  883 3 -8.905342 3.470356 -10.602047 171 R "A" 24 0.19000 0.19000 "ARG " " CD " 6 0 1 808080  "C1790"  1 ""  1 ""  0 0 0 1 34.79 883 883 1 0 0 1790 2 883 1790 883 "CCD match"  <> <> <> <> <> <>
  884 25 -7.390914 3.516976 -10.573185 171 R "A" 38 -0.69997 -0.69997 "ARG " " NE " 7 0 1 2E2EFF  "N1791"  1 ""  1 ""  0 0 0 1 34.79 884 884 1 0 0 1791 1 884 1791 884 "CCD match"  <> <> <> <> <> <>
  885 2 -6.467292 2.617715 -10.047147 171 R "A" 24 0.63990 0.63990 "ARG " " CZ " 6 0 1 808080  "C1792"  1 ""  1 ""  0 0 0 1 34.79 885 885 1 0 0 1792 0 885 1792 885 "CCD match"  <> <> <> <> <> <>
  886 25 -7.011581 1.432769 -9.657989 171 R "A" 38 -0.79997 -0.79997 "ARG " " NH1" 7 0 1 2E2EFF  "N1793"  1 ""  1 ""  0 0 0 1 34.79 886 886 1 0 0 1793 2 886 1793 886 "CCD match"  <> <> <> <> <> <>
  887 31 -5.208973 2.854614 -9.959208 171 R "A" 38 -0.79997 -0.79997 "ARG " " NH2" 7 1 1 2E2EFF  "N1794"  1 ""  1 ""  0 0 0 1 34.79 887 887 1 0 0 1794 2 887 1794 887 "CCD match"  <> <> <> <> <> <>
  888 25 -11.735338 6.801261 -7.809344 172 F "A" 38 -0.50000 -0.50000 "PHE " " N  " 7 0 1 2E2EFF  "N1808"  1 ""  1 ""  0 0 0 1 33.56 888 888 1 0 0 1808 1 888 1808 888 "CCD match"  <> <> <> <> <> <>
  889 3 -11.492436 7.603699 -6.596151 172 F "A" 24 0.14000 0.14000 "PHE " " CA " 6 0 1 808080  "C1809"  1 ""  1 ""  0 0 0 1 33.56 889 889 1 0 0 1809 1 889 1809 889 "CCD match"  <> <> <> <> <> <>
  890 2 -12.135628 6.999819 -5.379944 172 F "A" 24 0.50000 0.50000 "PHE " " C  " 6 0 1 808080  "C1810"  1 ""  1 ""  0 0 0 1 33.56 890 890 1 0 0 1810 0 890 1810 890 "CCD match"  <> <> <> <> <> <>
  891 15 -11.447859 6.945568 -4.351273 172 F "A" 70 -0.50000 -0.50000 "PHE " " O  " 8 0 1 FF2E2E  "O1811"  1 ""  1 ""  0 0 0 1 33.56 891 891 1 0 0 1811 0 891 1811 891 "CCD match"  <> <> <> <> <> <>
  892 3 -11.976145 9.062257 -6.949267 172 F "A" 24 -0.00500 -0.00500 "PHE " " CB " 6 0 1 808080  "C1812"  1 ""  1 ""  0 0 0 1 33.56 892 892 1 0 0 1812 2 892 1812 892 "CCD match"  <> <> <> <> <> <>
  893 2 -12.219663 10.129491 -5.908171 172 F "A" 24 -0.11500 -0.11500 "PHE " " CG " 6 0 1 808080  "C1813"  1 ""  1 ""  0 0 0 1 33.56 893 893 1 0 0 1813 0 893 1813 893 "CCD match"  <> <> <> <> <> <>
  894 2 -11.161513 10.719998 -5.298916 172 F "A" 24 -0.11500 -0.11500 "PHE " " CD1" 6 0 1 808080  "C1814"  1 ""  1 ""  0 0 0 1 33.56 894 894 1 0 0 1814 1 894 1814 894 "CCD match"  <> <> <> <> <> <>
  895 2 -13.474220 10.328640 -5.371815 172 F "A" 24 -0.11500 -0.11500 "PHE " " CD2" 6 0 1 808080  "C1815"  1 ""  1 ""  0 0 0 1 33.56 895 895 1 0 0 1815 1 895 1815 895 "CCD match"  <> <> <> <> <> <>
  896 2 -11.295661 11.673729 -4.362967 172 F "A" 24 -0.11500 -0.11500 "PHE " " CE1" 6 0 1 808080  "C1816"  1 ""  1 ""  0 0 0 1 33.56 896 896 1 0 0 1816 1 896 1816 896 "CCD match"  <> <> <> <> <> <>
  897 2 -13.658249 11.210555 -4.319767 172 F "A" 24 -0.11500 -0.11500 "PHE " " CE2" 6 0 1 808080  "C1817"  1 ""  1 ""  0 0 0 1 33.56 897 897 1 0 0 1817 1 897 1817 897 "CCD match"  <> <> <> <> <> <>
  898 2 -12.554805 11.909974 -3.849264 172 F "A" 24 -0.11500 -0.11500 "PHE " " CZ " 6 0 1 808080  "C1818"  1 ""  1 ""  0 0 0 1 33.56 898 898 1 0 0 1818 1 898 1818 898 "CCD match"  <> <> <> <> <> <>
  899 25 -13.369395 6.533919 -5.436151 173 I "A" 38 -0.50000 -0.50000 "ILE " " N  " 7 0 1 2E2EFF  "N1828"  1 ""  1 ""  0 0 0 1 31.93 899 899 1 0 0 1828 1 899 1828 899 "CCD match"  <> <> <> <> <> <>
  900 3 -14.032768 5.717385 -4.403440 173 I "A" 24 0.14000 0.14000 "ILE " " CA " 6 0 1 808080  "C1829"  1 ""  1 ""  0 0 0 1 31.93 900 900 1 0 0 1829 1 900 1829 900 "CCD match"  <> <> <> <> <> <>
  901 2 -13.238880 4.415154 -4.002800 173 I "A" 24 0.50000 0.50000 "ILE " " C  " 6 0 1 808080  "C1830"  1 ""  1 ""  0 0 0 1 31.93 901 901 1 0 0 1830 0 901 1830 901 "CCD match"  <> <> <> <> <> <>
  902 15 -13.130637 4.043546 -2.826727 173 I "A" 70 -0.50000 -0.50000 "ILE " " O  " 8 0 1 FF2E2E  "O1831"  1 ""  1 ""  0 0 0 1 31.93 902 902 1 0 0 1831 0 902 1831 902 "CCD match"  <> <> <> <> <> <>
  903 3 -15.501270 5.454327 -4.700829 173 I "A" 24 -0.06000 -0.06000 "ILE " " CB " 6 0 1 808080  "C1832"  1 ""  1 ""  0 0 0 1 31.93 903 903 1 0 0 1832 1 903 1832 903 "CCD match"  <> <> <> <> <> <>
  904 3 -16.322963 6.753166 -4.766056 173 I "A" 24 -0.12000 -0.12000 "ILE " " CG1" 6 0 1 808080  "C1833"  1 ""  1 ""  0 0 0 1 31.93 904 904 1 0 0 1833 2 904 1833 904 "CCD match"  <> <> <> <> <> <>
  905 3 -16.224109 4.470850 -3.728620 173 I "A" 24 -0.18000 -0.18000 "ILE " " CG2" 6 0 1 808080  "C1834"  1 ""  1 ""  0 0 0 1 31.93 905 905 1 0 0 1834 3 905 1834 905 "CCD match"  <> <> <> <> <> <>
  906 3 -17.742162 6.669763 -5.514934 173 I "A" 24 -0.18000 -0.18000 "ILE " " CD1" 6 0 1 808080  "C1835"  1 ""  1 ""  0 0 0 1 31.93 906 906 1 0 0 1835 3 906 1835 906 "CCD match"  <> <> <> <> <> <>
  907 25 -12.585158 3.751276 -5.001851 174 M "A" 38 -0.50000 -0.50000 "MET " " N  " 7 0 1 2E2EFF  "N1847"  1 ""  1 ""  0 0 0 1 33.96 907 907 1 0 0 1847 1 907 1847 907 "CCD match"  <> <> <> <> <> <>
  908 3 -11.695499 2.627480 -4.720190 174 M "A" 24 0.14000 0.14000 "MET " " CA " 6 0 1 808080  "C1848"  1 ""  1 ""  0 0 0 1 33.96 908 908 1 0 0 1848 1 908 1848 908 "CCD match"  <> <> <> <> <> <>
  909 2 -10.300637 2.967690 -4.036341 174 M "A" 24 0.50000 0.50000 "MET " " C  " 6 0 1 808080  "C1849"  1 ""  1 ""  0 0 0 1 33.96 909 909 1 0 0 1849 0 909 1849 909 "CCD match"  <> <> <> <> <> <>
  910 15 -9.725586 2.158854 -3.248790 174 M "A" 70 -0.50000 -0.50000 "MET " " O  " 8 0 1 FF2E2E  "O1850"  1 ""  1 ""  0 0 0 1 33.96 910 910 1 0 0 1850 0 910 1850 910 "CCD match"  <> <> <> <> <> <>
  911 3 -11.416671 1.699628 -5.908318 174 M "A" 24 -0.12000 -0.12000 "MET " " CB " 6 0 1 808080  "C1851"  1 ""  1 ""  0 0 0 1 33.96 911 911 1 0 0 1851 2 911 1851 911 "CCD match"  <> <> <> <> <> <>
  912 3 -11.270380 0.199862 -5.524613 174 M "A" 24 0.00020 0.00020 "MET " " CG " 6 0 1 808080  "C1852"  1 ""  1 ""  0 0 0 1 33.96 912 912 1 0 0 1852 2 912 1852 912 "CCD match"  <> <> <> <> <> <>
  913 49 -12.608976 -0.558824 -4.696059 174 M "A" 143 -0.24040 -0.24040 "MET " " SD " 16 0 1 FFFF6B  "S1853"  1 ""  1 ""  0 0 0 1 33.96 913 913 1 0 0 1853 0 913 1853 913 "CCD match"  <> <> <> <> <> <>
  914 3 -11.809073 -1.892265 -3.853415 174 M "A" 24 -0.05980 -0.05980 "MET " " CE " 6 0 1 808080  "C1854"  1 ""  1 ""  0 0 0 1 33.96 914 914 1 0 0 1854 3 914 1854 914 "CCD match"  <> <> <> <> <> <>
  915 25 -9.966375 4.176654 -4.244469 175 G "A" 38 -0.50000 -0.50000 "GLY " " N  " 7 0 1 2E2EFF  "N1864"  1 ""  1 ""  0 0 0 1 34.25 915 915 1 0 0 1864 1 915 1864 915 "CCD match"  <> <> <> <> <> <>
  916 3 -8.850129 4.924350 -3.636104 175 G "A" 24 0.08000 0.08000 "GLY " " CA " 6 0 1 808080  "C1865"  1 ""  1 ""  0 0 0 1 34.25 916 916 1 0 0 1865 2 916 1865 916 "CCD match"  <> <> <> <> <> <>
  917 2 -9.226475 5.216849 -2.161895 175 G "A" 24 0.50000 0.50000 "GLY " " C  " 6 0 1 808080  "C1866"  1 ""  1 ""  0 0 0 1 34.25 917 917 1 0 0 1866 0 917 1866 917 "CCD match"  <> <> <> <> <> <>
  918 15 -8.479812 4.912179 -1.232278 175 G "A" 70 -0.50000 -0.50000 "GLY " " O  " 8 0 1 FF2E2E  "O1867"  1 ""  1 ""  0 0 0 1 34.25 918 918 1 0 0 1867 0 918 1867 918 "CCD match"  <> <> <> <> <> <>
  919 25 -10.465051 5.807024 -1.980321 176 I "A" 38 -0.50000 -0.50000 "ILE " " N  " 7 0 1 2E2EFF  "N1871"  1 ""  1 ""  0 0 0 1 33.79 919 919 1 0 0 1871 1 919 1871 919 "CCD match"  <> <> <> <> <> <>
  920 3 -11.043374 5.964763 -0.640513 176 I "A" 24 0.14000 0.14000 "ILE " " CA " 6 0 1 808080  "C1872"  1 ""  1 ""  0 0 0 1 33.79 920 920 1 0 0 1872 1 920 1872 920 "CCD match"  <> <> <> <> <> <>
  921 2 -11.174857 4.631932 0.158859 176 I "A" 24 0.50000 0.50000 "ILE " " C  " 6 0 1 808080  "C1873"  1 ""  1 ""  0 0 0 1 33.79 921 921 1 0 0 1873 0 921 1873 921 "CCD match"  <> <> <> <> <> <>
  922 15 -10.861635 4.620874 1.372956 176 I "A" 70 -0.50000 -0.50000 "ILE " " O  " 8 0 1 FF2E2E  "O1874"  1 ""  1 ""  0 0 0 1 33.79 922 922 1 0 0 1874 0 922 1874 922 "CCD match"  <> <> <> <> <> <>
  923 3 -12.383088 6.667917 -0.760519 176 I "A" 24 -0.06000 -0.06000 "ILE " " CB " 6 0 1 808080  "C1875"  1 ""  1 ""  0 0 0 1 33.79 923 923 1 0 0 1875 1 923 1875 923 "CCD match"  <> <> <> <> <> <>
  924 3 -12.165414 8.205673 -0.910199 176 I "A" 24 -0.12000 -0.12000 "ILE " " CG1" 6 0 1 808080  "C1876"  1 ""  1 ""  0 0 0 1 33.79 924 924 1 0 0 1876 2 924 1876 924 "CCD match"  <> <> <> <> <> <>
  925 3 -13.379427 6.431939 0.443111 176 I "A" 24 -0.18000 -0.18000 "ILE " " CG2" 6 0 1 808080  "C1877"  1 ""  1 ""  0 0 0 1 33.79 925 925 1 0 0 1877 3 925 1877 925 "CCD match"  <> <> <> <> <> <>
  926 3 -13.145826 9.065873 -1.698689 176 I "A" 24 -0.18000 -0.18000 "ILE " " CD1" 6 0 1 808080  "C1878"  1 ""  1 ""  0 0 0 1 33.79 926 926 1 0 0 1878 3 926 1878 926 "CCD match"  <> <> <> <> <> <>
  927 25 -11.563135 3.520837 -0.420062 177 D "A" 38 -0.50000 -0.50000 "ASH " " N  " 7 0 1 2E2EFF  "N1890"  1 ""  1 ""  0 0 0 1 34.46 927 927 1 0 0 1890 1 927 1890 927 "CCD match"  <> <> <> <> <> <>
  928 3 -11.624288 2.210358 0.134646 177 D "A" 24 0.14000 0.14000 "ASH " " CA " 6 0 1 808080  "C1891"  1 ""  1 ""  0 0 0 1 34.46 928 928 1 0 0 1891 1 928 1891 928 "CCD match"  <> <> <> <> <> <>
  929 2 -10.201818 1.806474 0.554953 177 D "A" 24 0.50000 0.50000 "ASH " " C  " 6 0 1 808080  "C1892"  1 ""  1 ""  0 0 0 1 34.46 929 929 1 0 0 1892 0 929 1892 929 "CCD match"  <> <> <> <> <> <>
  930 15 -10.024099 1.390231 1.688772 177 D "A" 70 -0.50000 -0.50000 "ASH " " O  " 8 0 1 FF2E2E  "O1893"  1 ""  1 ""  0 0 0 1 34.46 930 930 1 0 0 1893 0 930 1893 930 "CCD match"  <> <> <> <> <> <>
  931 3 -12.262297 1.238657 -0.978933 177 D "A" 24 -0.12000 -0.12000 "ASH " " CB " 6 0 1 808080  "C1894"  1 ""  1 ""  0 0 0 1 34.46 931 931 1 0 0 1894 2 931 1894 931 "CCD match"  <> <> <> <> <> <>
  932 2 -12.280434 -0.164022 -0.412184 177 D "A" 24 0.52000 0.52000 "ASH " " CG " 6 0 1 808080  "C1895"  1 "%UT"  13 "Neutral"  0 0 0 1 34.46 932 932 1 0 0 1895 0 932 1895 932 "CCD match"  0.124096537894296 <> <> <> <> <>
  933 15 -11.609530 -1.093393 -0.885174 177 D "A" 70 -0.44000 -0.44000 "ASH " " OD1" 8 0 1 FF2E2E  "O1896"  1 ""  1 ""  0 0 0 1 34.46 933 933 1 0 0 1896 0 933 1896 933 "CCD match"  <> <> <> <> <> <>
  934 16 -13.139836 -0.345910 0.634611 177 D "A" 70 -0.53000 -0.53000 "ASH " " OD2" 8 0 1 FF2E2E  "O1897"  1 ""  1 ""  0 0 0 1 34.46 934 934 1 0 0 1897 1 934 1897 934 "CCD match"  <> <> <> <> <> <>
  935 25 -9.263834 1.820965 -0.365255 178 G "A" 38 -0.50000 -0.50000 "GLY " " N  " 7 0 1 2E2EFF  "N1903"  1 ""  1 ""  0 0 0 1 36.2 935 935 1 0 0 1903 1 935 1903 935 "CCD match"  <> <> <> <> <> <>
  936 3 -7.834471 1.576503 -0.113702 178 G "A" 24 0.08000 0.08000 "GLY " " CA " 6 0 1 808080  "C1904"  1 ""  1 ""  0 0 0 1 36.2 936 936 1 0 0 1904 2 936 1904 936 "CCD match"  <> <> <> <> <> <>
  937 2 -7.213714 2.451900 1.039087 178 G "A" 24 0.50000 0.50000 "GLY " " C  " 6 0 1 808080  "C1905"  1 ""  1 ""  0 0 0 1 36.2 937 937 1 0 0 1905 0 937 1905 937 "CCD match"  <> <> <> <> <> <>
  938 15 -6.579859 1.909750 1.947612 178 G "A" 70 -0.50000 -0.50000 "GLY " " O  " 8 0 1 FF2E2E  "O1906"  1 ""  1 ""  0 0 0 1 36.2 938 938 1 0 0 1906 0 938 1906 938 "CCD match"  <> <> <> <> <> <>
  939 25 -7.636005 3.751611 1.131633 179 G "A" 38 -0.50000 -0.50000 "GLY " " N  " 7 0 1 2E2EFF  "N1910"  1 ""  1 ""  0 0 0 1 37.35 939 939 1 0 0 1910 1 939 1910 939 "CCD match"  <> <> <> <> <> <>
  940 3 -7.256347 4.774320 2.073832 179 G "A" 24 0.08000 0.08000 "GLY " " CA " 6 0 1 808080  "C1911"  1 ""  1 ""  0 0 0 1 37.35 940 940 1 0 0 1911 2 940 1911 940 "CCD match"  <> <> <> <> <> <>
  941 2 -7.756993 4.394164 3.471538 179 G "A" 24 0.50000 0.50000 "GLY " " C  " 6 0 1 808080  "C1912"  1 ""  1 ""  0 0 0 1 37.35 941 941 1 0 0 1912 0 941 1912 941 "CCD match"  <> <> <> <> <> <>
  942 15 -7.081418 4.596441 4.490911 179 G "A" 70 -0.50000 -0.50000 "GLY " " O  " 8 0 1 FF2E2E  "O1913"  1 ""  1 ""  0 0 0 1 37.35 942 942 1 0 0 1913 0 942 1913 942 "CCD match"  <> <> <> <> <> <>
  943 25 -8.911122 3.745945 3.536410 180 V "A" 38 -0.50000 -0.50000 "VAL " " N  " 7 0 1 2E2EFF  "N1917"  1 ""  1 ""  0 0 0 1 37.99 943 943 1 0 0 1917 1 943 1917 943 "CCD match"  <> <> <> <> <> <>
  944 3 -9.599148 3.393229 4.822033 180 V "A" 24 0.14000 0.14000 "VAL " " CA " 6 0 1 808080  "C1918"  1 ""  1 ""  0 0 0 1 37.99 944 944 1 0 0 1918 1 944 1918 944 "CCD match"  <> <> <> <> <> <>
  945 2 -9.072122 1.968117 5.227993 180 V "A" 24 0.50000 0.50000 "VAL " " C  " 6 0 1 808080  "C1919"  1 ""  1 ""  0 0 0 1 37.99 945 945 1 0 0 1919 0 945 1919 945 "CCD match"  <> <> <> <> <> <>
  946 15 -8.950788 1.719386 6.430303 180 V "A" 70 -0.50000 -0.50000 "VAL " " O  " 8 0 1 FF2E2E  "O1920"  1 ""  1 ""  0 0 0 1 37.99 946 946 1 0 0 1920 0 946 1920 946 "CCD match"  <> <> <> <> <> <>
  947 3 -11.191622 3.447486 4.688799 180 V "A" 24 -0.06000 -0.06000 "VAL " " CB " 6 0 1 808080  "C1921"  1 ""  1 ""  0 0 0 1 37.99 947 947 1 0 0 1921 1 947 1921 947 "CCD match"  <> <> <> <> <> <>
  948 3 -11.940522 2.803702 5.836671 180 V "A" 24 -0.18000 -0.18000 "VAL " " CG1" 6 0 1 808080  "C1922"  1 ""  1 ""  0 0 0 1 37.99 948 948 1 0 0 1922 3 948 1922 948 "CCD match"  <> <> <> <> <> <>
  949 3 -11.600825 4.909312 4.500307 180 V "A" 24 -0.18000 -0.18000 "VAL " " CG2" 6 0 1 808080  "C1923"  1 ""  1 ""  0 0 0 1 37.99 949 949 1 0 0 1923 3 949 1923 949 "CCD match"  <> <> <> <> <> <>
  950 25 -8.948263 1.082478 4.228141 181 A "A" 38 -0.50000 -0.50000 "ALA " " N  " 7 0 1 2E2EFF  "N1933"  1 ""  1 ""  0 0 0 1 38.32 950 950 1 0 0 1933 1 950 1933 950 "CCD match"  <> <> <> <> <> <>
  951 3 -8.425185 -0.294701 4.412219 181 A "A" 24 0.14000 0.14000 "ALA " " CA " 6 0 1 808080  "C1934"  1 ""  1 ""  0 0 0 1 38.32 951 951 1 0 0 1934 1 951 1934 951 "CCD match"  <> <> <> <> <> <>
  952 2 -7.105142 -0.390695 5.189922 181 A "A" 24 0.50000 0.50000 "ALA " " C  " 6 0 1 808080  "C1935"  1 ""  1 ""  0 0 0 1 38.32 952 952 1 0 0 1935 0 952 1935 952 "CCD match"  <> <> <> <> <> <>
  953 15 -7.116230 -1.026398 6.284904 181 A "A" 70 -0.50000 -0.50000 "ALA " " O  " 8 0 1 FF2E2E  "O1936"  1 ""  1 ""  0 0 0 1 38.32 953 953 1 0 0 1936 0 953 1936 953 "CCD match"  <> <> <> <> <> <>
  954 3 -8.209328 -0.865277 2.988958 181 A "A" 24 -0.18000 -0.18000 "ALA " " CB " 6 0 1 808080  "C1937"  1 ""  1 ""  0 0 0 1 38.32 954 954 1 0 0 1937 3 954 1937 954 "CCD match"  <> <> <> <> <> <>
  955 25 -6.031298 0.237134 4.647770 182 L "A" 38 -0.50000 -0.50000 "LEU " " N  " 7 0 1 2E2EFF  "N1943"  1 ""  1 ""  0 0 0 1 39.21 955 955 1 0 0 1943 1 955 1943 955 "CCD match"  <> <> <> <> <> <>
  956 3 -4.635300 0.324333 5.270573 182 L "A" 24 0.14000 0.14000 "LEU " " CA " 6 0 1 808080  "C1944"  1 ""  1 ""  0 0 0 1 39.21 956 956 1 0 0 1944 1 956 1944 956 "CCD match"  <> <> <> <> <> <>
  957 2 -4.611235 1.222592 6.514290 182 L "A" 24 0.50000 0.50000 "LEU " " C  " 6 0 1 808080  "C1945"  1 ""  1 ""  0 0 0 1 39.21 957 957 1 0 0 1945 0 957 1945 957 "CCD match"  <> <> <> <> <> <>
  958 15 -3.666612 1.146860 7.260285 182 L "A" 70 -0.50000 -0.50000 "LEU " " O  " 8 0 1 FF2E2E  "O1946"  1 ""  1 ""  0 0 0 1 39.21 958 958 1 0 0 1946 0 958 1946 958 "CCD match"  <> <> <> <> <> <>
  959 3 -3.586025 0.807282 4.258802 182 L "A" 24 -0.12000 -0.12000 "LEU " " CB " 6 0 1 808080  "C1947"  1 ""  1 ""  0 0 0 1 39.21 959 959 1 0 0 1947 2 959 1947 959 "CCD match"  <> <> <> <> <> <>
  960 3 -3.374811 -0.082264 3.000353 182 L "A" 24 -0.06000 -0.06000 "LEU " " CG " 6 0 1 808080  "C1948"  1 ""  1 ""  0 0 0 1 39.21 960 960 1 0 0 1948 1 960 1948 960 "CCD match"  <> <> <> <> <> <>
  961 3 -2.512947 0.673090 1.974477 182 L "A" 24 -0.18000 -0.18000 "LEU " " CD1" 6 0 1 808080  "C1949"  1 ""  1 ""  0 0 0 1 39.21 961 961 1 0 0 1949 3 961 1949 961 "CCD match"  <> <> <> <> <> <>
  962 3 -2.945651 -1.570478 3.318193 182 L "A" 24 -0.18000 -0.18000 "LEU " " CD2" 6 0 1 808080  "C1950"  1 ""  1 ""  0 0 0 1 39.21 962 962 1 0 0 1950 3 962 1950 962 "CCD match"  <> <> <> <> <> <>
  963 25 -5.655331 1.989329 6.770326 183 S "A" 38 -0.50000 -0.50000 "SER " " N  " 7 0 1 2E2EFF  "N1962"  1 ""  1 ""  0 0 0 1 41.36 963 963 1 0 0 1962 1 963 1962 963 "CCD match"  <> <> <> <> <> <>
  964 3 -5.708492 2.852335 7.998199 183 S "A" 24 0.14000 0.14000 "SER " " CA " 6 0 1 808080  "C1963"  1 ""  1 ""  0 0 0 1 41.36 964 964 1 0 0 1963 1 964 1963 964 "CCD match"  <> <> <> <> <> <>
  965 2 -6.223430 2.064918 9.180866 183 S "A" 24 0.50000 0.50000 "SER " " C  " 6 0 1 808080  "C1964"  1 ""  1 ""  0 0 0 1 41.36 965 965 1 0 0 1964 0 965 1964 965 "CCD match"  <> <> <> <> <> <>
  966 15 -5.981709 2.566685 10.246399 183 S "A" 70 -0.50000 -0.50000 "SER " " O  " 8 0 1 FF2E2E  "O1965"  1 ""  1 ""  0 0 0 1 41.36 966 966 1 0 0 1965 0 966 1965 966 "CCD match"  <> <> <> <> <> <>
  967 3 -6.429343 4.224509 7.791072 183 S "A" 24 0.14500 0.14500 "SER " " CB " 6 0 1 808080  "C1966"  1 ""  1 ""  0 0 0 1 41.36 967 967 1 0 0 1966 2 967 1966 967 "CCD match"  <> <> <> <> <> <>
  968 16 -5.814383 5.178495 6.949854 183 S "A" 70 -0.68300 -0.68300 "SER " " OG " 8 0 1 FF2E2E  "O1967"  1 "%UT"  13 ""  0 0 0 1 41.36 968 968 1 0 0 1967 1 968 1967 968 "CCD match"  <> <> <> <> <> <>
  969 25 -7.043457 0.996578 8.991569 184 V "A" 38 -0.50000 -0.50000 "VAL " " N  " 7 0 1 2E2EFF  "N1973"  1 ""  1 ""  0 0 0 1 44.23 969 969 1 0 0 1973 1 969 1973 969 "CCD match"  <> <> <> <> <> <>
  970 3 -7.836694 0.397683 10.080954 184 V "A" 24 0.14000 0.14000 "VAL " " CA " 6 0 1 808080  "C1974"  1 ""  1 ""  0 0 0 1 44.23 970 970 1 0 0 1974 1 970 1974 970 "CCD match"  <> <> <> <> <> <>
  971 2 -7.611339 -1.095410 10.140925 184 V "A" 24 0.50000 0.50000 "VAL " " C  " 6 0 1 808080  "C1975"  1 ""  1 ""  0 0 0 1 44.23 971 971 1 0 0 1975 0 971 1975 971 "CCD match"  <> <> <> <> <> <>
  972 15 -7.719070 -1.603037 11.243274 184 V "A" 70 -0.50000 -0.50000 "VAL " " O  " 8 0 1 FF2E2E  "O1976"  1 ""  1 ""  0 0 0 1 44.23 972 972 1 0 0 1976 0 972 1976 972 "CCD match"  <> <> <> <> <> <>
  973 3 -9.413870 0.618442 9.810756 184 V "A" 24 -0.06000 -0.06000 "VAL " " CB " 6 0 1 808080  "C1977"  1 ""  1 ""  0 0 0 1 44.23 973 973 1 0 0 1977 1 973 1977 973 "CCD match"  <> <> <> <> <> <>
  974 3 -10.431419 -0.043179 10.712045 184 V "A" 24 -0.18000 -0.18000 "VAL " " CG1" 6 0 1 808080  "C1978"  1 ""  1 ""  0 0 0 1 44.23 974 974 1 0 0 1978 3 974 1978 974 "CCD match"  <> <> <> <> <> <>
  975 3 -9.626361 2.122240 9.801226 184 V "A" 24 -0.18000 -0.18000 "VAL " " CG2" 6 0 1 808080  "C1979"  1 ""  1 ""  0 0 0 1 44.23 975 975 1 0 0 1979 3 975 1979 975 "CCD match"  <> <> <> <> <> <>
  976 25 -7.348195 -1.808029 9.067695 185 L "A" 38 -0.50000 -0.50000 "LEU " " N  " 7 0 1 2E2EFF  "N1989"  1 ""  1 ""  0 0 0 1 46.27 976 976 1 0 0 1989 1 976 1989 976 "CCD match"  <> <> <> <> <> <>
  977 3 -7.082276 -3.215310 9.045267 185 L "A" 24 0.14000 0.14000 "LEU " " CA " 6 0 1 808080  "C1990"  1 ""  1 ""  0 0 0 1 46.27 977 977 1 0 0 1990 1 977 1990 977 "CCD match"  <> <> <> <> <> <>
  978 2 -5.824254 -3.726227 9.866012 185 L "A" 24 0.50000 0.50000 "LEU " " C  " 6 0 1 808080  "C1991"  1 ""  1 ""  0 0 0 1 46.27 978 978 1 0 0 1991 0 978 1991 978 "CCD match"  <> <> <> <> <> <>
  979 15 -6.030564 -4.616273 10.675876 185 L "A" 70 -0.50000 -0.50000 "LEU " " O  " 8 0 1 FF2E2E  "O1992"  1 ""  1 ""  0 0 0 1 46.27 979 979 1 0 0 1992 0 979 1992 979 "CCD match"  <> <> <> <> <> <>
  980 3 -7.205226 -3.845914 7.594849 185 L "A" 24 -0.12000 -0.12000 "LEU " " CB " 6 0 1 808080  "C1993"  1 ""  1 ""  0 0 0 1 46.27 980 980 1 0 0 1993 2 980 1993 980 "CCD match"  <> <> <> <> <> <>
  981 3 -7.099629 -5.447189 7.581029 185 L "A" 24 -0.06000 -0.06000 "LEU " " CG " 6 0 1 808080  "C1994"  1 ""  1 ""  0 0 0 1 46.27 981 981 1 0 0 1994 1 981 1994 981 "CCD match"  <> <> <> <> <> <>
  982 3 -8.431851 -5.966708 8.172842 185 L "A" 24 -0.18000 -0.18000 "LEU " " CD1" 6 0 1 808080  "C1995"  1 ""  1 ""  0 0 0 1 46.27 982 982 1 0 0 1995 3 982 1995 982 "CCD match"  <> <> <> <> <> <>
  983 3 -6.796010 -6.070178 6.264681 185 L "A" 24 -0.18000 -0.18000 "LEU " " CD2" 6 0 1 808080  "C1996"  1 ""  1 ""  0 0 0 1 46.27 983 983 1 0 0 1996 3 983 1996 983 "CCD match"  <> <> <> <> <> <>
  984 25 -4.657761 -3.110064 9.607841 186 P "A" 38 -0.14000 -0.14000 "PRO " " N  " 7 0 1 2E2EFF  "N2008"  1 ""  1 ""  0 0 0 1 46.71 984 984 1 0 0 2008 0 984 2008 984 "CCD match"  <> <> <> <> <> <>
  985 3 -3.413523 -3.494696 10.332281 186 P "A" 24 0.01000 0.01000 "PRO " " CA " 6 0 1 808080  "C2009"  1 ""  1 ""  0 0 0 1 46.71 985 985 1 0 0 2009 1 985 2009 985 "CCD match"  <> <> <> <> <> <>
  986 2 -3.500905 -3.430528 11.853384 186 P "A" 24 0.50000 0.50000 "PRO " " C  " 6 0 1 808080  "C2010"  1 ""  1 ""  0 0 0 1 46.71 986 986 1 0 0 2010 0 986 2010 986 "CCD match"  <> <> <> <> <> <>
  987 15 -3.019396 -4.372549 12.511128 186 P "A" 70 -0.50000 -0.50000 "PRO " " O  " 8 0 1 FF2E2E  "O2011"  1 ""  1 ""  0 0 0 1 46.71 987 987 1 0 0 2011 0 987 2011 987 "CCD match"  <> <> <> <> <> <>
  988 3 -2.344463 -2.652004 9.692244 186 P "A" 24 -0.12000 -0.12000 "PRO " " CB " 6 0 1 808080  "C2012"  1 ""  1 ""  0 0 0 1 46.71 988 988 1 0 0 2012 2 988 2012 988 "CCD match"  <> <> <> <> <> <>
  989 3 -2.882397 -1.931682 8.533466 186 P "A" 24 -0.12000 -0.12000 "PRO " " CG " 6 0 1 808080  "C2013"  1 ""  1 ""  0 0 0 1 46.71 989 989 1 0 0 2013 2 989 2013 989 "CCD match"  <> <> <> <> <> <>
  990 3 -4.372656 -1.864952 8.943397 186 P "A" 24 -0.05000 -0.05000 "PRO " " CD " 6 0 1 808080  "C2014"  1 ""  1 ""  0 0 0 1 46.71 990 990 1 0 0 2014 2 990 2014 990 "CCD match"  <> <> <> <> <> <>
  991 25 -4.269999 -2.385186 12.316319 187 M "A" 38 -0.50000 -0.50000 "MET " " N  " 7 0 1 2E2EFF  "N2022"  1 ""  1 ""  0 0 0 1 46.64 991 991 1 0 0 2022 1 991 2022 991 "CCD match"  <> <> <> <> <> <>
  992 3 -4.563051 -2.042088 13.723289 187 M "A" 24 0.14000 0.14000 "MET " " CA " 6 0 1 808080  "C2023"  1 ""  1 ""  0 0 0 1 46.64 992 992 1 0 0 2023 1 992 2023 992 "CCD match"  <> <> <> <> <> <>
  993 2 -5.412595 -3.102798 14.344390 187 M "A" 24 0.50000 0.50000 "MET " " C  " 6 0 1 808080  "C2024"  1 ""  1 ""  0 0 0 1 46.64 993 993 1 0 0 2024 0 993 2024 993 "CCD match"  <> <> <> <> <> <>
  994 15 -5.173538 -3.492808 15.439458 187 M "A" 70 -0.50000 -0.50000 "MET " " O  " 8 0 1 FF2E2E  "O2025"  1 ""  1 ""  0 0 0 1 46.64 994 994 1 0 0 2025 0 994 2025 994 "CCD match"  <> <> <> <> <> <>
  995 3 -5.162253 -0.561763 13.879968 187 M "A" 24 -0.12000 -0.12000 "MET " " CB " 6 0 1 808080  "C2026"  1 ""  1 ""  0 0 0 1 <> 995 995 1 0 0 2026 2 995 2026 995 "CCD match"  <> <> <> <> <> <>
  996 3 -4.873188 0.481321 12.812879 187 M "A" 24 0.00020 0.00020 "MET " " CG " 6 0 1 808080  "C2027"  1 ""  1 ""  0 0 0 1 <> 996 996 1 0 0 2027 2 996 2027 996 "CCD match"  <> <> <> <> <> <>
  997 49 -3.126780 0.560879 12.382264 187 M "A" 143 -0.24040 -0.24040 "MET " " SD " 16 0 1 FFFF6B  "S2028"  1 ""  1 ""  0 0 0 1 <> 997 997 1 0 0 2028 0 997 2028 997 "CCD match"  <> <> <> <> <> <>
  998 3 -2.471125 1.913588 13.551177 187 M "A" 24 -0.05980 -0.05980 "MET " " CE " 6 0 1 808080  "C2029"  1 ""  1 ""  0 0 0 1 <> 998 998 1 0 0 2029 3 998 2029 998 "CCD match"  <> <> <> <> <> <>
  999 25 -6.436199 -3.560579 13.545298 188 Y "A" 38 -0.50000 -0.50000 "TYR " " N  " 7 0 1 2E2EFF  "N2039"  1 ""  1 ""  0 0 0 1 52.74 999 999 1 0 0 2039 1 999 2039 999 "CCD match"  <> <> <> <> <> <>
  1000 3 -7.345929 -4.564275 13.917680 188 Y "A" 24 0.14000 0.14000 "TYR " " CA " 6 0 1 808080  "C2040"  1 ""  1 ""  0 0 0 1 52.74 1000 1000 1 0 0 2040 1 1000 2040 1000 "CCD match"  <> <> <> <> <> <>
  1001 2 -6.603713 -5.956702 13.881925 188 Y "A" 24 0.50000 0.50000 "TYR " " C  " 6 0 1 808080  "C2041"  1 ""  1 ""  0 0 0 1 52.74 1001 1001 1 0 0 2041 0 1001 2041 1001 "CCD match"  <> <> <> <> <> <>
  1002 15 -6.977069 -6.726078 14.774996 188 Y "A" 70 -0.50000 -0.50000 "TYR " " O  " 8 0 1 FF2E2E  "O2042"  1 ""  1 ""  0 0 0 1 52.74 1002 1002 1 0 0 2042 0 1002 2042 1002 "CCD match"  <> <> <> <> <> <>
  1003 3 -8.576888 -4.490657 13.035224 188 Y "A" 24 -0.00500 -0.00500 "TYR " " CB " 6 0 1 808080  "C2043"  1 ""  1 ""  0 0 0 1 52.74 1003 1003 1 0 0 2043 2 1003 2043 1003 "CCD match"  <> <> <> <> <> <>
  1004 2 -9.635138 -5.480906 13.522678 188 Y "A" 24 -0.11500 -0.11500 "TYR " " CG " 6 0 1 808080  "C2044"  1 ""  1 ""  0 0 0 1 52.74 1004 1004 1 0 0 2044 0 1004 2044 1004 "CCD match"  <> <> <> <> <> <>
  1005 2 -10.437656 -5.247165 14.660593 188 Y "A" 24 -0.11500 -0.11500 "TYR " " CD1" 6 0 1 808080  "C2045"  1 ""  1 ""  0 0 0 1 52.74 1005 1005 1 0 0 2045 1 1005 2045 1005 "CCD match"  <> <> <> <> <> <>
  1006 2 -9.758261 -6.671871 12.805914 188 Y "A" 24 -0.11500 -0.11500 "TYR " " CD2" 6 0 1 808080  "C2046"  1 ""  1 ""  0 0 0 1 52.74 1006 1006 1 0 0 2046 1 1006 2046 1006 "CCD match"  <> <> <> <> <> <>
  1007 2 -11.372979 -6.229280 15.024956 188 Y "A" 24 -0.11500 -0.11500 "TYR " " CE1" 6 0 1 808080  "C2047"  1 ""  1 ""  0 0 0 1 52.74 1007 1007 1 0 0 2047 1 1007 2047 1007 "CCD match"  <> <> <> <> <> <>
  1008 2 -10.642179 -7.688380 13.271994 188 Y "A" 24 -0.11500 -0.11500 "TYR " " CE2" 6 0 1 808080  "C2048"  1 ""  1 ""  0 0 0 1 52.74 1008 1008 1 0 0 2048 1 1008 2048 1008 "CCD match"  <> <> <> <> <> <>
  1009 2 -11.436463 -7.522980 14.455105 188 Y "A" 24 0.15000 0.15000 "TYR " " CZ " 6 0 1 808080  "C2049"  1 ""  1 ""  0 0 0 1 52.74 1009 1009 1 0 0 2049 0 1009 2049 1009 "CCD match"  <> <> <> <> <> <>
  1010 16 -12.290003 -8.508736 15.004845 188 Y "A" 70 -0.58500 -0.58500 "TYR " " OH " 8 0 1 FF2E2E  "O2050"  1 "%UT"  13 ""  0 0 0 1 52.74 1010 1010 1 0 0 2050 1 1010 2050 1010 "CCD match"  <> <> <> <> <> <>
  1011 25 -5.573701 -6.264962 13.035728 189 L "A" 38 -0.50000 -0.50000 "LEU " " N  " 7 0 1 2E2EFF  "N2060"  1 ""  1 ""  0 0 0 1 49.84 1011 1011 1 0 0 2060 1 1011 2060 1011 "CCD match"  <> <> <> <> <> <>
  1012 3 -4.873405 -7.565989 13.107518 189 L "A" 24 0.14000 0.14000 "LEU " " CA " 6 0 1 808080  "C2061"  1 ""  1 ""  0 0 0 1 49.84 1012 1012 1 0 0 2061 1 1012 2061 1012 "CCD match"  <> <> <> <> <> <>
  1013 2 -4.053237 -7.694135 14.418364 189 L "A" 24 0.50000 0.50000 "LEU " " C  " 6 0 1 808080  "C2062"  1 ""  1 ""  0 0 0 1 49.84 1013 1013 1 0 0 2062 0 1013 2062 1013 "CCD match"  <> <> <> <> <> <>
  1014 15 -4.120360 -8.628631 15.243395 189 L "A" 70 -0.50000 -0.50000 "LEU " " O  " 8 0 1 FF2E2E  "O2063"  1 ""  1 ""  0 0 0 1 49.84 1014 1014 1 0 0 2063 0 1014 2063 1014 "CCD match"  <> <> <> <> <> <>
  1015 3 -3.874643 -7.658191 11.961872 189 L "A" 24 -0.12000 -0.12000 "LEU " " CB " 6 0 1 808080  "C2064"  1 ""  1 ""  0 0 0 1 49.84 1015 1015 1 0 0 2064 2 1015 2064 1015 "CCD match"  <> <> <> <> <> <>
  1016 3 -4.404126 -7.615908 10.543311 189 L "A" 24 -0.06000 -0.06000 "LEU " " CG " 6 0 1 808080  "C2065"  1 ""  1 ""  0 0 0 1 49.84 1016 1016 1 0 0 2065 1 1016 2065 1016 "CCD match"  <> <> <> <> <> <>
  1017 3 -3.196318 -7.584714 9.627992 189 L "A" 24 -0.18000 -0.18000 "LEU " " CD1" 6 0 1 808080  "C2066"  1 ""  1 ""  0 0 0 1 49.84 1017 1017 1 0 0 2066 3 1017 2066 1017 "CCD match"  <> <> <> <> <> <>
  1018 3 -5.360521 -8.798400 10.246926 189 L "A" 24 -0.18000 -0.18000 "LEU " " CD2" 6 0 1 808080  "C2067"  1 ""  1 ""  0 0 0 1 49.84 1018 1018 1 0 0 2067 3 1018 2067 1018 "CCD match"  <> <> <> <> <> <>
  1019 25 -3.330020 -6.617105 14.740139 190 S "A" 38 -0.50000 -0.50000 "SER " " N  " 7 0 1 2E2EFF  "N2079"  1 ""  1 ""  0 0 0 1 51.51 1019 1019 1 0 0 2079 1 1019 2079 1019 "CCD match"  <> <> <> <> <> <>
  1020 3 -2.498160 -6.352899 15.868760 190 S "A" 24 0.14000 0.14000 "SER " " CA " 6 0 1 808080  "C2080"  1 ""  1 ""  0 0 0 1 51.51 1020 1020 1 0 0 2080 1 1020 2080 1020 "CCD match"  <> <> <> <> <> <>
  1021 2 -3.386372 -6.645499 17.171432 190 S "A" 24 0.50000 0.50000 "SER " " C  " 6 0 1 808080  "C2081"  1 ""  1 ""  0 0 0 1 51.51 1021 1021 1 0 0 2081 0 1021 2081 1021 "CCD match"  <> <> <> <> <> <>
  1022 15 -3.097552 -7.658845 17.803348 190 S "A" 70 -0.50000 -0.50000 "SER " " O  " 8 0 1 FF2E2E  "O2082"  1 ""  1 ""  0 0 0 1 51.51 1022 1022 1 0 0 2082 0 1022 2082 1022 "CCD match"  <> <> <> <> <> <>
  1023 3 -1.853143 -4.902863 15.696523 190 S "A" 24 0.14500 0.14500 "SER " " CB " 6 0 1 808080  "C2083"  1 ""  1 ""  0 0 0 1 51.51 1023 1023 1 0 0 2083 2 1023 2083 1023 "CCD match"  <> <> <> <> <> <>
  1024 16 -0.720731 -4.670355 16.516772 190 S "A" 70 -0.68300 -0.68300 "SER " " OG " 8 0 1 FF2E2E  "O2084"  1 "%UT"  13 ""  0 0 0 1 51.51 1024 1024 1 0 0 2084 1 1024 2084 1024 "CCD match"  <> <> <> <> <> <>
  1025 25 -4.514781 -5.940110 17.375699 191 E "A" 38 -0.50000 -0.50000 "GLU " " N  " 7 0 1 2E2EFF  "N2090"  1 ""  1 ""  0 0 0 1 60.09 1025 1025 1 0 0 2090 1 1025 2090 1025 "CCD match"  <> <> <> <> <> <>
  1026 3 -5.474406 -6.001357 18.508540 191 E "A" 24 0.14000 0.14000 "GLU " " CA " 6 0 1 808080  "C2091"  1 ""  1 ""  0 0 0 1 60.09 1026 1026 1 0 0 2091 1 1026 2091 1026 "CCD match"  <> <> <> <> <> <>
  1027 2 -6.102222 -7.391480 18.737407 191 E "A" 24 0.50000 0.50000 "GLU " " C  " 6 0 1 808080  "C2092"  1 ""  1 ""  0 0 0 1 60.09 1027 1027 1 0 0 2092 0 1027 2092 1027 "CCD match"  <> <> <> <> <> <>
  1028 15 -6.400937 -7.632647 19.908538 191 E "A" 70 -0.50000 -0.50000 "GLU " " O  " 8 0 1 FF2E2E  "O2093"  1 ""  1 ""  0 0 0 1 60.09 1028 1028 1 0 0 2093 0 1028 2093 1028 "CCD match"  <> <> <> <> <> <>
  1029 3 -6.558265 -4.938641 18.421845 191 E "A" 24 -0.12000 -0.12000 "GLU " " CB " 6 0 1 808080  "C2094"  1 ""  1 ""  0 0 0 1 60.09 1029 1029 1 0 0 2094 2 1029 2094 1029 "CCD match"  <> <> <> <> <> <>
  1030 3 -5.926530 -3.513019 18.669519 191 E "A" 24 -0.22000 -0.22000 "GLU " " CG " 6 0 1 808080  "C2095"  1 ""  1 ""  0 0 0 1 60.09 1030 1030 1 0 0 2095 2 1030 2095 1030 "CCD match"  <> <> <> <> <> <>
  1031 2 -6.831650 -2.321050 18.199798 191 E "A" 24 0.70000 0.70000 "GLU " " CD " 6 0 1 808080  "C2096"  1 "%UT"  13 ""  0 0 0 1 60.09 1031 1031 1 0 0 2096 0 1031 2096 1031 "CCD match"  <> <> <> <> <> <>
  1032 15 -6.655215 -1.184387 18.670812 191 E "A" 70 -0.80000 -0.80000 "GLU " " OE1" 8 0 1 FF2E2E  "O2097"  1 ""  1 ""  0 0 0 1 60.09 1032 1032 1 0 0 2097 0 1032 2097 1032 "CCD match"  <> <> <> <> <> <>
  1033 18 -7.818878 -2.578766 17.483268 191 E "A" 70 -0.80000 -0.80000 "GLU " " OE2" 8 -1 1 FF2E2E  "O2098"  1 ""  1 ""  0 0 0 1 60.09 1033 1033 1 0 0 2098 0 1033 2098 1033 "CCD match"  <> <> <> <> <> <>
  1034 25 -6.382360 -8.156579 17.707933 192 I "A" 38 -0.50000 -0.50000 "ILE " " N  " 7 0 1 2E2EFF  "N2105"  1 ""  1 ""  0 0 0 1 58.96 1034 1034 1 0 0 2105 1 1034 2105 1034 "CCD match"  <> <> <> <> <> <>
  1035 3 -6.988874 -9.508477 17.894170 192 I "A" 24 0.14000 0.14000 "ILE " " CA " 6 0 1 808080  "C2106"  1 ""  1 ""  0 0 0 1 58.96 1035 1035 1 0 0 2106 1 1035 2106 1035 "CCD match"  <> <> <> <> <> <>
  1036 2 -5.918940 -10.594769 18.314214 192 I "A" 24 0.50000 0.50000 "ILE " " C  " 6 0 1 808080  "C2107"  1 ""  1 ""  0 0 0 1 58.96 1036 1036 1 0 0 2107 0 1036 2107 1036 "CCD match"  <> <> <> <> <> <>
  1037 15 -6.424897 -11.529307 19.002561 192 I "A" 70 -0.50000 -0.50000 "ILE " " O  " 8 0 1 FF2E2E  "O2108"  1 ""  1 ""  0 0 0 1 58.96 1037 1037 1 0 0 2108 0 1037 2108 1037 "CCD match"  <> <> <> <> <> <>
  1038 3 -7.804495 -10.011758 16.667411 192 I "A" 24 -0.06000 -0.06000 "ILE " " CB " 6 0 1 808080  "C2109"  1 ""  1 ""  0 0 0 1 58.96 1038 1038 1 0 0 2109 1 1038 2109 1038 "CCD match"  <> <> <> <> <> <>
  1039 3 -7.078743 -10.124000 15.275963 192 I "A" 24 -0.12000 -0.12000 "ILE " " CG1" 6 0 1 808080  "C2110"  1 ""  1 ""  0 0 0 1 58.96 1039 1039 1 0 0 2110 2 1039 2110 1039 "CCD match"  <> <> <> <> <> <>
  1040 3 -9.046477 -9.133409 16.478841 192 I "A" 24 -0.18000 -0.18000 "ILE " " CG2" 6 0 1 808080  "C2111"  1 ""  1 ""  0 0 0 1 58.96 1040 1040 1 0 0 2111 3 1040 2111 1040 "CCD match"  <> <> <> <> <> <>
  1041 3 -7.975342 -10.388019 14.031946 192 I "A" 24 -0.18000 -0.18000 "ILE " " CD1" 6 0 1 808080  "C2112"  1 ""  1 ""  0 0 0 1 58.96 1041 1041 1 0 0 2112 3 1041 2112 1041 "CCD match"  <> <> <> <> <> <>
  1042 25 -4.678134 -10.447182 17.925561 193 S "A" 38 -0.50000 -0.50000 "SER " " N  " 7 0 1 2E2EFF  "N2124"  0 ""  1 ""  0 0 0 1 55.12 1042 1042 1 0 0 2124 1 1042 2124 1042 "CCD match"  <> <> <> <> <> <>
  1043 3 -3.675627 -11.448937 17.958509 193 S "A" 24 0.14000 0.14000 "SER " " CA " 6 0 1 808080  "C2125"  0 ""  1 ""  0 0 0 1 55.12 1043 1043 1 0 0 2125 1 1043 2125 1043 "CCD match"  <> <> <> <> <> <>
  1044 2 -2.818312 -11.367203 19.218347 193 S "A" 24 0.50000 0.50000 "SER " " C  " 6 0 1 808080  "C2126"  0 ""  1 ""  0 0 0 1 55.12 1044 1044 1 0 0 2126 0 1044 2126 1044 "CCD match"  <> <> <> <> <> <>
  1045 15 -2.622284 -10.284029 19.740008 193 S "A" 70 -0.50000 -0.50000 "SER " " O  " 8 0 1 FF2E2E  "O2127"  0 ""  1 ""  0 0 0 1 55.12 1045 1045 1 0 0 2127 0 1045 2127 1045 "CCD match"  <> <> <> <> <> <>
  1046 3 -2.842746 -11.165462 16.680057 193 S "A" 24 0.14500 0.14500 "SER " " CB " 6 0 1 808080  "C2128"  0 ""  1 ""  0 0 0 1 55.12 1046 1046 1 0 0 2128 2 1046 2128 1046 "CCD match"  <> <> <> <> <> <>
  1047 16 -1.770763 -11.925389 16.269872 193 S "A" 70 -0.68300 -0.68300 "SER " " OG " 8 0 1 FF2E2E  "O2129"  0 "%UT"  13 ""  0 0 0 1 55.12 1047 1047 1 0 0 2129 1 1047 2129 1047 "CCD match"  <> <> <> <> <> <>
  1048 25 -2.401754 -12.524927 19.816173 194 P "A" 38 -0.14000 -0.14000 "PRO " " N  " 7 0 1 2E2EFF  "N2135"  0 ""  1 ""  0 0 0 1 54.78 1048 1048 1 0 0 2135 0 1048 2135 1048 "CCD match"  <> <> <> <> <> <>
  1049 3 -1.383420 -12.612356 20.830743 194 P "A" 24 0.01000 0.01000 "PRO " " CA " 6 0 1 808080  "C2136"  0 ""  1 ""  0 0 0 1 54.78 1049 1049 1 0 0 2136 1 1049 2136 1049 "CCD match"  <> <> <> <> <> <>
  1050 2 -0.064526 -12.050563 20.322154 194 P "A" 24 0.50000 0.50000 "PRO " " C  " 6 0 1 808080  "C2137"  0 ""  1 ""  0 0 0 1 54.78 1050 1050 1 0 0 2137 0 1050 2137 1050 "CCD match"  <> <> <> <> <> <>
  1051 15 0.224311 -12.094083 19.132552 194 P "A" 70 -0.50000 -0.50000 "PRO " " O  " 8 0 1 FF2E2E  "O2138"  0 ""  1 ""  0 0 0 1 54.78 1051 1051 1 0 0 2138 0 1051 2138 1051 "CCD match"  <> <> <> <> <> <>
  1052 3 -1.236180 -14.123133 21.195184 194 P "A" 24 -0.12000 -0.12000 "PRO " " CB " 6 0 1 808080  "C2139"  0 ""  1 ""  0 0 0 1 54.78 1052 1052 1 0 0 2139 2 1052 2139 1052 "CCD match"  <> <> <> <> <> <>
  1053 3 -2.561496 -14.679544 20.760602 194 P "A" 24 -0.12000 -0.12000 "PRO " " CG " 6 0 1 808080  "C2140"  0 ""  1 ""  0 0 0 1 54.78 1053 1053 1 0 0 2140 2 1053 2140 1053 "CCD match"  <> <> <> <> <> <>
  1054 3 -2.901025 -13.880543 19.521947 194 P "A" 24 -0.05000 -0.05000 "PRO " " CD " 6 0 1 808080  "C2141"  0 ""  1 ""  0 0 0 1 54.78 1054 1054 1 0 0 2141 2 1054 2141 1054 "CCD match"  <> <> <> <> <> <>
  1055 25 0.681825 -11.394700 21.281592 195 K "A" 38 -0.50000 -0.50000 "LYS " " N  " 7 0 1 2E2EFF  "N2149"  0 ""  1 ""  0 0 0 1 59.27 1055 1055 1 0 0 2149 1 1055 2149 1055 "CCD match"  <> <> <> <> <> <>
  1056 3 2.058992 -10.896859 21.149661 195 K "A" 24 0.14000 0.14000 "LYS " " CA " 6 0 1 808080  "C2150"  0 ""  1 ""  0 0 0 1 59.27 1056 1056 1 0 0 2150 1 1056 2150 1056 "CCD match"  <> <> <> <> <> <>
  1057 2 3.054881 -11.784682 20.321260 195 K "A" 24 0.50000 0.50000 "LYS " " C  " 6 0 1 808080  "C2151"  0 ""  1 ""  0 0 0 1 59.27 1057 1057 1 0 0 2151 0 1057 2151 1057 "CCD match"  <> <> <> <> <> <>
  1058 15 3.867172 -11.229991 19.578021 195 K "A" 70 -0.50000 -0.50000 "LYS " " O  " 8 0 1 FF2E2E  "O2152"  0 ""  1 ""  0 0 0 1 59.27 1058 1058 1 0 0 2152 0 1058 2152 1058 "CCD match"  <> <> <> <> <> <>
  1059 3 2.585876 -10.538294 22.536880 195 K "A" 24 -0.12000 -0.12000 "LYS " " CB " 6 0 1 808080  "C2153"  0 ""  1 ""  0 0 0 1 59.27 1059 1059 1 0 0 2153 2 1059 2153 1059 "CCD match"  <> <> <> <> <> <>
  1060 3 3.983991 -9.794170 22.508176 195 K "A" 24 -0.12000 -0.12000 "LYS " " CG " 6 0 1 808080  "C2154"  0 ""  1 ""  0 0 0 1 59.27 1060 1060 1 0 0 2154 2 1060 2154 1060 "CCD match"  <> <> <> <> <> <>
  1061 3 4.541070 -9.467719 23.928348 195 K "A" 24 -0.12000 -0.12000 "LYS " " CD " 6 0 1 808080  "C2155"  0 ""  1 ""  0 0 0 1 59.27 1061 1061 1 0 0 2155 2 1061 2155 1061 "CCD match"  <> <> <> <> <> <>
  1062 3 6.048028 -9.439878 24.041532 195 K "A" 24 0.19000 0.19000 "LYS " " CE " 6 0 1 808080  "C2156"  0 ""  1 ""  0 0 0 1 59.27 1062 1062 1 0 0 2156 2 1062 2156 1062 "CCD match"  <> <> <> <> <> <>
  1063 32 6.454699 -8.953171 25.388240 195 K "A" 38 -0.30000 -0.30000 "LYS " " NZ " 7 1 1 2E2EFF  "N2157"  0 "%UT"  13 ""  0 0 0 1 59.27 1063 1063 1 0 0 2157 3 1063 2157 1063 "CCD match"  <> <> <> <> <> <>
  1064 25 2.966955 -13.090587 20.438254 196 E "A" 38 -0.50000 -0.50000 "GLU " " N  " 7 0 1 2E2EFF  "N2171"  0 ""  1 ""  0 0 0 1 53.56 1064 1064 1 0 0 2171 1 1064 2171 1064 "CCD match"  <> <> <> <> <> <>
  1065 3 3.821531 -14.010654 19.691714 196 E "A" 24 0.14000 0.14000 "GLU " " CA " 6 0 1 808080  "C2172"  0 ""  1 ""  0 0 0 1 53.56 1065 1065 1 0 0 2172 1 1065 2172 1065 "CCD match"  <> <> <> <> <> <>
  1066 2 3.375300 -14.269026 18.205455 196 E "A" 24 0.50000 0.50000 "GLU " " C  " 6 0 1 808080  "C2173"  0 ""  1 ""  0 0 0 1 53.56 1066 1066 1 0 0 2173 0 1066 2173 1066 "CCD match"  <> <> <> <> <> <>
  1067 15 4.058771 -15.008749 17.472989 196 E "A" 70 -0.50000 -0.50000 "GLU " " O  " 8 0 1 FF2E2E  "O2174"  0 ""  1 ""  0 0 0 1 53.56 1067 1067 1 0 0 2174 0 1067 2174 1067 "CCD match"  <> <> <> <> <> <>
  1068 3 3.839522 -15.374379 20.515687 196 E "A" 24 -0.12000 -0.12000 "GLU " " CB " 6 0 1 808080  "C2175"  0 ""  1 ""  0 0 0 1 53.56 1068 1068 1 0 0 2175 2 1068 2175 1068 "CCD match"  <> <> <> <> <> <>
  1069 3 4.649956 -15.282752 21.784850 196 E "A" 24 -0.22000 -0.22000 "GLU " " CG " 6 0 1 808080  "C2176"  0 ""  1 ""  0 0 0 1 53.56 1069 1069 1 0 0 2176 2 1069 2176 1069 "CCD match"  <> <> <> <> <> <>
  1070 2 5.080310 -16.634701 22.249803 196 E "A" 24 0.70000 0.70000 "GLU " " CD " 6 0 1 808080  "C2177"  0 "%UT"  13 ""  0 0 0 1 53.56 1070 1070 1 0 0 2177 0 1070 2177 1070 "CCD match"  10 <> <> <> <> <>
  1071 15 6.239734 -16.857022 22.709230 196 E "A" 70 -0.80000 -0.80000 "GLU " " OE1" 8 0 1 FF2E2E  "O2178"  0 ""  1 ""  0 0 0 1 53.56 1071 1071 1 0 0 2178 0 1071 2178 1071 "CCD match"  <> <> <> <> <> <>
  1072 18 4.302759 -17.610156 22.160703 196 E "A" 70 -0.80000 -0.80000 "GLU " " OE2" 8 -1 1 FF2E2E  "O2179"  0 ""  1 ""  0 0 0 1 53.56 1072 1072 1 0 0 2179 0 1072 2179 1072 "CCD match"  <> <> <> <> <> <>
  1073 25 2.257076 -13.746019 17.805301 197 I "A" 38 -0.50000 -0.50000 "ILE " " N  " 7 0 1 2E2EFF  "N2186"  0 ""  1 ""  0 0 0 1 51.44 1073 1073 1 0 0 2186 1 1073 2186 1073 "CCD match"  <> <> <> <> <> <>
  1074 3 1.616437 -14.070891 16.487893 197 I "A" 24 0.14000 0.14000 "ILE " " CA " 6 0 1 808080  "C2187"  0 ""  1 ""  0 0 0 1 51.44 1074 1074 1 0 0 2187 1 1074 2187 1074 "CCD match"  <> <> <> <> <> <>
  1075 2 1.551366 -12.807662 15.596437 197 I "A" 24 0.50000 0.50000 "ILE " " C  " 6 0 1 808080  "C2188"  0 ""  1 ""  0 0 0 1 51.44 1075 1075 1 0 0 2188 0 1075 2188 1075 "CCD match"  <> <> <> <> <> <>
  1076 15 1.334258 -12.929382 14.386029 197 I "A" 70 -0.50000 -0.50000 "ILE " " O  " 8 0 1 FF2E2E  "O2189"  0 ""  1 ""  0 0 0 1 51.44 1076 1076 1 0 0 2189 0 1076 2189 1076 "CCD match"  <> <> <> <> <> <>
  1077 3 0.272305 -14.881020 16.650672 197 I "A" 24 -0.06000 -0.06000 "ILE " " CB " 6 0 1 808080  "C2190"  0 ""  1 ""  0 0 0 1 51.44 1077 1077 1 0 0 2190 1 1077 2190 1077 "CCD match"  <> <> <> <> <> <>
  1078 3 0.576472 -16.216750 17.350928 197 I "A" 24 -0.12000 -0.12000 "ILE " " CG1" 6 0 1 808080  "C2191"  0 ""  1 ""  0 0 0 1 51.44 1078 1078 1 0 0 2191 2 1078 2191 1078 "CCD match"  <> <> <> <> <> <>
  1079 3 -0.691931 -14.895653 15.471749 197 I "A" 24 -0.18000 -0.18000 "ILE " " CG2" 6 0 1 808080  "C2192"  0 ""  1 ""  0 0 0 1 51.44 1079 1079 1 0 0 2192 3 1079 2192 1079 "CCD match"  <> <> <> <> <> <>
  1080 3 -0.604667 -17.199843 17.727592 197 I "A" 24 -0.18000 -0.18000 "ILE " " CD1" 6 0 1 808080  "C2193"  0 ""  1 ""  0 0 0 1 51.44 1080 1080 1 0 0 2193 3 1080 2193 1080 "CCD match"  <> <> <> <> <> <>
  1081 25 1.600752 -11.627202 16.204078 198 R "A" 38 -0.50000 -0.50000 "ARG " " N  " 7 0 1 2E2EFF  "N2205"  1 ""  1 ""  0 0 0 1 54.22 1081 1081 1 0 0 2205 1 1081 2205 1081 "CCD match"  <> <> <> <> <> <>
  1082 3 1.367497 -10.354023 15.593512 198 R "A" 24 0.14000 0.14000 "ARG " " CA " 6 0 1 808080  "C2206"  1 ""  1 ""  0 0 0 1 54.22 1082 1082 1 0 0 2206 1 1082 2206 1082 "CCD match"  <> <> <> <> <> <>
  1083 2 2.192986 -10.034129 14.291564 198 R "A" 24 0.50000 0.50000 "ARG " " C  " 6 0 1 808080  "C2207"  1 ""  1 ""  0 0 0 1 54.22 1083 1083 1 0 0 2207 0 1083 2207 1083 "CCD match"  <> <> <> <> <> <>
  1084 15 1.628285 -9.472902 13.352781 198 R "A" 70 -0.50000 -0.50000 "ARG " " O  " 8 0 1 FF2E2E  "O2208"  1 ""  1 ""  0 0 0 1 54.22 1084 1084 1 0 0 2208 0 1084 2208 1084 "CCD match"  <> <> <> <> <> <>
  1085 3 1.612815 -9.174951 16.563647 198 R "A" 24 -0.12000 -0.12000 "ARG " " CB " 6 0 1 808080  "C2209"  1 ""  1 ""  0 0 0 1 54.22 1085 1085 1 0 0 2209 2 1085 2209 1085 "CCD match"  <> <> <> <> <> <>
  1086 3 0.531892 -9.109827 17.673167 198 R "A" 24 -0.05000 -0.05000 "ARG " " CG " 6 0 1 808080  "C2210"  1 ""  1 ""  0 0 0 1 54.22 1086 1086 1 0 0 2210 2 1086 2210 1086 "CCD match"  <> <> <> <> <> <>
  1087 3 0.558589 -7.860549 18.571010 198 R "A" 24 0.19000 0.19000 "ARG " " CD " 6 0 1 808080  "C2211"  1 ""  1 ""  0 0 0 1 54.22 1087 1087 1 0 0 2211 2 1087 2211 1087 "CCD match"  <> <> <> <> <> <>
  1088 25 -0.571925 -7.850339 19.485864 198 R "A" 38 -0.69997 -0.69997 "ARG " " NE " 7 0 1 2E2EFF  "N2212"  1 ""  1 ""  0 0 0 1 54.22 1088 1088 1 0 0 2212 1 1088 2212 1088 "CCD match"  <> <> <> <> <> <>
  1089 2 -0.610691 -7.640720 20.786834 198 R "A" 24 0.63990 0.63990 "ARG " " CZ " 6 0 1 808080  "C2213"  1 ""  1 ""  0 0 0 1 54.22 1089 1089 1 0 0 2213 0 1089 2213 1089 "CCD match"  <> <> <> <> <> <>
  1090 25 0.401506 -7.160950 21.538247 198 R "A" 38 -0.79997 -0.79997 "ARG " " NH1" 7 0 1 2E2EFF  "N2214"  1 ""  1 ""  0 0 0 1 54.22 1090 1090 1 0 0 2214 2 1090 2214 1090 "CCD match"  <> <> <> <> <> <>
  1091 31 -1.706309 -8.017105 21.448575 198 R "A" 38 -0.79997 -0.79997 "ARG " " NH2" 7 1 1 2E2EFF  "N2215"  1 ""  1 ""  0 0 0 1 54.22 1091 1091 1 0 0 2215 2 1091 2215 1091 "CCD match"  <> <> <> <> <> <>
  1092 25 3.443919 -10.573452 14.288626 199 G "A" 38 -0.50000 -0.50000 "GLY " " N  " 7 0 1 2E2EFF  "N2229"  1 ""  1 ""  0 0 0 1 53.15 1092 1092 1 0 0 2229 1 1092 2229 1092 "CCD match"  <> <> <> <> <> <>
  1093 3 4.294391 -10.711650 13.139288 199 G "A" 24 0.08000 0.08000 "GLY " " CA " 6 0 1 808080  "C2230"  1 ""  1 ""  0 0 0 1 53.15 1093 1093 1 0 0 2230 2 1093 2230 1093 "CCD match"  <> <> <> <> <> <>
  1094 2 3.554916 -11.352261 11.930130 199 G "A" 24 0.50000 0.50000 "GLY " " C  " 6 0 1 808080  "C2231"  1 ""  1 ""  0 0 0 1 53.15 1094 1094 1 0 0 2231 0 1094 2231 1094 "CCD match"  <> <> <> <> <> <>
  1095 15 3.531065 -10.836052 10.809883 199 G "A" 70 -0.50000 -0.50000 "GLY " " O  " 8 0 1 FF2E2E  "O2232"  1 ""  1 ""  0 0 0 1 53.15 1095 1095 1 0 0 2232 0 1095 2232 1095 "CCD match"  <> <> <> <> <> <>
  1096 25 3.182325 -12.581703 12.142412 200 S "A" 38 -0.50000 -0.50000 "SER " " N  " 7 0 1 2E2EFF  "N2236"  1 ""  1 ""  0 0 0 1 51.51 1096 1096 1 0 0 2236 1 1096 2236 1096 "CCD match"  <> <> <> <> <> <>
  1097 3 2.663236 -13.601284 11.195238 200 S "A" 24 0.14000 0.14000 "SER " " CA " 6 0 1 808080  "C2237"  1 ""  1 ""  0 0 0 1 51.51 1097 1097 1 0 0 2237 1 1097 2237 1097 "CCD match"  <> <> <> <> <> <>
  1098 2 1.440018 -12.983162 10.443853 200 S "A" 24 0.50000 0.50000 "SER " " C  " 6 0 1 808080  "C2238"  1 ""  1 ""  0 0 0 1 51.51 1098 1098 1 0 0 2238 0 1098 2238 1098 "CCD match"  <> <> <> <> <> <>
  1099 15 1.328539 -12.994566 9.243534 200 S "A" 70 -0.50000 -0.50000 "SER " " O  " 8 0 1 FF2E2E  "O2239"  1 ""  1 ""  0 0 0 1 51.51 1099 1099 1 0 0 2239 0 1099 2239 1099 "CCD match"  <> <> <> <> <> <>
  1100 3 2.192819 -14.952032 11.872392 200 S "A" 24 0.14500 0.14500 "SER " " CB " 6 0 1 808080  "C2240"  1 ""  1 ""  0 0 0 1 51.51 1100 1100 1 0 0 2240 2 1100 2240 1100 "CCD match"  <> <> <> <> <> <>
  1101 16 3.116217 -15.516317 12.790349 200 S "A" 70 -0.68300 -0.68300 "SER " " OG " 8 0 1 FF2E2E  "O2241"  1 "%UT"  13 ""  0 0 0 1 51.51 1101 1101 1 0 0 2241 1 1101 2241 1101 "CCD match"  <> <> <> <> <> <>
  1102 25 0.576248 -12.214438 11.137836 201 L "A" 38 -0.50000 -0.50000 "LEU " " N  " 7 0 1 2E2EFF  "N2247"  1 ""  1 ""  0 0 0 1 51.23 1102 1102 1 0 0 2247 1 1102 2247 1102 "CCD match"  <> <> <> <> <> <>
  1103 3 -0.656264 -11.638122 10.636932 201 L "A" 24 0.14000 0.14000 "LEU " " CA " 6 0 1 808080  "C2248"  1 ""  1 ""  0 0 0 1 51.23 1103 1103 1 0 0 2248 1 1103 2248 1103 "CCD match"  <> <> <> <> <> <>
  1104 2 -0.436238 -10.441762 9.792195 201 L "A" 24 0.50000 0.50000 "LEU " " C  " 6 0 1 808080  "C2249"  1 ""  1 ""  0 0 0 1 51.23 1104 1104 1 0 0 2249 0 1104 2249 1104 "CCD match"  <> <> <> <> <> <>
  1105 15 -1.245834 -10.210163 8.919602 201 L "A" 70 -0.50000 -0.50000 "LEU " " O  " 8 0 1 FF2E2E  "O2250"  1 ""  1 ""  0 0 0 1 51.23 1105 1105 1 0 0 2250 0 1105 2250 1105 "CCD match"  <> <> <> <> <> <>
  1106 3 -1.538970 -11.295537 11.910896 201 L "A" 24 -0.12000 -0.12000 "LEU " " CB " 6 0 1 808080  "C2251"  1 ""  1 ""  0 0 0 1 51.23 1106 1106 1 0 0 2251 2 1106 2251 1106 "CCD match"  <> <> <> <> <> <>
  1107 3 -2.848152 -12.125849 12.053434 201 L "A" 24 -0.06000 -0.06000 "LEU " " CG " 6 0 1 808080  "C2252"  1 ""  1 ""  0 0 0 1 51.23 1107 1107 1 0 0 2252 1 1107 2252 1107 "CCD match"  <> <> <> <> <> <>
  1108 3 -2.642384 -13.393303 12.839240 201 L "A" 24 -0.18000 -0.18000 "LEU " " CD1" 6 0 1 808080  "C2253"  1 ""  1 ""  0 0 0 1 51.23 1108 1108 1 0 0 2253 3 1108 2253 1108 "CCD match"  <> <> <> <> <> <>
  1109 3 -3.986147 -11.308766 12.690636 201 L "A" 24 -0.18000 -0.18000 "LEU " " CD2" 6 0 1 808080  "C2254"  1 ""  1 ""  0 0 0 1 51.23 1109 1109 1 0 0 2254 3 1109 2254 1109 "CCD match"  <> <> <> <> <> <>
  1110 25 0.648290 -9.724099 10.049357 202 G "A" 38 -0.50000 -0.50000 "GLY " " N  " 7 0 1 2E2EFF  "N2266"  1 ""  1 ""  0 0 0 1 50.99 1110 1110 1 0 0 2266 1 1110 2266 1110 "CCD match"  <> <> <> <> <> <>
  1111 3 1.246978 -8.621188 9.262064 202 G "A" 24 0.08000 0.08000 "GLY " " CA " 6 0 1 808080  "C2267"  1 ""  1 ""  0 0 0 1 50.99 1111 1111 1 0 0 2267 2 1111 2267 1111 "CCD match"  <> <> <> <> <> <>
  1112 2 1.851071 -9.121226 7.952028 202 G "A" 24 0.50000 0.50000 "GLY " " C  " 6 0 1 808080  "C2268"  1 ""  1 ""  0 0 0 1 50.99 1112 1112 1 0 0 2268 0 1112 2268 1112 "CCD match"  <> <> <> <> <> <>
  1113 15 1.696172 -8.515684 6.886253 202 G "A" 70 -0.50000 -0.50000 "GLY " " O  " 8 0 1 FF2E2E  "O2269"  1 ""  1 ""  0 0 0 1 50.99 1113 1113 1 0 0 2269 0 1113 2269 1113 "CCD match"  <> <> <> <> <> <>
  1114 25 2.324770 -10.411959 7.946748 203 Q "A" 38 -0.50000 -0.50000 "GLN " " N  " 7 0 1 2E2EFF  "N2273"  1 ""  1 ""  0 0 0 1 47.31 1114 1114 1 0 0 2273 1 1114 2273 1114 "CCD match"  <> <> <> <> <> <>
  1115 3 2.730884 -11.185380 6.715642 203 Q "A" 24 0.14000 0.14000 "GLN " " CA " 6 0 1 808080  "C2274"  1 ""  1 ""  0 0 0 1 47.31 1115 1115 1 0 0 2274 1 1115 2274 1115 "CCD match"  <> <> <> <> <> <>
  1116 2 1.488797 -11.653671 5.909928 203 Q "A" 24 0.50000 0.50000 "GLN " " C  " 6 0 1 808080  "C2275"  1 ""  1 ""  0 0 0 1 47.31 1116 1116 1 0 0 2275 0 1116 2275 1116 "CCD match"  <> <> <> <> <> <>
  1117 15 1.545424 -11.638294 4.673974 203 Q "A" 70 -0.50000 -0.50000 "GLN " " O  " 8 0 1 FF2E2E  "O2276"  1 ""  1 ""  0 0 0 1 47.31 1117 1117 1 0 0 2276 0 1117 2276 1117 "CCD match"  <> <> <> <> <> <>
  1118 3 3.781268 -12.344562 6.920180 203 Q "A" 24 -0.12000 -0.12000 "GLN " " CB " 6 0 1 808080  "C2277"  1 ""  1 ""  0 0 0 1 47.31 1118 1118 1 0 0 2277 2 1118 2277 1118 "CCD match"  <> <> <> <> <> <>
  1119 3 3.983493 -13.355552 5.730326 203 Q "A" 24 -0.12000 -0.12000 "GLN " " CG " 6 0 1 808080  "C2278"  1 ""  1 ""  0 0 0 1 47.31 1119 1119 1 0 0 2278 2 1119 2278 1119 "CCD match"  <> <> <> <> <> <>
  1120 2 5.081094 -14.397054 6.053030 203 Q "A" 24 0.50000 0.50000 "GLN " " CD " 6 0 1 808080  "C2279"  1 "%UT"  13 ""  0 0 0 1 47.31 1120 1120 1 0 0 2279 0 1120 2279 1120 "CCD match"  0.675848510796576 "No Flip"  <> <> <> <>
  1121 15 5.117460 -14.969465 7.097825 203 Q "A" 70 -0.50000 -0.50000 "GLN " " OE1" 8 0 1 FF2E2E  "O2280"  1 ""  1 ""  0 0 0 1 47.31 1121 1121 1 0 0 2280 0 1121 2280 1121 "CCD match"  <> <> <> <> <> <>
  1122 25 5.804113 -14.599920 4.947289 203 Q "A" 38 -0.76000 -0.76000 "GLN " " NE2" 7 0 1 2E2EFF  "N2281"  1 ""  1 ""  0 0 0 1 47.31 1122 1122 1 0 0 2281 2 1122 2281 1122 "CCD match"  <> <> <> <> <> <>
  1123 25 0.378303 -11.928205 6.582666 204 V "A" 38 -0.50000 -0.50000 "VAL " " N  " 7 0 1 2E2EFF  "N2290"  1 ""  1 ""  0 0 0 1 43.83 1123 1123 1 0 0 2290 1 1123 2290 1123 "CCD match"  <> <> <> <> <> <>
  1124 3 -0.891584 -12.392961 6.069180 204 V "A" 24 0.14000 0.14000 "VAL " " CA " 6 0 1 808080  "C2291"  1 ""  1 ""  0 0 0 1 43.83 1124 1124 1 0 0 2291 1 1124 2291 1124 "CCD match"  <> <> <> <> <> <>
  1125 2 -1.537881 -11.337741 5.271118 204 V "A" 24 0.50000 0.50000 "VAL " " C  " 6 0 1 808080  "C2292"  1 ""  1 ""  0 0 0 1 43.83 1125 1125 1 0 0 2292 0 1125 2292 1125 "CCD match"  <> <> <> <> <> <>
  1126 15 -1.760551 -11.604595 4.095541 204 V "A" 70 -0.50000 -0.50000 "VAL " " O  " 8 0 1 FF2E2E  "O2293"  1 ""  1 ""  0 0 0 1 43.83 1126 1126 1 0 0 2293 0 1126 2293 1126 "CCD match"  <> <> <> <> <> <>
  1127 3 -1.993522 -12.959952 7.150245 204 V "A" 24 -0.06000 -0.06000 "VAL " " CB " 6 0 1 808080  "C2294"  1 ""  1 ""  0 0 0 1 43.83 1127 1127 1 0 0 2294 1 1127 2294 1127 "CCD match"  <> <> <> <> <> <>
  1128 3 -3.442427 -13.218307 6.614727 204 V "A" 24 -0.18000 -0.18000 "VAL " " CG1" 6 0 1 808080  "C2295"  1 ""  1 ""  0 0 0 1 43.83 1128 1128 1 0 0 2295 3 1128 2295 1128 "CCD match"  <> <> <> <> <> <>
  1129 3 -1.460182 -14.333682 7.719264 204 V "A" 24 -0.18000 -0.18000 "VAL " " CG2" 6 0 1 808080  "C2296"  1 ""  1 ""  0 0 0 1 43.83 1129 1129 1 0 0 2296 3 1129 2296 1129 "CCD match"  <> <> <> <> <> <>
  1130 25 -1.596913 -10.083493 5.748677 205 T "A" 38 -0.50000 -0.50000 "THR " " N  " 7 0 1 2E2EFF  "N2306"  1 ""  1 ""  0 0 0 1 42.49 1130 1130 1 0 0 2306 1 1130 2306 1130 "CCD match"  <> <> <> <> <> <>
  1131 3 -2.129261 -8.935780 5.036828 205 T "A" 24 0.14000 0.14000 "THR " " CA " 6 0 1 808080  "C2307"  1 ""  1 ""  0 0 0 1 42.49 1131 1131 1 0 0 2307 1 1131 2307 1131 "CCD match"  <> <> <> <> <> <>
  1132 2 -1.237158 -8.669235 3.793478 205 T "A" 24 0.50000 0.50000 "THR " " C  " 6 0 1 808080  "C2308"  1 ""  1 ""  0 0 0 1 42.49 1132 1132 1 0 0 2308 0 1132 2308 1132 "CCD match"  <> <> <> <> <> <>
  1133 15 -1.751237 -8.587918 2.724152 205 T "A" 70 -0.50000 -0.50000 "THR " " O  " 8 0 1 FF2E2E  "O2309"  1 ""  1 ""  0 0 0 1 42.49 1133 1133 1 0 0 2309 0 1133 2309 1133 "CCD match"  <> <> <> <> <> <>
  1134 3 -2.329235 -7.624628 5.815002 205 T "A" 24 0.20500 0.20500 "THR " " CB " 6 0 1 808080  "C2310"  1 ""  1 ""  0 0 0 1 42.49 1134 1134 1 0 0 2310 1 1134 2310 1134 "CCD match"  <> <> <> <> <> <>
  1135 16 -2.771357 -6.541225 5.089147 205 T "A" 70 -0.68300 -0.68300 "THR " " OG1" 8 0 1 FF2E2E  "O2311"  1 "%UT"  13 ""  0 0 0 1 42.49 1135 1135 1 0 0 2311 1 1135 2311 1135 "CCD match"  <> <> <> <> <> <>
  1136 3 -1.037802 -7.156621 6.453621 205 T "A" 24 -0.18000 -0.18000 "THR " " CG2" 6 0 1 808080  "C2312"  1 ""  1 ""  0 0 0 1 42.49 1136 1136 1 0 0 2312 3 1136 2312 1136 "CCD match"  <> <> <> <> <> <>
  1137 25 0.125988 -8.681937 3.909666 206 A "A" 38 -0.50000 -0.50000 "ALA " " N  " 7 0 1 2E2EFF  "N2320"  1 ""  1 ""  0 0 0 1 40.88 1137 1137 1 0 0 2320 1 1137 2320 1137 "CCD match"  <> <> <> <> <> <>
  1138 3 1.125710 -8.502207 2.758285 206 A "A" 24 0.14000 0.14000 "ALA " " CA " 6 0 1 808080  "C2321"  1 ""  1 ""  0 0 0 1 40.88 1138 1138 1 0 0 2321 1 1138 2321 1138 "CCD match"  <> <> <> <> <> <>
  1139 2 0.999413 -9.566807 1.705887 206 A "A" 24 0.50000 0.50000 "ALA " " C  " 6 0 1 808080  "C2322"  1 ""  1 ""  0 0 0 1 40.88 1139 1139 1 0 0 2322 0 1139 2322 1139 "CCD match"  <> <> <> <> <> <>
  1140 15 0.967439 -9.175626 0.563670 206 A "A" 70 -0.50000 -0.50000 "ALA " " O  " 8 0 1 FF2E2E  "O2323"  1 ""  1 ""  0 0 0 1 40.88 1140 1140 1 0 0 2323 0 1140 2323 1140 "CCD match"  <> <> <> <> <> <>
  1141 3 2.518039 -8.441152 3.386749 206 A "A" 24 -0.18000 -0.18000 "ALA " " CB " 6 0 1 808080  "C2324"  1 ""  1 ""  0 0 0 1 40.88 1141 1141 1 0 0 2324 3 1141 2324 1141 "CCD match"  <> <> <> <> <> <>
  1142 25 0.861791 -10.779216 2.130158 207 I "A" 38 -0.50000 -0.50000 "ILE " " N  " 7 0 1 2E2EFF  "N2330"  1 ""  1 ""  0 0 0 1 39.12 1142 1142 1 0 0 2330 1 1142 2330 1142 "CCD match"  <> <> <> <> <> <>
  1143 3 0.461853 -11.927726 1.309422 207 I "A" 24 0.14000 0.14000 "ILE " " CA " 6 0 1 808080  "C2331"  1 ""  1 ""  0 0 0 1 39.12 1143 1143 1 0 0 2331 1 1143 2331 1143 "CCD match"  <> <> <> <> <> <>
  1144 2 -0.802796 -11.714093 0.445153 207 I "A" 24 0.50000 0.50000 "ILE " " C  " 6 0 1 808080  "C2332"  1 ""  1 ""  0 0 0 1 39.12 1144 1144 1 0 0 2332 0 1144 2332 1144 "CCD match"  <> <> <> <> <> <>
  1145 15 -0.784007 -11.946359 -0.767823 207 I "A" 70 -0.50000 -0.50000 "ILE " " O  " 8 0 1 FF2E2E  "O2333"  1 ""  1 ""  0 0 0 1 39.12 1145 1145 1 0 0 2333 0 1145 2333 1145 "CCD match"  <> <> <> <> <> <>
  1146 3 0.508811 -13.309638 2.151875 207 I "A" 24 -0.06000 -0.06000 "ILE " " CB " 6 0 1 808080  "C2334"  1 ""  1 ""  0 0 0 1 39.12 1146 1146 1 0 0 2334 1 1146 2334 1146 "CCD match"  <> <> <> <> <> <>
  1147 3 1.962057 -13.991545 1.950674 207 I "A" 24 -0.12000 -0.12000 "ILE " " CG1" 6 0 1 808080  "C2335"  1 ""  1 ""  0 0 0 1 39.12 1147 1147 1 0 0 2335 2 1147 2335 1147 "CCD match"  <> <> <> <> <> <>
  1148 3 -0.677500 -14.223761 1.865555 207 I "A" 24 -0.18000 -0.18000 "ILE " " CG2" 6 0 1 808080  "C2336"  1 ""  1 ""  0 0 0 1 39.12 1148 1148 1 0 0 2336 3 1148 2336 1148 "CCD match"  <> <> <> <> <> <>
  1149 3 2.159407 -14.517291 0.529344 207 I "A" 24 -0.18000 -0.18000 "ILE " " CD1" 6 0 1 808080  "C2337"  1 ""  1 ""  0 0 0 1 39.12 1149 1149 1 0 0 2337 3 1149 2337 1149 "CCD match"  <> <> <> <> <> <>
  1150 25 -1.897847 -11.184377 1.002398 208 F "A" 38 -0.50000 -0.50000 "PHE " " N  " 7 0 1 2E2EFF  "N2349"  1 ""  1 ""  0 0 0 1 39.15 1150 1150 1 0 0 2349 1 1150 2349 1150 "CCD match"  <> <> <> <> <> <>
  1151 3 -3.105953 -11.018229 0.245617 208 F "A" 24 0.14000 0.14000 "PHE " " CA " 6 0 1 808080  "C2350"  1 ""  1 ""  0 0 0 1 39.15 1151 1151 1 0 0 2350 1 1151 2350 1151 "CCD match"  <> <> <> <> <> <>
  1152 2 -2.990620 -9.830576 -0.773988 208 F "A" 24 0.50000 0.50000 "PHE " " C  " 6 0 1 808080  "C2351"  1 ""  1 ""  0 0 0 1 39.15 1152 1152 1 0 0 2351 0 1152 2351 1152 "CCD match"  <> <> <> <> <> <>
  1153 15 -3.503477 -9.904833 -1.898494 208 F "A" 70 -0.50000 -0.50000 "PHE " " O  " 8 0 1 FF2E2E  "O2352"  1 ""  1 ""  0 0 0 1 39.15 1153 1153 1 0 0 2352 0 1153 2352 1153 "CCD match"  <> <> <> <> <> <>
  1154 3 -4.332126 -10.925518 1.158436 208 F "A" 24 -0.00500 -0.00500 "PHE " " CB " 6 0 1 808080  "C2353"  1 ""  1 ""  0 0 0 1 39.15 1154 1154 1 0 0 2353 2 1154 2353 1154 "CCD match"  <> <> <> <> <> <>
  1155 2 -5.175047 -12.162787 1.410453 208 F "A" 24 -0.11500 -0.11500 "PHE " " CG " 6 0 1 808080  "C2354"  1 ""  1 ""  0 0 0 1 39.15 1155 1155 1 0 0 2354 0 1155 2354 1155 "CCD match"  <> <> <> <> <> <>
  1156 2 -6.176871 -12.556120 0.553924 208 F "A" 24 -0.11500 -0.11500 "PHE " " CD1" 6 0 1 808080  "C2355"  1 ""  1 ""  0 0 0 1 39.15 1156 1156 1 0 0 2355 1 1156 2355 1156 "CCD match"  <> <> <> <> <> <>
  1157 2 -4.808217 -13.008884 2.512418 208 F "A" 24 -0.11500 -0.11500 "PHE " " CD2" 6 0 1 808080  "C2356"  1 ""  1 ""  0 0 0 1 39.15 1157 1157 1 0 0 2356 1 1157 2356 1157 "CCD match"  <> <> <> <> <> <>
  1158 2 -6.816235 -13.751004 0.839294 208 F "A" 24 -0.11500 -0.11500 "PHE " " CE1" 6 0 1 808080  "C2357"  1 ""  1 ""  0 0 0 1 39.15 1158 1158 1 0 0 2357 1 1158 2357 1158 "CCD match"  <> <> <> <> <> <>
  1159 2 -5.462267 -14.164067 2.750924 208 F "A" 24 -0.11500 -0.11500 "PHE " " CE2" 6 0 1 808080  "C2358"  1 ""  1 ""  0 0 0 1 39.15 1159 1159 1 0 0 2358 1 1159 2358 1159 "CCD match"  <> <> <> <> <> <>
  1160 2 -6.545873 -14.515217 1.941401 208 F "A" 24 -0.11500 -0.11500 "PHE " " CZ " 6 0 1 808080  "C2359"  1 ""  1 ""  0 0 0 1 39.15 1160 1160 1 0 0 2359 1 1160 2359 1160 "CCD match"  <> <> <> <> <> <>
  1161 25 -2.248157 -8.780169 -0.391854 209 I "A" 38 -0.50000 -0.50000 "ILE " " N  " 7 0 1 2E2EFF  "N2369"  1 ""  1 ""  0 0 0 1 38.11 1161 1161 1 0 0 2369 1 1161 2369 1161 "CCD match"  <> <> <> <> <> <>
  1162 3 -1.858264 -7.745944 -1.303857 209 I "A" 24 0.14000 0.14000 "ILE " " CA " 6 0 1 808080  "C2370"  1 ""  1 ""  0 0 0 1 38.11 1162 1162 1 0 0 2370 1 1162 2370 1162 "CCD match"  <> <> <> <> <> <>
  1163 2 -1.086221 -8.308708 -2.453452 209 I "A" 24 0.50000 0.50000 "ILE " " C  " 6 0 1 808080  "C2371"  1 ""  1 ""  0 0 0 1 38.11 1163 1163 1 0 0 2371 0 1163 2371 1163 "CCD match"  <> <> <> <> <> <>
  1164 15 -1.469573 -8.051583 -3.575009 209 I "A" 70 -0.50000 -0.50000 "ILE " " O  " 8 0 1 FF2E2E  "O2372"  1 ""  1 ""  0 0 0 1 38.11 1164 1164 1 0 0 2372 0 1164 2372 1164 "CCD match"  <> <> <> <> <> <>
  1165 3 -1.018269 -6.565779 -0.586275 209 I "A" 24 -0.06000 -0.06000 "ILE " " CB " 6 0 1 808080  "C2373"  1 ""  1 ""  0 0 0 1 38.11 1165 1165 1 0 0 2373 1 1165 2373 1165 "CCD match"  <> <> <> <> <> <>
  1166 3 -1.925222 -5.798520 0.296147 209 I "A" 24 -0.12000 -0.12000 "ILE " " CG1" 6 0 1 808080  "C2374"  1 ""  1 ""  0 0 0 1 38.11 1166 1166 1 0 0 2374 2 1166 2374 1166 "CCD match"  <> <> <> <> <> <>
  1167 3 -0.198558 -5.598204 -1.496923 209 I "A" 24 -0.18000 -0.18000 "ILE " " CG2" 6 0 1 808080  "C2375"  1 ""  1 ""  0 0 0 1 38.11 1167 1167 1 0 0 2375 3 1167 2375 1167 "CCD match"  <> <> <> <> <> <>
  1168 3 -1.257404 -4.904118 1.285581 209 I "A" 24 -0.18000 -0.18000 "ILE " " CD1" 6 0 1 808080  "C2376"  1 ""  1 ""  0 0 0 1 38.11 1168 1168 1 0 0 2376 3 1168 2376 1168 "CCD match"  <> <> <> <> <> <>
  1169 25 -0.063386 -9.165494 -2.142065 210 C "A" 38 -0.50000 -0.50000 "CYS " " N  " 7 0 1 2E2EFF  "N2388"  1 ""  1 ""  0 0 0 1 37.51 1169 1169 1 0 0 2388 1 1169 2388 1169 "CCD match"  <> <> <> <> <> <>
  1170 3 0.866127 -9.712555 -3.221202 210 C "A" 24 0.14000 0.14000 "CYS " " CA " 6 0 1 808080  "C2389"  1 ""  1 ""  0 0 0 1 37.51 1170 1170 1 0 0 2389 1 1170 2389 1170 "CCD match"  <> <> <> <> <> <>
  1171 2 0.145651 -10.794075 -4.108564 210 C "A" 24 0.50000 0.50000 "CYS " " C  " 6 0 1 808080  "C2390"  1 ""  1 ""  0 0 0 1 37.51 1171 1171 1 0 0 2390 0 1171 2390 1171 "CCD match"  <> <> <> <> <> <>
  1172 15 0.251409 -10.684554 -5.338682 210 C "A" 70 -0.50000 -0.50000 "CYS " " O  " 8 0 1 FF2E2E  "O2391"  1 ""  1 ""  0 0 0 1 37.51 1172 1172 1 0 0 2391 0 1172 2391 1172 "CCD match"  <> <> <> <> <> <>
  1173 3 2.134675 -10.245731 -2.593618 210 C "A" 24 0.02000 0.02000 "CYS " " CB " 6 0 1 808080  "C2392"  1 ""  1 ""  0 0 0 1 37.51 1173 1173 1 0 0 2392 2 1173 2392 1173 "CCD match"  <> <> <> <> <> <>
  1174 49 2.891557 -9.031566 -1.541641 210 C "A" 143 -0.33500 -0.33500 "CYS " " SG " 16 0 1 FFFF6B  "S2393"  1 "%UT"  13 ""  0 0 0 1 37.51 1174 1174 1 0 0 2393 1 1174 2393 1174 "CCD match"  <> <> <> <> <> <>
  1175 25 -0.778777 -11.610810 -3.508852 211 I "A" 38 -0.50000 -0.50000 "ILE " " N  " 7 0 1 2E2EFF  "N2399"  1 ""  1 ""  0 0 0 1 36.69 1175 1175 1 0 0 2399 1 1175 2399 1175 "CCD match"  <> <> <> <> <> <>
  1176 3 -1.748967 -12.491870 -4.182672 211 I "A" 24 0.14000 0.14000 "ILE " " CA " 6 0 1 808080  "C2400"  1 ""  1 ""  0 0 0 1 36.69 1176 1176 1 0 0 2400 1 1176 2400 1176 "CCD match"  <> <> <> <> <> <>
  1177 2 -2.636739 -11.596685 -5.117216 211 I "A" 24 0.50000 0.50000 "ILE " " C  " 6 0 1 808080  "C2401"  1 ""  1 ""  0 0 0 1 36.69 1177 1177 1 0 0 2401 0 1177 2401 1177 "CCD match"  <> <> <> <> <> <>
  1178 15 -2.950488 -11.943778 -6.227076 211 I "A" 70 -0.50000 -0.50000 "ILE " " O  " 8 0 1 FF2E2E  "O2402"  1 ""  1 ""  0 0 0 1 36.69 1178 1178 1 0 0 2402 0 1178 2402 1178 "CCD match"  <> <> <> <> <> <>
  1179 3 -2.666769 -13.293846 -3.258764 211 I "A" 24 -0.06000 -0.06000 "ILE " " CB " 6 0 1 808080  "C2403"  1 ""  1 ""  0 0 0 1 36.69 1179 1179 1 0 0 2403 1 1179 2403 1179 "CCD match"  <> <> <> <> <> <>
  1180 3 -1.774590 -14.422367 -2.579609 211 I "A" 24 -0.12000 -0.12000 "ILE " " CG1" 6 0 1 808080  "C2404"  1 ""  1 ""  0 0 0 1 36.69 1180 1180 1 0 0 2404 2 1180 2404 1180 "CCD match"  <> <> <> <> <> <>
  1181 3 -3.892995 -13.942246 -3.996706 211 I "A" 24 -0.18000 -0.18000 "ILE " " CG2" 6 0 1 808080  "C2405"  1 ""  1 ""  0 0 0 1 36.69 1181 1181 1 0 0 2405 3 1181 2405 1181 "CCD match"  <> <> <> <> <> <>
  1182 3 -2.497106 -14.984429 -1.350123 211 I "A" 24 -0.18000 -0.18000 "ILE " " CD1" 6 0 1 808080  "C2406"  1 ""  1 ""  0 0 0 1 36.69 1182 1182 1 0 0 2406 3 1182 2406 1182 "CCD match"  <> <> <> <> <> <>
  1183 25 -3.018591 -10.386948 -4.615593 212 G "A" 38 -0.50000 -0.50000 "GLY " " N  " 7 0 1 2E2EFF  "N2418"  1 ""  1 ""  0 0 0 1 34.52 1183 1183 1 0 0 2418 1 1183 2418 1183 "CCD match"  <> <> <> <> <> <>
  1184 3 -3.909204 -9.391946 -5.263021 212 G "A" 24 0.08000 0.08000 "GLY " " CA " 6 0 1 808080  "C2419"  1 ""  1 ""  0 0 0 1 34.52 1184 1184 1 0 0 2419 2 1184 2419 1184 "CCD match"  <> <> <> <> <> <>
  1185 2 -3.160693 -8.748623 -6.442373 212 G "A" 24 0.50000 0.50000 "GLY " " C  " 6 0 1 808080  "C2420"  1 ""  1 ""  0 0 0 1 34.52 1185 1185 1 0 0 2420 0 1185 2420 1185 "CCD match"  <> <> <> <> <> <>
  1186 15 -3.887645 -8.522591 -7.438439 212 G "A" 70 -0.50000 -0.50000 "GLY " " O  " 8 0 1 FF2E2E  "O2421"  1 ""  1 ""  0 0 0 1 34.52 1186 1186 1 0 0 2421 0 1186 2421 1186 "CCD match"  <> <> <> <> <> <>
  1187 25 -1.839472 -8.475635 -6.351775 213 V "A" 38 -0.50000 -0.50000 "VAL " " N  " 7 0 1 2E2EFF  "N2425"  1 ""  1 ""  0 0 0 1 34.06 1187 1187 1 0 0 2425 1 1187 2425 1187 "CCD match"  <> <> <> <> <> <>
  1188 3 -1.005771 -7.981616 -7.449180 213 V "A" 24 0.14000 0.14000 "VAL " " CA " 6 0 1 808080  "C2426"  1 ""  1 ""  0 0 0 1 34.06 1188 1188 1 0 0 2426 1 1188 2426 1188 "CCD match"  <> <> <> <> <> <>
  1189 2 -0.708214 -9.018813 -8.515031 213 V "A" 24 0.50000 0.50000 "VAL " " C  " 6 0 1 808080  "C2427"  1 ""  1 ""  0 0 0 1 34.06 1189 1189 1 0 0 2427 0 1189 2427 1189 "CCD match"  <> <> <> <> <> <>
  1190 15 -0.550289 -8.589070 -9.649664 213 V "A" 70 -0.50000 -0.50000 "VAL " " O  " 8 0 1 FF2E2E  "O2428"  1 ""  1 ""  0 0 0 1 34.06 1190 1190 1 0 0 2428 0 1190 2428 1190 "CCD match"  <> <> <> <> <> <>
  1191 3 0.341373 -7.469897 -6.904738 213 V "A" 24 -0.06000 -0.06000 "VAL " " CB " 6 0 1 808080  "C2429"  1 ""  1 ""  0 0 0 1 34.06 1191 1191 1 0 0 2429 1 1191 2429 1191 "CCD match"  <> <> <> <> <> <>
  1192 3 1.475541 -7.149446 -7.920732 213 V "A" 24 -0.18000 -0.18000 "VAL " " CG1" 6 0 1 808080  "C2430"  1 ""  1 ""  0 0 0 1 34.06 1192 1192 1 0 0 2430 3 1192 2430 1192 "CCD match"  <> <> <> <> <> <>
  1193 3 0.121226 -6.262547 -5.946290 213 V "A" 24 -0.18000 -0.18000 "VAL " " CG2" 6 0 1 808080  "C2431"  1 ""  1 ""  0 0 0 1 34.06 1193 1193 1 0 0 2431 3 1193 2431 1193 "CCD match"  <> <> <> <> <> <>
  1194 25 -0.724280 -10.346987 -8.181555 214 F "A" 38 -0.50000 -0.50000 "PHE " " N  " 7 0 1 2E2EFF  "N2441"  1 ""  1 ""  0 0 0 1 32.81 1194 1194 1 0 0 2441 1 1194 2441 1194 "CCD match"  <> <> <> <> <> <>
  1195 3 -0.684944 -11.505266 -9.090780 214 F "A" 24 0.14000 0.14000 "PHE " " CA " 6 0 1 808080  "C2442"  1 ""  1 ""  0 0 0 1 32.81 1195 1195 1 0 0 2442 1 1195 2442 1195 "CCD match"  <> <> <> <> <> <>
  1196 2 -1.976903 -11.586833 -9.925483 214 F "A" 24 0.50000 0.50000 "PHE " " C  " 6 0 1 808080  "C2443"  1 ""  1 ""  0 0 0 1 32.81 1196 1196 1 0 0 2443 0 1196 2443 1196 "CCD match"  <> <> <> <> <> <>
  1197 15 -2.018642 -11.386796 -11.144366 214 F "A" 70 -0.50000 -0.50000 "PHE " " O  " 8 0 1 FF2E2E  "O2444"  1 ""  1 ""  0 0 0 1 32.81 1197 1197 1 0 0 2444 0 1197 2444 1197 "CCD match"  <> <> <> <> <> <>
  1198 3 -0.319713 -12.821089 -8.293972 214 F "A" 24 -0.00500 -0.00500 "PHE " " CB " 6 0 1 808080  "C2445"  1 ""  1 ""  0 0 0 1 32.81 1198 1198 1 0 0 2445 2 1198 2445 1198 "CCD match"  <> <> <> <> <> <>
  1199 2 -0.892821 -14.156191 -8.723503 214 F "A" 24 -0.11500 -0.11500 "PHE " " CG " 6 0 1 808080  "C2446"  1 ""  1 ""  0 0 0 1 32.81 1199 1199 1 0 0 2446 0 1199 2446 1199 "CCD match"  <> <> <> <> <> <>
  1200 2 -0.491281 -14.758734 -9.903618 214 F "A" 24 -0.11500 -0.11500 "PHE " " CD1" 6 0 1 808080  "C2447"  1 ""  1 ""  0 0 0 1 32.81 1200 1200 1 0 0 2447 1 1200 2447 1200 "CCD match"  <> <> <> <> <> <>
  1201 2 -1.929437 -14.749645 -7.915762 214 F "A" 24 -0.11500 -0.11500 "PHE " " CD2" 6 0 1 808080  "C2448"  1 ""  1 ""  0 0 0 1 32.81 1201 1201 1 0 0 2448 1 1201 2448 1201 "CCD match"  <> <> <> <> <> <>
  1202 2 -0.940119 -16.075690 -10.127073 214 F "A" 24 -0.11500 -0.11500 "PHE " " CE1" 6 0 1 808080  "C2449"  1 ""  1 ""  0 0 0 1 32.81 1202 1202 1 0 0 2449 1 1202 2449 1202 "CCD match"  <> <> <> <> <> <>
  1203 2 -2.392432 -16.034754 -8.206078 214 F "A" 24 -0.11500 -0.11500 "PHE " " CE2" 6 0 1 808080  "C2450"  1 ""  1 ""  0 0 0 1 32.81 1203 1203 1 0 0 2450 1 1203 2450 1203 "CCD match"  <> <> <> <> <> <>
  1204 2 -1.858387 -16.690386 -9.321609 214 F "A" 24 -0.11500 -0.11500 "PHE " " CZ " 6 0 1 808080  "C2451"  1 ""  1 ""  0 0 0 1 32.81 1204 1204 1 0 0 2451 1 1204 2451 1204 "CCD match"  <> <> <> <> <> <>
  1205 25 -3.156480 -11.941322 -9.341680 215 T "A" 38 -0.50000 -0.50000 "THR " " N  " 7 0 1 2E2EFF  "N2461"  1 ""  1 ""  0 0 0 1 32.69 1205 1205 1 0 0 2461 1 1205 2461 1205 "CCD match"  <> <> <> <> <> <>
  1206 3 -4.423849 -12.275422 -10.007472 215 T "A" 24 0.14000 0.14000 "THR " " CA " 6 0 1 808080  "C2462"  1 ""  1 ""  0 0 0 1 32.69 1206 1206 1 0 0 2462 1 1206 2462 1206 "CCD match"  <> <> <> <> <> <>
  1207 2 -4.973689 -11.174753 -11.018868 215 T "A" 24 0.50000 0.50000 "THR " " C  " 6 0 1 808080  "C2463"  1 ""  1 ""  0 0 0 1 32.69 1207 1207 1 0 0 2463 0 1207 2463 1207 "CCD match"  <> <> <> <> <> <>
  1208 15 -5.479455 -11.583352 -12.096059 215 T "A" 70 -0.50000 -0.50000 "THR " " O  " 8 0 1 FF2E2E  "O2464"  1 ""  1 ""  0 0 0 1 32.69 1208 1208 1 0 0 2464 0 1208 2464 1208 "CCD match"  <> <> <> <> <> <>
  1209 3 -5.537334 -12.760044 -9.043848 215 T "A" 24 0.20500 0.20500 "THR " " CB " 6 0 1 808080  "C2465"  1 ""  1 ""  0 0 0 1 32.69 1209 1209 1 0 0 2465 1 1209 2465 1209 "CCD match"  <> <> <> <> <> <>
  1210 16 -6.699558 -13.091651 -9.819646 215 T "A" 70 -0.68300 -0.68300 "THR " " OG1" 8 0 1 FF2E2E  "O2466"  1 "%UT"  13 ""  0 0 0 1 32.69 1210 1210 1 0 0 2466 1 1210 2466 1210 "CCD match"  <> <> <> <> <> <>
  1211 3 -5.949426 -11.752585 -7.986320 215 T "A" 24 -0.18000 -0.18000 "THR " " CG2" 6 0 1 808080  "C2467"  1 ""  1 ""  0 0 0 1 32.69 1211 1211 1 0 0 2467 3 1211 2467 1211 "CCD match"  <> <> <> <> <> <>
  1212 25 -4.691023 -9.908514 -10.877570 216 G "A" 38 -0.50000 -0.50000 "GLY " " N  " 7 0 1 2E2EFF  "N2475"  1 ""  1 ""  0 0 0 1 33.58 1212 1212 1 0 0 2475 1 1212 2475 1212 "CCD match"  <> <> <> <> <> <>
  1213 3 -5.126024 -8.924540 -11.859752 216 G "A" 24 0.08000 0.08000 "GLY " " CA " 6 0 1 808080  "C2476"  1 ""  1 ""  0 0 0 1 33.58 1213 1213 1 0 0 2476 2 1213 2476 1213 "CCD match"  <> <> <> <> <> <>
  1214 2 -4.355933 -9.009176 -13.186922 216 G "A" 24 0.50000 0.50000 "GLY " " C  " 6 0 1 808080  "C2477"  1 ""  1 ""  0 0 0 1 33.58 1214 1214 1 0 0 2477 0 1214 2477 1214 "CCD match"  <> <> <> <> <> <>
  1215 15 -4.957520 -8.473605 -14.064450 216 G "A" 70 -0.50000 -0.50000 "GLY " " O  " 8 0 1 FF2E2E  "O2478"  1 ""  1 ""  0 0 0 1 33.58 1215 1215 1 0 0 2478 0 1215 2478 1215 "CCD match"  <> <> <> <> <> <>
  1216 25 -3.172844 -9.696969 -13.139589 217 Q "A" 38 -0.50000 -0.50000 "GLN " " N  " 7 0 1 2E2EFF  "N2482"  1 ""  1 ""  0 0 0 1 32.28 1216 1216 1 0 0 2482 1 1216 2482 1216 "CCD match"  <> <> <> <> <> <>
  1217 3 -2.485534 -9.987757 -14.448377 217 Q "A" 24 0.14000 0.14000 "GLN " " CA " 6 0 1 808080  "C2483"  1 ""  1 ""  0 0 0 1 32.28 1217 1217 1 0 0 2483 1 1217 2483 1217 "CCD match"  <> <> <> <> <> <>
  1218 2 -3.027349 -11.247727 -15.105544 217 Q "A" 24 0.50000 0.50000 "GLN " " C  " 6 0 1 808080  "C2484"  1 ""  1 ""  0 0 0 1 32.28 1218 1218 1 0 0 2484 0 1218 2484 1218 "CCD match"  <> <> <> <> <> <>
  1219 15 -2.963339 -11.383831 -16.367183 217 Q "A" 70 -0.50000 -0.50000 "GLN " " O  " 8 0 1 FF2E2E  "O2485"  1 ""  1 ""  0 0 0 1 32.28 1219 1219 1 0 0 2485 0 1219 2485 1219 "CCD match"  <> <> <> <> <> <>
  1220 3 -0.927772 -9.955333 -14.180807 217 Q "A" 24 -0.12000 -0.12000 "GLN " " CB " 6 0 1 808080  "C2486"  1 ""  1 ""  0 0 0 1 32.28 1220 1220 1 0 0 2486 2 1220 2486 1220 "CCD match"  <> <> <> <> <> <>
  1221 3 -0.297169 -8.953237 -13.096024 217 Q "A" 24 -0.12000 -0.12000 "GLN " " CG " 6 0 1 808080  "C2487"  1 ""  1 ""  0 0 0 1 32.28 1221 1221 1 0 0 2487 2 1221 2487 1221 "CCD match"  <> <> <> <> <> <>
  1222 2 -0.387871 -7.555150 -13.485934 217 Q "A" 24 0.50000 0.50000 "GLN " " CD " 6 0 1 808080  "C2488"  1 "%UT"  13 ""  0 0 0 1 32.28 1222 1222 1 0 0 2488 0 1222 2488 1222 "CCD match"  <> "No Flip"  <> <> <> <>
  1223 15 -1.398033 -7.077356 -14.078776 217 Q "A" 70 -0.50000 -0.50000 "GLN " " OE1" 8 0 1 FF2E2E  "O2489"  1 ""  1 ""  0 0 0 1 32.28 1223 1223 1 0 0 2489 0 1223 2489 1223 "CCD match"  <> <> <> <> <> <>
  1224 25 0.609904 -6.743105 -13.178672 217 Q "A" 38 -0.76000 -0.76000 "GLN " " NE2" 7 0 1 2E2EFF  "N2490"  1 ""  1 ""  0 0 0 1 32.28 1224 1224 1 0 0 2490 2 1224 2490 1224 "CCD match"  <> <> <> <> <> <>
  1225 25 -3.693275 -12.093086 -14.263075 218 L "A" 38 -0.50000 -0.50000 "LEU " " N  " 7 0 1 2E2EFF  "N2499"  1 ""  1 ""  0 0 0 1 29.7 1225 1225 1 0 0 2499 1 1225 2499 1225 "CCD match"  <> <> <> <> <> <>
  1226 3 -4.307150 -13.391791 -14.575814 218 L "A" 24 0.14000 0.14000 "LEU " " CA " 6 0 1 808080  "C2500"  1 ""  1 ""  0 0 0 1 29.7 1226 1226 1 0 0 2500 1 1226 2500 1226 "CCD match"  <> <> <> <> <> <>
  1227 2 -5.678735 -13.070194 -15.071182 218 L "A" 24 0.50000 0.50000 "LEU " " C  " 6 0 1 808080  "C2501"  1 ""  1 ""  0 0 0 1 29.7 1227 1227 1 0 0 2501 0 1227 2501 1227 "CCD match"  <> <> <> <> <> <>
  1228 15 -5.974123 -13.331972 -16.207372 218 L "A" 70 -0.50000 -0.50000 "LEU " " O  " 8 0 1 FF2E2E  "O2502"  1 ""  1 ""  0 0 0 1 29.7 1228 1228 1 0 0 2502 0 1228 2502 1228 "CCD match"  <> <> <> <> <> <>
  1229 3 -4.278673 -14.381786 -13.380702 218 L "A" 24 -0.12000 -0.12000 "LEU " " CB " 6 0 1 808080  "C2503"  1 ""  1 ""  0 0 0 1 29.7 1229 1229 1 0 0 2503 2 1229 2503 1229 "CCD match"  <> <> <> <> <> <>
  1230 3 -3.930016 -15.868664 -13.716940 218 L "A" 24 -0.06000 -0.06000 "LEU " " CG " 6 0 1 808080  "C2504"  1 ""  1 ""  0 0 0 1 29.7 1230 1230 1 0 0 2504 1 1230 2504 1230 "CCD match"  <> <> <> <> <> <>
  1231 3 -3.644495 -16.802403 -12.498675 218 L "A" 24 -0.18000 -0.18000 "LEU " " CD1" 6 0 1 808080  "C2505"  1 ""  1 ""  0 0 0 1 29.7 1231 1231 1 0 0 2505 3 1231 2505 1231 "CCD match"  <> <> <> <> <> <>
  1232 3 -5.038946 -16.439183 -14.669114 218 L "A" 24 -0.18000 -0.18000 "LEU " " CD2" 6 0 1 808080  "C2506"  1 ""  1 ""  0 0 0 1 29.7 1232 1232 1 0 0 2506 3 1232 2506 1232 "CCD match"  <> <> <> <> <> <>
  1233 25 -6.583680 -12.317150 -14.371430 219 L "A" 38 -0.50000 -0.50000 "LEU " " N  " 7 0 1 2E2EFF  "N2518"  0 ""  1 ""  0 0 0 1 29.15 1233 1233 1 0 0 2518 1 1233 2518 1233 "CCD match"  <> <> <> <> <> <>
  1234 3 -7.848962 -11.825115 -14.893252 219 L "A" 24 0.14000 0.14000 "LEU " " CA " 6 0 1 808080  "C2519"  0 ""  1 ""  0 0 0 1 29.15 1234 1234 1 0 0 2519 1 1234 2519 1234 "CCD match"  <> <> <> <> <> <>
  1235 2 -7.637941 -10.752150 -15.949361 219 L "A" 24 0.50000 0.50000 "LEU " " C  " 6 0 1 808080  "C2520"  0 ""  1 ""  0 0 0 1 29.15 1235 1235 1 0 0 2520 0 1235 2520 1235 "CCD match"  <> <> <> <> <> <>
  1236 15 -8.476560 -10.595765 -16.877744 219 L "A" 70 -0.50000 -0.50000 "LEU " " O  " 8 0 1 FF2E2E  "O2521"  0 ""  1 ""  0 0 0 1 29.15 1236 1236 1 0 0 2521 0 1236 2521 1236 "CCD match"  <> <> <> <> <> <>
  1237 3 -8.622695 -11.282252 -13.719640 219 L "A" 24 -0.12000 -0.12000 "LEU " " CB " 6 0 1 808080  "C2522"  0 ""  1 ""  0 0 0 1 29.15 1237 1237 1 0 0 2522 2 1237 2522 1237 "CCD match"  <> <> <> <> <> <>
  1238 3 -9.206509 -12.357920 -12.725650 219 L "A" 24 -0.06000 -0.06000 "LEU " " CG " 6 0 1 808080  "C2523"  0 ""  1 ""  0 0 0 1 29.15 1238 1238 1 0 0 2523 1 1238 2523 1238 "CCD match"  <> <> <> <> <> <>
  1239 3 -9.670907 -11.648256 -11.486682 219 L "A" 24 -0.18000 -0.18000 "LEU " " CD1" 6 0 1 808080  "C2524"  0 ""  1 ""  0 0 0 1 29.15 1239 1239 1 0 0 2524 3 1239 2524 1239 "CCD match"  <> <> <> <> <> <>
  1240 3 -10.318175 -13.146221 -13.365553 219 L "A" 24 -0.18000 -0.18000 "LEU " " CD2" 6 0 1 808080  "C2525"  0 ""  1 ""  0 0 0 1 29.15 1240 1240 1 0 0 2525 3 1240 2525 1240 "CCD match"  <> <> <> <> <> <>
  1241 25 -6.482808 -10.081507 -15.927016 220 G "A" 38 -0.50000 -0.50000 "GLY " " N  " 7 0 1 2E2EFF  "N2537"  0 ""  1 ""  0 0 0 1 26.05 1241 1241 1 0 0 2537 1 1241 2537 1241 "CCD match"  <> <> <> <> <> <>
  1242 3 -5.927318 -9.247903 -17.040505 220 G "A" 24 0.08000 0.08000 "GLY " " CA " 6 0 1 808080  "C2538"  0 ""  1 ""  0 0 0 1 26.05 1242 1242 1 0 0 2538 2 1242 2538 1242 "CCD match"  <> <> <> <> <> <>
  1243 2 -5.907225 -10.030480 -18.388806 220 G "A" 24 0.50000 0.50000 "GLY " " C  " 6 0 1 808080  "C2539"  0 ""  1 ""  0 0 0 1 26.05 1243 1243 1 0 0 2539 0 1243 2539 1243 "CCD match"  <> <> <> <> <> <>
  1244 15 -5.953669 -9.294119 -19.383822 220 G "A" 70 -0.50000 -0.50000 "GLY " " O  " 8 0 1 FF2E2E  "O2540"  0 ""  1 ""  0 0 0 1 26.05 1244 1244 1 0 0 2540 0 1244 2540 1244 "CCD match"  <> <> <> <> <> <>
  1245 25 -5.820590 -11.387672 -18.423768 221 L "A" 38 -0.50000 -0.50000 "LEU " " N  " 7 0 1 2E2EFF  "N2544"  0 ""  1 ""  0 0 0 1 22.58 1245 1245 1 0 0 2544 1 1245 2544 1245 "CCD match"  <> <> <> <> <> <>
  1246 3 -5.466908 -12.040172 -19.706389 221 L "A" 24 0.14000 0.14000 "LEU " " CA " 6 0 1 808080  "C2545"  0 ""  1 ""  0 0 0 1 22.58 1246 1246 1 0 0 2545 1 1246 2545 1246 "CCD match"  <> <> <> <> <> <>
  1247 2 -6.715089 -11.874710 -20.652228 221 L "A" 24 0.50000 0.50000 "LEU " " C  " 6 0 1 808080  "C2546"  0 ""  1 ""  0 0 0 1 22.58 1247 1247 1 0 0 2546 0 1247 2546 1247 "CCD match"  <> <> <> <> <> <>
  1248 15 -7.846166 -12.205558 -20.292031 221 L "A" 70 -0.50000 -0.50000 "LEU " " O  " 8 0 1 FF2E2E  "O2547"  0 ""  1 ""  0 0 0 1 22.58 1248 1248 1 0 0 2547 0 1248 2547 1248 "CCD match"  <> <> <> <> <> <>
  1249 3 -5.114116 -13.535279 -19.418540 221 L "A" 24 -0.12000 -0.12000 "LEU " " CB " 6 0 1 808080  "C2548"  0 ""  1 ""  0 0 0 1 22.58 1249 1249 1 0 0 2548 2 1249 2548 1249 "CCD match"  <> <> <> <> <> <>
  1250 3 -3.741918 -13.831830 -18.851546 221 L "A" 24 -0.06000 -0.06000 "LEU " " CG " 6 0 1 808080  "C2549"  0 ""  1 ""  0 0 0 1 22.58 1250 1250 1 0 0 2549 1 1250 2549 1250 "CCD match"  <> <> <> <> <> <>
  1251 3 -3.665524 -15.256286 -18.336350 221 L "A" 24 -0.18000 -0.18000 "LEU " " CD1" 6 0 1 808080  "C2550"  0 ""  1 ""  0 0 0 1 22.58 1251 1251 1 0 0 2550 3 1251 2550 1251 "CCD match"  <> <> <> <> <> <>
  1252 3 -2.573405 -13.625720 -19.852281 221 L "A" 24 -0.18000 -0.18000 "LEU " " CD2" 6 0 1 808080  "C2551"  0 ""  1 ""  0 0 0 1 22.58 1252 1252 1 0 0 2551 3 1252 2551 1252 "CCD match"  <> <> <> <> <> <>
  1253 25 -6.423107 -11.470719 -21.915688 222 P "A" 38 -0.14000 -0.14000 "PRO " " N  " 7 0 1 2E2EFF  "N2563"  0 ""  1 ""  0 0 0 1 23.03 1253 1253 1 0 0 2563 0 1253 2563 1253 "CCD match"  <> <> <> <> <> <>
  1254 3 -7.377707 -11.353458 -23.070746 222 P "A" 24 0.01000 0.01000 "PRO " " CA " 6 0 1 808080  "C2564"  0 ""  1 ""  0 0 0 1 23.03 1254 1254 1 0 0 2564 1 1254 2564 1254 "CCD match"  <> <> <> <> <> <>
  1255 2 -8.348473 -12.497797 -23.411412 222 P "A" 24 0.50000 0.50000 "PRO " " C  " 6 0 1 808080  "C2565"  0 ""  1 ""  0 0 0 1 23.03 1255 1255 1 0 0 2565 0 1255 2565 1255 "CCD match"  <> <> <> <> <> <>
  1256 15 -9.478607 -12.129484 -23.769528 222 P "A" 70 -0.50000 -0.50000 "PRO " " O  " 8 0 1 FF2E2E  "O2566"  0 ""  1 ""  0 0 0 1 23.03 1256 1256 1 0 0 2566 0 1256 2566 1256 "CCD match"  <> <> <> <> <> <>
  1257 3 -6.577914 -11.014123 -24.301553 222 P "A" 24 -0.12000 -0.12000 "PRO " " CB " 6 0 1 808080  "C2567"  0 ""  1 ""  0 0 0 1 23.03 1257 1257 1 0 0 2567 2 1257 2567 1257 "CCD match"  <> <> <> <> <> <>
  1258 3 -5.474922 -10.176024 -23.602239 222 P "A" 24 -0.12000 -0.12000 "PRO " " CG " 6 0 1 808080  "C2568"  0 ""  1 ""  0 0 0 1 23.03 1258 1258 1 0 0 2568 2 1258 2568 1258 "CCD match"  <> <> <> <> <> <>
  1259 3 -5.126817 -10.805698 -22.265702 222 P "A" 24 -0.05000 -0.05000 "PRO " " CD " 6 0 1 808080  "C2569"  0 ""  1 ""  0 0 0 1 23.03 1259 1259 1 0 0 2569 2 1259 2569 1259 "CCD match"  <> <> <> <> <> <>
  1260 25 -7.914925 -13.753135 -23.298535 223 E "A" 38 -0.50000 -0.50000 "GLU " " N  " 7 0 1 2E2EFF  "N2577"  0 ""  1 ""  0 0 0 1 21.91 1260 1260 1 0 0 2577 1 1260 2577 1260 "CCD match"  <> <> <> <> <> <>
  1261 3 -8.801791 -14.905963 -23.270114 223 E "A" 24 0.14000 0.14000 "GLU " " CA " 6 0 1 808080  "C2578"  0 ""  1 ""  0 0 0 1 21.91 1261 1261 1 0 0 2578 1 1261 2578 1261 "CCD match"  <> <> <> <> <> <>
  1262 2 -9.799420 -15.075024 -22.079104 223 E "A" 24 0.50000 0.50000 "GLU " " C  " 6 0 1 808080  "C2579"  0 ""  1 ""  0 0 0 1 21.91 1262 1262 1 0 0 2579 0 1262 2579 1262 "CCD match"  <> <> <> <> <> <>
  1263 15 -10.706952 -15.899121 -22.226024 223 E "A" 70 -0.50000 -0.50000 "GLU " " O  " 8 0 1 FF2E2E  "O2580"  0 ""  1 ""  0 0 0 1 21.91 1263 1263 1 0 0 2580 0 1263 2580 1263 "CCD match"  <> <> <> <> <> <>
  1264 3 -7.858942 -16.079680 -23.397237 223 E "A" 24 -0.12000 -0.12000 "GLU " " CB " 6 0 1 808080  "C2581"  0 ""  1 ""  0 0 0 1 21.91 1264 1264 1 0 0 2581 2 1264 2581 1264 "CCD match"  <> <> <> <> <> <>
  1265 3 -6.987951 -16.006855 -24.675286 223 E "A" 24 -0.22000 -0.22000 "GLU " " CG " 6 0 1 808080  "C2582"  0 ""  1 ""  0 0 0 1 21.91 1265 1265 1 0 0 2582 2 1265 2582 1265 "CCD match"  <> <> <> <> <> <>
  1266 2 -6.163351 -17.249445 -24.847756 223 E "A" 24 0.70000 0.70000 "GLU " " CD " 6 0 1 808080  "C2583"  0 "%UT"  13 ""  0 0 0 1 21.91 1266 1266 1 0 0 2583 0 1266 2583 1266 "CCD match"  10 <> <> <> <> <>
  1267 15 -5.525722 -17.310713 -25.882262 223 E "A" 70 -0.80000 -0.80000 "GLU " " OE1" 8 0 1 FF2E2E  "O2584"  0 ""  1 ""  0 0 0 1 21.91 1267 1267 1 0 0 2584 0 1267 2584 1267 "CCD match"  <> <> <> <> <> <>
  1268 18 -6.061576 -18.090933 -23.984549 223 E "A" 70 -0.80000 -0.80000 "GLU " " OE2" 8 -1 1 FF2E2E  "O2585"  0 ""  1 ""  0 0 0 1 21.91 1268 1268 1 0 0 2585 0 1268 2585 1268 "CCD match"  <> <> <> <> <> <>
  1269 25 -9.611701 -14.419869 -20.932477 224 L "A" 38 -0.50000 -0.50000 "LEU " " N  " 7 0 1 2E2EFF  "N2592"  0 ""  1 ""  0 0 0 1 21.68 1269 1269 1 0 0 2592 1 1269 2592 1269 "CCD match"  <> <> <> <> <> <>
  1270 3 -10.435768 -14.428674 -19.695943 224 L "A" 24 0.14000 0.14000 "LEU " " CA " 6 0 1 808080  "C2593"  0 ""  1 ""  0 0 0 1 21.68 1270 1270 1 0 0 2593 1 1270 2593 1270 "CCD match"  <> <> <> <> <> <>
  1271 2 -11.387095 -13.264637 -19.724664 224 L "A" 24 0.50000 0.50000 "LEU " " C  " 6 0 1 808080  "C2594"  0 ""  1 ""  0 0 0 1 21.68 1271 1271 1 0 0 2594 0 1271 2594 1271 "CCD match"  <> <> <> <> <> <>
  1272 15 -12.340100 -13.298479 -20.479598 224 L "A" 70 -0.50000 -0.50000 "LEU " " O  " 8 0 1 FF2E2E  "O2595"  0 ""  1 ""  0 0 0 1 21.68 1272 1272 1 0 0 2595 0 1272 2595 1272 "CCD match"  <> <> <> <> <> <>
  1273 3 -9.575342 -14.636063 -18.400611 224 L "A" 24 -0.12000 -0.12000 "LEU " " CB " 6 0 1 808080  "C2596"  0 ""  1 ""  0 0 0 1 21.68 1273 1273 1 0 0 2596 2 1273 2596 1273 "CCD match"  <> <> <> <> <> <>
  1274 3 -8.590302 -15.921298 -18.462501 224 L "A" 24 -0.06000 -0.06000 "LEU " " CG " 6 0 1 808080  "C2597"  0 ""  1 ""  0 0 0 1 21.68 1274 1274 1 0 0 2597 1 1274 2597 1274 "CCD match"  <> <> <> <> <> <>
  1275 3 -7.760109 -16.002057 -17.174193 224 L "A" 24 -0.18000 -0.18000 "LEU " " CD1" 6 0 1 808080  "C2598"  0 ""  1 ""  0 0 0 1 21.68 1275 1275 1 0 0 2598 3 1275 2598 1275 "CCD match"  <> <> <> <> <> <>
  1276 3 -9.419720 -17.173254 -18.707887 224 L "A" 24 -0.18000 -0.18000 "LEU " " CD2" 6 0 1 808080  "C2599"  0 ""  1 ""  0 0 0 1 21.68 1276 1276 1 0 0 2599 3 1276 2599 1276 "CCD match"  <> <> <> <> <> <>
  1277 25 -11.084445 -12.253604 -18.914418 225 L "A" 38 -0.50000 -0.50000 "LEU " " N  " 7 0 1 2E2EFF  "N2611"  0 ""  1 ""  0 0 0 1 23.82 1277 1277 1 0 0 2611 1 1277 2611 1277 "CCD match"  <> <> <> <> <> <>
  1278 3 -11.981818 -11.095038 -18.829793 225 L "A" 24 0.14000 0.14000 "LEU " " CA " 6 0 1 808080  "C2612"  0 ""  1 ""  0 0 0 1 23.82 1278 1278 1 0 0 2612 1 1278 2612 1278 "CCD match"  <> <> <> <> <> <>
  1279 2 -11.396504 -9.844598 -19.574885 225 L "A" 24 0.50000 0.50000 "LEU " " C  " 6 0 1 808080  "C2613"  0 ""  1 ""  0 0 0 1 23.82 1279 1279 1 0 0 2613 0 1279 2613 1279 "CCD match"  <> <> <> <> <> <>
  1280 15 -12.194228 -8.953279 -19.845307 225 L "A" 70 -0.50000 -0.50000 "LEU " " O  " 8 0 1 FF2E2E  "O2614"  0 ""  1 ""  0 0 0 1 23.82 1280 1280 1 0 0 2614 0 1280 2614 1280 "CCD match"  <> <> <> <> <> <>
  1281 3 -12.372034 -10.793325 -17.311484 225 L "A" 24 -0.12000 -0.12000 "LEU " " CB " 6 0 1 808080  "C2615"  0 ""  1 ""  0 0 0 1 23.82 1281 1281 1 0 0 2615 2 1281 2615 1281 "CCD match"  <> <> <> <> <> <>
  1282 3 -12.999884 -11.886404 -16.435830 225 L "A" 24 -0.06000 -0.06000 "LEU " " CG " 6 0 1 808080  "C2616"  0 ""  1 ""  0 0 0 1 23.82 1282 1282 1 0 0 2616 1 1282 2616 1282 "CCD match"  <> <> <> <> <> <>
  1283 3 -13.462131 -11.456023 -15.045914 225 L "A" 24 -0.18000 -0.18000 "LEU " " CD1" 6 0 1 808080  "C2617"  0 ""  1 ""  0 0 0 1 23.82 1283 1283 1 0 0 2617 3 1283 2617 1283 "CCD match"  <> <> <> <> <> <>
  1284 3 -14.204334 -12.540511 -17.136893 225 L "A" 24 -0.18000 -0.18000 "LEU " " CD2" 6 0 1 808080  "C2618"  0 ""  1 ""  0 0 0 1 23.82 1284 1284 1 0 0 2618 3 1284 2618 1284 "CCD match"  <> <> <> <> <> <>
  1285 25 -10.105513 -9.825868 -19.719739 226 G "A" 38 -0.50000 -0.50000 "GLY " " N  " 7 0 1 2E2EFF  "N2630"  0 ""  1 ""  0 0 0 1 23.82 1285 1285 1 0 0 2630 1 1285 2630 1285 "CCD match"  <> <> <> <> <> <>
  1286 3 -9.417018 -8.650017 -20.134225 226 G "A" 24 0.08000 0.08000 "GLY " " CA " 6 0 1 808080  "C2631"  0 ""  1 ""  0 0 0 1 23.82 1286 1286 1 0 0 2631 2 1286 2631 1286 "CCD match"  <> <> <> <> <> <>
  1287 2 -9.590459 -8.438815 -21.642056 226 G "A" 24 0.50000 0.50000 "GLY " " C  " 6 0 1 808080  "C2632"  0 ""  1 ""  0 0 0 1 23.82 1287 1287 1 0 0 2632 0 1287 2632 1287 "CCD match"  <> <> <> <> <> <>
  1288 15 -8.642144 -8.281479 -22.366399 226 G "A" 70 -0.50000 -0.50000 "GLY " " O  " 8 0 1 FF2E2E  "O2633"  0 ""  1 ""  0 0 0 1 23.82 1288 1288 1 0 0 2633 0 1288 2633 1288 "CCD match"  <> <> <> <> <> <>
  1289 25 -10.790551 -8.216486 -22.122239 227 K "A" 38 -0.50000 -0.50000 "LYS " " N  " 7 0 1 2E2EFF  "N2637"  0 ""  1 ""  0 0 0 1 24.78 1289 1289 1 0 0 2637 1 1289 2637 1289 "CCD match"  <> <> <> <> <> <>
  1290 3 -11.101450 -7.966542 -23.589837 227 K "A" 24 0.14000 0.14000 "LYS " " CA " 6 0 1 808080  "C2638"  0 ""  1 ""  0 0 0 1 24.78 1290 1290 1 0 0 2638 1 1290 2638 1290 "CCD match"  <> <> <> <> <> <>
  1291 2 -12.217530 -6.873142 -23.733882 227 K "A" 24 0.50000 0.50000 "LYS " " C  " 6 0 1 808080  "C2639"  0 ""  1 ""  0 0 0 1 24.78 1291 1291 1 0 0 2639 0 1291 2639 1291 "CCD match"  <> <> <> <> <> <>
  1292 15 -13.027754 -6.689624 -22.829307 227 K "A" 70 -0.50000 -0.50000 "LYS " " O  " 8 0 1 FF2E2E  "O2640"  0 ""  1 ""  0 0 0 1 24.78 1292 1292 1 0 0 2640 0 1292 2640 1292 "CCD match"  <> <> <> <> <> <>
  1293 3 -11.489025 -9.361635 -24.173459 227 K "A" 24 -0.12000 -0.12000 "LYS " " CB " 6 0 1 808080  "C2641"  0 ""  1 ""  0 0 0 1 24.78 1293 1293 1 0 0 2641 2 1293 2641 1293 "CCD match"  <> <> <> <> <> <>
  1294 3 -12.797392 -10.146224 -23.736154 227 K "A" 24 -0.12000 -0.12000 "LYS " " CG " 6 0 1 808080  "C2642"  0 ""  1 ""  0 0 0 1 24.78 1294 1294 1 0 0 2642 2 1294 2642 1294 "CCD match"  <> <> <> <> <> <>
  1295 3 -13.049984 -11.477664 -24.393445 227 K "A" 24 -0.12000 -0.12000 "LYS " " CD " 6 0 1 808080  "C2643"  0 ""  1 ""  0 0 0 1 24.78 1295 1295 1 0 0 2643 2 1295 2643 1295 "CCD match"  <> <> <> <> <> <>
  1296 3 -12.798502 -12.704702 -23.445607 227 K "A" 24 0.19000 0.19000 "LYS " " CE " 6 0 1 808080  "C2644"  0 ""  1 ""  0 0 0 1 24.78 1296 1296 1 0 0 2644 2 1296 2644 1296 "CCD match"  <> <> <> <> <> <>
  1297 32 -12.731471 -14.015651 -24.178220 227 K "A" 38 -0.30000 -0.30000 "LYS " " NZ " 7 1 1 2E2EFF  "N2645"  0 "%UT"  13 ""  0 0 0 1 24.78 1297 1297 1 0 0 2645 3 1297 2645 1297 "CCD match"  <> <> <> <> <> <>
  1298 25 -12.247554 -6.333834 -24.949468 228 E "A" 38 -0.50000 -0.50000 "GLU " " N  " 7 0 1 2E2EFF  "N2659"  0 ""  1 ""  0 0 0 1 27.95 1298 1298 1 0 0 2659 1 1298 2659 1298 "CCD match"  <> <> <> <> <> <>
  1299 3 -13.221936 -5.286093 -25.326507 228 E "A" 24 0.14000 0.14000 "GLU " " CA " 6 0 1 808080  "C2660"  0 ""  1 ""  0 0 0 1 27.95 1299 1299 1 0 0 2660 1 1299 2660 1299 "CCD match"  <> <> <> <> <> <>
  1300 2 -14.706276 -5.504419 -25.043792 228 E "A" 24 0.50000 0.50000 "GLU " " C  " 6 0 1 808080  "C2661"  0 ""  1 ""  0 0 0 1 27.95 1300 1300 1 0 0 2661 0 1300 2661 1300 "CCD match"  <> <> <> <> <> <>
  1301 15 -15.361154 -4.600667 -24.629800 228 E "A" 70 -0.50000 -0.50000 "GLU " " O  " 8 0 1 FF2E2E  "O2662"  0 ""  1 ""  0 0 0 1 27.95 1301 1301 1 0 0 2662 0 1301 2662 1301 "CCD match"  <> <> <> <> <> <>
  1302 3 -12.892053 -4.968650 -26.839850 228 E "A" 24 -0.12000 -0.12000 "GLU " " CB " 6 0 1 808080  "C2663"  0 ""  1 ""  0 0 0 1 27.95 1302 1302 1 0 0 2663 2 1302 2663 1302 "CCD match"  <> <> <> <> <> <>
  1303 3 -14.030257 -4.239683 -27.623927 228 E "A" 24 -0.22000 -0.22000 "GLU " " CG " 6 0 1 808080  "C2664"  0 ""  1 ""  0 0 0 1 27.95 1303 1303 1 0 0 2664 2 1303 2664 1303 "CCD match"  <> <> <> <> <> <>
  1304 2 -14.211621 -2.741474 -27.392377 228 E "A" 24 0.70000 0.70000 "GLU " " CD " 6 0 1 808080  "C2665"  0 "%UT"  13 ""  0 0 0 1 27.95 1304 1304 1 0 0 2665 0 1304 2665 1304 "CCD match"  10 <> <> <> <> <>
  1305 15 -15.377316 -2.337483 -27.597749 228 E "A" 70 -0.80000 -0.80000 "GLU " " OE1" 8 0 1 FF2E2E  "O2666"  0 ""  1 ""  0 0 0 1 27.95 1305 1305 1 0 0 2666 0 1305 2666 1305 "CCD match"  <> <> <> <> <> <>
  1306 18 -13.340553 -1.865583 -27.097743 228 E "A" 70 -0.80000 -0.80000 "GLU " " OE2" 8 -1 1 FF2E2E  "O2667"  0 ""  1 ""  0 0 0 1 27.95 1306 1306 1 0 0 2667 0 1306 2667 1306 "CCD match"  <> <> <> <> <> <>
  1307 25 -15.165167 -6.687484 -25.243499 229 S "A" 38 -0.50000 -0.50000 "SER " " N  " 7 0 1 2E2EFF  "N2674"  0 ""  1 ""  0 0 0 1 28.44 1307 1307 1 0 0 2674 1 1307 2674 1307 "CCD match"  <> <> <> <> <> <>
  1308 3 -16.513227 -7.064464 -24.786914 229 S "A" 24 0.14000 0.14000 "SER " " CA " 6 0 1 808080  "C2675"  0 ""  1 ""  0 0 0 1 28.44 1308 1308 1 0 0 2675 1 1308 2675 1308 "CCD match"  <> <> <> <> <> <>
  1309 2 -16.782781 -7.169878 -23.234311 229 S "A" 24 0.50000 0.50000 "SER " " C  " 6 0 1 808080  "C2676"  0 ""  1 ""  0 0 0 1 28.44 1309 1309 1 0 0 2676 0 1309 2676 1309 "CCD match"  <> <> <> <> <> <>
  1310 15 -17.962959 -6.976626 -22.919673 229 S "A" 70 -0.50000 -0.50000 "SER " " O  " 8 0 1 FF2E2E  "O2677"  0 ""  1 ""  0 0 0 1 28.44 1310 1310 1 0 0 2677 0 1310 2677 1310 "CCD match"  <> <> <> <> <> <>
  1311 3 -16.829620 -8.428422 -25.402801 229 S "A" 24 0.14500 0.14500 "SER " " CB " 6 0 1 808080  "C2678"  0 ""  1 ""  0 0 0 1 28.44 1311 1311 1 0 0 2678 2 1311 2678 1311 "CCD match"  <> <> <> <> <> <>
  1312 16 -15.963983 -9.515735 -25.021928 229 S "A" 70 -0.68300 -0.68300 "SER " " OG " 8 0 1 FF2E2E  "O2679"  0 "%UT"  13 ""  0 0 0 1 28.44 1312 1312 1 0 0 2679 1 1312 2679 1312 "CCD match"  <> <> <> <> <> <>
  1313 25 -15.727537 -7.410799 -22.427390 230 T "A" 38 -0.50000 -0.50000 "THR " " N  " 7 0 1 2E2EFF  "N2685"  0 ""  1 ""  0 0 0 1 23.27 1313 1313 1 0 0 2685 1 1313 2685 1313 "CCD match"  <> <> <> <> <> <>
  1314 3 -15.890039 -7.861807 -21.027194 230 T "A" 24 0.14000 0.14000 "THR " " CA " 6 0 1 808080  "C2686"  0 ""  1 ""  0 0 0 1 23.27 1314 1314 1 0 0 2686 1 1314 2686 1314 "CCD match"  <> <> <> <> <> <>
  1315 2 -15.065996 -7.025629 -20.013387 230 T "A" 24 0.50000 0.50000 "THR " " C  " 6 0 1 808080  "C2687"  0 ""  1 ""  0 0 0 1 23.27 1315 1315 1 0 0 2687 0 1315 2687 1315 "CCD match"  <> <> <> <> <> <>
  1316 15 -15.041127 -7.420258 -18.831037 230 T "A" 70 -0.50000 -0.50000 "THR " " O  " 8 0 1 FF2E2E  "O2688"  0 ""  1 ""  0 0 0 1 23.27 1316 1316 1 0 0 2688 0 1316 2688 1316 "CCD match"  <> <> <> <> <> <>
  1317 3 -15.649782 -9.412185 -20.908704 230 T "A" 24 0.20500 0.20500 "THR " " CB " 6 0 1 808080  "C2689"  0 ""  1 ""  0 0 0 1 23.27 1317 1317 1 0 0 2689 1 1317 2689 1317 "CCD match"  <> <> <> <> <> <>
  1318 16 -16.417144 -10.023846 -21.897027 230 T "A" 70 -0.68300 -0.68300 "THR " " OG1" 8 0 1 FF2E2E  "O2690"  0 "%UT"  13 ""  0 0 0 1 23.27 1318 1318 1 0 0 2690 1 1318 2690 1318 "CCD match"  <> <> <> <> <> <>
  1319 3 -15.961784 -10.180219 -19.604585 230 T "A" 24 -0.18000 -0.18000 "THR " " CG2" 6 0 1 808080  "C2691"  0 ""  1 ""  0 0 0 1 23.27 1319 1319 1 0 0 2691 3 1319 2691 1319 "CCD match"  <> <> <> <> <> <>
  1320 25 -14.312514 -6.006222 -20.470214 231 W "A" 38 -0.50000 -0.50000 "TRP " " N  " 7 0 1 2E2EFF  "N2699"  0 ""  1 ""  0 0 0 1 22.92 1320 1320 1 0 0 2699 1 1320 2699 1320 "CCD match"  <> <> <> <> <> <>
  1321 3 -13.476980 -5.253954 -19.586450 231 W "A" 24 0.14000 0.14000 "TRP " " CA " 6 0 1 808080  "C2700"  0 ""  1 ""  0 0 0 1 22.92 1321 1321 1 0 0 2700 1 1321 2700 1321 "CCD match"  <> <> <> <> <> <>
  1322 2 -14.073424 -4.466213 -18.383597 231 W "A" 24 0.50000 0.50000 "TRP " " C  " 6 0 1 808080  "C2701"  0 ""  1 ""  0 0 0 1 22.92 1322 1322 1 0 0 2701 0 1322 2701 1322 "CCD match"  <> <> <> <> <> <>
  1323 15 -13.358082 -4.391113 -17.404393 231 W "A" 70 -0.50000 -0.50000 "TRP " " O  " 8 0 1 FF2E2E  "O2702"  0 ""  1 ""  0 0 0 1 22.92 1323 1323 1 0 0 2702 0 1323 2702 1323 "CCD match"  <> <> <> <> <> <>
  1324 3 -12.440574 -4.363020 -20.355845 231 W "A" 24 -0.12000 -0.12000 "TRP " " CB " 6 0 1 808080  "C2703"  0 ""  1 ""  0 0 0 1 22.92 1324 1324 1 0 0 2703 2 1324 2703 1324 "CCD match"  <> <> <> <> <> <>
  1325 2 -13.124912 -3.048655 -20.890281 231 W "A" 24 0.07500 0.07500 "TRP " " CG " 6 0 1 808080  "C2704"  0 ""  1 ""  0 0 0 1 22.92 1325 1325 1 0 0 2704 0 1325 2704 1325 "CCD match"  <> <> <> <> <> <>
  1326 2 -13.442442 -2.992942 -22.140197 231 W "A" 24 -0.11500 -0.11500 "TRP " " CD1" 6 0 1 808080  "C2705"  0 ""  1 ""  0 0 0 1 22.92 1326 1326 1 0 0 2705 1 1326 2705 1326 "CCD match"  <> <> <> <> <> <>
  1327 2 -13.623329 -1.785614 -20.221494 231 W "A" 24 -0.05500 -0.05500 "TRP " " CD2" 6 0 1 808080  "C2706"  0 ""  1 ""  0 0 0 1 22.92 1327 1327 1 0 0 2706 0 1327 2706 1327 "CCD match"  <> <> <> <> <> <>
  1328 25 -14.078657 -1.746664 -22.348882 231 W "A" 38 -0.57000 -0.57000 "TRP " " NE1" 7 0 1 2E2EFF  "N2707"  0 ""  1 ""  0 0 0 1 22.92 1328 1328 1 0 0 2707 1 1328 2707 1328 "CCD match"  <> <> <> <> <> <>
  1329 2 -14.313896 -1.016037 -21.190560 231 W "A" 24 0.13000 0.13000 "TRP " " CE2" 6 0 1 808080  "C2708"  0 ""  1 ""  0 0 0 1 22.92 1329 1329 1 0 0 2708 0 1329 2708 1329 "CCD match"  <> <> <> <> <> <>
  1330 2 -13.464002 -1.207651 -18.997548 231 W "A" 24 -0.11500 -0.11500 "TRP " " CE3" 6 0 1 808080  "C2709"  0 ""  1 ""  0 0 0 1 22.92 1330 1330 1 0 0 2709 1 1330 2709 1330 "CCD match"  <> <> <> <> <> <>
  1331 2 -14.878444 0.314237 -20.950927 231 W "A" 24 -0.11500 -0.11500 "TRP " " CZ2" 6 0 1 808080  "C2710"  0 ""  1 ""  0 0 0 1 22.92 1331 1331 1 0 0 2710 1 1331 2710 1331 "CCD match"  <> <> <> <> <> <>
  1332 2 -14.034466 0.068979 -18.705216 231 W "A" 24 -0.11500 -0.11500 "TRP " " CZ3" 6 0 1 808080  "C2711"  0 ""  1 ""  0 0 0 1 22.92 1332 1332 1 0 0 2711 1 1332 2711 1332 "CCD match"  <> <> <> <> <> <>
  1333 2 -14.672856 0.823955 -19.638984 231 W "A" 24 -0.11500 -0.11500 "TRP " " CH2" 6 0 1 808080  "C2712"  0 ""  1 ""  0 0 0 1 22.92 1333 1333 1 0 0 2712 1 1333 2712 1333 "CCD match"  <> <> <> <> <> <>
  1334 25 -15.339997 -4.000819 -18.320147 232 P "A" 38 -0.14000 -0.14000 "PRO " " N  " 7 0 1 2E2EFF  "N2723"  0 ""  1 ""  0 0 0 1 22.01 1334 1334 1 0 0 2723 0 1334 2723 1334 "CCD match"  <> <> <> <> <> <>
  1335 3 -15.896097 -3.421099 -17.099860 232 P "A" 24 0.01000 0.01000 "PRO " " CA " 6 0 1 808080  "C2724"  0 ""  1 ""  0 0 0 1 22.01 1335 1335 1 0 0 2724 1 1335 2724 1335 "CCD match"  <> <> <> <> <> <>
  1336 2 -16.062871 -4.462358 -16.008800 232 P "A" 24 0.50000 0.50000 "PRO " " C  " 6 0 1 808080  "C2725"  0 ""  1 ""  0 0 0 1 22.01 1336 1336 1 0 0 2725 0 1336 2725 1336 "CCD match"  <> <> <> <> <> <>
  1337 15 -15.843198 -4.194078 -14.831728 232 P "A" 70 -0.50000 -0.50000 "PRO " " O  " 8 0 1 FF2E2E  "O2726"  0 ""  1 ""  0 0 0 1 22.01 1337 1337 1 0 0 2726 0 1337 2726 1337 "CCD match"  <> <> <> <> <> <>
  1338 3 -17.244222 -2.720342 -17.448070 232 P "A" 24 -0.12000 -0.12000 "PRO " " CB " 6 0 1 808080  "C2727"  0 ""  1 ""  0 0 0 1 22.01 1338 1338 1 0 0 2727 2 1338 2727 1338 "CCD match"  <> <> <> <> <> <>
  1339 3 -17.158698 -2.743426 -18.967504 232 P "A" 24 -0.12000 -0.12000 "PRO " " CG " 6 0 1 808080  "C2728"  0 ""  1 ""  0 0 0 1 22.01 1339 1339 1 0 0 2728 2 1339 2728 1339 "CCD match"  <> <> <> <> <> <>
  1340 3 -16.286132 -3.893821 -19.352866 232 P "A" 24 -0.05000 -0.05000 "PRO " " CD " 6 0 1 808080  "C2729"  0 ""  1 ""  0 0 0 1 22.01 1340 1340 1 0 0 2729 2 1340 2729 1340 "CCD match"  <> <> <> <> <> <>
  1341 25 -16.204067 -5.720182 -16.327434 233 Y "A" 38 -0.50000 -0.50000 "TYR " " N  " 7 0 1 2E2EFF  "N2737"  0 ""  1 ""  0 0 0 1 21.63 1341 1341 1 0 0 2737 1 1341 2737 1341 "CCD match"  <> <> <> <> <> <>
  1342 3 -16.419826 -6.847888 -15.432774 233 Y "A" 24 0.14000 0.14000 "TYR " " CA " 6 0 1 808080  "C2738"  0 ""  1 ""  0 0 0 1 21.63 1342 1342 1 0 0 2738 1 1342 2738 1342 "CCD match"  <> <> <> <> <> <>
  1343 2 -15.170662 -7.284312 -14.708163 233 Y "A" 24 0.50000 0.50000 "TYR " " C  " 6 0 1 808080  "C2739"  0 ""  1 ""  0 0 0 1 21.63 1343 1343 1 0 0 2739 0 1343 2739 1343 "CCD match"  <> <> <> <> <> <>
  1344 15 -15.243707 -7.980683 -13.704035 233 Y "A" 70 -0.50000 -0.50000 "TYR " " O  " 8 0 1 FF2E2E  "O2740"  0 ""  1 ""  0 0 0 1 21.63 1344 1344 1 0 0 2740 0 1344 2740 1344 "CCD match"  <> <> <> <> <> <>
  1345 3 -17.070703 -8.088180 -16.250104 233 Y "A" 24 -0.00500 -0.00500 "TYR " " CB " 6 0 1 808080  "C2741"  0 ""  1 ""  0 0 0 1 21.63 1345 1345 1 0 0 2741 2 1345 2741 1345 "CCD match"  <> <> <> <> <> <>
  1346 2 -18.369401 -7.578493 -16.774043 233 Y "A" 24 -0.11500 -0.11500 "TYR " " CG " 6 0 1 808080  "C2742"  0 ""  1 ""  0 0 0 1 21.63 1346 1346 1 0 0 2742 0 1346 2742 1346 "CCD match"  <> <> <> <> <> <>
  1347 2 -19.450780 -7.489493 -15.850251 233 Y "A" 24 -0.11500 -0.11500 "TYR " " CD1" 6 0 1 808080  "C2743"  0 ""  1 ""  0 0 0 1 21.63 1347 1347 1 0 0 2743 1 1347 2743 1347 "CCD match"  <> <> <> <> <> <>
  1348 2 -18.546945 -7.062411 -18.058658 233 Y "A" 24 -0.11500 -0.11500 "TYR " " CD2" 6 0 1 808080  "C2744"  0 ""  1 ""  0 0 0 1 21.63 1348 1348 1 0 0 2744 1 1348 2744 1348 "CCD match"  <> <> <> <> <> <>
  1349 2 -20.680250 -6.933601 -16.298057 233 Y "A" 24 -0.11500 -0.11500 "TYR " " CE1" 6 0 1 808080  "C2745"  0 ""  1 ""  0 0 0 1 21.63 1349 1349 1 0 0 2745 1 1349 2745 1349 "CCD match"  <> <> <> <> <> <>
  1350 2 -19.792022 -6.472481 -18.519729 233 Y "A" 24 -0.11500 -0.11500 "TYR " " CE2" 6 0 1 808080  "C2746"  0 ""  1 ""  0 0 0 1 21.63 1350 1350 1 0 0 2746 1 1350 2746 1350 "CCD match"  <> <> <> <> <> <>
  1351 2 -20.904224 -6.533516 -17.661803 233 Y "A" 24 0.15000 0.15000 "TYR " " CZ " 6 0 1 808080  "C2747"  0 ""  1 ""  0 0 0 1 21.63 1351 1351 1 0 0 2747 0 1351 2747 1351 "CCD match"  <> <> <> <> <> <>
  1352 16 -22.060968 -6.123095 -18.182366 233 Y "A" 70 -0.58500 -0.58500 "TYR " " OH " 8 0 1 FF2E2E  "O2748"  0 "%UT"  13 ""  0 0 0 1 21.63 1352 1352 1 0 0 2748 1 1352 2748 1352 "CCD match"  <> <> <> <> <> <>
  1353 25 -14.071947 -6.703680 -15.072139 234 L "A" 38 -0.50000 -0.50000 "LEU " " N  " 7 0 1 2E2EFF  "N2758"  0 ""  1 ""  0 0 0 1 25 1353 1353 1 0 0 2758 1 1353 2758 1353 "CCD match"  <> <> <> <> <> <>
  1354 3 -12.822110 -6.710430 -14.188763 234 L "A" 24 0.14000 0.14000 "LEU " " CA " 6 0 1 808080  "C2759"  0 ""  1 ""  0 0 0 1 25 1354 1354 1 0 0 2759 1 1354 2759 1354 "CCD match"  <> <> <> <> <> <>
  1355 2 -13.052869 -5.897275 -12.942105 234 L "A" 24 0.50000 0.50000 "LEU " " C  " 6 0 1 808080  "C2760"  0 ""  1 ""  0 0 0 1 25 1355 1355 1 0 0 2760 0 1355 2760 1355 "CCD match"  <> <> <> <> <> <>
  1356 15 -12.406173 -6.155276 -11.953774 234 L "A" 70 -0.50000 -0.50000 "LEU " " O  " 8 0 1 FF2E2E  "O2761"  0 ""  1 ""  0 0 0 1 25 1356 1356 1 0 0 2761 0 1356 2761 1356 "CCD match"  <> <> <> <> <> <>
  1357 3 -11.684166 -6.061534 -15.013492 234 L "A" 24 -0.12000 -0.12000 "LEU " " CB " 6 0 1 808080  "C2762"  0 ""  1 ""  0 0 0 1 25 1357 1357 1 0 0 2762 2 1357 2762 1357 "CCD match"  <> <> <> <> <> <>
  1358 3 -11.017430 -6.948607 -16.048594 234 L "A" 24 -0.06000 -0.06000 "LEU " " CG " 6 0 1 808080  "C2763"  0 ""  1 ""  0 0 0 1 25 1358 1358 1 0 0 2763 1 1358 2763 1358 "CCD match"  <> <> <> <> <> <>
  1359 3 -10.011922 -6.244541 -16.952374 234 L "A" 24 -0.18000 -0.18000 "LEU " " CD1" 6 0 1 808080  "C2764"  0 ""  1 ""  0 0 0 1 25 1359 1359 1 0 0 2764 3 1359 2764 1359 "CCD match"  <> <> <> <> <> <>
  1360 3 -10.232926 -8.102574 -15.290791 234 L "A" 24 -0.18000 -0.18000 "LEU " " CD2" 6 0 1 808080  "C2765"  0 ""  1 ""  0 0 0 1 25 1360 1360 1 0 0 2765 3 1360 2765 1360 "CCD match"  <> <> <> <> <> <>
  1361 25 -14.020513 -4.972579 -12.936622 235 F "A" 38 -0.50000 -0.50000 "PHE " " N  " 7 0 1 2E2EFF  "N2777"  0 ""  1 ""  0 0 0 1 25.02 1361 1361 1 0 0 2777 1 1361 2777 1361 "CCD match"  <> <> <> <> <> <>
  1362 3 -14.360339 -4.072889 -11.881778 235 F "A" 24 0.14000 0.14000 "PHE " " CA " 6 0 1 808080  "C2778"  0 ""  1 ""  0 0 0 1 25.02 1362 1362 1 0 0 2778 1 1362 2778 1362 "CCD match"  <> <> <> <> <> <>
  1363 2 -15.508147 -4.623682 -11.036887 235 F "A" 24 0.50000 0.50000 "PHE " " C  " 6 0 1 808080  "C2779"  0 ""  1 ""  0 0 0 1 25.02 1363 1363 1 0 0 2779 0 1363 2779 1363 "CCD match"  <> <> <> <> <> <>
  1364 15 -15.654991 -4.323524 -9.844575 235 F "A" 70 -0.50000 -0.50000 "PHE " " O  " 8 0 1 FF2E2E  "O2780"  0 ""  1 ""  0 0 0 1 25.02 1364 1364 1 0 0 2780 0 1364 2780 1364 "CCD match"  <> <> <> <> <> <>
  1365 3 -14.530781 -2.545870 -12.296525 235 F "A" 24 -0.00500 -0.00500 "PHE " " CB " 6 0 1 808080  "C2781"  0 ""  1 ""  0 0 0 1 25.02 1365 1365 1 0 0 2781 2 1365 2781 1365 "CCD match"  <> <> <> <> <> <>
  1366 2 -13.366135 -1.897830 -12.956220 235 F "A" 24 -0.11500 -0.11500 "PHE " " CG " 6 0 1 808080  "C2782"  0 ""  1 ""  0 0 0 1 25.02 1366 1366 1 0 0 2782 0 1366 2782 1366 "CCD match"  <> <> <> <> <> <>
  1367 2 -12.267452 -1.599899 -12.184511 235 F "A" 24 -0.11500 -0.11500 "PHE " " CD1" 6 0 1 808080  "C2783"  0 ""  1 ""  0 0 0 1 25.02 1367 1367 1 0 0 2783 1 1367 2783 1367 "CCD match"  <> <> <> <> <> <>
  1368 2 -13.377527 -1.881585 -14.373655 235 F "A" 24 -0.11500 -0.11500 "PHE " " CD2" 6 0 1 808080  "C2784"  0 ""  1 ""  0 0 0 1 25.02 1368 1368 1 0 0 2784 1 1368 2784 1368 "CCD match"  <> <> <> <> <> <>
  1369 2 -11.080278 -1.325224 -12.876384 235 F "A" 24 -0.11500 -0.11500 "PHE " " CE1" 6 0 1 808080  "C2785"  0 ""  1 ""  0 0 0 1 25.02 1369 1369 1 0 0 2785 1 1369 2785 1369 "CCD match"  <> <> <> <> <> <>
  1370 2 -12.201579 -1.489352 -15.013204 235 F "A" 24 -0.11500 -0.11500 "PHE " " CE2" 6 0 1 808080  "C2786"  0 ""  1 ""  0 0 0 1 25.02 1370 1370 1 0 0 2786 1 1370 2786 1370 "CCD match"  <> <> <> <> <> <>
  1371 2 -11.033915 -1.238294 -14.274362 235 F "A" 24 -0.11500 -0.11500 "PHE " " CZ " 6 0 1 808080  "C2787"  0 ""  1 ""  0 0 0 1 25.02 1371 1371 1 0 0 2787 1 1371 2787 1371 "CCD match"  <> <> <> <> <> <>
  1372 25 -16.304311 -5.472017 -11.670991 236 G "A" 38 -0.50000 -0.50000 "GLY " " N  " 7 0 1 2E2EFF  "N2797"  0 ""  1 ""  0 0 0 1 26.82 1372 1372 1 0 0 2797 1 1372 2797 1372 "CCD match"  <> <> <> <> <> <>
  1373 3 -17.434581 -6.149693 -10.998553 236 G "A" 24 0.08000 0.08000 "GLY " " CA " 6 0 1 808080  "C2798"  0 ""  1 ""  0 0 0 1 26.82 1373 1373 1 0 0 2798 2 1373 2798 1373 "CCD match"  <> <> <> <> <> <>
  1374 2 -16.870189 -7.345156 -10.138251 236 G "A" 24 0.50000 0.50000 "GLY " " C  " 6 0 1 808080  "C2799"  0 ""  1 ""  0 0 0 1 26.82 1374 1374 1 0 0 2799 0 1374 2799 1374 "CCD match"  <> <> <> <> <> <>
  1375 15 -17.669462 -7.939730 -9.379002 236 G "A" 70 -0.50000 -0.50000 "GLY " " O  " 8 0 1 FF2E2E  "O2800"  0 ""  1 ""  0 0 0 1 26.82 1375 1375 1 0 0 2800 0 1375 2800 1375 "CCD match"  <> <> <> <> <> <>
  1376 25 -15.591590 -7.771183 -10.338580 237 V "A" 38 -0.50000 -0.50000 "VAL " " N  " 7 0 1 2E2EFF  "N2804"  0 ""  1 ""  0 0 0 1 26.74 1376 1376 1 0 0 2804 1 1376 2804 1376 "CCD match"  <> <> <> <> <> <>
  1377 3 -14.877185 -8.695693 -9.472062 237 V "A" 24 0.14000 0.14000 "VAL " " CA " 6 0 1 808080  "C2805"  0 ""  1 ""  0 0 0 1 26.74 1377 1377 1 0 0 2805 1 1377 2805 1377 "CCD match"  <> <> <> <> <> <>
  1378 2 -14.670261 -8.159639 -8.015573 237 V "A" 24 0.50000 0.50000 "VAL " " C  " 6 0 1 808080  "C2806"  0 ""  1 ""  0 0 0 1 26.74 1378 1378 1 0 0 2806 0 1378 2806 1378 "CCD match"  <> <> <> <> <> <>
  1379 15 -14.631811 -8.992515 -7.072072 237 V "A" 70 -0.50000 -0.50000 "VAL " " O  " 8 0 1 FF2E2E  "O2807"  0 ""  1 ""  0 0 0 1 26.74 1379 1379 1 0 0 2807 0 1379 2807 1379 "CCD match"  <> <> <> <> <> <>
  1380 3 -13.530983 -9.196990 -10.084058 237 V "A" 24 -0.06000 -0.06000 "VAL " " CB " 6 0 1 808080  "C2808"  0 ""  1 ""  0 0 0 1 26.74 1380 1380 1 0 0 2808 1 1380 2808 1380 "CCD match"  <> <> <> <> <> <>
  1381 3 -12.361982 -9.607473 -9.137838 237 V "A" 24 -0.18000 -0.18000 "VAL " " CG1" 6 0 1 808080  "C2809"  0 ""  1 ""  0 0 0 1 26.74 1381 1381 1 0 0 2809 3 1381 2809 1381 "CCD match"  <> <> <> <> <> <>
  1382 3 -13.703138 -10.349507 -11.126087 237 V "A" 24 -0.18000 -0.18000 "VAL " " CG2" 6 0 1 808080  "C2810"  0 ""  1 ""  0 0 0 1 26.74 1382 1382 1 0 0 2810 3 1382 2810 1382 "CCD match"  <> <> <> <> <> <>
  1383 25 -14.787371 -6.790539 -7.924298 238 I "A" 38 -0.50000 -0.50000 "ILE " " N  " 7 0 1 2E2EFF  "N2820"  0 ""  1 ""  0 0 0 1 29.25 1383 1383 1 0 0 2820 1 1383 2820 1383 "CCD match"  <> <> <> <> <> <>
  1384 3 -14.616098 -6.135646 -6.548593 238 I "A" 24 0.14000 0.14000 "ILE " " CA " 6 0 1 808080  "C2821"  0 ""  1 ""  0 0 0 1 29.25 1384 1384 1 0 0 2821 1 1384 2821 1384 "CCD match"  <> <> <> <> <> <>
  1385 2 -15.827485 -6.469187 -5.608773 238 I "A" 24 0.50000 0.50000 "ILE " " C  " 6 0 1 808080  "C2822"  0 ""  1 ""  0 0 0 1 29.25 1385 1385 1 0 0 2822 0 1385 2822 1385 "CCD match"  <> <> <> <> <> <>
  1386 15 -15.824001 -6.175013 -4.419392 238 I "A" 70 -0.50000 -0.50000 "ILE " " O  " 8 0 1 FF2E2E  "O2823"  0 ""  1 ""  0 0 0 1 29.25 1386 1386 1 0 0 2823 0 1386 2823 1386 "CCD match"  <> <> <> <> <> <>
  1387 3 -14.397601 -4.593667 -6.704628 238 I "A" 24 -0.06000 -0.06000 "ILE " " CB " 6 0 1 808080  "C2824"  0 ""  1 ""  0 0 0 1 29.25 1387 1387 1 0 0 2824 1 1387 2824 1387 "CCD match"  <> <> <> <> <> <>
  1388 3 -13.035573 -4.352445 -7.369840 238 I "A" 24 -0.12000 -0.12000 "ILE " " CG1" 6 0 1 808080  "C2825"  0 ""  1 ""  0 0 0 1 29.25 1388 1388 1 0 0 2825 2 1388 2825 1388 "CCD match"  <> <> <> <> <> <>
  1389 3 -14.530435 -3.805587 -5.359378 238 I "A" 24 -0.18000 -0.18000 "ILE " " CG2" 6 0 1 808080  "C2826"  0 ""  1 ""  0 0 0 1 29.25 1389 1389 1 0 0 2826 3 1389 2826 1389 "CCD match"  <> <> <> <> <> <>
  1390 3 -12.943924 -2.921079 -8.069851 238 I "A" 24 -0.18000 -0.18000 "ILE " " CD1" 6 0 1 808080  "C2827"  0 ""  1 ""  0 0 0 1 29.25 1390 1390 1 0 0 2827 3 1390 2827 1390 "CCD match"  <> <> <> <> <> <>
  1391 25 -16.926767 -6.942805 -6.153062 239 V "A" 38 -0.50000 -0.50000 "VAL " " N  " 7 0 1 2E2EFF  "N2839"  0 ""  1 ""  0 0 0 1 29.51 1391 1391 1 0 0 2839 1 1391 2839 1391 "CCD match"  <> <> <> <> <> <>
  1392 3 -18.151891 -7.300614 -5.393193 239 V "A" 24 0.14000 0.14000 "VAL " " CA " 6 0 1 808080  "C2840"  0 ""  1 ""  0 0 0 1 29.51 1392 1392 1 0 0 2840 1 1392 2840 1392 "CCD match"  <> <> <> <> <> <>
  1393 2 -17.890762 -8.517022 -4.494011 239 V "A" 24 0.50000 0.50000 "VAL " " C  " 6 0 1 808080  "C2841"  0 ""  1 ""  0 0 0 1 29.51 1393 1393 1 0 0 2841 0 1393 2841 1393 "CCD match"  <> <> <> <> <> <>
  1394 15 -18.378335 -8.573291 -3.374821 239 V "A" 70 -0.50000 -0.50000 "VAL " " O  " 8 0 1 FF2E2E  "O2842"  0 ""  1 ""  0 0 0 1 29.51 1394 1394 1 0 0 2842 0 1394 2842 1394 "CCD match"  <> <> <> <> <> <>
  1395 3 -19.335487 -7.668285 -6.336751 239 V "A" 24 -0.06000 -0.06000 "VAL " " CB " 6 0 1 808080  "C2843"  0 ""  1 ""  0 0 0 1 29.51 1395 1395 1 0 0 2843 1 1395 2843 1395 "CCD match"  <> <> <> <> <> <>
  1396 3 -20.675018 -8.200589 -5.739612 239 V "A" 24 -0.18000 -0.18000 "VAL " " CG1" 6 0 1 808080  "C2844"  0 ""  1 ""  0 0 0 1 29.51 1396 1396 1 0 0 2844 3 1396 2844 1396 "CCD match"  <> <> <> <> <> <>
  1397 3 -19.641370 -6.484373 -7.257450 239 V "A" 24 -0.18000 -0.18000 "VAL " " CG2" 6 0 1 808080  "C2845"  0 ""  1 ""  0 0 0 1 29.51 1397 1397 1 0 0 2845 3 1397 2845 1397 "CCD match"  <> <> <> <> <> <>
  1398 25 -17.247236 -9.557738 -5.057035 240 V "A" 38 -0.50000 -0.50000 "VAL " " N  " 7 0 1 2E2EFF  "N2855"  1 ""  1 ""  0 0 0 1 31.54 1398 1398 1 0 0 2855 1 1398 2855 1398 "CCD match"  <> <> <> <> <> <>
  1399 3 -17.082425 -10.820923 -4.327011 240 V "A" 24 0.14000 0.14000 "VAL " " CA " 6 0 1 808080  "C2856"  1 ""  1 ""  0 0 0 1 31.54 1399 1399 1 0 0 2856 1 1399 2856 1399 "CCD match"  <> <> <> <> <> <>
  1400 2 -16.334333 -10.756085 -2.973786 240 V "A" 24 0.50000 0.50000 "VAL " " C  " 6 0 1 808080  "C2857"  1 ""  1 ""  0 0 0 1 31.54 1400 1400 1 0 0 2857 0 1400 2857 1400 "CCD match"  <> <> <> <> <> <>
  1401 15 -16.955257 -11.137317 -1.966776 240 V "A" 70 -0.50000 -0.50000 "VAL " " O  " 8 0 1 FF2E2E  "O2858"  1 ""  1 ""  0 0 0 1 31.54 1401 1401 1 0 0 2858 0 1401 2858 1401 "CCD match"  <> <> <> <> <> <>
  1402 3 -16.517743 -11.899374 -5.219925 240 V "A" 24 -0.06000 -0.06000 "VAL " " CB " 6 0 1 808080  "C2859"  1 ""  1 ""  0 0 0 1 31.54 1402 1402 1 0 0 2859 1 1402 2859 1402 "CCD match"  <> <> <> <> <> <>
  1403 3 -15.852449 -13.112415 -4.542232 240 V "A" 24 -0.18000 -0.18000 "VAL " " CG1" 6 0 1 808080  "C2860"  1 ""  1 ""  0 0 0 1 31.54 1403 1403 1 0 0 2860 3 1403 2860 1403 "CCD match"  <> <> <> <> <> <>
  1404 3 -17.594814 -12.290264 -6.196378 240 V "A" 24 -0.18000 -0.18000 "VAL " " CG2" 6 0 1 808080  "C2861"  1 ""  1 ""  0 0 0 1 31.54 1404 1404 1 0 0 2861 3 1404 2861 1404 "CCD match"  <> <> <> <> <> <>
  1405 25 -15.120545 -10.176348 -2.874580 241 P "A" 38 -0.14000 -0.14000 "PRO " " N  " 7 0 1 2E2EFF  "N2871"  1 ""  1 ""  0 0 0 1 32.06 1405 1405 1 0 0 2871 0 1405 2871 1405 "CCD match"  <> <> <> <> <> <>
  1406 3 -14.576340 -9.717369 -1.575944 241 P "A" 24 0.01000 0.01000 "PRO " " CA " 6 0 1 808080  "C2872"  1 ""  1 ""  0 0 0 1 32.06 1406 1406 1 0 0 2872 1 1406 2872 1406 "CCD match"  <> <> <> <> <> <>
  1407 2 -15.494732 -8.977144 -0.611553 241 P "A" 24 0.50000 0.50000 "PRO " " C  " 6 0 1 808080  "C2873"  1 ""  1 ""  0 0 0 1 32.06 1407 1407 1 0 0 2873 0 1407 2873 1407 "CCD match"  <> <> <> <> <> <>
  1408 15 -15.537002 -9.349052 0.596071 241 P "A" 70 -0.50000 -0.50000 "PRO " " O  " 8 0 1 FF2E2E  "O2874"  1 ""  1 ""  0 0 0 1 32.06 1408 1408 1 0 0 2874 0 1408 2874 1408 "CCD match"  <> <> <> <> <> <>
  1409 3 -13.345558 -8.887930 -1.903047 241 P "A" 24 -0.12000 -0.12000 "PRO " " CB " 6 0 1 808080  "C2875"  1 ""  1 ""  0 0 0 1 32.06 1409 1409 1 0 0 2875 2 1409 2875 1409 "CCD match"  <> <> <> <> <> <>
  1410 3 -12.885655 -9.587120 -3.141503 241 P "A" 24 -0.12000 -0.12000 "PRO " " CG " 6 0 1 808080  "C2876"  1 ""  1 ""  0 0 0 1 32.06 1410 1410 1 0 0 2876 2 1410 2876 1410 "CCD match"  <> <> <> <> <> <>
  1411 3 -14.176914 -9.880290 -3.922905 241 P "A" 24 -0.05000 -0.05000 "PRO " " CD " 6 0 1 808080  "C2877"  1 ""  1 ""  0 0 0 1 32.06 1411 1411 1 0 0 2877 2 1411 2877 1411 "CCD match"  <> <> <> <> <> <>
  1412 25 -16.223905 -7.999658 -1.133011 242 A "A" 38 -0.50000 -0.50000 "ALA " " N  " 7 0 1 2E2EFF  "N2885"  1 ""  1 ""  0 0 0 1 31.27 1412 1412 1 0 0 2885 1 1412 2885 1412 "CCD match"  <> <> <> <> <> <>
  1413 3 -16.978530 -7.042294 -0.343578 242 A "A" 24 0.14000 0.14000 "ALA " " CA " 6 0 1 808080  "C2886"  1 ""  1 ""  0 0 0 1 31.27 1413 1413 1 0 0 2886 1 1413 2886 1413 "CCD match"  <> <> <> <> <> <>
  1414 2 -18.217365 -7.733508 0.251820 242 A "A" 24 0.50000 0.50000 "ALA " " C  " 6 0 1 808080  "C2887"  1 ""  1 ""  0 0 0 1 31.27 1414 1414 1 0 0 2887 0 1414 2887 1414 "CCD match"  <> <> <> <> <> <>
  1415 15 -18.426275 -7.512501 1.427558 242 A "A" 70 -0.50000 -0.50000 "ALA " " O  " 8 0 1 FF2E2E  "O2888"  1 ""  1 ""  0 0 0 1 31.27 1415 1415 1 0 0 2888 0 1415 2888 1415 "CCD match"  <> <> <> <> <> <>
  1416 3 -17.383201 -5.878510 -1.278517 242 A "A" 24 -0.18000 -0.18000 "ALA " " CB " 6 0 1 808080  "C2889"  1 ""  1 ""  0 0 0 1 31.27 1416 1416 1 0 0 2889 3 1416 2889 1416 "CCD match"  <> <> <> <> <> <>
  1417 25 -18.872571 -8.615248 -0.535796 243 V "A" 38 -0.50000 -0.50000 "VAL " " N  " 7 0 1 2E2EFF  "N2895"  1 ""  1 ""  0 0 0 1 33.18 1417 1417 1 0 0 2895 1 1417 2895 1417 "CCD match"  <> <> <> <> <> <>
  1418 3 -19.888952 -9.562179 -0.095195 243 V "A" 24 0.14000 0.14000 "VAL " " CA " 6 0 1 808080  "C2896"  1 ""  1 ""  0 0 0 1 33.18 1418 1418 1 0 0 2896 1 1418 2896 1418 "CCD match"  <> <> <> <> <> <>
  1419 2 -19.377071 -10.526350 0.975237 243 V "A" 24 0.50000 0.50000 "VAL " " C  " 6 0 1 808080  "C2897"  1 ""  1 ""  0 0 0 1 33.18 1419 1419 1 0 0 2897 0 1419 2897 1419 "CCD match"  <> <> <> <> <> <>
  1420 15 -20.114013 -10.789558 1.868861 243 V "A" 70 -0.50000 -0.50000 "VAL " " O  " 8 0 1 FF2E2E  "O2898"  1 ""  1 ""  0 0 0 1 33.18 1420 1420 1 0 0 2898 0 1420 2898 1420 "CCD match"  <> <> <> <> <> <>
  1421 3 -20.654889 -10.316031 -1.232434 243 V "A" 24 -0.06000 -0.06000 "VAL " " CB " 6 0 1 808080  "C2899"  1 ""  1 ""  0 0 0 1 33.18 1421 1421 1 0 0 2899 1 1421 2899 1421 "CCD match"  <> <> <> <> <> <>
  1422 3 -21.346628 -11.731481 -0.862476 243 V "A" 24 -0.18000 -0.18000 "VAL " " CG1" 6 0 1 808080  "C2900"  1 ""  1 ""  0 0 0 1 33.18 1422 1422 1 0 0 2900 3 1422 2900 1422 "CCD match"  <> <> <> <> <> <>
  1423 3 -21.673847 -9.461923 -1.962844 243 V "A" 24 -0.18000 -0.18000 "VAL " " CG2" 6 0 1 808080  "C2901"  1 ""  1 ""  0 0 0 1 33.18 1423 1423 1 0 0 2901 3 1423 2901 1423 "CCD match"  <> <> <> <> <> <>
  1424 25 -18.241466 -11.187920 0.785860 244 V "A" 38 -0.50000 -0.50000 "VAL " " N  " 7 0 1 2E2EFF  "N2911"  1 ""  1 ""  0 0 0 1 37.67 1424 1424 1 0 0 2911 1 1424 2911 1424 "CCD match"  <> <> <> <> <> <>
  1425 3 -17.655067 -12.126688 1.720477 244 V "A" 24 0.14000 0.14000 "VAL " " CA " 6 0 1 808080  "C2912"  1 ""  1 ""  0 0 0 1 37.67 1425 1425 1 0 0 2912 1 1425 2912 1425 "CCD match"  <> <> <> <> <> <>
  1426 2 -17.376130 -11.530640 3.132290 244 V "A" 24 0.50000 0.50000 "VAL " " C  " 6 0 1 808080  "C2913"  1 ""  1 ""  0 0 0 1 37.67 1426 1426 1 0 0 2913 0 1426 2913 1426 "CCD match"  <> <> <> <> <> <>
  1427 15 -17.608917 -12.121196 4.208296 244 V "A" 70 -0.50000 -0.50000 "VAL " " O  " 8 0 1 FF2E2E  "O2914"  1 ""  1 ""  0 0 0 1 37.67 1427 1427 1 0 0 2914 0 1427 2914 1427 "CCD match"  <> <> <> <> <> <>
  1428 3 -16.337264 -12.794250 1.218458 244 V "A" 24 -0.06000 -0.06000 "VAL " " CB " 6 0 1 808080  "C2915"  1 ""  1 ""  0 0 0 1 37.67 1428 1428 1 0 0 2915 1 1428 2915 1428 "CCD match"  <> <> <> <> <> <>
  1429 3 -15.576563 -13.575832 2.277452 244 V "A" 24 -0.18000 -0.18000 "VAL " " CG1" 6 0 1 808080  "C2916"  1 ""  1 ""  0 0 0 1 37.67 1429 1429 1 0 0 2916 3 1429 2916 1429 "CCD match"  <> <> <> <> <> <>
  1430 3 -16.778047 -13.691731 -0.009090 244 V "A" 24 -0.18000 -0.18000 "VAL " " CG2" 6 0 1 808080  "C2917"  1 ""  1 ""  0 0 0 1 37.67 1430 1430 1 0 0 2917 3 1430 2917 1430 "CCD match"  <> <> <> <> <> <>
  1431 25 -16.791944 -10.269848 3.080079 245 Q "A" 38 -0.50000 -0.50000 "GLN " " N  " 7 0 1 2E2EFF  "N2927"  1 ""  1 ""  0 0 0 1 37.31 1431 1431 1 0 0 2927 1 1431 2927 1431 "CCD match"  <> <> <> <> <> <>
  1432 3 -16.291202 -9.542467 4.249399 245 Q "A" 24 0.14000 0.14000 "GLN " " CA " 6 0 1 808080  "C2928"  1 ""  1 ""  0 0 0 1 37.31 1432 1432 1 0 0 2928 1 1432 2928 1432 "CCD match"  <> <> <> <> <> <>
  1433 2 -17.421470 -9.040472 5.116957 245 Q "A" 24 0.50000 0.50000 "GLN " " C  " 6 0 1 808080  "C2929"  1 ""  1 ""  0 0 0 1 37.31 1433 1433 1 0 0 2929 0 1433 2929 1433 "CCD match"  <> <> <> <> <> <>
  1434 15 -17.371721 -9.146188 6.349800 245 Q "A" 70 -0.50000 -0.50000 "GLN " " O  " 8 0 1 FF2E2E  "O2930"  1 ""  1 ""  0 0 0 1 37.31 1434 1434 1 0 0 2930 0 1434 2930 1434 "CCD match"  <> <> <> <> <> <>
  1435 3 -15.280482 -8.524159 3.720016 245 Q "A" 24 -0.12000 -0.12000 "GLN " " CB " 6 0 1 808080  "C2931"  1 ""  1 ""  0 0 0 1 37.31 1435 1435 1 0 0 2931 2 1435 2931 1435 "CCD match"  <> <> <> <> <> <>
  1436 3 -14.599651 -7.720589 4.896928 245 Q "A" 24 -0.12000 -0.12000 "GLN " " CG " 6 0 1 808080  "C2932"  1 ""  1 ""  0 0 0 1 37.31 1436 1436 1 0 0 2932 2 1436 2932 1436 "CCD match"  <> <> <> <> <> <>
  1437 2 -13.609174 -6.600130 4.508178 245 Q "A" 24 0.50000 0.50000 "GLN " " CD " 6 0 1 808080  "C2933"  1 "%UT"  13 "Flip"  0 0 0 1 37.31 1437 1437 1 0 0 2933 0 1437 2933 1437 "CCD match"  0.491058116549404 "Flip"  <> <> <> <>
  1438 15 -13.593769 -6.138307 3.383768 245 Q "A" 70 -0.50000 -0.50000 "GLN " " OE1" 8 0 1 FF2E2E  "O2934"  1 ""  1 ""  0 0 0 1 37.31 1438 1438 1 0 0 2934 0 1438 2934 1438 "CCD match"  <> <> <> <> <> <>
  1439 25 -12.756635 -6.244446 5.493285 245 Q "A" 38 -0.76000 -0.76000 "GLN " " NE2" 7 0 1 2E2EFF  "N2935"  1 ""  1 ""  0 0 0 1 37.31 1439 1439 1 0 0 2935 2 1439 2935 1439 "CCD match"  <> <> <> <> <> <>
  1440 25 -18.484432 -8.654318 4.470621 246 L "A" 38 -0.50000 -0.50000 "LEU " " N  " 7 0 1 2E2EFF  "N2944"  1 ""  1 ""  0 0 0 1 36.91 1440 1440 1 0 0 2944 1 1440 2944 1440 "CCD match"  <> <> <> <> <> <>
  1441 3 -19.729846 -8.266036 5.078557 246 L "A" 24 0.14000 0.14000 "LEU " " CA " 6 0 1 808080  "C2945"  1 ""  1 ""  0 0 0 1 36.91 1441 1441 1 0 0 2945 1 1441 2945 1441 "CCD match"  <> <> <> <> <> <>
  1442 2 -20.319148 -9.430766 5.903489 246 L "A" 24 0.50000 0.50000 "LEU " " C  " 6 0 1 808080  "C2946"  1 ""  1 ""  0 0 0 1 36.91 1442 1442 1 0 0 2946 0 1442 2946 1442 "CCD match"  <> <> <> <> <> <>
  1443 15 -20.866952 -9.231068 6.975214 246 L "A" 70 -0.50000 -0.50000 "LEU " " O  " 8 0 1 FF2E2E  "O2947"  1 ""  1 ""  0 0 0 1 36.91 1443 1443 1 0 0 2947 0 1443 2947 1443 "CCD match"  <> <> <> <> <> <>
  1444 3 -20.840095 -7.876023 3.988756 246 L "A" 24 -0.12000 -0.12000 "LEU " " CB " 6 0 1 808080  "C2948"  1 ""  1 ""  0 0 0 1 36.91 1444 1444 1 0 0 2948 2 1444 2948 1444 "CCD match"  <> <> <> <> <> <>
  1445 3 -22.306224 -7.634734 4.304777 246 L "A" 24 -0.06000 -0.06000 "LEU " " CG " 6 0 1 808080  "C2949"  1 ""  1 ""  0 0 0 1 36.91 1445 1445 1 0 0 2949 1 1445 2949 1445 "CCD match"  <> <> <> <> <> <>
  1446 3 -22.601764 -6.486176 5.319094 246 L "A" 24 -0.18000 -0.18000 "LEU " " CD1" 6 0 1 808080  "C2950"  1 ""  1 ""  0 0 0 1 36.91 1446 1446 1 0 0 2950 3 1446 2950 1446 "CCD match"  <> <> <> <> <> <>
  1447 3 -22.948880 -7.362738 3.031584 246 L "A" 24 -0.18000 -0.18000 "LEU " " CD2" 6 0 1 808080  "C2951"  1 ""  1 ""  0 0 0 1 36.91 1447 1447 1 0 0 2951 3 1447 2951 1447 "CCD match"  <> <> <> <> <> <>
  1448 25 -20.117654 -10.644120 5.307525 247 L "A" 38 -0.50000 -0.50000 "LEU " " N  " 7 0 1 2E2EFF  "N2963"  1 ""  1 ""  0 0 0 1 42.94 1448 1448 1 0 0 2963 1 1448 2963 1448 "CCD match"  <> <> <> <> <> <>
  1449 3 -20.670070 -11.866979 5.848847 247 L "A" 24 0.14000 0.14000 "LEU " " CA " 6 0 1 808080  "C2964"  1 ""  1 ""  0 0 0 1 42.94 1449 1449 1 0 0 2964 1 1449 2964 1449 "CCD match"  <> <> <> <> <> <>
  1450 2 -19.798496 -12.358311 6.978173 247 L "A" 24 0.50000 0.50000 "LEU " " C  " 6 0 1 808080  "C2965"  1 ""  1 ""  0 0 0 1 42.94 1450 1450 1 0 0 2965 0 1450 2965 1450 "CCD match"  <> <> <> <> <> <>
  1451 15 -20.216367 -13.207241 7.777085 247 L "A" 70 -0.50000 -0.50000 "LEU " " O  " 8 0 1 FF2E2E  "O2966"  1 ""  1 ""  0 0 0 1 42.94 1451 1451 1 0 0 2966 0 1451 2966 1451 "CCD match"  <> <> <> <> <> <>
  1452 3 -20.928832 -12.859090 4.676858 247 L "A" 24 -0.12000 -0.12000 "LEU " " CB " 6 0 1 808080  "C2967"  1 ""  1 ""  0 0 0 1 42.94 1452 1452 1 0 0 2967 2 1452 2967 1452 "CCD match"  <> <> <> <> <> <>
  1453 3 -21.602783 -14.239587 4.961359 247 L "A" 24 -0.06000 -0.06000 "LEU " " CG " 6 0 1 808080  "C2968"  1 ""  1 ""  0 0 0 1 42.94 1453 1453 1 0 0 2968 1 1453 2968 1453 "CCD match"  <> <> <> <> <> <>
  1454 3 -22.986814 -14.165010 5.687876 247 L "A" 24 -0.18000 -0.18000 "LEU " " CD1" 6 0 1 808080  "C2969"  1 ""  1 ""  0 0 0 1 42.94 1454 1454 1 0 0 2969 3 1454 2969 1454 "CCD match"  <> <> <> <> <> <>
  1455 3 -21.790225 -14.945623 3.626016 247 L "A" 24 -0.18000 -0.18000 "LEU " " CD2" 6 0 1 808080  "C2970"  1 ""  1 ""  0 0 0 1 42.94 1455 1455 1 0 0 2970 3 1455 2970 1455 "CCD match"  <> <> <> <> <> <>
  1456 25 -18.584041 -11.881676 7.116509 248 S "A" 38 -0.50000 -0.50000 "SER " " N  " 7 0 1 2E2EFF  "N2982"  1 ""  1 ""  0 0 0 1 48.92 1456 1456 1 0 0 2982 1 1456 2982 1456 "CCD match"  <> <> <> <> <> <>
  1457 3 -17.684524 -12.263049 8.179588 248 S "A" 24 0.14000 0.14000 "SER " " CA " 6 0 1 808080  "C2983"  1 ""  1 ""  0 0 0 1 48.92 1457 1457 1 0 0 2983 1 1457 2983 1457 "CCD match"  <> <> <> <> <> <>
  1458 2 -17.833013 -11.302552 9.437312 248 S "A" 24 0.50000 0.50000 "SER " " C  " 6 0 1 808080  "C2984"  1 ""  1 ""  0 0 0 1 48.92 1458 1458 1 0 0 2984 0 1458 2984 1458 "CCD match"  <> <> <> <> <> <>
  1459 15 -18.102905 -11.842578 10.506911 248 S "A" 70 -0.50000 -0.50000 "SER " " O  " 8 0 1 FF2E2E  "O2985"  1 ""  1 ""  0 0 0 1 48.92 1459 1459 1 0 0 2985 0 1459 2985 1459 "CCD match"  <> <> <> <> <> <>
  1460 3 -16.255668 -12.282624 7.673444 248 S "A" 24 0.14500 0.14500 "SER " " CB " 6 0 1 808080  "C2986"  1 ""  1 ""  0 0 0 1 48.92 1460 1460 1 0 0 2986 2 1460 2986 1460 "CCD match"  <> <> <> <> <> <>
  1461 16 -16.236381 -13.280463 6.621040 248 S "A" 70 -0.68300 -0.68300 "SER " " OG " 8 0 1 FF2E2E  "O2987"  1 "%UT"  13 ""  0 0 0 1 48.92 1461 1461 1 0 0 2987 1 1461 2987 1461 "CCD match"  <> <> <> <> <> <>
  1462 25 -17.863712 -9.981664 9.240940 249 L "A" 38 -0.50000 -0.50000 "LEU " " N  " 7 0 1 2E2EFF  "N2993"  0 ""  1 ""  0 0 0 1 49.28 1462 1462 1 0 0 2993 1 1462 2993 1462 "CCD match"  <> <> <> <> <> <>
  1463 3 -17.865791 -8.979846 10.247259 249 L "A" 24 0.14000 0.14000 "LEU " " CA " 6 0 1 808080  "C2994"  0 ""  1 ""  0 0 0 1 49.28 1463 1463 1 0 0 2994 1 1463 2994 1463 "CCD match"  <> <> <> <> <> <>
  1464 2 -18.896850 -8.936277 11.351756 249 L "A" 24 0.50000 0.50000 "LEU " " C  " 6 0 1 808080  "C2995"  0 ""  1 ""  0 0 0 1 49.28 1464 1464 1 0 0 2995 0 1464 2995 1464 "CCD match"  <> <> <> <> <> <>
  1465 15 -18.529615 -8.437553 12.427310 249 L "A" 70 -0.50000 -0.50000 "LEU " " O  " 8 0 1 FF2E2E  "O2996"  0 ""  1 ""  0 0 0 1 49.28 1465 1465 1 0 0 2996 0 1465 2996 1465 "CCD match"  <> <> <> <> <> <>
  1466 3 -17.765043 -7.674608 9.516833 249 L "A" 24 -0.12000 -0.12000 "LEU " " CB " 6 0 1 808080  "C2997"  0 ""  1 ""  0 0 0 1 49.28 1466 1466 1 0 0 2997 2 1466 2997 1466 "CCD match"  <> <> <> <> <> <>
  1467 3 -16.372293 -7.441057 8.857695 249 L "A" 24 -0.06000 -0.06000 "LEU " " CG " 6 0 1 808080  "C2998"  0 ""  1 ""  0 0 0 1 49.28 1467 1467 1 0 0 2998 1 1467 2998 1467 "CCD match"  <> <> <> <> <> <>
  1468 3 -16.475202 -6.196675 7.988691 249 L "A" 24 -0.18000 -0.18000 "LEU " " CD1" 6 0 1 808080  "C2999"  0 ""  1 ""  0 0 0 1 49.28 1468 1468 1 0 0 2999 3 1468 2999 1468 "CCD match"  <> <> <> <> <> <>
  1469 3 -15.306542 -7.219425 10.013026 249 L "A" 24 -0.18000 -0.18000 "LEU " " CD2" 6 0 1 808080  "C3000"  0 ""  1 ""  0 0 0 1 49.28 1469 1469 1 0 0 3000 3 1469 3000 1469 "CCD match"  <> <> <> <> <> <>
  1470 25 -20.165687 -9.377632 11.153285 250 P "A" 38 -0.14000 -0.14000 "PRO " " N  " 7 0 1 2E2EFF  "N3012"  0 ""  1 ""  0 0 0 1 50.73 1470 1470 1 0 0 3012 0 1470 3012 1470 "CCD match"  <> <> <> <> <> <>
  1471 3 -21.046300 -9.464373 12.277607 250 P "A" 24 0.01000 0.01000 "PRO " " CA " 6 0 1 808080  "C3013"  0 ""  1 ""  0 0 0 1 50.73 1471 1471 1 0 0 3013 1 1471 3013 1471 "CCD match"  <> <> <> <> <> <>
  1472 2 -20.492400 -10.513400 13.243982 250 P "A" 24 0.50000 0.50000 "PRO " " C  " 6 0 1 808080  "C3014"  0 ""  1 ""  0 0 0 1 50.73 1472 1472 1 0 0 3014 0 1472 3014 1472 "CCD match"  <> <> <> <> <> <>
  1473 15 -20.630811 -10.301688 14.421010 250 P "A" 70 -0.50000 -0.50000 "PRO " " O  " 8 0 1 FF2E2E  "O3015"  0 ""  1 ""  0 0 0 1 50.73 1473 1473 1 0 0 3015 0 1473 3015 1473 "CCD match"  <> <> <> <> <> <>
  1474 3 -22.370866 -9.771845 11.691350 250 P "A" 24 -0.12000 -0.12000 "PRO " " CB " 6 0 1 808080  "C3016"  0 ""  1 ""  0 0 0 1 50.73 1474 1474 1 0 0 3016 2 1474 3016 1474 "CCD match"  <> <> <> <> <> <>
  1475 3 -22.249652 -10.088068 10.238769 250 P "A" 24 -0.12000 -0.12000 "PRO " " CG " 6 0 1 808080  "C3017"  0 ""  1 ""  0 0 0 1 50.73 1475 1475 1 0 0 3017 2 1475 3017 1475 "CCD match"  <> <> <> <> <> <>
  1476 3 -20.839387 -9.605090 9.898112 250 P "A" 24 -0.05000 -0.05000 "PRO " " CD " 6 0 1 808080  "C3018"  0 ""  1 ""  0 0 0 1 50.73 1476 1476 1 0 0 3018 2 1476 3018 1476 "CCD match"  <> <> <> <> <> <>
  1477 25 -20.034084 -11.696180 12.813984 251 F "A" 38 -0.50000 -0.50000 "PHE " " N  " 7 0 1 2E2EFF  "N3026"  0 ""  1 ""  0 0 0 1 56.87 1477 1477 1 0 0 3026 1 1477 3026 1477 "CCD match"  <> <> <> <> <> <>
  1478 3 -19.680045 -12.890093 13.658422 251 F "A" 24 0.14000 0.14000 "PHE " " CA " 6 0 1 808080  "C3027"  0 ""  1 ""  0 0 0 1 56.87 1478 1478 1 0 0 3027 1 1478 3027 1478 "CCD match"  <> <> <> <> <> <>
  1479 2 -18.334380 -12.735285 14.329634 251 F "A" 24 0.50000 0.50000 "PHE " " C  " 6 0 1 808080  "C3028"  0 ""  1 ""  0 0 0 1 56.87 1479 1479 1 0 0 3028 0 1479 3028 1479 "CCD match"  <> <> <> <> <> <>
  1480 15 -18.133758 -13.375849 15.365157 251 F "A" 70 -0.50000 -0.50000 "PHE " " O  " 8 0 1 FF2E2E  "O3029"  0 ""  1 ""  0 0 0 1 56.87 1480 1480 1 0 0 3029 0 1480 3029 1480 "CCD match"  <> <> <> <> <> <>
  1481 3 -19.757156 -14.180177 12.828674 251 F "A" 24 -0.00500 -0.00500 "PHE " " CB " 6 0 1 808080  "C3030"  0 ""  1 ""  0 0 0 1 56.87 1481 1481 1 0 0 3030 2 1481 3030 1481 "CCD match"  <> <> <> <> <> <>
  1482 2 -20.988054 -14.483531 11.997687 251 F "A" 24 -0.11500 -0.11500 "PHE " " CG " 6 0 1 808080  "C3031"  0 ""  1 ""  0 0 0 1 56.87 1482 1482 1 0 0 3031 0 1482 3031 1482 "CCD match"  <> <> <> <> <> <>
  1483 2 -22.134580 -14.798892 12.738677 251 F "A" 24 -0.11500 -0.11500 "PHE " " CD1" 6 0 1 808080  "C3032"  0 ""  1 ""  0 0 0 1 56.87 1483 1483 1 0 0 3032 1 1483 3032 1483 "CCD match"  <> <> <> <> <> <>
  1484 2 -21.058856 -14.255717 10.676656 251 F "A" 24 -0.11500 -0.11500 "PHE " " CD2" 6 0 1 808080  "C3033"  0 ""  1 ""  0 0 0 1 56.87 1484 1484 1 0 0 3033 1 1484 3033 1484 "CCD match"  <> <> <> <> <> <>
  1485 2 -23.348846 -14.814280 12.093165 251 F "A" 24 -0.11500 -0.11500 "PHE " " CE1" 6 0 1 808080  "C3034"  0 ""  1 ""  0 0 0 1 56.87 1485 1485 1 0 0 3034 1 1485 3034 1485 "CCD match"  <> <> <> <> <> <>
  1486 2 -22.289703 -14.405262 9.968196 251 F "A" 24 -0.11500 -0.11500 "PHE " " CE2" 6 0 1 808080  "C3035"  0 ""  1 ""  0 0 0 1 56.87 1486 1486 1 0 0 3035 1 1486 3035 1486 "CCD match"  <> <> <> <> <> <>
  1487 2 -23.425319 -14.703923 10.714941 251 F "A" 24 -0.11500 -0.11500 "PHE " " CZ " 6 0 1 808080  "C3036"  0 ""  1 ""  0 0 0 1 56.87 1487 1487 1 0 0 3036 1 1487 3036 1487 "CCD match"  <> <> <> <> <> <>
  1488 25 -17.583364 -11.816777 13.796669 252 L "A" 38 -0.50000 -0.50000 "LEU " " N  " 7 0 1 2E2EFF  "N3046"  0 ""  1 ""  0 0 0 1 58.03 1488 1488 1 0 0 3046 1 1488 3046 1488 "CCD match"  <> <> <> <> <> <>
  1489 3 -16.339809 -11.459867 14.309575 252 L "A" 24 0.14000 0.14000 "LEU " " CA " 6 0 1 808080  "C3047"  0 ""  1 ""  0 0 0 1 58.03 1489 1489 1 0 0 3047 1 1489 3047 1489 "CCD match"  <> <> <> <> <> <>
  1490 2 -16.542859 -10.416775 15.323991 252 L "A" 24 0.50000 0.50000 "LEU " " C  " 6 0 1 808080  "C3048"  0 ""  1 ""  0 0 0 1 58.03 1490 1490 1 0 0 3048 0 1490 3048 1490 "CCD match"  <> <> <> <> <> <>
  1491 15 -17.132564 -9.409414 14.990414 252 L "A" 70 -0.50000 -0.50000 "LEU " " O  " 8 0 1 FF2E2E  "O3049"  0 ""  1 ""  0 0 0 1 58.03 1491 1491 1 0 0 3049 0 1491 3049 1491 "CCD match"  <> <> <> <> <> <>
  1492 3 -15.490534 -11.036787 13.107702 252 L "A" 24 -0.12000 -0.12000 "LEU " " CB " 6 0 1 808080  "C3050"  0 ""  1 ""  0 0 0 1 58.03 1492 1492 1 0 0 3050 2 1492 3050 1492 "CCD match"  <> <> <> <> <> <>
  1493 3 -15.126756 -12.190224 12.127721 252 L "A" 24 -0.06000 -0.06000 "LEU " " CG " 6 0 1 808080  "C3051"  0 ""  1 ""  0 0 0 1 58.03 1493 1493 1 0 0 3051 1 1493 3051 1493 "CCD match"  <> <> <> <> <> <>
  1494 3 -14.311429 -11.777301 10.944819 252 L "A" 24 -0.18000 -0.18000 "LEU " " CD1" 6 0 1 808080  "C3052"  0 ""  1 ""  0 0 0 1 58.03 1494 1494 1 0 0 3052 3 1494 3052 1494 "CCD match"  <> <> <> <> <> <>
  1495 3 -14.346872 -13.372832 12.822185 252 L "A" 24 -0.18000 -0.18000 "LEU " " CD2" 6 0 1 808080  "C3053"  0 ""  1 ""  0 0 0 1 58.03 1495 1495 1 0 0 3053 3 1495 3053 1495 "CCD match"  <> <> <> <> <> <>
  1496 25 -16.119609 -10.637743 16.587703 253 P "A" 38 -0.14000 -0.14000 "PRO " " N  " 7 0 1 2E2EFF  "N3065"  0 ""  1 ""  0 0 0 1 67.54 1496 1496 1 0 0 3065 0 1496 3065 1496 "CCD match"  <> <> <> <> <> <>
  1497 3 -16.291927 -9.701680 17.697715 253 P "A" 24 0.01000 0.01000 "PRO " " CA " 6 0 1 808080  "C3066"  0 ""  1 ""  0 0 0 1 67.54 1497 1497 1 0 0 3066 1 1497 3066 1497 "CCD match"  <> <> <> <> <> <>
  1498 2 -15.286923 -8.494101 17.583808 253 P "A" 24 0.50000 0.50000 "PRO " " C  " 6 0 1 808080  "C3067"  0 ""  1 ""  0 0 0 1 67.54 1498 1498 1 0 0 3067 0 1498 3067 1498 "CCD match"  <> <> <> <> <> <>
  1499 15 -14.141090 -8.730402 17.124753 253 P "A" 70 -0.50000 -0.50000 "PRO " " O  " 8 0 1 FF2E2E  "O3068"  0 ""  1 ""  0 0 0 1 67.54 1499 1499 1 0 0 3068 0 1499 3068 1499 "CCD match"  <> <> <> <> <> <>
  1500 3 -16.103210 -10.445611 18.936294 253 P "A" 24 -0.12000 -0.12000 "PRO " " CB " 6 0 1 808080  "C3069"  0 ""  1 ""  0 0 0 1 67.54 1500 1500 1 0 0 3069 2 1500 3069 1500 "CCD match"  <> <> <> <> <> <>
  1501 3 -15.165332 -11.520822 18.664014 253 P "A" 24 -0.12000 -0.12000 "PRO " " CG " 6 0 1 808080  "C3070"  0 ""  1 ""  0 0 0 1 67.54 1501 1501 1 0 0 3070 2 1501 3070 1501 "CCD match"  <> <> <> <> <> <>
  1502 3 -15.430590 -11.831895 17.150319 253 P "A" 24 -0.05000 -0.05000 "PRO " " CD " 6 0 1 808080  "C3071"  0 ""  1 ""  0 0 0 1 67.54 1502 1502 1 0 0 3071 2 1502 3071 1502 "CCD match"  <> <> <> <> <> <>
  1503 25 -15.717581 -7.263959 17.876020 254 D "A" 38 -0.50000 -0.50000 "ASP " " N  " 7 0 1 2E2EFF  "N3079"  0 ""  1 ""  0 0 0 1 66.25 1503 1503 1 0 0 3079 1 1503 3079 1503 "CCD match"  <> <> <> <> <> <>
  1504 3 -14.983675 -6.005030 17.745160 254 D "A" 24 0.14000 0.14000 "ASP " " CA " 6 0 1 808080  "C3080"  0 ""  1 ""  0 0 0 1 66.25 1504 1504 1 0 0 3080 1 1504 3080 1504 "CCD match"  <> <> <> <> <> <>
  1505 2 -13.590644 -5.997842 18.445588 254 D "A" 24 0.50000 0.50000 "ASP " " C  " 6 0 1 808080  "C3081"  0 ""  1 ""  0 0 0 1 66.25 1505 1505 1 0 0 3081 0 1505 3081 1505 "CCD match"  <> <> <> <> <> <>
  1506 15 -13.479650 -6.904383 19.334415 254 D "A" 70 -0.50000 -0.50000 "ASP " " O  " 8 0 1 FF2E2E  "O3082"  0 ""  1 ""  0 0 0 1 66.25 1506 1506 1 0 0 3082 0 1506 3082 1506 "CCD match"  <> <> <> <> <> <>
  1507 3 -15.737713 -4.704663 18.127816 254 D "A" 24 -0.22000 -0.22000 "ASP " " CB " 6 0 1 808080  "C3083"  0 ""  1 ""  0 0 0 1 66.25 1507 1507 1 0 0 3083 2 1507 3083 1507 "CCD match"  <> <> <> <> <> <>
  1508 2 -15.455857 -3.397308 17.462951 254 D "A" 24 0.70000 0.70000 "ASP " " CG " 6 0 1 808080  "C3084"  0 "%UT"  13 ""  0 0 0 1 66.25 1508 1508 1 0 0 3084 0 1508 3084 1508 "CCD match"  9.96502440729704 <> <> <> <> <>
  1509 15 -14.551569 -3.267381 16.557456 254 D "A" 70 -0.80000 -0.80000 "ASP " " OD1" 8 0 1 FF2E2E  "O3085"  0 ""  1 ""  0 0 0 1 66.25 1509 1509 1 0 0 3085 0 1509 3085 1509 "CCD match"  <> <> <> <> <> <>
  1510 18 -16.206651 -2.414408 17.785613 254 D "A" 70 -0.80000 -0.80000 "ASP " " OD2" 8 -1 1 FF2E2E  "O3086"  0 ""  1 ""  0 0 0 1 66.25 1510 1510 1 0 0 3086 0 1510 3086 1510 "CCD match"  <> <> <> <> <> <>
  1511 25 -12.689472 -5.027837 18.209094 255 S "A" 38 -0.50000 -0.50000 "SER " " N  " 7 0 1 2E2EFF  "N3091"  0 ""  1 ""  0 0 0 1 70.38 1511 1511 1 0 0 3091 1 1511 3091 1511 "CCD match"  <> <> <> <> <> <>
  1512 3 -11.413046 -4.942292 19.026866 255 S "A" 24 0.14000 0.14000 "SER " " CA " 6 0 1 808080  "C3092"  0 ""  1 ""  0 0 0 1 70.38 1512 1512 1 0 0 3092 1 1512 3092 1512 "CCD match"  <> <> <> <> <> <>
  1513 2 -11.749660 -4.873894 20.569226 255 S "A" 24 0.50000 0.50000 "SER " " C  " 6 0 1 808080  "C3093"  0 ""  1 ""  0 0 0 1 70.38 1513 1513 1 0 0 3093 0 1513 3093 1513 "CCD match"  <> <> <> <> <> <>
  1514 15 -12.562375 -4.038714 21.011724 255 S "A" 70 -0.50000 -0.50000 "SER " " O  " 8 0 1 FF2E2E  "O3094"  0 ""  1 ""  0 0 0 1 70.38 1514 1514 1 0 0 3094 0 1514 3094 1514 "CCD match"  <> <> <> <> <> <>
  1515 3 -10.841737 -3.562698 18.653171 255 S "A" 24 0.14500 0.14500 "SER " " CB " 6 0 1 808080  "C3095"  0 ""  1 ""  0 0 0 1 70.38 1515 1515 1 0 0 3095 2 1515 3095 1515 "CCD match"  <> <> <> <> <> <>
  1516 16 -9.664740 -3.419066 19.471969 255 S "A" 70 -0.68300 -0.68300 "SER " " OG " 8 0 1 FF2E2E  "O3096"  0 "%UT"  13 ""  0 0 0 1 70.38 1516 1516 1 0 0 3096 1 1516 3096 1516 "CCD match"  <> <> <> <> <> <>
  1517 25 -11.289130 -5.830467 21.355956 256 P "A" 38 -0.14000 -0.14000 "PRO " " N  " 7 0 1 2E2EFF  "N3102"  0 ""  1 ""  0 0 0 1 75.96 1517 1517 1 0 0 3102 0 1517 3102 1517 "CCD match"  <> <> <> <> <> <>
  1518 3 -11.402774 -5.736106 22.854957 256 P "A" 24 0.01000 0.01000 "PRO " " CA " 6 0 1 808080  "C3103"  0 ""  1 ""  0 0 0 1 75.96 1518 1518 1 0 0 3103 1 1518 3103 1518 "CCD match"  <> <> <> <> <> <>
  1519 2 -10.611151 -4.615725 23.592034 256 P "A" 24 0.50000 0.50000 "PRO " " C  " 6 0 1 808080  "C3104"  0 ""  1 ""  0 0 0 1 75.96 1519 1519 1 0 0 3104 0 1519 3104 1519 "CCD match"  <> <> <> <> <> <>
  1520 15 -11.067529 -4.401022 24.698461 256 P "A" 70 -0.50000 -0.50000 "PRO " " O  " 8 0 1 FF2E2E  "O3105"  0 ""  1 ""  0 0 0 1 75.96 1520 1520 1 0 0 3105 0 1520 3105 1520 "CCD match"  <> <> <> <> <> <>
  1521 3 -10.910047 -7.067543 23.301217 256 P "A" 24 -0.12000 -0.12000 "PRO " " CB " 6 0 1 808080  "C3106"  0 ""  1 ""  0 0 0 1 75.96 1521 1521 1 0 0 3106 2 1521 3106 1521 "CCD match"  <> <> <> <> <> <>
  1522 3 -10.501860 -7.946429 22.153258 256 P "A" 24 -0.12000 -0.12000 "PRO " " CG " 6 0 1 808080  "C3107"  0 ""  1 ""  0 0 0 1 75.96 1522 1522 1 0 0 3107 2 1522 3107 1522 "CCD match"  <> <> <> <> <> <>
  1523 3 -10.531650 -6.986964 21.011687 256 P "A" 24 -0.05000 -0.05000 "PRO " " CD " 6 0 1 808080  "C3108"  0 ""  1 ""  0 0 0 1 75.96 1523 1523 1 0 0 3108 2 1523 3108 1523 "CCD match"  <> <> <> <> <> <>
  1524 25 -9.554620 -4.092291 22.961093 257 R "A" 38 -0.50000 -0.50000 "ARG " " N  " 7 0 1 2E2EFF  "N3116"  0 ""  1 ""  0 0 0 1 79.61 1524 1524 1 0 0 3116 1 1524 3116 1524 "CCD match"  <> <> <> <> <> <>
  1525 3 -8.955219 -2.873484 23.492875 257 R "A" 24 0.14000 0.14000 "ARG " " CA " 6 0 1 808080  "C3117"  0 ""  1 ""  0 0 0 1 79.61 1525 1525 1 0 0 3117 1 1525 3117 1525 "CCD match"  <> <> <> <> <> <>
  1526 2 -9.849907 -1.605554 23.312657 257 R "A" 24 0.50000 0.50000 "ARG " " C  " 6 0 1 808080  "C3118"  0 ""  1 ""  0 0 0 1 79.61 1526 1526 1 0 0 3118 0 1526 3118 1526 "CCD match"  <> <> <> <> <> <>
  1527 15 -10.005540 -0.891998 24.304051 257 R "A" 70 -0.50000 -0.50000 "ARG " " O  " 8 0 1 FF2E2E  "O3119"  0 ""  1 ""  0 0 0 1 79.61 1527 1527 1 0 0 3119 0 1527 3119 1527 "CCD match"  <> <> <> <> <> <>
  1528 3 -7.520078 -2.621398 22.816915 257 R "A" 24 -0.12000 -0.12000 "ARG " " CB " 6 0 1 808080  "C3120"  0 ""  1 ""  0 0 0 1 79.61 1528 1528 1 0 0 3120 2 1528 3120 1528 "CCD match"  <> <> <> <> <> <>
  1529 3 -6.665361 -1.419396 23.303172 257 R "A" 24 -0.05000 -0.05000 "ARG " " CG " 6 0 1 808080  "C3121"  0 ""  1 ""  0 0 0 1 79.61 1529 1529 1 0 0 3121 2 1529 3121 1529 "CCD match"  <> <> <> <> <> <>
  1530 3 -5.464142 -1.196200 22.415677 257 R "A" 24 0.19000 0.19000 "ARG " " CD " 6 0 1 808080  "C3122"  0 ""  1 ""  0 0 0 1 79.61 1530 1530 1 0 0 3122 2 1530 3122 1530 "CCD match"  <> <> <> <> <> <>
  1531 25 -4.439111 -0.222267 22.804090 257 R "A" 38 -0.69997 -0.69997 "ARG " " NE " 7 0 1 2E2EFF  "N3123"  0 ""  1 ""  0 0 0 1 79.61 1531 1531 1 0 0 3123 1 1531 3123 1531 "CCD match"  <> <> <> <> <> <>
  1532 2 -4.484318 1.073024 22.659682 257 R "A" 24 0.63990 0.63990 "ARG " " CZ " 6 0 1 808080  "C3124"  0 ""  1 ""  0 0 0 1 79.61 1532 1532 1 0 0 3124 0 1532 3124 1532 "CCD match"  <> <> <> <> <> <>
  1533 25 -5.540047 1.700809 22.097360 257 R "A" 38 -0.79997 -0.79997 "ARG " " NH1" 7 0 1 2E2EFF  "N3125"  0 ""  1 ""  0 0 0 1 79.61 1533 1533 1 0 0 3125 2 1533 3125 1533 "CCD match"  <> <> <> <> <> <>
  1534 31 -3.454464 1.755467 23.033933 257 R "A" 38 -0.79997 -0.79997 "ARG " " NH2" 7 1 1 2E2EFF  "N3126"  0 ""  1 ""  0 0 0 1 79.61 1534 1534 1 0 0 3126 2 1534 3126 1534 "CCD match"  <> <> <> <> <> <>
  1535 25 -10.426440 -1.286050 22.144443 258 Y "A" 38 -0.50000 -0.50000 "TYR " " N  " 7 0 1 2E2EFF  "N3140"  0 ""  1 ""  0 0 0 1 78.15 1535 1535 1 0 0 3140 1 1535 3140 1535 "CCD match"  <> <> <> <> <> <>
  1536 3 -11.228308 -0.098837 21.784616 258 Y "A" 24 0.14000 0.14000 "TYR " " CA " 6 0 1 808080  "C3141"  0 ""  1 ""  0 0 0 1 78.15 1536 1536 1 0 0 3141 1 1536 3141 1536 "CCD match"  <> <> <> <> <> <>
  1537 2 -12.298646 0.288818 22.902701 258 Y "A" 24 0.50000 0.50000 "TYR " " C  " 6 0 1 808080  "C3142"  0 ""  1 ""  0 0 0 1 78.15 1537 1537 1 0 0 3142 0 1537 3142 1537 "CCD match"  <> <> <> <> <> <>
  1538 15 -12.371546 1.464462 23.317349 258 Y "A" 70 -0.50000 -0.50000 "TYR " " O  " 8 0 1 FF2E2E  "O3143"  0 ""  1 ""  0 0 0 1 78.15 1538 1538 1 0 0 3143 0 1538 3143 1538 "CCD match"  <> <> <> <> <> <>
  1539 3 -11.765082 -0.345029 20.317506 258 Y "A" 24 -0.00500 -0.00500 "TYR " " CB " 6 0 1 808080  "C3144"  0 ""  1 ""  0 0 0 1 78.15 1539 1539 1 0 0 3144 2 1539 3144 1539 "CCD match"  <> <> <> <> <> <>
  1540 2 -12.667943 0.736056 19.877320 258 Y "A" 24 -0.11500 -0.11500 "TYR " " CG " 6 0 1 808080  "C3145"  0 ""  1 ""  0 0 0 1 78.15 1540 1540 1 0 0 3145 0 1540 3145 1540 "CCD match"  <> <> <> <> <> <>
  1541 2 -12.153949 1.760158 19.095031 258 Y "A" 24 -0.11500 -0.11500 "TYR " " CD1" 6 0 1 808080  "C3146"  0 ""  1 ""  0 0 0 1 78.15 1541 1541 1 0 0 3146 1 1541 3146 1541 "CCD match"  <> <> <> <> <> <>
  1542 2 -14.017729 0.707755 20.207202 258 Y "A" 24 -0.11500 -0.11500 "TYR " " CD2" 6 0 1 808080  "C3147"  0 ""  1 ""  0 0 0 1 78.15 1542 1542 1 0 0 3147 1 1542 3147 1542 "CCD match"  <> <> <> <> <> <>
  1543 2 -13.030581 2.797109 18.689643 258 Y "A" 24 -0.11500 -0.11500 "TYR " " CE1" 6 0 1 808080  "C3148"  0 ""  1 ""  0 0 0 1 78.15 1543 1543 1 0 0 3148 1 1543 3148 1543 "CCD match"  <> <> <> <> <> <>
  1544 2 -14.901383 1.760922 19.863824 258 Y "A" 24 -0.11500 -0.11500 "TYR " " CE2" 6 0 1 808080  "C3149"  0 ""  1 ""  0 0 0 1 78.15 1544 1544 1 0 0 3149 1 1544 3149 1544 "CCD match"  <> <> <> <> <> <>
  1545 2 -14.368183 2.795468 19.056874 258 Y "A" 24 0.15000 0.15000 "TYR " " CZ " 6 0 1 808080  "C3150"  0 ""  1 ""  0 0 0 1 78.15 1545 1545 1 0 0 3150 0 1545 3150 1545 "CCD match"  <> <> <> <> <> <>
  1546 16 -15.108508 3.748665 18.516105 258 Y "A" 70 -0.58500 -0.58500 "TYR " " OH " 8 0 1 FF2E2E  "O3151"  0 "%UT"  13 ""  0 0 0 1 78.15 1546 1546 1 0 0 3151 1 1546 3151 1546 "CCD match"  <> <> <> <> <> <>
  1547 25 -13.115793 -0.658388 23.321786 259 L "A" 38 -0.50000 -0.50000 "LEU " " N  " 7 0 1 2E2EFF  "N3161"  0 ""  1 ""  0 0 0 1 80.91 1547 1547 1 0 0 3161 1 1547 3161 1547 "CCD match"  <> <> <> <> <> <>
  1548 3 -14.297701 -0.381236 24.202172 259 L "A" 24 0.14000 0.14000 "LEU " " CA " 6 0 1 808080  "C3162"  0 ""  1 ""  0 0 0 1 80.91 1548 1548 1 0 0 3162 1 1548 3162 1548 "CCD match"  <> <> <> <> <> <>
  1549 2 -13.989591 -0.507036 25.654138 259 L "A" 24 0.50000 0.50000 "LEU " " C  " 6 0 1 808080  "C3163"  0 ""  1 ""  0 0 0 1 80.91 1549 1549 1 0 0 3163 0 1549 3163 1549 "CCD match"  <> <> <> <> <> <>
  1550 15 -14.627256 0.236785 26.428609 259 L "A" 70 -0.50000 -0.50000 "LEU " " O  " 8 0 1 FF2E2E  "O3164"  0 ""  1 ""  0 0 0 1 80.91 1550 1550 1 0 0 3164 0 1550 3164 1550 "CCD match"  <> <> <> <> <> <>
  1551 3 -15.571793 -1.143785 23.760224 259 L "A" 24 -0.12000 -0.12000 "LEU " " CB " 6 0 1 808080  "C3165"  0 ""  1 ""  0 0 0 1 80.91 1551 1551 1 0 0 3165 2 1551 3165 1551 "CCD match"  <> <> <> <> <> <>
  1552 3 -15.280636 -2.442135 23.029216 259 L "A" 24 -0.06000 -0.06000 "LEU " " CG " 6 0 1 808080  "C3166"  0 ""  1 ""  0 0 0 1 80.91 1552 1552 1 0 0 3166 1 1552 3166 1552 "CCD match"  <> <> <> <> <> <>
  1553 3 -14.796435 -3.510976 24.103583 259 L "A" 24 -0.18000 -0.18000 "LEU " " CD1" 6 0 1 808080  "C3167"  0 ""  1 ""  0 0 0 1 80.91 1553 1553 1 0 0 3167 3 1553 3167 1553 "CCD match"  <> <> <> <> <> <>
  1554 3 -16.447631 -2.998075 22.164884 259 L "A" 24 -0.18000 -0.18000 "LEU " " CD2" 6 0 1 808080  "C3168"  0 ""  1 ""  0 0 0 1 80.91 1554 1554 1 0 0 3168 3 1554 3168 1554 "CCD match"  <> <> <> <> <> <>
  1555 25 -12.908982 -1.190311 25.982078 260 L "A" 38 -0.50000 -0.50000 "LEU " " N  " 7 0 1 2E2EFF  "N3180"  0 ""  1 ""  0 0 0 1 85.9 1555 1555 1 0 0 3180 1 1555 3180 1555 "CCD match"  <> <> <> <> <> <>
  1556 3 -12.340994 -1.345014 27.365834 260 L "A" 24 0.14000 0.14000 "LEU " " CA " 6 0 1 808080  "C3181"  0 ""  1 ""  0 0 0 1 85.9 1556 1556 1 0 0 3181 1 1556 3181 1556 "CCD match"  <> <> <> <> <> <>
  1557 2 -11.417625 -0.172905 27.648383 260 L "A" 24 0.50000 0.50000 "LEU " " C  " 6 0 1 808080  "C3182"  0 ""  1 ""  0 0 0 1 85.9 1557 1557 1 0 0 3182 0 1557 3182 1557 "CCD match"  <> <> <> <> <> <>
  1558 15 -11.298328 0.207139 28.801990 260 L "A" 70 -0.50000 -0.50000 "LEU " " O  " 8 0 1 FF2E2E  "O3183"  0 ""  1 ""  0 0 0 1 85.9 1558 1558 1 0 0 3183 0 1558 3183 1558 "CCD match"  <> <> <> <> <> <>
  1559 3 -11.706757 -2.617627 27.631995 260 L "A" 24 -0.12000 -0.12000 "LEU " " CB " 6 0 1 808080  "C3184"  0 ""  1 ""  0 0 0 1 85.9 1559 1559 1 0 0 3184 2 1559 3184 1559 "CCD match"  <> <> <> <> <> <>
  1560 3 -11.085773 -2.857828 28.975942 260 L "A" 24 -0.06000 -0.06000 "LEU " " CG " 6 0 1 808080  "C3185"  0 ""  1 ""  0 0 0 1 85.9 1560 1560 1 0 0 3185 1 1560 3185 1560 "CCD match"  <> <> <> <> <> <>
  1561 3 -12.104326 -2.602344 30.099917 260 L "A" 24 -0.18000 -0.18000 "LEU " " CD1" 6 0 1 808080  "C3186"  0 ""  1 ""  0 0 0 1 85.9 1561 1561 1 0 0 3186 3 1561 3186 1561 "CCD match"  <> <> <> <> <> <>
  1562 3 -10.658244 -4.426533 28.952546 260 L "A" 24 -0.18000 -0.18000 "LEU " " CD2" 6 0 1 808080  "C3187"  0 ""  1 ""  0 0 0 1 85.9 1562 1562 1 0 0 3187 3 1562 3187 1562 "CCD match"  <> <> <> <> <> <>
  1563 25 -10.766431 0.514445 26.694404 261 L "A" 38 -0.50000 -0.50000 "LEU " " N  " 7 0 1 2E2EFF  "N3199"  0 ""  1 ""  0 0 0 1 86.86 1563 1563 1 0 0 3199 1 1563 3199 1563 "CCD match"  <> <> <> <> <> <>
  1564 3 -9.908078 1.694727 26.827464 261 L "A" 24 0.14000 0.14000 "LEU " " CA " 6 0 1 808080  "C3200"  0 ""  1 ""  0 0 0 1 86.86 1564 1564 1 0 0 3200 1 1564 3200 1564 "CCD match"  <> <> <> <> <> <>
  1565 2 -10.640317 3.073980 26.734065 261 L "A" 24 0.50000 0.50000 "LEU " " C  " 6 0 1 808080  "C3201"  0 ""  1 ""  0 0 0 1 86.86 1565 1565 1 0 0 3201 0 1565 3201 1565 "CCD match"  <> <> <> <> <> <>
  1566 15 -10.428586 3.829396 27.607253 261 L "A" 70 -0.50000 -0.50000 "LEU " " O  " 8 0 1 FF2E2E  "O3202"  0 ""  1 ""  0 0 0 1 86.86 1566 1566 1 0 0 3202 0 1566 3202 1566 "CCD match"  <> <> <> <> <> <>
  1567 3 -8.735480 1.644742 25.804854 261 L "A" 24 -0.12000 -0.12000 "LEU " " CB " 6 0 1 808080  "C3203"  0 ""  1 ""  0 0 0 1 86.86 1567 1567 1 0 0 3203 2 1567 3203 1567 "CCD match"  <> <> <> <> <> <>
  1568 3 -7.550979 2.673699 26.178411 261 L "A" 24 -0.06000 -0.06000 "LEU " " CG " 6 0 1 808080  "C3204"  0 ""  1 ""  0 0 0 1 86.86 1568 1568 1 0 0 3204 1 1568 3204 1568 "CCD match"  <> <> <> <> <> <>
  1569 3 -6.146398 2.040930 25.886054 261 L "A" 24 -0.18000 -0.18000 "LEU " " CD1" 6 0 1 808080  "C3205"  0 ""  1 ""  0 0 0 1 86.86 1569 1569 1 0 0 3205 3 1569 3205 1569 "CCD match"  <> <> <> <> <> <>
  1570 3 -7.672850 4.152142 25.692157 261 L "A" 24 -0.18000 -0.18000 "LEU " " CD2" 6 0 1 808080  "C3206"  0 ""  1 ""  0 0 0 1 86.86 1570 1570 1 0 0 3206 3 1570 3206 1570 "CCD match"  <> <> <> <> <> <>
  1571 25 -11.410876 3.281534 25.602059 262 E "A" 38 -0.50000 -0.50000 "GLU " " N  " 7 0 1 2E2EFF  "N3218"  0 ""  1 ""  0 0 0 1 85.88 1571 1571 1 0 0 3218 1 1571 3218 1571 "CCD match"  <> <> <> <> <> <>
  1572 3 -12.047811 4.599970 25.364982 262 E "A" 24 0.14000 0.14000 "GLU " " CA " 6 0 1 808080  "C3219"  0 ""  1 ""  0 0 0 1 85.88 1572 1572 1 0 0 3219 1 1572 3219 1572 "CCD match"  <> <> <> <> <> <>
  1573 2 -13.368543 4.705043 26.122849 262 E "A" 24 0.50000 0.50000 "GLU " " C  " 6 0 1 808080  "C3220"  0 ""  1 ""  0 0 0 1 85.88 1573 1573 1 0 0 3220 0 1573 3220 1573 "CCD match"  <> <> <> <> <> <>
  1574 15 -13.540829 5.765954 26.618058 262 E "A" 70 -0.50000 -0.50000 "GLU " " O  " 8 0 1 FF2E2E  "O3221"  0 ""  1 ""  0 0 0 1 85.88 1574 1574 1 0 0 3221 0 1574 3221 1574 "CCD match"  <> <> <> <> <> <>
  1575 3 -12.379157 4.711105 23.841962 262 E "A" 24 -0.12000 -0.12000 "GLU " " CB " 6 0 1 808080  "C3222"  0 ""  1 ""  0 0 0 1 85.88 1575 1575 1 0 0 3222 2 1575 3222 1575 "CCD match"  <> <> <> <> <> <>
  1576 3 -11.238974 4.293284 22.786910 262 E "A" 24 -0.22000 -0.22000 "GLU " " CG " 6 0 1 808080  "C3223"  0 ""  1 ""  0 0 0 1 85.88 1576 1576 1 0 0 3223 2 1576 3223 1576 "CCD match"  <> <> <> <> <> <>
  1577 2 -10.228104 5.392511 22.669934 262 E "A" 24 0.70000 0.70000 "GLU " " CD " 6 0 1 808080  "C3224"  0 "%UT"  13 ""  0 0 0 1 85.88 1577 1577 1 0 0 3224 0 1577 3224 1577 "CCD match"  9.14285407039161 <> <> <> <> <>
  1578 15 -9.382538 5.235691 21.767345 262 E "A" 70 -0.80000 -0.80000 "GLU " " OE1" 8 0 1 FF2E2E  "O3225"  0 ""  1 ""  0 0 0 1 85.88 1578 1578 1 0 0 3225 0 1578 3225 1578 "CCD match"  <> <> <> <> <> <>
  1579 18 -10.316737 6.475759 23.278087 262 E "A" 70 -0.80000 -0.80000 "GLU " " OE2" 8 -1 1 FF2E2E  "O3226"  0 ""  1 ""  0 0 0 1 85.88 1579 1579 1 0 0 3226 0 1579 3226 1579 "CCD match"  <> <> <> <> <> <>
  1580 25 -14.224905 3.660330 26.154601 263 K "A" 38 -0.50000 -0.50000 "LYS " " N  " 7 0 1 2E2EFF  "N3233"  0 ""  1 ""  0 0 0 1 84.09 1580 1580 1 0 0 3233 1 1580 3233 1580 "CCD match"  <> <> <> <> <> <>
  1581 3 -15.480182 3.793886 26.923965 263 K "A" 24 0.14000 0.14000 "LYS " " CA " 6 0 1 808080  "C3234"  0 ""  1 ""  0 0 0 1 84.09 1581 1581 1 0 0 3234 1 1581 3234 1581 "CCD match"  <> <> <> <> <> <>
  1582 2 -15.642498 2.840791 28.097755 263 K "A" 24 0.50000 0.50000 "LYS " " C  " 6 0 1 808080  "C3235"  0 ""  1 ""  0 0 0 1 84.09 1582 1582 1 0 0 3235 0 1582 3235 1582 "CCD match"  <> <> <> <> <> <>
  1583 15 -16.794448 2.779984 28.580640 263 K "A" 70 -0.50000 -0.50000 "LYS " " O  " 8 0 1 FF2E2E  "O3236"  0 ""  1 ""  0 0 0 1 84.09 1583 1583 1 0 0 3236 0 1583 3236 1583 "CCD match"  <> <> <> <> <> <>
  1584 3 -16.705903 3.851541 26.018556 263 K "A" 24 -0.12000 -0.12000 "LYS " " CB " 6 0 1 808080  "C3237"  0 ""  1 ""  0 0 0 1 84.09 1584 1584 1 0 0 3237 2 1584 3237 1584 "CCD match"  <> <> <> <> <> <>
  1585 3 -17.066078 2.526989 25.301724 263 K "A" 24 -0.12000 -0.12000 "LYS " " CG " 6 0 1 808080  "C3238"  0 ""  1 ""  0 0 0 1 84.09 1585 1585 1 0 0 3238 2 1585 3238 1585 "CCD match"  <> <> <> <> <> <>
  1586 3 -18.438989 2.486004 24.689548 263 K "A" 24 -0.12000 -0.12000 "LYS " " CD " 6 0 1 808080  "C3239"  0 ""  1 ""  0 0 0 1 84.09 1586 1586 1 0 0 3239 2 1586 3239 1586 "CCD match"  <> <> <> <> <> <>
  1587 3 -18.608610 3.442222 23.466998 263 K "A" 24 0.19000 0.19000 "LYS " " CE " 6 0 1 808080  "C3240"  0 ""  1 ""  0 0 0 1 84.09 1587 1587 1 0 0 3240 2 1587 3240 1587 "CCD match"  <> <> <> <> <> <>
  1588 32 -17.902841 2.935148 22.352811 263 K "A" 38 -0.30000 -0.30000 "LYS " " NZ " 7 1 1 2E2EFF  "N3241"  0 "%UT"  13 ""  0 0 0 1 84.09 1588 1588 1 0 0 3241 3 1588 3241 1588 "CCD match"  <> <> <> <> <> <>
  1589 25 -14.544173 2.178084 28.567197 264 H "A" 38 -0.50000 -0.50000 "HIS " " N  " 7 0 1 2E2EFF  "N3255"  0 ""  1 ""  0 0 0 1 90.06 1589 1589 1 0 0 3255 1 1589 3255 1589 "CCD match"  <> <> <> <> <> <>
  1590 3 -14.529155 1.438876 29.791101 264 H "A" 24 0.14000 0.14000 "HIS " " CA " 6 0 1 808080  "C3256"  0 ""  1 ""  0 0 0 1 90.06 1590 1590 1 0 0 3256 1 1590 3256 1590 "CCD match"  <> <> <> <> <> <>
  1591 2 -15.363693 0.161303 29.930202 264 H "A" 24 0.50000 0.50000 "HIS " " C  " 6 0 1 808080  "C3257"  0 ""  1 ""  0 0 0 1 90.06 1591 1591 1 0 0 3257 0 1591 3257 1591 "CCD match"  <> <> <> <> <> <>
  1592 15 -15.432488 -0.486401 30.977597 264 H "A" 70 -0.50000 -0.50000 "HIS " " O  " 8 0 1 FF2E2E  "O3258"  0 ""  1 ""  0 0 0 1 90.06 1592 1592 1 0 0 3258 0 1592 3258 1592 "CCD match"  <> <> <> <> <> <>
  1593 3 -14.771926 2.291618 31.047828 264 H "A" 24 -0.12000 -0.12000 "HIS " " CB " 6 0 1 808080  "C3259"  0 ""  1 ""  0 0 0 1 90.06 1593 1593 1 0 0 3259 2 1593 3259 1593 "CCD match"  <> <> <> <> <> <>
  1594 2 -13.632682 3.180328 31.359387 264 H "A" 24 -0.09900 -0.09900 "HIS " " CG " 6 0 1 808080  "C3260"  0 "%UT"  13 "HIS"  0 0 0 1 90.06 1594 1594 1 0 0 3260 0 1594 3260 1594 "CCD match"  0.358335949484497 "HIS"  <> <> <> <>
  1595 25 -13.721648 4.055738 32.433618 264 H "A" 38 -0.25700 -0.25700 "HIS " " ND1" 7 0 1 2E2EFF  "N3261"  0 ""  1 ""  0 0 0 1 90.06 1595 1595 1 0 0 3261 1 1595 3261 1595 "CCD match"  <> <> <> <> <> <>
  1596 2 -12.486076 3.574896 30.693744 264 H "A" 24 0.18500 0.18500 "HIS " " CD2" 6 0 1 808080  "C3262"  0 ""  1 ""  0 0 0 1 90.06 1596 1596 1 0 0 3262 1 1596 3262 1596 "CCD match"  <> <> <> <> <> <>
  1597 2 -12.636218 4.846352 32.475846 264 H "A" 24 0.27500 0.27500 "HIS " " CE1" 6 0 1 808080  "C3263"  0 ""  1 ""  0 0 0 1 90.06 1597 1597 1 0 0 3263 1 1597 3263 1597 "CCD match"  <> <> <> <> <> <>
  1598 25 -11.860112 4.594772 31.424695 264 H "A" 38 -0.56300 -0.56300 "HIS " " NE2" 7 0 1 2E2EFF  "N3264"  0 ""  1 ""  0 0 0 1 90.06 1598 1598 1 0 0 3264 0 1598 3264 1598 "CCD match"  <> <> <> <> <> <>
  1599 25 -16.013288 -0.282402 28.837352 265 N "A" 38 -0.50000 -0.50000 "ASN " " N  " 7 0 1 2E2EFF  "N3272"  0 ""  1 ""  0 0 0 1 90.42 1599 1599 1 0 0 3272 1 1599 3272 1599 "CCD match"  <> <> <> <> <> <>
  1600 3 -16.664384 -1.580111 28.680490 265 N "A" 24 0.14000 0.14000 "ASN " " CA " 6 0 1 808080  "C3273"  0 ""  1 ""  0 0 0 1 90.42 1600 1600 1 0 0 3273 1 1600 3273 1600 "CCD match"  <> <> <> <> <> <>
  1601 2 -15.699812 -2.807670 28.723752 265 N "A" 24 0.50000 0.50000 "ASN " " C  " 6 0 1 808080  "C3274"  0 ""  1 ""  0 0 0 1 90.42 1601 1601 1 0 0 3274 0 1601 3274 1601 "CCD match"  <> <> <> <> <> <>
  1602 15 -14.989511 -3.106407 27.773652 265 N "A" 70 -0.50000 -0.50000 "ASN " " O  " 8 0 1 FF2E2E  "O3275"  0 ""  1 ""  0 0 0 1 90.42 1602 1602 1 0 0 3275 0 1602 3275 1602 "CCD match"  <> <> <> <> <> <>
  1603 3 -17.583377 -1.663038 27.423961 265 N "A" 24 -0.12000 -0.12000 "ASN " " CB " 6 0 1 808080  "C3276"  0 ""  1 ""  0 0 0 1 90.42 1603 1603 1 0 0 3276 2 1603 3276 1603 "CCD match"  <> <> <> <> <> <>
  1604 2 -18.616369 -2.781311 27.616004 265 N "A" 24 0.50000 0.50000 "ASN " " CG " 6 0 1 808080  "C3277"  0 "%UT"  13 ""  0 0 0 1 90.42 1604 1604 1 0 0 3277 0 1604 3277 1604 "CCD match"  60.2958844199357 "No Flip"  <> <> <> <>
  1605 15 -18.277276 -3.944673 27.305299 265 N "A" 70 -0.50000 -0.50000 "ASN " " OD1" 8 0 1 FF2E2E  "O3278"  0 ""  1 ""  0 0 0 1 90.42 1605 1605 1 0 0 3278 0 1605 3278 1605 "CCD match"  <> <> <> <> <> <>
  1606 25 -19.744277 -2.466670 28.247930 265 N "A" 38 -0.76000 -0.76000 "ASN " " ND2" 7 0 1 2E2EFF  "N3279"  0 ""  1 ""  0 0 0 1 90.42 1606 1606 1 0 0 3279 2 1606 3279 1606 "CCD match"  <> <> <> <> <> <>
  1607 25 -15.829328 -3.506111 29.892669 266 E "A" 38 -0.50000 -0.50000 "GLU " " N  " 7 0 1 2E2EFF  "N3286"  1 ""  1 ""  0 0 0 1 91.49 1607 1607 1 0 0 3286 1 1607 3286 1607 "CCD match"  <> <> <> <> <> <>
  1608 3 -15.124021 -4.746373 30.160905 266 E "A" 24 0.14000 0.14000 "GLU " " CA " 6 0 1 808080  "C3287"  1 ""  1 ""  0 0 0 1 91.49 1608 1608 1 0 0 3287 1 1608 3287 1608 "CCD match"  <> <> <> <> <> <>
  1609 2 -15.937450 -5.945502 29.621207 266 E "A" 24 0.50000 0.50000 "GLU " " C  " 6 0 1 808080  "C3288"  1 ""  1 ""  0 0 0 1 91.49 1609 1609 1 0 0 3288 0 1609 3288 1609 "CCD match"  <> <> <> <> <> <>
  1610 15 -15.353354 -6.981234 29.335633 266 E "A" 70 -0.50000 -0.50000 "GLU " " O  " 8 0 1 FF2E2E  "O3289"  1 ""  1 ""  0 0 0 1 91.49 1610 1610 1 0 0 3289 0 1610 3289 1610 "CCD match"  <> <> <> <> <> <>
  1611 3 -14.688104 -4.816128 31.636952 266 E "A" 24 -0.12000 -0.12000 "GLU " " CB " 6 0 1 808080  "C3290"  1 ""  1 ""  0 0 0 1 91.49 1611 1611 1 0 0 3290 2 1611 3290 1611 "CCD match"  <> <> <> <> <> <>
  1612 3 -13.809982 -5.998470 32.159696 266 E "A" 24 -0.22000 -0.22000 "GLU " " CG " 6 0 1 808080  "C3291"  1 ""  1 ""  0 0 0 1 91.49 1612 1612 1 0 0 3291 2 1612 3291 1612 "CCD match"  <> <> <> <> <> <>
  1613 2 -13.845149 -6.318193 33.692044 266 E "A" 24 0.70000 0.70000 "GLU " " CD " 6 0 1 808080  "C3292"  1 "%UT"  13 ""  0 0 0 1 91.49 1613 1613 1 0 0 3292 0 1613 3292 1613 "CCD match"  10 <> <> <> <> <>
  1614 15 -13.405483 -7.413038 34.035489 266 E "A" 70 -0.80000 -0.80000 "GLU " " OE1" 8 0 1 FF2E2E  "O3293"  1 ""  1 ""  0 0 0 1 91.49 1614 1614 1 0 0 3293 0 1614 3293 1614 "CCD match"  <> <> <> <> <> <>
  1615 18 -14.283691 -5.493520 34.505086 266 E "A" 70 -0.80000 -0.80000 "GLU " " OE2" 8 -1 1 FF2E2E  "O3294"  1 ""  1 ""  0 0 0 1 91.49 1615 1615 1 0 0 3294 0 1615 3294 1615 "CCD match"  <> <> <> <> <> <>
  1616 25 -17.288009 -5.834159 29.490481 267 A "A" 38 -0.50000 -0.50000 "ALA " " N  " 7 0 1 2E2EFF  "N3301"  1 ""  1 ""  0 0 0 1 90.66 1616 1616 1 0 0 3301 1 1616 3301 1616 "CCD match"  <> <> <> <> <> <>
  1617 3 -18.215633 -6.961543 29.139951 267 A "A" 24 0.14000 0.14000 "ALA " " CA " 6 0 1 808080  "C3302"  1 ""  1 ""  0 0 0 1 90.66 1617 1617 1 0 0 3302 1 1617 3302 1617 "CCD match"  <> <> <> <> <> <>
  1618 2 -17.950000 -7.639217 27.774180 267 A "A" 24 0.50000 0.50000 "ALA " " C  " 6 0 1 808080  "C3303"  1 ""  1 ""  0 0 0 1 90.66 1618 1618 1 0 0 3303 0 1618 3303 1618 "CCD match"  <> <> <> <> <> <>
  1619 15 -17.848054 -8.810031 27.583356 267 A "A" 70 -0.50000 -0.50000 "ALA " " O  " 8 0 1 FF2E2E  "O3304"  1 ""  1 ""  0 0 0 1 90.66 1619 1619 1 0 0 3304 0 1619 3304 1619 "CCD match"  <> <> <> <> <> <>
  1620 3 -19.627355 -6.492802 29.217126 267 A "A" 24 -0.18000 -0.18000 "ALA " " CB " 6 0 1 808080  "C3305"  1 ""  1 ""  0 0 0 1 90.66 1620 1620 1 0 0 3305 3 1620 3305 1620 "CCD match"  <> <> <> <> <> <>
  1621 25 -17.805250 -6.783916 26.776641 268 R "A" 38 -0.50000 -0.50000 "ARG " " N  " 7 0 1 2E2EFF  "N3311"  1 ""  1 ""  0 0 0 1 86.75 1621 1621 1 0 0 3311 1 1621 3311 1621 "CCD match"  <> <> <> <> <> <>
  1622 3 -17.641275 -7.174983 25.388307 268 R "A" 24 0.14000 0.14000 "ARG " " CA " 6 0 1 808080  "C3312"  1 ""  1 ""  0 0 0 1 86.75 1622 1622 1 0 0 3312 1 1622 3312 1622 "CCD match"  <> <> <> <> <> <>
  1623 2 -16.155519 -7.488297 25.054294 268 R "A" 24 0.50000 0.50000 "ARG " " C  " 6 0 1 808080  "C3313"  1 ""  1 ""  0 0 0 1 86.75 1623 1623 1 0 0 3313 0 1623 3313 1623 "CCD match"  <> <> <> <> <> <>
  1624 15 -15.878722 -8.289322 24.171889 268 R "A" 70 -0.50000 -0.50000 "ARG " " O  " 8 0 1 FF2E2E  "O3314"  1 ""  1 ""  0 0 0 1 86.75 1624 1624 1 0 0 3314 0 1624 3314 1624 "CCD match"  <> <> <> <> <> <>
  1625 3 -18.232675 -6.134319 24.427762 268 R "A" 24 -0.12000 -0.12000 "ARG " " CB " 6 0 1 808080  "C3315"  1 ""  1 ""  0 0 0 1 86.75 1625 1625 1 0 0 3315 2 1625 3315 1625 "CCD match"  <> <> <> <> <> <>
  1626 3 -19.691533 -5.736033 24.617988 268 R "A" 24 -0.05000 -0.05000 "ARG " " CG " 6 0 1 808080  "C3316"  1 ""  1 ""  0 0 0 1 86.75 1626 1626 1 0 0 3316 2 1626 3316 1626 "CCD match"  <> <> <> <> <> <>
  1627 3 -20.398488 -5.238547 23.419133 268 R "A" 24 0.19000 0.19000 "ARG " " CD " 6 0 1 808080  "C3317"  1 ""  1 ""  0 0 0 1 86.75 1627 1627 1 0 0 3317 2 1627 3317 1627 "CCD match"  <> <> <> <> <> <>
  1628 25 -20.757444 -6.378060 22.550431 268 R "A" 38 -0.69997 -0.69997 "ARG " " NE " 7 0 1 2E2EFF  "N3318"  1 ""  1 ""  0 0 0 1 86.75 1628 1628 1 0 0 3318 1 1628 3318 1628 "CCD match"  <> <> <> <> <> <>
  1629 2 -20.996785 -6.362235 21.197524 268 R "A" 24 0.63990 0.63990 "ARG " " CZ " 6 0 1 808080  "C3319"  1 ""  1 ""  0 0 0 1 86.75 1629 1629 1 0 0 3319 0 1629 3319 1629 "CCD match"  <> <> <> <> <> <>
  1630 25 -21.092182 -5.183080 20.542113 268 R "A" 38 -0.79997 -0.79997 "ARG " " NH1" 7 0 1 2E2EFF  "N3320"  1 ""  1 ""  0 0 0 1 86.75 1630 1630 1 0 0 3320 2 1630 3320 1630 "CCD match"  <> <> <> <> <> <>
  1631 31 -21.260267 -7.534730 20.613305 268 R "A" 38 -0.79997 -0.79997 "ARG " " NH2" 7 1 1 2E2EFF  "N3321"  1 ""  1 ""  0 0 0 1 86.75 1631 1631 1 0 0 3321 2 1631 3321 1631 "CCD match"  <> <> <> <> <> <>
  1632 25 -15.243418 -6.795510 25.785949 269 A "A" 38 -0.50000 -0.50000 "ALA " " N  " 7 0 1 2E2EFF  "N3335"  1 ""  1 ""  0 0 0 1 87.31 1632 1632 1 0 0 3335 1 1632 3335 1632 "CCD match"  <> <> <> <> <> <>
  1633 3 -13.765090 -7.009501 25.628531 269 A "A" 24 0.14000 0.14000 "ALA " " CA " 6 0 1 808080  "C3336"  1 ""  1 ""  0 0 0 1 87.31 1633 1633 1 0 0 3336 1 1633 3336 1633 "CCD match"  <> <> <> <> <> <>
  1634 2 -13.372805 -8.485379 26.084321 269 A "A" 24 0.50000 0.50000 "ALA " " C  " 6 0 1 808080  "C3337"  1 ""  1 ""  0 0 0 1 87.31 1634 1634 1 0 0 3337 0 1634 3337 1634 "CCD match"  <> <> <> <> <> <>
  1635 15 -12.757538 -9.255277 25.337590 269 A "A" 70 -0.50000 -0.50000 "ALA " " O  " 8 0 1 FF2E2E  "O3338"  1 ""  1 ""  0 0 0 1 87.31 1635 1635 1 0 0 3338 0 1635 3338 1635 "CCD match"  <> <> <> <> <> <>
  1636 3 -13.011252 -5.992964 26.486459 269 A "A" 24 -0.18000 -0.18000 "ALA " " CB " 6 0 1 808080  "C3339"  1 ""  1 ""  0 0 0 1 87.31 1636 1636 1 0 0 3339 3 1636 3339 1636 "CCD match"  <> <> <> <> <> <>
  1637 25 -13.774704 -8.821917 27.309802 270 V "A" 38 -0.50000 -0.50000 "VAL " " N  " 7 0 1 2E2EFF  "N3345"  1 ""  1 ""  0 0 0 1 84.83 1637 1637 1 0 0 3345 1 1637 3345 1637 "CCD match"  <> <> <> <> <> <>
  1638 3 -13.784474 -10.172206 27.899495 270 V "A" 24 0.14000 0.14000 "VAL " " CA " 6 0 1 808080  "C3346"  1 ""  1 ""  0 0 0 1 84.83 1638 1638 1 0 0 3346 1 1638 3346 1638 "CCD match"  <> <> <> <> <> <>
  1639 2 -14.328094 -11.281782 26.963426 270 V "A" 24 0.50000 0.50000 "VAL " " C  " 6 0 1 808080  "C3347"  1 ""  1 ""  0 0 0 1 84.83 1639 1639 1 0 0 3347 0 1639 3347 1639 "CCD match"  <> <> <> <> <> <>
  1640 15 -13.550220 -12.181924 26.622304 270 V "A" 70 -0.50000 -0.50000 "VAL " " O  " 8 0 1 FF2E2E  "O3348"  1 ""  1 ""  0 0 0 1 84.83 1640 1640 1 0 0 3348 0 1640 3348 1640 "CCD match"  <> <> <> <> <> <>
  1641 3 -14.403403 -10.130095 29.333360 270 V "A" 24 -0.06000 -0.06000 "VAL " " CB " 6 0 1 808080  "C3349"  1 ""  1 ""  0 0 0 1 84.83 1641 1641 1 0 0 3349 1 1641 3349 1641 "CCD match"  <> <> <> <> <> <>
  1642 3 -15.076217 -11.380517 29.854337 270 V "A" 24 -0.18000 -0.18000 "VAL " " CG1" 6 0 1 808080  "C3350"  1 ""  1 ""  0 0 0 1 84.83 1642 1642 1 0 0 3350 3 1642 3350 1642 "CCD match"  <> <> <> <> <> <>
  1643 3 -13.293750 -9.517954 30.269925 270 V "A" 24 -0.18000 -0.18000 "VAL " " CG2" 6 0 1 808080  "C3351"  1 ""  1 ""  0 0 0 1 84.83 1643 1643 1 0 0 3351 3 1643 3351 1643 "CCD match"  <> <> <> <> <> <>
  1644 25 -15.579799 -11.139465 26.496907 271 K "A" 38 -0.50000 -0.50000 "LYS " " N  " 7 0 1 2E2EFF  "N3361"  1 ""  1 ""  0 0 0 1 82.73 1644 1644 1 0 0 3361 1 1644 3361 1644 "CCD match"  <> <> <> <> <> <>
  1645 3 -16.265750 -11.851044 25.447709 271 K "A" 24 0.14000 0.14000 "LYS " " CA " 6 0 1 808080  "C3362"  1 ""  1 ""  0 0 0 1 82.73 1645 1645 1 0 0 3362 1 1645 3362 1645 "CCD match"  <> <> <> <> <> <>
  1646 2 -15.349930 -11.967811 24.201459 271 K "A" 24 0.50000 0.50000 "LYS " " C  " 6 0 1 808080  "C3363"  1 ""  1 ""  0 0 0 1 82.73 1646 1646 1 0 0 3363 0 1646 3363 1646 "CCD match"  <> <> <> <> <> <>
  1647 15 -15.136337 -13.066533 23.649428 271 K "A" 70 -0.50000 -0.50000 "LYS " " O  " 8 0 1 FF2E2E  "O3364"  1 ""  1 ""  0 0 0 1 82.73 1647 1647 1 0 0 3364 0 1647 3364 1647 "CCD match"  <> <> <> <> <> <>
  1648 3 -17.662622 -11.422228 25.300145 271 K "A" 24 -0.12000 -0.12000 "LYS " " CB " 6 0 1 808080  "C3365"  1 ""  1 ""  0 0 0 1 82.73 1648 1648 1 0 0 3365 2 1648 3365 1648 "CCD match"  <> <> <> <> <> <>
  1649 3 -18.621358 -11.844435 26.488879 271 K "A" 24 -0.12000 -0.12000 "LYS " " CG " 6 0 1 808080  "C3366"  1 ""  1 ""  0 0 0 1 82.73 1649 1649 1 0 0 3366 2 1649 3366 1649 "CCD match"  <> <> <> <> <> <>
  1650 3 -19.924234 -11.152675 26.454858 271 K "A" 24 -0.12000 -0.12000 "LYS " " CD " 6 0 1 808080  "C3367"  1 ""  1 ""  0 0 0 1 82.73 1650 1650 1 0 0 3367 2 1650 3367 1650 "CCD match"  <> <> <> <> <> <>
  1651 3 -20.779735 -11.331347 27.746606 271 K "A" 24 0.19000 0.19000 "LYS " " CE " 6 0 1 808080  "C3368"  1 ""  1 ""  0 0 0 1 82.73 1651 1651 1 0 0 3368 2 1651 3368 1651 "CCD match"  <> <> <> <> <> <>
  1652 32 -22.221914 -10.899788 27.673974 271 K "A" 38 -0.30000 -0.30000 "LYS " " NZ " 7 1 1 2E2EFF  "N3369"  1 "%UT"  13 ""  0 0 0 1 82.73 1652 1652 1 0 0 3369 3 1652 3369 1652 "CCD match"  <> <> <> <> <> <>
  1653 25 -14.714366 -10.828120 23.783711 272 A "A" 38 -0.50000 -0.50000 "ALA " " N  " 7 0 1 2E2EFF  "N3383"  1 ""  1 ""  0 0 0 1 82.52 1653 1653 1 0 0 3383 1 1653 3383 1653 "CCD match"  <> <> <> <> <> <>
  1654 3 -14.061093 -10.745965 22.523912 272 A "A" 24 0.14000 0.14000 "ALA " " CA " 6 0 1 808080  "C3384"  1 ""  1 ""  0 0 0 1 82.52 1654 1654 1 0 0 3384 1 1654 3384 1654 "CCD match"  <> <> <> <> <> <>
  1655 2 -12.756277 -11.535250 22.582356 272 A "A" 24 0.50000 0.50000 "ALA " " C  " 6 0 1 808080  "C3385"  1 ""  1 ""  0 0 0 1 82.52 1655 1655 1 0 0 3385 0 1655 3385 1655 "CCD match"  <> <> <> <> <> <>
  1656 15 -12.613693 -12.437188 21.806705 272 A "A" 70 -0.50000 -0.50000 "ALA " " O  " 8 0 1 FF2E2E  "O3386"  1 ""  1 ""  0 0 0 1 82.52 1656 1656 1 0 0 3386 0 1656 3386 1656 "CCD match"  <> <> <> <> <> <>
  1657 3 -13.799649 -9.247748 22.227794 272 A "A" 24 -0.18000 -0.18000 "ALA " " CB " 6 0 1 808080  "C3387"  1 ""  1 ""  0 0 0 1 82.52 1657 1657 1 0 0 3387 3 1657 3387 1657 "CCD match"  <> <> <> <> <> <>
  1658 25 -11.833991 -11.191721 23.561154 273 F "A" 38 -0.50000 -0.50000 "PHE " " N  " 7 0 1 2E2EFF  "N3393"  1 ""  1 ""  0 0 0 1 84.51 1658 1658 1 0 0 3393 1 1658 3393 1658 "CCD match"  <> <> <> <> <> <>
  1659 3 -10.711209 -11.947006 24.005406 273 F "A" 24 0.14000 0.14000 "PHE " " CA " 6 0 1 808080  "C3394"  1 ""  1 ""  0 0 0 1 84.51 1659 1659 1 0 0 3394 1 1659 3394 1659 "CCD match"  <> <> <> <> <> <>
  1660 2 -11.038894 -13.487704 24.122245 273 F "A" 24 0.50000 0.50000 "PHE " " C  " 6 0 1 808080  "C3395"  1 ""  1 ""  0 0 0 1 84.51 1660 1660 1 0 0 3395 0 1660 3395 1660 "CCD match"  <> <> <> <> <> <>
  1661 15 -10.252696 -14.332504 23.615371 273 F "A" 70 -0.50000 -0.50000 "PHE " " O  " 8 0 1 FF2E2E  "O3396"  1 ""  1 ""  0 0 0 1 84.51 1661 1661 1 0 0 3396 0 1661 3396 1661 "CCD match"  <> <> <> <> <> <>
  1662 3 -10.160450 -11.327002 25.297097 273 F "A" 24 -0.00500 -0.00500 "PHE " " CB " 6 0 1 808080  "C3397"  1 ""  1 ""  0 0 0 1 84.51 1662 1662 1 0 0 3397 2 1662 3397 1662 "CCD match"  <> <> <> <> <> <>
  1663 2 -9.340162 -10.050580 25.264779 273 F "A" 24 -0.11500 -0.11500 "PHE " " CG " 6 0 1 808080  "C3398"  1 ""  1 ""  0 0 0 1 84.51 1663 1663 1 0 0 3398 0 1663 3398 1663 "CCD match"  <> <> <> <> <> <>
  1664 2 -8.336753 -9.814984 24.344623 273 F "A" 24 -0.11500 -0.11500 "PHE " " CD1" 6 0 1 808080  "C3399"  1 ""  1 ""  0 0 0 1 84.51 1664 1664 1 0 0 3399 1 1664 3399 1664 "CCD match"  <> <> <> <> <> <>
  1665 2 -9.512127 -9.152070 26.359952 273 F "A" 24 -0.11500 -0.11500 "PHE " " CD2" 6 0 1 808080  "C3400"  1 ""  1 ""  0 0 0 1 84.51 1665 1665 1 0 0 3400 1 1665 3400 1665 "CCD match"  <> <> <> <> <> <>
  1666 2 -7.536269 -8.689805 24.513707 273 F "A" 24 -0.11500 -0.11500 "PHE " " CE1" 6 0 1 808080  "C3401"  1 ""  1 ""  0 0 0 1 84.51 1666 1666 1 0 0 3401 1 1666 3401 1666 "CCD match"  <> <> <> <> <> <>
  1667 2 -8.713478 -8.102080 26.470798 273 F "A" 24 -0.11500 -0.11500 "PHE " " CE2" 6 0 1 808080  "C3402"  1 ""  1 ""  0 0 0 1 84.51 1667 1667 1 0 0 3402 1 1667 3402 1667 "CCD match"  <> <> <> <> <> <>
  1668 2 -7.672703 -7.849757 25.588065 273 F "A" 24 -0.11500 -0.11500 "PHE " " CZ " 6 0 1 808080  "C3403"  1 ""  1 ""  0 0 0 1 84.51 1668 1668 1 0 0 3403 1 1668 3403 1668 "CCD match"  <> <> <> <> <> <>
  1669 25 -12.193150 -13.795034 24.752990 274 Q "A" 38 -0.50000 -0.50000 "GLN " " N  " 7 0 1 2E2EFF  "N3413"  1 ""  1 ""  0 0 0 1 83.99 1669 1669 1 0 0 3413 1 1669 3413 1669 "CCD match"  <> <> <> <> <> <>
  1670 3 -12.608463 -15.170307 25.024985 274 Q "A" 24 0.14000 0.14000 "GLN " " CA " 6 0 1 808080  "C3414"  1 ""  1 ""  0 0 0 1 83.99 1670 1670 1 0 0 3414 1 1670 3414 1670 "CCD match"  <> <> <> <> <> <>
  1671 2 -12.701145 -15.936388 23.709292 274 Q "A" 24 0.50000 0.50000 "GLN " " C  " 6 0 1 808080  "C3415"  1 ""  1 ""  0 0 0 1 83.99 1671 1671 1 0 0 3415 0 1671 3415 1671 "CCD match"  <> <> <> <> <> <>
  1672 15 -11.987219 -16.913136 23.442437 274 Q "A" 70 -0.50000 -0.50000 "GLN " " O  " 8 0 1 FF2E2E  "O3416"  1 ""  1 ""  0 0 0 1 83.99 1672 1672 1 0 0 3416 0 1672 3416 1672 "CCD match"  <> <> <> <> <> <>
  1673 3 -13.899353 -15.348652 25.882840 274 Q "A" 24 -0.12000 -0.12000 "GLN " " CB " 6 0 1 808080  "C3417"  1 ""  1 ""  0 0 0 1 83.99 1673 1673 1 0 0 3417 2 1673 3417 1673 "CCD match"  <> <> <> <> <> <>
  1674 3 -13.525153 -15.280647 27.386251 274 Q "A" 24 -0.12000 -0.12000 "GLN " " CG " 6 0 1 808080  "C3418"  1 ""  1 ""  0 0 0 1 83.99 1674 1674 1 0 0 3418 2 1674 3418 1674 "CCD match"  <> <> <> <> <> <>
  1675 2 -14.707990 -15.097314 28.274520 274 Q "A" 24 0.50000 0.50000 "GLN " " CD " 6 0 1 808080  "C3419"  1 "%UT"  13 ""  0 0 0 1 83.99 1675 1675 1 0 0 3419 0 1675 3419 1675 "CCD match"  0.208253536846171 "No Flip"  <> <> <> <>
  1676 15 -15.870246 -15.186473 27.951814 274 Q "A" 70 -0.50000 -0.50000 "GLN " " OE1" 8 0 1 FF2E2E  "O3420"  1 ""  1 ""  0 0 0 1 83.99 1676 1676 1 0 0 3420 0 1676 3420 1676 "CCD match"  <> <> <> <> <> <>
  1677 25 -14.446073 -14.931828 29.568391 274 Q "A" 38 -0.76000 -0.76000 "GLN " " NE2" 7 0 1 2E2EFF  "N3421"  1 ""  1 ""  0 0 0 1 83.99 1677 1677 1 0 0 3421 2 1677 3421 1677 "CCD match"  <> <> <> <> <> <>
  1678 25 -13.477394 -15.407525 22.749007 275 T "A" 38 -0.50000 -0.50000 "THR " " N  " 7 0 1 2E2EFF  "N3430"  1 ""  1 ""  0 0 0 1 81.98 1678 1678 1 0 0 3430 1 1678 3430 1678 "CCD match"  <> <> <> <> <> <>
  1679 3 -13.679462 -15.878705 21.343850 275 T "A" 24 0.14000 0.14000 "THR " " CA " 6 0 1 808080  "C3431"  1 ""  1 ""  0 0 0 1 81.98 1679 1679 1 0 0 3431 1 1679 3431 1679 "CCD match"  <> <> <> <> <> <>
  1680 2 -12.432817 -16.042773 20.459958 275 T "A" 24 0.50000 0.50000 "THR " " C  " 6 0 1 808080  "C3432"  1 ""  1 ""  0 0 0 1 81.98 1680 1680 1 0 0 3432 0 1680 3432 1680 "CCD match"  <> <> <> <> <> <>
  1681 15 -12.342507 -17.012059 19.669570 275 T "A" 70 -0.50000 -0.50000 "THR " " O  " 8 0 1 FF2E2E  "O3433"  1 ""  1 ""  0 0 0 1 81.98 1681 1681 1 0 0 3433 0 1681 3433 1681 "CCD match"  <> <> <> <> <> <>
  1682 3 -14.667886 -14.895177 20.766828 275 T "A" 24 0.20500 0.20500 "THR " " CB " 6 0 1 808080  "C3434"  1 ""  1 ""  0 0 0 1 81.98 1682 1682 1 0 0 3434 1 1682 3434 1682 "CCD match"  <> <> <> <> <> <>
  1683 16 -15.806274 -14.795031 21.591489 275 T "A" 70 -0.68300 -0.68300 "THR " " OG1" 8 0 1 FF2E2E  "O3435"  1 "%UT"  13 ""  0 0 0 1 81.98 1683 1683 1 0 0 3435 1 1683 3435 1683 "CCD match"  <> <> <> <> <> <>
  1684 3 -15.164666 -15.254026 19.354135 275 T "A" 24 -0.18000 -0.18000 "THR " " CG2" 6 0 1 808080  "C3436"  1 ""  1 ""  0 0 0 1 81.98 1684 1684 1 0 0 3436 3 1684 3436 1684 "CCD match"  <> <> <> <> <> <>
  1685 25 -11.476531 -15.127400 20.543712 276 F "A" 38 -0.50000 -0.50000 "PHE " " N  " 7 0 1 2E2EFF  "N3444"  1 ""  1 ""  0 0 0 1 77.45 1685 1685 1 0 0 3444 1 1685 3444 1685 "CCD match"  <> <> <> <> <> <>
  1686 3 -10.242481 -15.224111 19.732915 276 F "A" 24 0.14000 0.14000 "PHE " " CA " 6 0 1 808080  "C3445"  1 ""  1 ""  0 0 0 1 77.45 1686 1686 1 0 0 3445 1 1686 3445 1686 "CCD match"  <> <> <> <> <> <>
  1687 2 -9.243506 -16.196240 20.405631 276 F "A" 24 0.50000 0.50000 "PHE " " C  " 6 0 1 808080  "C3446"  1 ""  1 ""  0 0 0 1 77.45 1687 1687 1 0 0 3446 0 1687 3446 1687 "CCD match"  <> <> <> <> <> <>
  1688 15 -8.567833 -16.917941 19.682128 276 F "A" 70 -0.50000 -0.50000 "PHE " " O  " 8 0 1 FF2E2E  "O3447"  1 ""  1 ""  0 0 0 1 77.45 1688 1688 1 0 0 3447 0 1688 3447 1688 "CCD match"  <> <> <> <> <> <>
  1689 3 -9.585122 -13.811715 19.659169 276 F "A" 24 -0.00500 -0.00500 "PHE " " CB " 6 0 1 808080  "C3448"  1 ""  1 ""  0 0 0 1 77.45 1689 1689 1 0 0 3448 2 1689 3448 1689 "CCD match"  <> <> <> <> <> <>
  1690 2 -10.366859 -12.893325 18.743228 276 F "A" 24 -0.11500 -0.11500 "PHE " " CG " 6 0 1 808080  "C3449"  1 ""  1 ""  0 0 0 1 77.45 1690 1690 1 0 0 3449 0 1690 3449 1690 "CCD match"  <> <> <> <> <> <>
  1691 2 -10.650844 -13.313937 17.408895 276 F "A" 24 -0.11500 -0.11500 "PHE " " CD1" 6 0 1 808080  "C3450"  1 ""  1 ""  0 0 0 1 77.45 1691 1691 1 0 0 3450 1 1691 3450 1691 "CCD match"  <> <> <> <> <> <>
  1692 2 -10.847995 -11.651557 19.220351 276 F "A" 24 -0.11500 -0.11500 "PHE " " CD2" 6 0 1 808080  "C3451"  1 ""  1 ""  0 0 0 1 77.45 1692 1692 1 0 0 3451 1 1692 3451 1692 "CCD match"  <> <> <> <> <> <>
  1693 2 -11.371538 -12.429695 16.604789 276 F "A" 24 -0.11500 -0.11500 "PHE " " CE1" 6 0 1 808080  "C3452"  1 ""  1 ""  0 0 0 1 77.45 1693 1693 1 0 0 3452 1 1693 3452 1693 "CCD match"  <> <> <> <> <> <>
  1694 2 -11.605053 -10.869452 18.355449 276 F "A" 24 -0.11500 -0.11500 "PHE " " CE2" 6 0 1 808080  "C3453"  1 ""  1 ""  0 0 0 1 77.45 1694 1694 1 0 0 3453 1 1694 3453 1694 "CCD match"  <> <> <> <> <> <>
  1695 2 -11.882283 -11.235832 17.055354 276 F "A" 24 -0.11500 -0.11500 "PHE " " CZ " 6 0 1 808080  "C3454"  1 ""  1 ""  0 0 0 1 77.45 1695 1695 1 0 0 3454 1 1695 3454 1695 "CCD match"  <> <> <> <> <> <>
  1696 25 -9.144423 -16.235232 21.736657 277 L "A" 38 -0.50000 -0.50000 "LEU " " N  " 7 0 1 2E2EFF  "N3464"  1 ""  1 ""  0 0 0 1 79.45 1696 1696 1 0 0 3464 1 1696 3464 1696 "CCD match"  <> <> <> <> <> <>
  1697 3 -8.142256 -17.019320 22.484717 277 L "A" 24 0.14000 0.14000 "LEU " " CA " 6 0 1 808080  "C3465"  1 ""  1 ""  0 0 0 1 79.45 1697 1697 1 0 0 3465 1 1697 3465 1697 "CCD match"  <> <> <> <> <> <>
  1698 2 -8.538320 -18.481051 22.778298 277 L "A" 24 0.50000 0.50000 "LEU " " C  " 6 0 1 808080  "C3466"  1 ""  1 ""  0 0 0 1 79.45 1698 1698 1 0 0 3466 0 1698 3466 1698 "CCD match"  <> <> <> <> <> <>
  1699 15 -7.588755 -19.216832 23.073443 277 L "A" 70 -0.50000 -0.50000 "LEU " " O  " 8 0 1 FF2E2E  "O3467"  1 ""  1 ""  0 0 0 1 79.45 1699 1699 1 0 0 3467 0 1699 3467 1699 "CCD match"  <> <> <> <> <> <>
  1700 3 -7.815893 -16.208342 23.765203 277 L "A" 24 -0.12000 -0.12000 "LEU " " CB " 6 0 1 808080  "C3468"  1 ""  1 ""  0 0 0 1 79.45 1700 1700 1 0 0 3468 2 1700 3468 1700 "CCD match"  <> <> <> <> <> <>
  1701 3 -7.303215 -14.728821 23.448463 277 L "A" 24 -0.06000 -0.06000 "LEU " " CG " 6 0 1 808080  "C3469"  1 ""  1 ""  0 0 0 1 79.45 1701 1701 1 0 0 3469 1 1701 3469 1701 "CCD match"  <> <> <> <> <> <>
  1702 3 -7.083978 -13.713516 24.655055 277 L "A" 24 -0.18000 -0.18000 "LEU " " CD1" 6 0 1 808080  "C3470"  1 ""  1 ""  0 0 0 1 79.45 1702 1702 1 0 0 3470 3 1702 3470 1702 "CCD match"  <> <> <> <> <> <>
  1703 3 -5.958473 -14.764813 22.689807 277 L "A" 24 -0.18000 -0.18000 "LEU " " CD2" 6 0 1 808080  "C3471"  1 ""  1 ""  0 0 0 1 79.45 1703 1703 1 0 0 3471 3 1703 3471 1703 "CCD match"  <> <> <> <> <> <>
  1704 25 -9.841653 -18.848315 22.633746 278 G "A" 38 -0.50000 -0.50000 "GLY " " N  " 7 0 1 2E2EFF  "N3483"  0 ""  1 ""  0 0 0 1 84.52 1704 1704 1 0 0 3483 1 1704 3483 1704 "CCD match"  <> <> <> <> <> <>
  1705 3 -10.357705 -20.168498 23.053266 278 G "A" 24 0.08000 0.08000 "GLY " " CA " 6 0 1 808080  "C3484"  0 ""  1 ""  0 0 0 1 84.52 1705 1705 1 0 0 3484 2 1705 3484 1705 "CCD match"  <> <> <> <> <> <>
  1706 2 -10.254940 -20.474627 24.591800 278 G "A" 24 0.50000 0.50000 "GLY " " C  " 6 0 1 808080  "C3485"  0 ""  1 ""  0 0 0 1 84.52 1706 1706 1 0 0 3485 0 1706 3485 1706 "CCD match"  <> <> <> <> <> <>
  1707 15 -10.240094 -21.604287 24.950797 278 G "A" 70 -0.50000 -0.50000 "GLY " " O  " 8 0 1 FF2E2E  "O3486"  0 ""  1 ""  0 0 0 1 84.52 1707 1707 1 0 0 3486 0 1707 3486 1707 "CCD match"  <> <> <> <> <> <>
  1708 25 -9.959252 -19.416083 25.495658 279 K "A" 38 -0.50000 -0.50000 "LYS " " N  " 7 0 1 2E2EFF  "N3490"  0 ""  1 ""  0 0 0 1 88.66 1708 1708 1 0 0 3490 1 1708 3490 1708 "CCD match"  <> <> <> <> <> <>
  1709 3 -9.839556 -19.556906 26.935029 279 K "A" 24 0.14000 0.14000 "LYS " " CA " 6 0 1 808080  "C3491"  0 ""  1 ""  0 0 0 1 88.66 1709 1709 1 0 0 3491 1 1709 3491 1709 "CCD match"  <> <> <> <> <> <>
  1710 2 -10.889779 -18.624550 27.572400 279 K "A" 24 0.50000 0.50000 "LYS " " C  " 6 0 1 808080  "C3492"  0 ""  1 ""  0 0 0 1 88.66 1710 1710 1 0 0 3492 0 1710 3492 1710 "CCD match"  <> <> <> <> <> <>
  1711 15 -11.498139 -17.793112 26.900666 279 K "A" 70 -0.50000 -0.50000 "LYS " " O  " 8 0 1 FF2E2E  "O3493"  0 ""  1 ""  0 0 0 1 88.66 1711 1711 1 0 0 3493 0 1711 3493 1711 "CCD match"  <> <> <> <> <> <>
  1712 3 -8.386915 -19.247866 27.406133 279 K "A" 24 -0.12000 -0.12000 "LYS " " CB " 6 0 1 808080  "C3494"  0 ""  1 ""  0 0 0 1 88.66 1712 1712 1 0 0 3494 2 1712 3494 1712 "CCD match"  <> <> <> <> <> <>
  1713 3 -7.937880 -17.753930 27.540452 279 K "A" 24 -0.12000 -0.12000 "LYS " " CG " 6 0 1 808080  "C3495"  0 ""  1 ""  0 0 0 1 88.66 1713 1713 1 0 0 3495 2 1713 3495 1713 "CCD match"  <> <> <> <> <> <>
  1714 3 -6.449521 -17.606287 27.953548 279 K "A" 24 -0.12000 -0.12000 "LYS " " CD " 6 0 1 808080  "C3496"  0 ""  1 ""  0 0 0 1 88.66 1714 1714 1 0 0 3496 2 1714 3496 1714 "CCD match"  <> <> <> <> <> <>
  1715 3 -5.900096 -16.154204 27.993447 279 K "A" 24 0.19000 0.19000 "LYS " " CE " 6 0 1 808080  "C3497"  0 ""  1 ""  0 0 0 1 88.66 1715 1715 1 0 0 3497 2 1715 3497 1715 "CCD match"  <> <> <> <> <> <>
  1716 32 -4.651763 -16.018919 28.916314 279 K "A" 38 -0.30000 -0.30000 "LYS " " NZ " 7 1 1 2E2EFF  "N3498"  0 "%UT"  13 ""  0 0 0 1 88.66 1716 1716 1 0 0 3498 3 1716 3498 1716 "CCD match"  <> <> <> <> <> <>
  1717 25 -10.979301 -18.830573 28.872371 280 A "A" 38 -0.50000 -0.50000 "ALA " " N  " 7 0 1 2E2EFF  "N3512"  0 ""  1 ""  0 0 0 1 91.84 1717 1717 1 0 0 3512 1 1717 3512 1717 "CCD match"  <> <> <> <> <> <>
  1718 3 -11.846574 -18.201304 29.839519 280 A "A" 24 0.14000 0.14000 "ALA " " CA " 6 0 1 808080  "C3513"  0 ""  1 ""  0 0 0 1 91.84 1718 1718 1 0 0 3513 1 1718 3513 1718 "CCD match"  <> <> <> <> <> <>
  1719 2 -11.291310 -17.019709 30.554505 280 A "A" 24 0.50000 0.50000 "ALA " " C  " 6 0 1 808080  "C3514"  0 ""  1 ""  0 0 0 1 91.84 1719 1719 1 0 0 3514 0 1719 3514 1719 "CCD match"  <> <> <> <> <> <>
  1720 15 -11.891988 -15.924527 30.683393 280 A "A" 70 -0.50000 -0.50000 "ALA " " O  " 8 0 1 FF2E2E  "O3515"  0 ""  1 ""  0 0 0 1 91.84 1720 1720 1 0 0 3515 0 1720 3515 1720 "CCD match"  <> <> <> <> <> <>
  1721 3 -12.501893 -19.313584 30.657655 280 A "A" 24 -0.18000 -0.18000 "ALA " " CB " 6 0 1 808080  "C3516"  0 ""  1 ""  0 0 0 1 91.84 1721 1721 1 0 0 3516 3 1721 3516 1721 "CCD match"  <> <> <> <> <> <>
  1722 25 -10.128290 -17.356421 31.211032 281 D "A" 38 -0.50000 -0.50000 "ASP " " N  " 7 0 1 2E2EFF  "N3522"  0 ""  1 ""  0 0 0 1 95.09 1722 1722 1 0 0 3522 1 1722 3522 1722 "CCD match"  <> <> <> <> <> <>
  1723 3 -9.270929 -16.464404 31.993154 281 D "A" 24 0.14000 0.14000 "ASP " " CA " 6 0 1 808080  "C3523"  0 ""  1 ""  0 0 0 1 95.09 1723 1723 1 0 0 3523 1 1723 3523 1723 "CCD match"  <> <> <> <> <> <>
  1724 2 -8.524794 -15.501476 31.010673 281 D "A" 24 0.50000 0.50000 "ASP " " C  " 6 0 1 808080  "C3524"  0 ""  1 ""  0 0 0 1 95.09 1724 1724 1 0 0 3524 0 1724 3524 1724 "CCD match"  <> <> <> <> <> <>
  1725 15 -7.449230 -15.917035 30.475127 281 D "A" 70 -0.50000 -0.50000 "ASP " " O  " 8 0 1 FF2E2E  "O3525"  0 ""  1 ""  0 0 0 1 95.09 1725 1725 1 0 0 3525 0 1725 3525 1725 "CCD match"  <> <> <> <> <> <>
  1726 3 -8.327950 -17.149617 32.989709 281 D "A" 24 -0.22000 -0.22000 "ASP " " CB " 6 0 1 808080  "C3526"  0 ""  1 ""  0 0 0 1 95.09 1726 1726 1 0 0 3526 2 1726 3526 1726 "CCD match"  <> <> <> <> <> <>
  1727 2 -7.657131 -16.255833 34.009488 281 D "A" 24 0.70000 0.70000 "ASP " " CG " 6 0 1 808080  "C3527"  0 "%UT"  13 ""  0 0 0 1 95.09 1727 1727 1 0 0 3527 0 1727 3527 1727 "CCD match"  9.97537849061654 <> <> <> <> <>
  1728 15 -8.219302 -15.139799 34.163369 281 D "A" 70 -0.80000 -0.80000 "ASP " " OD1" 8 0 1 FF2E2E  "O3528"  0 ""  1 ""  0 0 0 1 95.09 1728 1728 1 0 0 3528 0 1728 3528 1728 "CCD match"  <> <> <> <> <> <>
  1729 18 -6.783755 -16.831784 34.726960 281 D "A" 70 -0.80000 -0.80000 "ASP " " OD2" 8 -1 1 FF2E2E  "O3529"  0 ""  1 ""  0 0 0 1 95.09 1729 1729 1 0 0 3529 0 1729 3529 1729 "CCD match"  <> <> <> <> <> <>
  1730 25 -9.108871 -14.272398 30.811448 282 V "A" 38 -0.50000 -0.50000 "VAL " " N  " 7 0 1 2E2EFF  "N3534"  0 ""  1 ""  0 0 0 1 91.28 1730 1730 1 0 0 3534 1 1730 3534 1730 "CCD match"  <> <> <> <> <> <>
  1731 3 -8.517156 -13.161801 30.035977 282 V "A" 24 0.14000 0.14000 "VAL " " CA " 6 0 1 808080  "C3535"  0 ""  1 ""  0 0 0 1 91.28 1731 1731 1 0 0 3535 1 1731 3535 1731 "CCD match"  <> <> <> <> <> <>
  1732 2 -8.100363 -11.965538 30.945579 282 V "A" 24 0.50000 0.50000 "VAL " " C  " 6 0 1 808080  "C3536"  0 ""  1 ""  0 0 0 1 91.28 1732 1732 1 0 0 3536 0 1732 3536 1732 "CCD match"  <> <> <> <> <> <>
  1733 15 -8.112898 -10.817844 30.534148 282 V "A" 70 -0.50000 -0.50000 "VAL " " O  " 8 0 1 FF2E2E  "O3537"  0 ""  1 ""  0 0 0 1 91.28 1733 1733 1 0 0 3537 0 1733 3537 1733 "CCD match"  <> <> <> <> <> <>
  1734 3 -9.540121 -12.811030 28.867839 282 V "A" 24 -0.06000 -0.06000 "VAL " " CB " 6 0 1 808080  "C3538"  0 ""  1 ""  0 0 0 1 91.28 1734 1734 1 0 0 3538 1 1734 3538 1734 "CCD match"  <> <> <> <> <> <>
  1735 3 -9.751159 -14.033013 27.976329 282 V "A" 24 -0.18000 -0.18000 "VAL " " CG1" 6 0 1 808080  "C3539"  0 ""  1 ""  0 0 0 1 91.28 1735 1735 1 0 0 3539 3 1735 3539 1735 "CCD match"  <> <> <> <> <> <>
  1736 3 -10.950421 -12.515871 29.266725 282 V "A" 24 -0.18000 -0.18000 "VAL " " CG2" 6 0 1 808080  "C3540"  0 ""  1 ""  0 0 0 1 91.28 1736 1736 1 0 0 3540 3 1736 3540 1736 "CCD match"  <> <> <> <> <> <>
  1737 25 -7.820447 -12.227285 32.227006 283 S "A" 38 -0.50000 -0.50000 "SER " " N  " 7 0 1 2E2EFF  "N3550"  1 ""  1 ""  0 0 0 1 93.72 1737 1737 1 0 0 3550 1 1737 3550 1737 "CCD match"  <> <> <> <> <> <>
  1738 3 -7.597741 -11.162025 33.170705 283 S "A" 24 0.14000 0.14000 "SER " " CA " 6 0 1 808080  "C3551"  1 ""  1 ""  0 0 0 1 93.72 1738 1738 1 0 0 3551 1 1738 3551 1738 "CCD match"  <> <> <> <> <> <>
  1739 2 -6.240105 -10.480712 32.948937 283 S "A" 24 0.50000 0.50000 "SER " " C  " 6 0 1 808080  "C3552"  1 ""  1 ""  0 0 0 1 93.72 1739 1739 1 0 0 3552 0 1739 3552 1739 "CCD match"  <> <> <> <> <> <>
  1740 15 -6.060149 -9.267439 33.279012 283 S "A" 70 -0.50000 -0.50000 "SER " " O  " 8 0 1 FF2E2E  "O3553"  1 ""  1 ""  0 0 0 1 93.72 1740 1740 1 0 0 3553 0 1740 3553 1740 "CCD match"  <> <> <> <> <> <>
  1741 3 -7.691887 -11.804102 34.608693 283 S "A" 24 0.14500 0.14500 "SER " " CB " 6 0 1 808080  "C3554"  1 ""  1 ""  0 0 0 1 93.72 1741 1741 1 0 0 3554 2 1741 3554 1741 "CCD match"  <> <> <> <> <> <>
  1742 16 -8.896123 -12.402213 34.791509 283 S "A" 70 -0.68300 -0.68300 "SER " " OG " 8 0 1 FF2E2E  "O3555"  1 "%UT"  13 ""  0 0 0 1 93.72 1742 1742 1 0 0 3555 1 1742 3555 1742 "CCD match"  <> <> <> <> <> <>
  1743 25 -5.215438 -11.191030 32.485524 284 Q "A" 38 -0.50000 -0.50000 "GLN " " N  " 7 0 1 2E2EFF  "N3561"  1 ""  1 ""  0 0 0 1 93.46 1743 1743 1 0 0 3561 1 1743 3561 1743 "CCD match"  <> <> <> <> <> <>
  1744 3 -3.903939 -10.444154 32.204549 284 Q "A" 24 0.14000 0.14000 "GLN " " CA " 6 0 1 808080  "C3562"  1 ""  1 ""  0 0 0 1 93.46 1744 1744 1 0 0 3562 1 1744 3562 1744 "CCD match"  <> <> <> <> <> <>
  1745 2 -4.068056 -9.449487 30.995082 284 Q "A" 24 0.50000 0.50000 "GLN " " C  " 6 0 1 808080  "C3563"  1 ""  1 ""  0 0 0 1 93.46 1745 1745 1 0 0 3563 0 1745 3563 1745 "CCD match"  <> <> <> <> <> <>
  1746 15 -3.590879 -8.321973 31.085092 284 Q "A" 70 -0.50000 -0.50000 "GLN " " O  " 8 0 1 FF2E2E  "O3564"  1 ""  1 ""  0 0 0 1 93.46 1746 1746 1 0 0 3564 0 1746 3564 1746 "CCD match"  <> <> <> <> <> <>
  1747 3 -2.709324 -11.463961 32.039512 284 Q "A" 24 -0.12000 -0.12000 "GLN " " CB " 6 0 1 808080  "C3565"  1 ""  1 ""  0 0 0 1 93.46 1747 1747 1 0 0 3565 2 1747 3565 1747 "CCD match"  <> <> <> <> <> <>
  1748 3 -2.112010 -11.883996 33.325555 284 Q "A" 24 -0.12000 -0.12000 "GLN " " CG " 6 0 1 808080  "C3566"  1 ""  1 ""  0 0 0 1 93.46 1748 1748 1 0 0 3566 2 1748 3566 1748 "CCD match"  <> <> <> <> <> <>
  1749 2 -1.213833 -10.803532 34.018983 284 Q "A" 24 0.50000 0.50000 "GLN " " CD " 6 0 1 808080  "C3567"  1 "%UT"  13 ""  0 0 0 1 93.46 1749 1749 1 0 0 3567 0 1749 3567 1749 "CCD match"  <> "No Flip"  <> <> <> <>
  1750 15 -0.771141 -9.837155 33.455224 284 Q "A" 70 -0.50000 -0.50000 "GLN " " OE1" 8 0 1 FF2E2E  "O3568"  1 ""  1 ""  0 0 0 1 93.46 1750 1750 1 0 0 3568 0 1750 3568 1750 "CCD match"  <> <> <> <> <> <>
  1751 25 -1.033936 -11.019509 35.294564 284 Q "A" 38 -0.76000 -0.76000 "GLN " " NE2" 7 0 1 2E2EFF  "N3569"  1 ""  1 ""  0 0 0 1 93.46 1751 1751 1 0 0 3569 2 1751 3569 1751 "CCD match"  <> <> <> <> <> <>
  1752 25 -4.740094 -9.957243 29.985366 285 E "A" 38 -0.50000 -0.50000 "GLU " " N  " 7 0 1 2E2EFF  "N3578"  1 ""  1 ""  0 0 0 1 96.14 1752 1752 1 0 0 3578 1 1752 3578 1752 "CCD match"  <> <> <> <> <> <>
  1753 3 -5.127400 -9.307091 28.715865 285 E "A" 24 0.14000 0.14000 "GLU " " CA " 6 0 1 808080  "C3579"  1 ""  1 ""  0 0 0 1 96.14 1753 1753 1 0 0 3579 1 1753 3579 1753 "CCD match"  <> <> <> <> <> <>
  1754 2 -6.029255 -8.025432 28.992845 285 E "A" 24 0.50000 0.50000 "GLU " " C  " 6 0 1 808080  "C3580"  1 ""  1 ""  0 0 0 1 96.14 1754 1754 1 0 0 3580 0 1754 3580 1754 "CCD match"  <> <> <> <> <> <>
  1755 15 -5.719539 -6.882294 28.546361 285 E "A" 70 -0.50000 -0.50000 "GLU " " O  " 8 0 1 FF2E2E  "O3581"  1 ""  1 ""  0 0 0 1 96.14 1755 1755 1 0 0 3581 0 1755 3581 1755 "CCD match"  <> <> <> <> <> <>
  1756 3 -5.674734 -10.403751 27.779050 285 E "A" 24 -0.12000 -0.12000 "GLU " " CB " 6 0 1 808080  "C3582"  1 ""  1 ""  0 0 0 1 96.14 1756 1756 1 0 0 3582 2 1756 3582 1756 "CCD match"  <> <> <> <> <> <>
  1757 3 -4.578949 -11.491611 27.439157 285 E "A" 24 -0.22000 -0.22000 "GLU " " CG " 6 0 1 808080  "C3583"  1 ""  1 ""  0 0 0 1 96.14 1757 1757 1 0 0 3583 2 1757 3583 1757 "CCD match"  <> <> <> <> <> <>
  1758 2 -4.325979 -12.663195 28.384946 285 E "A" 24 0.70000 0.70000 "GLU " " CD " 6 0 1 808080  "C3584"  1 "%UT"  13 ""  0 0 0 1 96.14 1758 1758 1 0 0 3584 0 1758 3584 1758 "CCD match"  10 <> <> <> <> <>
  1759 15 -5.030289 -12.851979 29.429238 285 E "A" 70 -0.80000 -0.80000 "GLU " " OE1" 8 0 1 FF2E2E  "O3585"  1 ""  1 ""  0 0 0 1 96.14 1759 1759 1 0 0 3585 0 1759 3585 1759 "CCD match"  <> <> <> <> <> <>
  1760 18 -3.427868 -13.480275 28.027764 285 E "A" 70 -0.80000 -0.80000 "GLU " " OE2" 8 -1 1 FF2E2E  "O3586"  1 ""  1 ""  0 0 0 1 96.14 1760 1760 1 0 0 3586 0 1760 3586 1760 "CCD match"  <> <> <> <> <> <>
  1761 25 -6.981923 -8.075445 29.933219 286 V "A" 38 -0.50000 -0.50000 "VAL " " N  " 7 0 1 2E2EFF  "N3593"  1 ""  1 ""  0 0 0 1 95.22 1761 1761 1 0 0 3593 1 1761 3593 1761 "CCD match"  <> <> <> <> <> <>
  1762 3 -7.747803 -6.975997 30.474402 286 V "A" 24 0.14000 0.14000 "VAL " " CA " 6 0 1 808080  "C3594"  1 ""  1 ""  0 0 0 1 95.22 1762 1762 1 0 0 3594 1 1762 3594 1762 "CCD match"  <> <> <> <> <> <>
  1763 2 -6.791050 -6.002937 31.231935 286 V "A" 24 0.50000 0.50000 "VAL " " C  " 6 0 1 808080  "C3595"  1 ""  1 ""  0 0 0 1 95.22 1763 1763 1 0 0 3595 0 1763 3595 1763 "CCD match"  <> <> <> <> <> <>
  1764 15 -6.884743 -4.763620 31.076491 286 V "A" 70 -0.50000 -0.50000 "VAL " " O  " 8 0 1 FF2E2E  "O3596"  1 ""  1 ""  0 0 0 1 95.22 1764 1764 1 0 0 3596 0 1764 3596 1764 "CCD match"  <> <> <> <> <> <>
  1765 3 -8.945526 -7.352150 31.478816 286 V "A" 24 -0.06000 -0.06000 "VAL " " CB " 6 0 1 808080  "C3597"  1 ""  1 ""  0 0 0 1 95.22 1765 1765 1 0 0 3597 1 1765 3597 1765 "CCD match"  <> <> <> <> <> <>
  1766 3 -9.427400 -6.069450 32.279103 286 V "A" 24 -0.18000 -0.18000 "VAL " " CG1" 6 0 1 808080  "C3598"  1 ""  1 ""  0 0 0 1 95.22 1766 1766 1 0 0 3598 3 1766 3598 1766 "CCD match"  <> <> <> <> <> <>
  1767 3 -10.067498 -8.039990 30.658282 286 V "A" 24 -0.18000 -0.18000 "VAL " " CG2" 6 0 1 808080  "C3599"  1 ""  1 ""  0 0 0 1 95.22 1767 1767 1 0 0 3599 3 1767 3599 1767 "CCD match"  <> <> <> <> <> <>
  1768 25 -5.894717 -6.548130 32.009414 287 E "A" 38 -0.50000 -0.50000 "GLU " " N  " 7 0 1 2E2EFF  "N3609"  1 ""  1 ""  0 0 0 1 96.24 1768 1768 1 0 0 3609 1 1768 3609 1768 "CCD match"  <> <> <> <> <> <>
  1769 3 -4.969457 -5.770300 32.864385 287 E "A" 24 0.14000 0.14000 "GLU " " CA " 6 0 1 808080  "C3610"  1 ""  1 ""  0 0 0 1 96.24 1769 1769 1 0 0 3610 1 1769 3610 1769 "CCD match"  <> <> <> <> <> <>
  1770 2 -3.941159 -4.927176 32.037213 287 E "A" 24 0.50000 0.50000 "GLU " " C  " 6 0 1 808080  "C3611"  1 ""  1 ""  0 0 0 1 96.24 1770 1770 1 0 0 3611 0 1770 3611 1770 "CCD match"  <> <> <> <> <> <>
  1771 15 -3.731419 -3.754849 32.380219 287 E "A" 70 -0.50000 -0.50000 "GLU " " O  " 8 0 1 FF2E2E  "O3612"  1 ""  1 ""  0 0 0 1 96.24 1771 1771 1 0 0 3612 0 1771 3612 1771 "CCD match"  <> <> <> <> <> <>
  1772 3 -4.466844 -6.649661 34.051808 287 E "A" 24 -0.12000 -0.12000 "GLU " " CB " 6 0 1 808080  "C3613"  1 ""  1 ""  0 0 0 1 96.24 1772 1772 1 0 0 3613 2 1772 3613 1772 "CCD match"  <> <> <> <> <> <>
  1773 3 -3.224958 -5.985505 34.649964 287 E "A" 24 -0.22000 -0.22000 "GLU " " CG " 6 0 1 808080  "C3614"  1 ""  1 ""  0 0 0 1 96.24 1773 1773 1 0 0 3614 2 1773 3614 1773 "CCD match"  <> <> <> <> <> <>
  1774 2 -2.678010 -6.764890 35.921250 287 E "A" 24 0.70000 0.70000 "GLU " " CD " 6 0 1 808080  "C3615"  1 "%UT"  13 ""  0 0 0 1 96.24 1774 1774 1 0 0 3615 0 1774 3615 1774 "CCD match"  10 <> <> <> <> <>
  1775 15 -1.791597 -6.291917 36.608316 287 E "A" 70 -0.80000 -0.80000 "GLU " " OE1" 8 0 1 FF2E2E  "O3616"  1 ""  1 ""  0 0 0 1 96.24 1775 1775 1 0 0 3616 0 1775 3616 1775 "CCD match"  <> <> <> <> <> <>
  1776 18 -3.151172 -7.849199 36.255353 287 E "A" 70 -0.80000 -0.80000 "GLU " " OE2" 8 -1 1 FF2E2E  "O3617"  1 ""  1 ""  0 0 0 1 96.24 1776 1776 1 0 0 3617 0 1776 3617 1776 "CCD match"  <> <> <> <> <> <>
  1777 25 -3.411686 -5.475939 30.957524 288 E "A" 38 -0.50000 -0.50000 "GLU " " N  " 7 0 1 2E2EFF  "N3624"  1 ""  1 ""  0 0 0 1 92.86 1777 1777 1 0 0 3624 1 1777 3624 1777 "CCD match"  <> <> <> <> <> <>
  1778 3 -2.679368 -4.921712 29.877284 288 E "A" 24 0.14000 0.14000 "GLU " " CA " 6 0 1 808080  "C3625"  1 ""  1 ""  0 0 0 1 92.86 1778 1778 1 0 0 3625 1 1778 3625 1778 "CCD match"  <> <> <> <> <> <>
  1779 2 -3.381483 -3.727233 29.320388 288 E "A" 24 0.50000 0.50000 "GLU " " C  " 6 0 1 808080  "C3626"  1 ""  1 ""  0 0 0 1 92.86 1779 1779 1 0 0 3626 0 1779 3626 1779 "CCD match"  <> <> <> <> <> <>
  1780 15 -2.707220 -2.709314 29.380214 288 E "A" 70 -0.50000 -0.50000 "GLU " " O  " 8 0 1 FF2E2E  "O3627"  1 ""  1 ""  0 0 0 1 92.86 1780 1780 1 0 0 3627 0 1780 3627 1780 "CCD match"  <> <> <> <> <> <>
  1781 3 -2.261899 -5.973203 28.820283 288 E "A" 24 -0.12000 -0.12000 "GLU " " CB " 6 0 1 808080  "C3628"  1 ""  1 ""  0 0 0 1 92.86 1781 1781 1 0 0 3628 2 1781 3628 1781 "CCD match"  <> <> <> <> <> <>
  1782 3 -1.464804 -5.308887 27.629502 288 E "A" 24 -0.22000 -0.22000 "GLU " " CG " 6 0 1 808080  "C3629"  1 ""  1 ""  0 0 0 1 92.86 1782 1782 1 0 0 3629 2 1782 3629 1782 "CCD match"  <> <> <> <> <> <>
  1783 2 -0.963567 -6.145676 26.472846 288 E "A" 24 0.70000 0.70000 "GLU " " CD " 6 0 1 808080  "C3630"  1 "%UT"  13 ""  0 0 0 1 92.86 1783 1783 1 0 0 3630 0 1783 3630 1783 "CCD match"  20 <> <> <> <> <>
  1784 15 -0.289121 -5.582529 25.592366 288 E "A" 70 -0.80000 -0.80000 "GLU " " OE1" 8 0 1 FF2E2E  "O3631"  1 ""  1 ""  0 0 0 1 92.86 1784 1784 1 0 0 3631 0 1784 3631 1784 "CCD match"  <> <> <> <> <> <>
  1785 18 -1.204137 -7.382566 26.531262 288 E "A" 70 -0.80000 -0.80000 "GLU " " OE2" 8 -1 1 FF2E2E  "O3632"  1 ""  1 ""  0 0 0 1 92.86 1785 1785 1 0 0 3632 0 1785 3632 1785 "CCD match"  <> <> <> <> <> <>
  1786 25 -4.692517 -3.894730 28.914525 289 V "A" 38 -0.50000 -0.50000 "VAL " " N  " 7 0 1 2E2EFF  "N3639"  1 ""  1 ""  0 0 0 1 95.52 1786 1786 1 0 0 3639 1 1786 3639 1786 "CCD match"  <> <> <> <> <> <>
  1787 3 -5.348973 -2.777285 28.269633 289 V "A" 24 0.14000 0.14000 "VAL " " CA " 6 0 1 808080  "C3640"  1 ""  1 ""  0 0 0 1 95.52 1787 1787 1 0 0 3640 1 1787 3640 1787 "CCD match"  <> <> <> <> <> <>
  1788 2 -5.552602 -1.626957 29.260022 289 V "A" 24 0.50000 0.50000 "VAL " " C  " 6 0 1 808080  "C3641"  1 ""  1 ""  0 0 0 1 95.52 1788 1788 1 0 0 3641 0 1788 3641 1788 "CCD match"  <> <> <> <> <> <>
  1789 15 -5.353265 -0.448841 28.910174 289 V "A" 70 -0.50000 -0.50000 "VAL " " O  " 8 0 1 FF2E2E  "O3642"  1 ""  1 ""  0 0 0 1 95.52 1789 1789 1 0 0 3642 0 1789 3642 1789 "CCD match"  <> <> <> <> <> <>
  1790 3 -6.722200 -3.215123 27.580167 289 V "A" 24 -0.06000 -0.06000 "VAL " " CB " 6 0 1 808080  "C3643"  1 ""  1 ""  0 0 0 1 95.52 1790 1790 1 0 0 3643 1 1790 3643 1790 "CCD match"  <> <> <> <> <> <>
  1791 3 -7.620659 -1.986885 27.124126 289 V "A" 24 -0.18000 -0.18000 "VAL " " CG1" 6 0 1 808080  "C3644"  1 ""  1 ""  0 0 0 1 95.52 1791 1791 1 0 0 3644 3 1791 3644 1791 "CCD match"  <> <> <> <> <> <>
  1792 3 -6.545519 -4.209649 26.418183 289 V "A" 24 -0.18000 -0.18000 "VAL " " CG2" 6 0 1 808080  "C3645"  1 ""  1 ""  0 0 0 1 95.52 1792 1792 1 0 0 3645 3 1792 3645 1792 "CCD match"  <> <> <> <> <> <>
  1793 25 -5.907920 -1.988615 30.488561 290 L "A" 38 -0.50000 -0.50000 "LEU " " N  " 7 0 1 2E2EFF  "N3655"  1 ""  1 ""  0 0 0 1 96.17 1793 1793 1 0 0 3655 1 1793 3655 1793 "CCD match"  <> <> <> <> <> <>
  1794 3 -6.061096 -1.117848 31.640300 290 L "A" 24 0.14000 0.14000 "LEU " " CA " 6 0 1 808080  "C3656"  1 ""  1 ""  0 0 0 1 96.17 1794 1794 1 0 0 3656 1 1794 3656 1794 "CCD match"  <> <> <> <> <> <>
  1795 2 -4.806059 -0.308190 31.981652 290 L "A" 24 0.50000 0.50000 "LEU " " C  " 6 0 1 808080  "C3657"  1 ""  1 ""  0 0 0 1 96.17 1795 1795 1 0 0 3657 0 1795 3657 1795 "CCD match"  <> <> <> <> <> <>
  1796 15 -4.831924 0.921049 32.100839 290 L "A" 70 -0.50000 -0.50000 "LEU " " O  " 8 0 1 FF2E2E  "O3658"  1 ""  1 ""  0 0 0 1 96.17 1796 1796 1 0 0 3658 0 1796 3658 1796 "CCD match"  <> <> <> <> <> <>
  1797 3 -6.635799 -1.941971 32.816793 290 L "A" 24 -0.12000 -0.12000 "LEU " " CB " 6 0 1 808080  "C3659"  1 ""  1 ""  0 0 0 1 96.17 1797 1797 1 0 0 3659 2 1797 3659 1797 "CCD match"  <> <> <> <> <> <>
  1798 3 -8.061822 -1.605610 33.365945 290 L "A" 24 -0.06000 -0.06000 "LEU " " CG " 6 0 1 808080  "C3660"  1 ""  1 ""  0 0 0 1 96.17 1798 1798 1 0 0 3660 1 1798 3660 1798 "CCD match"  <> <> <> <> <> <>
  1799 3 -9.140260 -1.456442 32.265275 290 L "A" 24 -0.18000 -0.18000 "LEU " " CD1" 6 0 1 808080  "C3661"  1 ""  1 ""  0 0 0 1 96.17 1799 1799 1 0 0 3661 3 1799 3661 1799 "CCD match"  <> <> <> <> <> <>
  1800 3 -8.539327 -2.580213 34.490869 290 L "A" 24 -0.18000 -0.18000 "LEU " " CD2" 6 0 1 808080  "C3662"  1 ""  1 ""  0 0 0 1 96.17 1800 1800 1 0 0 3662 3 1800 3662 1800 "CCD match"  <> <> <> <> <> <>
  1801 25 -3.610889 -0.975862 31.953700 291 A "A" 38 -0.50000 -0.50000 "ALA " " N  " 7 0 1 2E2EFF  "N3674"  1 ""  1 ""  0 0 0 1 97.55 1801 1801 1 0 0 3674 1 1801 3674 1801 "CCD match"  <> <> <> <> <> <>
  1802 3 -2.310584 -0.342712 32.104394 291 A "A" 24 0.14000 0.14000 "ALA " " CA " 6 0 1 808080  "C3675"  1 ""  1 ""  0 0 0 1 97.55 1802 1802 1 0 0 3675 1 1802 3675 1802 "CCD match"  <> <> <> <> <> <>
  1803 2 -1.939245 0.626048 30.887027 291 A "A" 24 0.50000 0.50000 "ALA " " C  " 6 0 1 808080  "C3676"  1 ""  1 ""  0 0 0 1 97.55 1803 1803 1 0 0 3676 0 1803 3676 1803 "CCD match"  <> <> <> <> <> <>
  1804 15 -1.577228 1.744494 31.224395 291 A "A" 70 -0.50000 -0.50000 "ALA " " O  " 8 0 1 FF2E2E  "O3677"  1 ""  1 ""  0 0 0 1 97.55 1804 1804 1 0 0 3677 0 1804 3677 1804 "CCD match"  <> <> <> <> <> <>
  1805 3 -1.239308 -1.454280 32.316896 291 A "A" 24 -0.18000 -0.18000 "ALA " " CB " 6 0 1 808080  "C3678"  1 ""  1 ""  0 0 0 1 97.55 1805 1805 1 0 0 3678 3 1805 3678 1805 "CCD match"  <> <> <> <> <> <>
  1806 25 -2.163633 0.109360 29.674562 292 E "A" 38 -0.50000 -0.50000 "GLU " " N  " 7 0 1 2E2EFF  "N3684"  1 ""  1 ""  0 0 0 1 97.27 1806 1806 1 0 0 3684 1 1806 3684 1806 "CCD match"  <> <> <> <> <> <>
  1807 3 -2.089523 1.053778 28.556106 292 E "A" 24 0.14000 0.14000 "GLU " " CA " 6 0 1 808080  "C3685"  1 ""  1 ""  0 0 0 1 97.27 1807 1807 1 0 0 3685 1 1807 3685 1807 "CCD match"  <> <> <> <> <> <>
  1808 2 -3.041526 2.285030 28.630008 292 E "A" 24 0.50000 0.50000 "GLU " " C  " 6 0 1 808080  "C3686"  1 ""  1 ""  0 0 0 1 97.27 1808 1808 1 0 0 3686 0 1808 3686 1808 "CCD match"  <> <> <> <> <> <>
  1809 15 -2.739030 3.388791 28.261718 292 E "A" 70 -0.50000 -0.50000 "GLU " " O  " 8 0 1 FF2E2E  "O3687"  1 ""  1 ""  0 0 0 1 97.27 1809 1809 1 0 0 3687 0 1809 3687 1809 "CCD match"  <> <> <> <> <> <>
  1810 3 -2.385376 0.403615 27.250077 292 E "A" 24 -0.12000 -0.12000 "GLU " " CB " 6 0 1 808080  "C3688"  1 ""  1 ""  0 0 0 1 97.27 1810 1810 1 0 0 3688 2 1810 3688 1810 "CCD match"  <> <> <> <> <> <>
  1811 3 -1.394361 -0.564367 26.830442 292 E "A" 24 -0.22000 -0.22000 "GLU " " CG " 6 0 1 808080  "C3689"  1 ""  1 ""  0 0 0 1 97.27 1811 1811 1 0 0 3689 2 1811 3689 1811 "CCD match"  <> <> <> <> <> <>
  1812 2 -1.360439 -1.141840 25.397122 292 E "A" 24 0.70000 0.70000 "GLU " " CD " 6 0 1 808080  "C3690"  1 "%UT"  13 ""  0 0 0 1 97.27 1812 1812 1 0 0 3690 0 1812 3690 1812 "CCD match"  10 <> <> <> <> <>
  1813 15 -2.453504 -1.147388 24.819951 292 E "A" 70 -0.80000 -0.80000 "GLU " " OE1" 8 0 1 FF2E2E  "O3691"  1 ""  1 ""  0 0 0 1 97.27 1813 1813 1 0 0 3691 0 1813 3691 1813 "CCD match"  <> <> <> <> <> <>
  1814 18 -0.339340 -1.529448 24.883035 292 E "A" 70 -0.80000 -0.80000 "GLU " " OE2" 8 -1 1 FF2E2E  "O3692"  1 ""  1 ""  0 0 0 1 97.27 1814 1814 1 0 0 3692 0 1814 3692 1814 "CCD match"  <> <> <> <> <> <>
  1815 25 -4.256114 2.031096 29.191686 293 S "A" 38 -0.50000 -0.50000 "SER " " N  " 7 0 1 2E2EFF  "N3699"  1 ""  1 ""  0 0 0 1 96.98 1815 1815 1 0 0 3699 1 1815 3699 1815 "CCD match"  <> <> <> <> <> <>
  1816 3 -5.276949 3.116440 29.290521 293 S "A" 24 0.14000 0.14000 "SER " " CA " 6 0 1 808080  "C3700"  1 ""  1 ""  0 0 0 1 96.98 1816 1816 1 0 0 3700 1 1816 3700 1816 "CCD match"  <> <> <> <> <> <>
  1817 2 -4.831561 4.269228 30.228847 293 S "A" 24 0.50000 0.50000 "SER " " C  " 6 0 1 808080  "C3701"  1 ""  1 ""  0 0 0 1 96.98 1817 1817 1 0 0 3701 0 1817 3701 1817 "CCD match"  <> <> <> <> <> <>
  1818 15 -4.870541 5.436101 29.867688 293 S "A" 70 -0.50000 -0.50000 "SER " " O  " 8 0 1 FF2E2E  "O3702"  1 ""  1 ""  0 0 0 1 96.98 1818 1818 1 0 0 3702 0 1818 3702 1818 "CCD match"  <> <> <> <> <> <>
  1819 3 -6.588554 2.500110 29.707057 293 S "A" 24 0.14500 0.14500 "SER " " CB " 6 0 1 808080  "C3703"  1 ""  1 ""  0 0 0 1 96.98 1819 1819 1 0 0 3703 2 1819 3703 1819 "CCD match"  <> <> <> <> <> <>
  1820 16 -7.694670 3.443760 29.749269 293 S "A" 70 -0.68300 -0.68300 "SER " " OG " 8 0 1 FF2E2E  "O3704"  1 "%UT"  13 ""  0 0 0 1 96.98 1820 1820 1 0 0 3704 1 1820 3704 1820 "CCD match"  <> <> <> <> <> <>
  1821 25 -4.268495 3.889376 31.441646 294 R "A" 38 -0.50000 -0.50000 "ARG " " N  " 7 0 1 2E2EFF  "N3710"  1 ""  1 ""  0 0 0 1 98.11 1821 1821 1 0 0 3710 1 1821 3710 1821 "CCD match"  <> <> <> <> <> <>
  1822 3 -3.655502 4.784974 32.481698 294 R "A" 24 0.14000 0.14000 "ARG " " CA " 6 0 1 808080  "C3711"  1 ""  1 ""  0 0 0 1 98.11 1822 1822 1 0 0 3711 1 1822 3711 1822 "CCD match"  <> <> <> <> <> <>
  1823 2 -2.517508 5.692647 31.850101 294 R "A" 24 0.50000 0.50000 "ARG " " C  " 6 0 1 808080  "C3712"  1 ""  1 ""  0 0 0 1 98.11 1823 1823 1 0 0 3712 0 1823 3712 1823 "CCD match"  <> <> <> <> <> <>
  1824 15 -2.409830 6.871441 32.082446 294 R "A" 70 -0.50000 -0.50000 "ARG " " O  " 8 0 1 FF2E2E  "O3713"  1 ""  1 ""  0 0 0 1 98.11 1824 1824 1 0 0 3713 0 1824 3713 1824 "CCD match"  <> <> <> <> <> <>
  1825 3 -3.215577 4.049103 33.744962 294 R "A" 24 -0.12000 -0.12000 "ARG " " CB " 6 0 1 808080  "C3714"  1 ""  1 ""  0 0 0 1 98.11 1825 1825 1 0 0 3714 2 1825 3714 1825 "CCD match"  <> <> <> <> <> <>
  1826 3 -4.232019 3.265625 34.556973 294 R "A" 24 -0.05000 -0.05000 "ARG " " CG " 6 0 1 808080  "C3715"  1 ""  1 ""  0 0 0 1 98.11 1826 1826 1 0 0 3715 2 1826 3715 1826 "CCD match"  <> <> <> <> <> <>
  1827 3 -3.694895 2.785055 35.970758 294 R "A" 24 0.19000 0.19000 "ARG " " CD " 6 0 1 808080  "C3716"  1 ""  1 ""  0 0 0 1 98.11 1827 1827 1 0 0 3716 2 1827 3716 1827 "CCD match"  <> <> <> <> <> <>
  1828 25 -2.668301 1.674913 35.895391 294 R "A" 38 -0.69997 -0.69997 "ARG " " NE " 7 0 1 2E2EFF  "N3717"  1 ""  1 ""  0 0 0 1 98.11 1828 1828 1 0 0 3717 1 1828 3717 1828 "CCD match"  <> <> <> <> <> <>
  1829 2 -2.982791 0.351116 35.797109 294 R "A" 24 0.63990 0.63990 "ARG " " CZ " 6 0 1 808080  "C3718"  1 ""  1 ""  0 0 0 1 98.11 1829 1829 1 0 0 3718 0 1829 3718 1829 "CCD match"  <> <> <> <> <> <>
  1830 25 -4.206472 -0.060604 35.507607 294 R "A" 38 -0.79997 -0.79997 "ARG " " NH1" 7 0 1 2E2EFF  "N3719"  1 ""  1 ""  0 0 0 1 98.11 1830 1830 1 0 0 3719 2 1830 3719 1830 "CCD match"  <> <> <> <> <> <>
  1831 31 -2.048300 -0.700147 35.930268 294 R "A" 38 -0.79997 -0.79997 "ARG " " NH2" 7 1 1 2E2EFF  "N3720"  1 ""  1 ""  0 0 0 1 98.11 1831 1831 1 0 0 3720 2 1831 3720 1831 "CCD match"  <> <> <> <> <> <>
  1832 25 -1.592619 5.027103 31.114184 295 V "A" 38 -0.50000 -0.50000 "VAL " " N  " 7 0 1 2E2EFF  "N3734"  1 ""  1 ""  0 0 0 1 97.12 1832 1832 1 0 0 3734 1 1832 3734 1832 "CCD match"  <> <> <> <> <> <>
  1833 3 -0.442694 5.535847 30.389243 295 V "A" 24 0.14000 0.14000 "VAL " " CA " 6 0 1 808080  "C3735"  1 ""  1 ""  0 0 0 1 97.12 1833 1833 1 0 0 3735 1 1833 3735 1833 "CCD match"  <> <> <> <> <> <>
  1834 2 -0.897269 6.487216 29.269866 295 V "A" 24 0.50000 0.50000 "VAL " " C  " 6 0 1 808080  "C3736"  1 ""  1 ""  0 0 0 1 97.12 1834 1834 1 0 0 3736 0 1834 3736 1834 "CCD match"  <> <> <> <> <> <>
  1835 15 -0.357163 7.624956 29.184356 295 V "A" 70 -0.50000 -0.50000 "VAL " " O  " 8 0 1 FF2E2E  "O3737"  1 ""  1 ""  0 0 0 1 97.12 1835 1835 1 0 0 3737 0 1835 3737 1835 "CCD match"  <> <> <> <> <> <>
  1836 3 0.467162 4.341541 29.846433 295 V "A" 24 -0.06000 -0.06000 "VAL " " CB " 6 0 1 808080  "C3738"  1 ""  1 ""  0 0 0 1 97.12 1836 1836 1 0 0 3738 1 1836 3738 1836 "CCD match"  <> <> <> <> <> <>
  1837 3 1.602393 4.771388 28.864049 295 V "A" 24 -0.18000 -0.18000 "VAL " " CG1" 6 0 1 808080  "C3739"  1 ""  1 ""  0 0 0 1 97.12 1837 1837 1 0 0 3739 3 1837 3739 1837 "CCD match"  <> <> <> <> <> <>
  1838 3 1.178623 3.552812 30.901420 295 V "A" 24 -0.18000 -0.18000 "VAL " " CG2" 6 0 1 808080  "C3740"  1 ""  1 ""  0 0 0 1 97.12 1838 1838 1 0 0 3740 3 1838 3740 1838 "CCD match"  <> <> <> <> <> <>
  1839 25 -1.828285 6.036725 28.472098 296 Q "A" 38 -0.50000 -0.50000 "GLN " " N  " 7 0 1 2E2EFF  "N3750"  1 ""  1 ""  0 0 0 1 94.59 1839 1839 1 0 0 3750 1 1839 3750 1839 "CCD match"  <> <> <> <> <> <>
  1840 3 -2.239321 6.754404 27.228103 296 Q "A" 24 0.14000 0.14000 "GLN " " CA " 6 0 1 808080  "C3751"  1 ""  1 ""  0 0 0 1 94.59 1840 1840 1 0 0 3751 1 1840 3751 1840 "CCD match"  <> <> <> <> <> <>
  1841 2 -2.879970 8.111269 27.490647 296 Q "A" 24 0.50000 0.50000 "GLN " " C  " 6 0 1 808080  "C3752"  1 ""  1 ""  0 0 0 1 94.59 1841 1841 1 0 0 3752 0 1841 3752 1841 "CCD match"  <> <> <> <> <> <>
  1842 15 -2.667591 9.132382 26.807300 296 Q "A" 70 -0.50000 -0.50000 "GLN " " O  " 8 0 1 FF2E2E  "O3753"  1 ""  1 ""  0 0 0 1 94.59 1842 1842 1 0 0 3753 0 1842 3753 1842 "CCD match"  <> <> <> <> <> <>
  1843 3 -3.192472 5.878213 26.371196 296 Q "A" 24 -0.12000 -0.12000 "GLN " " CB " 6 0 1 808080  "C3754"  1 ""  1 ""  0 0 0 1 94.59 1843 1843 1 0 0 3754 2 1843 3754 1843 "CCD match"  <> <> <> <> <> <>
  1844 3 -3.638430 6.553214 25.087958 296 Q "A" 24 -0.12000 -0.12000 "GLN " " CG " 6 0 1 808080  "C3755"  1 ""  1 ""  0 0 0 1 94.59 1844 1844 1 0 0 3755 2 1844 3755 1844 "CCD match"  <> <> <> <> <> <>
  1845 2 -4.357893 5.663354 24.046926 296 Q "A" 24 0.50000 0.50000 "GLN " " CD " 6 0 1 808080  "C3756"  1 "%UT"  13 ""  0 0 0 1 94.59 1845 1845 1 0 0 3756 0 1845 3756 1845 "CCD match"  57.5499121193037 "No Flip"  <> <> <> <>
  1846 15 -3.864393 4.649851 23.530417 296 Q "A" 70 -0.50000 -0.50000 "GLN " " OE1" 8 0 1 FF2E2E  "O3757"  1 ""  1 ""  0 0 0 1 94.59 1846 1846 1 0 0 3757 0 1846 3757 1846 "CCD match"  <> <> <> <> <> <>
  1847 25 -5.530866 6.178486 23.692447 296 Q "A" 38 -0.76000 -0.76000 "GLN " " NE2" 7 0 1 2E2EFF  "N3758"  1 ""  1 ""  0 0 0 1 94.59 1847 1847 1 0 0 3758 2 1847 3758 1847 "CCD match"  <> <> <> <> <> <>
  1848 25 -3.796983 8.018964 28.447953 297 R "A" 38 -0.50000 -0.50000 "ARG " " N  " 7 0 1 2E2EFF  "N3767"  1 ""  1 ""  0 0 0 1 96.59 1848 1848 1 0 0 3767 1 1848 3767 1848 "CCD match"  <> <> <> <> <> <>
  1849 3 -4.611677 9.165606 28.888396 297 R "A" 24 0.14000 0.14000 "ARG " " CA " 6 0 1 808080  "C3768"  1 ""  1 ""  0 0 0 1 96.59 1849 1849 1 0 0 3768 1 1849 3768 1849 "CCD match"  <> <> <> <> <> <>
  1850 2 -3.769116 10.352200 29.458243 297 R "A" 24 0.50000 0.50000 "ARG " " C  " 6 0 1 808080  "C3769"  1 ""  1 ""  0 0 0 1 96.59 1850 1850 1 0 0 3769 0 1850 3769 1850 "CCD match"  <> <> <> <> <> <>
  1851 15 -4.089543 11.525336 29.265760 297 R "A" 70 -0.50000 -0.50000 "ARG " " O  " 8 0 1 FF2E2E  "O3770"  1 ""  1 ""  0 0 0 1 96.59 1851 1851 1 0 0 3770 0 1851 3770 1851 "CCD match"  <> <> <> <> <> <>
  1852 3 -5.965967 8.688670 29.612626 297 R "A" 24 -0.12000 -0.12000 "ARG " " CB " 6 0 1 808080  "C3771"  1 ""  1 ""  0 0 0 1 96.59 1852 1852 1 0 0 3771 2 1852 3771 1852 "CCD match"  <> <> <> <> <> <>
  1853 3 -5.806756 8.365603 31.132480 297 R "A" 24 -0.05000 -0.05000 "ARG " " CG " 6 0 1 808080  "C3772"  1 ""  1 ""  0 0 0 1 96.59 1853 1853 1 0 0 3772 2 1853 3772 1853 "CCD match"  <> <> <> <> <> <>
  1854 3 -7.144254 8.099531 31.814239 297 R "A" 24 0.19000 0.19000 "ARG " " CD " 6 0 1 808080  "C3773"  1 ""  1 ""  0 0 0 1 96.59 1854 1854 1 0 0 3773 2 1854 3773 1854 "CCD match"  <> <> <> <> <> <>
  1855 25 -7.888886 7.014897 31.183877 297 R "A" 38 -0.69997 -0.69997 "ARG " " NE " 7 0 1 2E2EFF  "N3774"  1 ""  1 ""  0 0 0 1 96.59 1855 1855 1 0 0 3774 1 1855 3774 1855 "CCD match"  <> <> <> <> <> <>
  1856 2 -8.873659 7.031712 30.287385 297 R "A" 24 0.63990 0.63990 "ARG " " CZ " 6 0 1 808080  "C3775"  1 ""  1 ""  0 0 0 1 96.59 1856 1856 1 0 0 3775 0 1856 3775 1856 "CCD match"  <> <> <> <> <> <>
  1857 25 -9.554926 8.097741 29.929873 297 R "A" 38 -0.79997 -0.79997 "ARG " " NH1" 7 0 1 2E2EFF  "N3776"  1 ""  1 ""  0 0 0 1 96.59 1857 1857 1 0 0 3776 2 1857 3776 1857 "CCD match"  <> <> <> <> <> <>
  1858 31 -9.198092 5.863548 29.716058 297 R "A" 38 -0.79997 -0.79997 "ARG " " NH2" 7 1 1 2E2EFF  "N3777"  1 ""  1 ""  0 0 0 1 96.59 1858 1858 1 0 0 3777 2 1858 3777 1858 "CCD match"  <> <> <> <> <> <>
  1859 25 -2.726653 9.927309 30.239224 298 S "A" 38 -0.50000 -0.50000 "SER " " N  " 7 0 1 2E2EFF  "N3791"  1 ""  1 ""  0 0 0 1 95.56 1859 1859 1 0 0 3791 1 1859 3791 1859 "CCD match"  <> <> <> <> <> <>
  1860 3 -1.836582 10.933189 30.864608 298 S "A" 24 0.14000 0.14000 "SER " " CA " 6 0 1 808080  "C3792"  1 ""  1 ""  0 0 0 1 95.56 1860 1860 1 0 0 3792 1 1860 3792 1860 "CCD match"  <> <> <> <> <> <>
  1861 2 -0.661518 11.355864 29.918981 298 S "A" 24 0.50000 0.50000 "SER " " C  " 6 0 1 808080  "C3793"  1 ""  1 ""  0 0 0 1 95.56 1861 1861 1 0 0 3793 0 1861 3793 1861 "CCD match"  <> <> <> <> <> <>
  1862 15 0.354471 11.940102 30.330810 298 S "A" 70 -0.50000 -0.50000 "SER " " O  " 8 0 1 FF2E2E  "O3794"  1 ""  1 ""  0 0 0 1 95.56 1862 1862 1 0 0 3794 0 1862 3794 1862 "CCD match"  <> <> <> <> <> <>
  1863 3 -1.382503 10.460051 32.283467 298 S "A" 24 0.14500 0.14500 "SER " " CB " 6 0 1 808080  "C3795"  1 ""  1 ""  0 0 0 1 95.56 1863 1863 1 0 0 3795 2 1863 3795 1863 "CCD match"  <> <> <> <> <> <>
  1864 16 -0.765574 9.211177 32.183576 298 S "A" 70 -0.68300 -0.68300 "SER " " OG " 8 0 1 FF2E2E  "O3796"  1 "%UT"  13 ""  0 0 0 1 95.56 1864 1864 1 0 0 3796 1 1864 3796 1864 "CCD match"  <> <> <> <> <> <>
  1865 25 -0.796677 11.097251 28.608338 299 I "A" 38 -0.50000 -0.50000 "ILE " " N  " 7 0 1 2E2EFF  "N3802"  0 ""  1 ""  0 0 0 1 92.86 1865 1865 1 0 0 3802 1 1865 3802 1865 "CCD match"  <> <> <> <> <> <>
  1866 3 0.055502 11.625888 27.529904 299 I "A" 24 0.14000 0.14000 "ILE " " CA " 6 0 1 808080  "C3803"  0 ""  1 ""  0 0 0 1 92.86 1866 1866 1 0 0 3803 1 1866 3803 1866 "CCD match"  <> <> <> <> <> <>
  1867 2 -0.920617 12.443215 26.625409 299 I "A" 24 0.50000 0.50000 "ILE " " C  " 6 0 1 808080  "C3804"  0 ""  1 ""  0 0 0 1 92.86 1867 1867 1 0 0 3804 0 1867 3804 1867 "CCD match"  <> <> <> <> <> <>
  1868 15 -1.974949 11.989683 26.230338 299 I "A" 70 -0.50000 -0.50000 "ILE " " O  " 8 0 1 FF2E2E  "O3805"  0 ""  1 ""  0 0 0 1 92.86 1868 1868 1 0 0 3805 0 1868 3805 1868 "CCD match"  <> <> <> <> <> <>
  1869 3 0.708409 10.537581 26.666072 299 I "A" 24 -0.06000 -0.06000 "ILE " " CB " 6 0 1 808080  "C3806"  0 ""  1 ""  0 0 0 1 92.86 1869 1869 1 0 0 3806 1 1869 3806 1869 "CCD match"  <> <> <> <> <> <>
  1870 3 1.610201 9.723642 27.605521 299 I "A" 24 -0.12000 -0.12000 "ILE " " CG1" 6 0 1 808080  "C3807"  0 ""  1 ""  0 0 0 1 92.86 1870 1870 1 0 0 3807 2 1870 3807 1870 "CCD match"  <> <> <> <> <> <>
  1871 3 1.644022 11.126096 25.544280 299 I "A" 24 -0.18000 -0.18000 "ILE " " CG2" 6 0 1 808080  "C3808"  0 ""  1 ""  0 0 0 1 92.86 1871 1871 1 0 0 3808 3 1871 3808 1871 "CCD match"  <> <> <> <> <> <>
  1872 3 2.170448 8.452083 27.078202 299 I "A" 24 -0.18000 -0.18000 "ILE " " CD1" 6 0 1 808080  "C3809"  0 ""  1 ""  0 0 0 1 92.86 1872 1872 1 0 0 3809 3 1872 3809 1872 "CCD match"  <> <> <> <> <> <>
  1873 25 -0.600253 13.720163 26.403777 300 R "A" 38 -0.50000 -0.50000 "ARG " " N  " 7 0 1 2E2EFF  "N3821"  0 ""  1 ""  0 0 0 1 82 1873 1873 1 0 0 3821 1 1873 3821 1873 "CCD match"  <> <> <> <> <> <>
  1874 3 -1.211836 14.661926 25.436471 300 R "A" 24 0.14000 0.14000 "ARG " " CA " 6 0 1 808080  "C3822"  0 ""  1 ""  0 0 0 1 82 1874 1874 1 0 0 3822 1 1874 3822 1874 "CCD match"  <> <> <> <> <> <>
  1875 2 -1.005300 14.175190 23.944373 300 R "A" 24 0.50000 0.50000 "ARG " " C  " 6 0 1 808080  "C3823"  0 ""  1 ""  0 0 0 1 82 1875 1875 1 0 0 3823 0 1875 3823 1875 "CCD match"  <> <> <> <> <> <>
  1876 15 0.113212 13.845991 23.465674 300 R "A" 70 -0.50000 -0.50000 "ARG " " O  " 8 0 1 FF2E2E  "O3824"  0 ""  1 ""  0 0 0 1 82 1876 1876 1 0 0 3824 0 1876 3824 1876 "CCD match"  <> <> <> <> <> <>
  1877 3 -0.547631 16.037528 25.667144 300 R "A" 24 -0.12000 -0.12000 "ARG " " CB " 6 0 1 808080  "C3825"  0 ""  1 ""  0 0 0 1 82 1877 1877 1 0 0 3825 2 1877 3825 1877 "CCD match"  <> <> <> <> <> <>
  1878 3 -1.308612 17.277580 25.089263 300 R "A" 24 -0.05000 -0.05000 "ARG " " CG " 6 0 1 808080  "C3826"  0 ""  1 ""  0 0 0 1 82 1878 1878 1 0 0 3826 2 1878 3826 1878 "CCD match"  <> <> <> <> <> <>
  1879 3 -0.882608 18.755367 25.372840 300 R "A" 24 0.19000 0.19000 "ARG " " CD " 6 0 1 808080  "C3827"  0 ""  1 ""  0 0 0 1 82 1879 1879 1 0 0 3827 2 1879 3827 1879 "CCD match"  <> <> <> <> <> <>
  1880 25 -1.027118 19.130210 26.792735 300 R "A" 38 -0.69997 -0.69997 "ARG " " NE " 7 0 1 2E2EFF  "N3828"  0 ""  1 ""  0 0 0 1 82 1880 1880 1 0 0 3828 1 1880 3828 1880 "CCD match"  <> <> <> <> <> <>
  1881 2 -0.483597 20.179168 27.410235 300 R "A" 24 0.63990 0.63990 "ARG " " CZ " 6 0 1 808080  "C3829"  0 ""  1 ""  0 0 0 1 82 1881 1881 1 0 0 3829 0 1881 3829 1881 "CCD match"  <> <> <> <> <> <>
  1882 25 0.153492 21.099367 26.638997 300 R "A" 38 -0.79997 -0.79997 "ARG " " NH1" 7 0 1 2E2EFF  "N3830"  0 ""  1 ""  0 0 0 1 82 1882 1882 1 0 0 3830 2 1882 3830 1882 "CCD match"  <> <> <> <> <> <>
  1883 31 -0.697744 20.413518 28.673717 300 R "A" 38 -0.79997 -0.79997 "ARG " " NH2" 7 1 1 2E2EFF  "N3831"  0 ""  1 ""  0 0 0 1 82 1883 1883 1 0 0 3831 2 1883 3831 1883 "CCD match"  <> <> <> <> <> <>
  1884 25 -2.080218 14.224817 23.202138 301 L "A" 38 -0.50000 -0.50000 "LEU " " N  " 7 0 1 2E2EFF  "N3845"  0 ""  1 ""  0 0 0 1 74.13 1884 1884 1 0 0 3845 1 1884 3845 1884 "CCD match"  <> <> <> <> <> <>
  1885 3 -2.268487 13.676816 21.866286 301 L "A" 24 0.14000 0.14000 "LEU " " CA " 6 0 1 808080  "C3846"  0 ""  1 ""  0 0 0 1 74.13 1885 1885 1 0 0 3846 1 1885 3846 1885 "CCD match"  <> <> <> <> <> <>
  1886 2 -1.734313 14.790209 20.951461 301 L "A" 24 0.50000 0.50000 "LEU " " C  " 6 0 1 808080  "C3847"  0 ""  1 ""  0 0 0 1 74.13 1886 1886 1 0 0 3847 0 1886 3847 1886 "CCD match"  <> <> <> <> <> <>
  1887 15 -2.493922 15.661663 20.589097 301 L "A" 70 -0.50000 -0.50000 "LEU " " O  " 8 0 1 FF2E2E  "O3848"  0 ""  1 ""  0 0 0 1 74.13 1887 1887 1 0 0 3848 0 1887 3848 1887 "CCD match"  <> <> <> <> <> <>
  1888 3 -3.707590 13.297750 21.664769 301 L "A" 24 -0.12000 -0.12000 "LEU " " CB " 6 0 1 808080  "C3849"  0 ""  1 ""  0 0 0 1 74.13 1888 1888 1 0 0 3849 2 1888 3849 1888 "CCD match"  <> <> <> <> <> <>
  1889 3 -4.219075 12.199813 22.745734 301 L "A" 24 -0.06000 -0.06000 "LEU " " CG " 6 0 1 808080  "C3850"  0 ""  1 ""  0 0 0 1 74.13 1889 1889 1 0 0 3850 1 1889 3850 1889 "CCD match"  <> <> <> <> <> <>
  1890 3 -5.651321 11.915016 22.422292 301 L "A" 24 -0.18000 -0.18000 "LEU " " CD1" 6 0 1 808080  "C3851"  0 ""  1 ""  0 0 0 1 74.13 1890 1890 1 0 0 3851 3 1890 3851 1890 "CCD match"  <> <> <> <> <> <>
  1891 3 -3.434155 10.965849 22.868161 301 L "A" 24 -0.18000 -0.18000 "LEU " " CD2" 6 0 1 808080  "C3852"  0 ""  1 ""  0 0 0 1 74.13 1891 1891 1 0 0 3852 3 1891 3852 1891 "CCD match"  <> <> <> <> <> <>
  1892 25 -0.478890 14.786629 20.501630 302 V "A" 38 -0.50000 -0.50000 "VAL " " N  " 7 0 1 2E2EFF  "N3864"  0 ""  1 ""  0 0 0 1 69.13 1892 1892 1 0 0 3864 1 1892 3864 1892 "CCD match"  <> <> <> <> <> <>
  1893 3 0.068803 15.653753 19.502517 302 V "A" 24 0.14000 0.14000 "VAL " " CA " 6 0 1 808080  "C3865"  0 ""  1 ""  0 0 0 1 69.13 1893 1893 1 0 0 3865 1 1893 3865 1893 "CCD match"  <> <> <> <> <> <>
  1894 2 -0.593051 15.413888 18.167605 302 V "A" 24 0.50000 0.50000 "VAL " " C  " 6 0 1 808080  "C3866"  0 ""  1 ""  0 0 0 1 69.13 1894 1894 1 0 0 3866 0 1894 3866 1894 "CCD match"  <> <> <> <> <> <>
  1895 15 -0.910826 14.343631 17.759315 302 V "A" 70 -0.50000 -0.50000 "VAL " " O  " 8 0 1 FF2E2E  "O3867"  0 ""  1 ""  0 0 0 1 69.13 1895 1895 1 0 0 3867 0 1895 3867 1895 "CCD match"  <> <> <> <> <> <>
  1896 3 1.576670 15.244591 19.497548 302 V "A" 24 -0.06000 -0.06000 "VAL " " CB " 6 0 1 808080  "C3868"  0 ""  1 ""  0 0 0 1 69.13 1896 1896 1 0 0 3868 1 1896 3868 1896 "CCD match"  <> <> <> <> <> <>
  1897 3 1.937992 13.883588 18.856658 302 V "A" 24 -0.18000 -0.18000 "VAL " " CG1" 6 0 1 808080  "C3869"  0 ""  1 ""  0 0 0 1 69.13 1897 1897 1 0 0 3869 3 1897 3869 1897 "CCD match"  <> <> <> <> <> <>
  1898 3 2.472605 16.385700 18.927650 302 V "A" 24 -0.18000 -0.18000 "VAL " " CG2" 6 0 1 808080  "C3870"  0 ""  1 ""  0 0 0 1 69.13 1898 1898 1 0 0 3870 3 1898 3870 1898 "CCD match"  <> <> <> <> <> <>
  1899 25 -0.713958 16.492698 17.434140 303 S "A" 38 -0.50000 -0.50000 "SER " " N  " 7 0 1 2E2EFF  "N3880"  0 ""  1 ""  0 0 0 1 63.76 1899 1899 1 0 0 3880 1 1899 3880 1899 "CCD match"  <> <> <> <> <> <>
  1900 3 -1.197788 16.706459 16.052757 303 S "A" 24 0.14000 0.14000 "SER " " CA " 6 0 1 808080  "C3881"  0 ""  1 ""  0 0 0 1 63.76 1900 1900 1 0 0 3881 1 1900 3881 1900 "CCD match"  <> <> <> <> <> <>
  1901 2 -0.050872 16.658151 15.093669 303 S "A" 24 0.50000 0.50000 "SER " " C  " 6 0 1 808080  "C3882"  0 ""  1 ""  0 0 0 1 63.76 1901 1901 1 0 0 3882 0 1901 3882 1901 "CCD match"  <> <> <> <> <> <>
  1902 15 1.020149 17.014194 15.566906 303 S "A" 70 -0.50000 -0.50000 "SER " " O  " 8 0 1 FF2E2E  "O3883"  0 ""  1 ""  0 0 0 1 63.76 1902 1902 1 0 0 3883 0 1902 3883 1902 "CCD match"  <> <> <> <> <> <>
  1903 3 -1.879308 18.031723 15.973728 303 S "A" 24 0.14500 0.14500 "SER " " CB " 6 0 1 808080  "C3884"  0 ""  1 ""  0 0 0 1 63.76 1903 1903 1 0 0 3884 2 1903 3884 1903 "CCD match"  <> <> <> <> <> <>
  1904 16 -1.125211 19.211813 16.224237 303 S "A" 70 -0.68300 -0.68300 "SER " " OG " 8 0 1 FF2E2E  "O3885"  0 "%UT"  13 ""  0 0 0 1 63.76 1904 1904 1 0 0 3885 1 1904 3885 1904 "CCD match"  <> <> <> <> <> <>
  1905 25 -0.348546 16.443899 13.809807 304 V "A" 38 -0.50000 -0.50000 "VAL " " N  " 7 0 1 2E2EFF  "N3891"  1 ""  1 ""  0 0 0 1 56.76 1905 1905 1 0 0 3891 1 1905 3891 1905 "CCD match"  <> <> <> <> <> <>
  1906 3 0.642109 16.436548 12.746984 304 V "A" 24 0.14000 0.14000 "VAL " " CA " 6 0 1 808080  "C3892"  1 ""  1 ""  0 0 0 1 56.76 1906 1906 1 0 0 3892 1 1906 3892 1906 "CCD match"  <> <> <> <> <> <>
  1907 2 1.413849 17.750087 12.743135 304 V "A" 24 0.50000 0.50000 "VAL " " C  " 6 0 1 808080  "C3893"  1 ""  1 ""  0 0 0 1 56.76 1907 1907 1 0 0 3893 0 1907 3893 1907 "CCD match"  <> <> <> <> <> <>
  1908 15 2.634677 17.685421 12.577122 304 V "A" 70 -0.50000 -0.50000 "VAL " " O  " 8 0 1 FF2E2E  "O3894"  1 ""  1 ""  0 0 0 1 56.76 1908 1908 1 0 0 3894 0 1908 3894 1908 "CCD match"  <> <> <> <> <> <>
  1909 3 0.001888 16.122264 11.402946 304 V "A" 24 -0.06000 -0.06000 "VAL " " CB " 6 0 1 808080  "C3895"  1 ""  1 ""  0 0 0 1 56.76 1909 1909 1 0 0 3895 1 1909 3895 1909 "CCD match"  <> <> <> <> <> <>
  1910 3 0.889882 16.452108 10.237335 304 V "A" 24 -0.18000 -0.18000 "VAL " " CG1" 6 0 1 808080  "C3896"  1 ""  1 ""  0 0 0 1 56.76 1910 1910 1 0 0 3896 3 1910 3896 1910 "CCD match"  <> <> <> <> <> <>
  1911 3 -0.502161 14.650039 11.328752 304 V "A" 24 -0.18000 -0.18000 "VAL " " CG2" 6 0 1 808080  "C3897"  1 ""  1 ""  0 0 0 1 56.76 1911 1911 1 0 0 3897 3 1911 3897 1911 "CCD match"  <> <> <> <> <> <>
  1912 25 0.774295 18.902595 12.852796 305 L "A" 38 -0.50000 -0.50000 "LEU " " N  " 7 0 1 2E2EFF  "N3907"  1 ""  1 ""  0 0 0 1 58.06 1912 1912 1 0 0 3907 1 1912 3907 1912 "CCD match"  <> <> <> <> <> <>
  1913 3 1.365046 20.284135 12.843460 305 L "A" 24 0.14000 0.14000 "LEU " " CA " 6 0 1 808080  "C3908"  1 ""  1 ""  0 0 0 1 58.06 1913 1913 1 0 0 3908 1 1913 3908 1913 "CCD match"  <> <> <> <> <> <>
  1914 2 2.337460 20.519060 13.988898 305 L "A" 24 0.50000 0.50000 "LEU " " C  " 6 0 1 808080  "C3909"  1 ""  1 ""  0 0 0 1 58.06 1914 1914 1 0 0 3909 0 1914 3909 1914 "CCD match"  <> <> <> <> <> <>
  1915 15 3.385564 21.117034 13.828548 305 L "A" 70 -0.50000 -0.50000 "LEU " " O  " 8 0 1 FF2E2E  "O3910"  1 ""  1 ""  0 0 0 1 58.06 1915 1915 1 0 0 3910 0 1915 3910 1915 "CCD match"  <> <> <> <> <> <>
  1916 3 0.300945 21.466712 12.782199 305 L "A" 24 -0.12000 -0.12000 "LEU " " CB " 6 0 1 808080  "C3911"  1 ""  1 ""  0 0 0 1 58.06 1916 1916 1 0 0 3911 2 1916 3911 1916 "CCD match"  <> <> <> <> <> <>
  1917 3 0.781466 22.740207 12.205392 305 L "A" 24 -0.06000 -0.06000 "LEU " " CG " 6 0 1 808080  "C3912"  1 ""  1 ""  0 0 0 1 58.06 1917 1917 1 0 0 3912 1 1917 3912 1917 "CCD match"  <> <> <> <> <> <>
  1918 3 1.713769 23.612817 13.012900 305 L "A" 24 -0.18000 -0.18000 "LEU " " CD1" 6 0 1 808080  "C3913"  1 ""  1 ""  0 0 0 1 58.06 1918 1918 1 0 0 3913 3 1918 3913 1918 "CCD match"  <> <> <> <> <> <>
  1919 3 1.430557 22.535974 10.803039 305 L "A" 24 -0.18000 -0.18000 "LEU " " CD2" 6 0 1 808080  "C3914"  1 ""  1 ""  0 0 0 1 58.06 1919 1919 1 0 0 3914 3 1919 3914 1919 "CCD match"  <> <> <> <> <> <>
  1920 25 1.987115 19.917522 15.154655 306 E "A" 38 -0.50000 -0.50000 "GLU " " N  " 7 0 1 2E2EFF  "N3926"  1 ""  1 ""  0 0 0 1 59.08 1920 1920 1 0 0 3926 1 1920 3926 1920 "CCD match"  <> <> <> <> <> <>
  1921 3 2.796127 20.064245 16.349334 306 E "A" 24 0.14000 0.14000 "GLU " " CA " 6 0 1 808080  "C3927"  1 ""  1 ""  0 0 0 1 59.08 1921 1921 1 0 0 3927 1 1921 3927 1921 "CCD match"  <> <> <> <> <> <>
  1922 2 3.972228 19.143396 16.389230 306 E "A" 24 0.50000 0.50000 "GLU " " C  " 6 0 1 808080  "C3928"  1 ""  1 ""  0 0 0 1 59.08 1922 1922 1 0 0 3928 0 1922 3928 1922 "CCD match"  <> <> <> <> <> <>
  1923 15 5.075612 19.528083 16.679292 306 E "A" 70 -0.50000 -0.50000 "GLU " " O  " 8 0 1 FF2E2E  "O3929"  1 ""  1 ""  0 0 0 1 59.08 1923 1923 1 0 0 3929 0 1923 3929 1923 "CCD match"  <> <> <> <> <> <>
  1924 3 1.907583 19.979181 17.545295 306 E "A" 24 -0.12000 -0.12000 "GLU " " CB " 6 0 1 808080  "C3930"  1 ""  1 ""  0 0 0 1 59.08 1924 1924 1 0 0 3930 2 1924 3930 1924 "CCD match"  <> <> <> <> <> <>
  1925 3 0.816145 21.116436 17.837276 306 E "A" 24 -0.22000 -0.22000 "GLU " " CG " 6 0 1 808080  "C3931"  1 ""  1 ""  0 0 0 1 59.08 1925 1925 1 0 0 3931 2 1925 3931 1925 "CCD match"  <> <> <> <> <> <>
  1926 2 1.342383 22.177755 18.680549 306 E "A" 24 0.70000 0.70000 "GLU " " CD " 6 0 1 808080  "C3932"  1 "%UT"  13 ""  0 0 0 1 59.08 1926 1926 1 0 0 3932 0 1926 3932 1926 "CCD match"  10 <> <> <> <> <>
  1927 15 2.126461 21.797390 19.624454 306 E "A" 70 -0.80000 -0.80000 "GLU " " OE1" 8 0 1 FF2E2E  "O3933"  1 ""  1 ""  0 0 0 1 59.08 1927 1927 1 0 0 3933 0 1927 3933 1927 "CCD match"  <> <> <> <> <> <>
  1928 18 0.996367 23.393816 18.589108 306 E "A" 70 -0.80000 -0.80000 "GLU " " OE2" 8 -1 1 FF2E2E  "O3934"  1 ""  1 ""  0 0 0 1 59.08 1928 1928 1 0 0 3934 0 1928 3934 1928 "CCD match"  <> <> <> <> <> <>
  1929 25 3.725691 17.829763 15.945937 307 L "A" 38 -0.50000 -0.50000 "LEU " " N  " 7 0 1 2E2EFF  "N3941"  1 ""  1 ""  0 0 0 1 58.06 1929 1929 1 0 0 3941 1 1929 3941 1929 "CCD match"  <> <> <> <> <> <>
  1930 3 4.765162 16.943447 15.549871 307 L "A" 24 0.14000 0.14000 "LEU " " CA " 6 0 1 808080  "C3942"  1 ""  1 ""  0 0 0 1 58.06 1930 1930 1 0 0 3942 1 1930 3942 1930 "CCD match"  <> <> <> <> <> <>
  1931 2 5.691843 17.468326 14.433579 307 L "A" 24 0.50000 0.50000 "LEU " " C  " 6 0 1 808080  "C3943"  1 ""  1 ""  0 0 0 1 58.06 1931 1931 1 0 0 3943 0 1931 3943 1931 "CCD match"  <> <> <> <> <> <>
  1932 15 6.909146 17.280967 14.569201 307 L "A" 70 -0.50000 -0.50000 "LEU " " O  " 8 0 1 FF2E2E  "O3944"  1 ""  1 ""  0 0 0 1 58.06 1932 1932 1 0 0 3944 0 1932 3944 1932 "CCD match"  <> <> <> <> <> <>
  1933 3 4.170198 15.493893 15.509358 307 L "A" 24 -0.12000 -0.12000 "LEU " " CB " 6 0 1 808080  "C3945"  1 ""  1 ""  0 0 0 1 58.06 1933 1933 1 0 0 3945 2 1933 3945 1933 "CCD match"  <> <> <> <> <> <>
  1934 3 5.174263 14.324593 15.605420 307 L "A" 24 -0.06000 -0.06000 "LEU " " CG " 6 0 1 808080  "C3946"  1 ""  1 ""  0 0 0 1 58.06 1934 1934 1 0 0 3946 1 1934 3946 1934 "CCD match"  <> <> <> <> <> <>
  1935 3 6.024664 14.208688 16.873920 307 L "A" 24 -0.18000 -0.18000 "LEU " " CD1" 6 0 1 808080  "C3947"  1 ""  1 ""  0 0 0 1 58.06 1935 1935 1 0 0 3947 3 1935 3947 1935 "CCD match"  <> <> <> <> <> <>
  1936 3 4.572956 12.944208 15.291315 307 L "A" 24 -0.18000 -0.18000 "LEU " " CD2" 6 0 1 808080  "C3948"  1 ""  1 ""  0 0 0 1 58.06 1936 1936 1 0 0 3948 3 1936 3948 1936 "CCD match"  <> <> <> <> <> <>
  1937 25 5.169474 18.249183 13.417745 308 L "A" 38 -0.50000 -0.50000 "LEU " " N  " 7 0 1 2E2EFF  "N3960"  1 ""  1 ""  0 0 0 1 55.35 1937 1937 1 0 0 3960 1 1937 3960 1937 "CCD match"  <> <> <> <> <> <>
  1938 3 6.079553 18.845415 12.430328 308 L "A" 24 0.14000 0.14000 "LEU " " CA " 6 0 1 808080  "C3961"  1 ""  1 ""  0 0 0 1 55.35 1938 1938 1 0 0 3961 1 1938 3961 1938 "CCD match"  <> <> <> <> <> <>
  1939 2 6.781602 20.102748 12.926984 308 L "A" 24 0.50000 0.50000 "LEU " " C  " 6 0 1 808080  "C3962"  1 ""  1 ""  0 0 0 1 55.35 1939 1939 1 0 0 3962 0 1939 3962 1939 "CCD match"  <> <> <> <> <> <>
  1940 15 7.686258 20.610576 12.227262 308 L "A" 70 -0.50000 -0.50000 "LEU " " O  " 8 0 1 FF2E2E  "O3963"  1 ""  1 ""  0 0 0 1 55.35 1940 1940 1 0 0 3963 0 1940 3963 1940 "CCD match"  <> <> <> <> <> <>
  1941 3 5.275436 19.182626 11.178485 308 L "A" 24 -0.12000 -0.12000 "LEU " " CB " 6 0 1 808080  "C3964"  1 ""  1 ""  0 0 0 1 55.35 1941 1941 1 0 0 3964 2 1941 3964 1941 "CCD match"  <> <> <> <> <> <>
  1942 3 4.815324 18.007759 10.267468 308 L "A" 24 -0.06000 -0.06000 "LEU " " CG " 6 0 1 808080  "C3965"  1 ""  1 ""  0 0 0 1 55.35 1942 1942 1 0 0 3965 1 1942 3965 1942 "CCD match"  <> <> <> <> <> <>
  1943 3 3.880795 18.299289 9.142218 308 L "A" 24 -0.18000 -0.18000 "LEU " " CD1" 6 0 1 808080  "C3966"  1 ""  1 ""  0 0 0 1 55.35 1943 1943 1 0 0 3966 3 1943 3966 1943 "CCD match"  <> <> <> <> <> <>
  1944 3 6.060231 17.246580 9.724060 308 L "A" 24 -0.18000 -0.18000 "LEU " " CD2" 6 0 1 808080  "C3967"  1 ""  1 ""  0 0 0 1 55.35 1944 1944 1 0 0 3967 3 1944 3967 1944 "CCD match"  <> <> <> <> <> <>
  1945 25 6.290355 20.784992 13.988980 309 R "A" 38 -0.50000 -0.50000 "ARG " " N  " 7 0 1 2E2EFF  "N3979"  1 ""  1 ""  0 0 0 1 55.92 1945 1945 1 0 0 3979 1 1945 3979 1945 "CCD match"  <> <> <> <> <> <>
  1946 3 6.774869 21.990081 14.618304 309 R "A" 24 0.14000 0.14000 "ARG " " CA " 6 0 1 808080  "C3980"  1 ""  1 ""  0 0 0 1 55.92 1946 1946 1 0 0 3980 1 1946 3980 1946 "CCD match"  <> <> <> <> <> <>
  1947 2 8.010333 21.754982 15.491632 309 R "A" 24 0.50000 0.50000 "ARG " " C  " 6 0 1 808080  "C3981"  1 ""  1 ""  0 0 0 1 55.92 1947 1947 1 0 0 3981 0 1947 3981 1947 "CCD match"  <> <> <> <> <> <>
  1948 15 9.034943 22.439184 15.403640 309 R "A" 70 -0.50000 -0.50000 "ARG " " O  " 8 0 1 FF2E2E  "O3982"  1 ""  1 ""  0 0 0 1 55.92 1948 1948 1 0 0 3982 0 1948 3982 1948 "CCD match"  <> <> <> <> <> <>
  1949 3 5.585857 22.695777 15.284554 309 R "A" 24 -0.12000 -0.12000 "ARG " " CB " 6 0 1 808080  "C3983"  1 ""  1 ""  0 0 0 1 55.92 1949 1949 1 0 0 3983 2 1949 3983 1949 "CCD match"  <> <> <> <> <> <>
  1950 3 5.878958 23.984024 16.152049 309 R "A" 24 -0.05000 -0.05000 "ARG " " CG " 6 0 1 808080  "C3984"  1 ""  1 ""  0 0 0 1 55.92 1950 1950 1 0 0 3984 2 1950 3984 1950 "CCD match"  <> <> <> <> <> <>
  1951 3 4.583076 24.941453 16.358102 309 R "A" 24 0.19000 0.19000 "ARG " " CD " 6 0 1 808080  "C3985"  1 ""  1 ""  0 0 0 1 55.92 1951 1951 1 0 0 3985 2 1951 3985 1951 "CCD match"  <> <> <> <> <> <>
  1952 25 4.323887 25.629016 15.153218 309 R "A" 38 -0.69997 -0.69997 "ARG " " NE " 7 0 1 2E2EFF  "N3986"  1 ""  1 ""  0 0 0 1 55.92 1952 1952 1 0 0 3986 1 1952 3986 1952 "CCD match"  <> <> <> <> <> <>
  1953 2 3.492963 26.617570 14.890442 309 R "A" 24 0.63990 0.63990 "ARG " " CZ " 6 0 1 808080  "C3987"  1 ""  1 ""  0 0 0 1 55.92 1953 1953 1 0 0 3987 0 1953 3987 1953 "CCD match"  <> <> <> <> <> <>
  1954 25 2.707914 27.173437 15.848392 309 R "A" 38 -0.79997 -0.79997 "ARG " " NH1" 7 0 1 2E2EFF  "N3988"  1 ""  1 ""  0 0 0 1 55.92 1954 1954 1 0 0 3988 2 1954 3988 1954 "CCD match"  <> <> <> <> <> <>
  1955 31 3.377551 27.139591 13.672584 309 R "A" 38 -0.79997 -0.79997 "ARG " " NH2" 7 1 1 2E2EFF  "N3989"  1 ""  1 ""  0 0 0 1 55.92 1955 1955 1 0 0 3989 2 1955 3989 1955 "CCD match"  <> <> <> <> <> <>
  1956 25 7.797923 20.877241 16.460523 310 A "A" 38 -0.50000 -0.50000 "ALA " " N  " 7 0 1 2E2EFF  "N4003"  0 ""  1 ""  0 0 0 1 56.92 1956 1956 1 0 0 4003 1 1956 4003 1956 "CCD match"  <> <> <> <> <> <>
  1957 3 8.636390 20.733713 17.639461 310 A "A" 24 0.14000 0.14000 "ALA " " CA " 6 0 1 808080  "C4004"  0 ""  1 ""  0 0 0 1 56.92 1957 1957 1 0 0 4004 1 1957 4004 1957 "CCD match"  <> <> <> <> <> <>
  1958 2 10.057195 20.414472 17.216874 310 A "A" 24 0.50000 0.50000 "ALA " " C  " 6 0 1 808080  "C4005"  0 ""  1 ""  0 0 0 1 56.92 1958 1958 1 0 0 4005 0 1958 4005 1958 "CCD match"  <> <> <> <> <> <>
  1959 15 10.176451 19.269144 16.744411 310 A "A" 70 -0.50000 -0.50000 "ALA " " O  " 8 0 1 FF2E2E  "O4006"  0 ""  1 ""  0 0 0 1 56.92 1959 1959 1 0 0 4006 0 1959 4006 1959 "CCD match"  <> <> <> <> <> <>
  1960 3 8.059628 19.611764 18.496081 310 A "A" 24 -0.18000 -0.18000 "ALA " " CB " 6 0 1 808080  "C4007"  0 ""  1 ""  0 0 0 1 56.92 1960 1960 1 0 0 4007 3 1960 4007 1960 "CCD match"  <> <> <> <> <> <>
  1961 25 11.048939 21.238004 17.596591 311 P "A" 38 -0.14000 -0.14000 "PRO " " N  " 7 0 1 2E2EFF  "N4013"  0 ""  1 ""  0 0 0 1 55.17 1961 1961 1 0 0 4013 0 1961 4013 1961 "CCD match"  <> <> <> <> <> <>
  1962 3 12.505019 21.038717 17.258477 311 P "A" 24 0.01000 0.01000 "PRO " " CA " 6 0 1 808080  "C4014"  0 ""  1 ""  0 0 0 1 55.17 1962 1962 1 0 0 4014 1 1962 4014 1962 "CCD match"  <> <> <> <> <> <>
  1963 2 13.161680 19.709383 17.756349 311 P "A" 24 0.50000 0.50000 "PRO " " C  " 6 0 1 808080  "C4015"  0 ""  1 ""  0 0 0 1 55.17 1963 1963 1 0 0 4015 0 1963 4015 1963 "CCD match"  <> <> <> <> <> <>
  1964 15 14.005116 19.092742 17.077268 311 P "A" 70 -0.50000 -0.50000 "PRO " " O  " 8 0 1 FF2E2E  "O4016"  0 ""  1 ""  0 0 0 1 55.17 1964 1964 1 0 0 4016 0 1964 4016 1964 "CCD match"  <> <> <> <> <> <>
  1965 3 13.174498 22.362979 17.701079 311 P "A" 24 -0.12000 -0.12000 "PRO " " CB " 6 0 1 808080  "C4017"  0 ""  1 ""  0 0 0 1 55.17 1965 1965 1 0 0 4017 2 1965 4017 1965 "CCD match"  <> <> <> <> <> <>
  1966 3 12.064384 23.393306 17.868606 311 P "A" 24 -0.12000 -0.12000 "PRO " " CG " 6 0 1 808080  "C4018"  0 ""  1 ""  0 0 0 1 55.17 1966 1966 1 0 0 4018 2 1966 4018 1966 "CCD match"  <> <> <> <> <> <>
  1967 3 10.801661 22.583564 18.191983 311 P "A" 24 -0.05000 -0.05000 "PRO " " CD " 6 0 1 808080  "C4019"  0 ""  1 ""  0 0 0 1 55.17 1967 1967 1 0 0 4019 2 1967 4019 1967 "CCD match"  <> <> <> <> <> <>
  1968 25 12.757697 19.415132 19.040727 312 Y "A" 38 -0.50000 -0.50000 "TYR " " N  " 7 0 1 2E2EFF  "N4027"  0 ""  1 ""  0 0 0 1 56.52 1968 1968 1 0 0 4027 1 1968 4027 1968 "CCD match"  <> <> <> <> <> <>
  1969 3 13.285104 18.275682 19.843211 312 Y "A" 24 0.14000 0.14000 "TYR " " CA " 6 0 1 808080  "C4028"  0 ""  1 ""  0 0 0 1 56.52 1969 1969 1 0 0 4028 1 1969 4028 1969 "CCD match"  <> <> <> <> <> <>
  1970 2 12.836558 16.863752 19.405879 312 Y "A" 24 0.50000 0.50000 "TYR " " C  " 6 0 1 808080  "C4029"  0 ""  1 ""  0 0 0 1 56.52 1970 1970 1 0 0 4029 0 1970 4029 1970 "CCD match"  <> <> <> <> <> <>
  1971 15 13.406279 15.915526 19.985133 312 Y "A" 70 -0.50000 -0.50000 "TYR " " O  " 8 0 1 FF2E2E  "O4030"  0 ""  1 ""  0 0 0 1 56.52 1971 1971 1 0 0 4030 0 1971 4030 1971 "CCD match"  <> <> <> <> <> <>
  1972 3 12.860917 18.559148 21.346171 312 Y "A" 24 -0.00500 -0.00500 "TYR " " CB " 6 0 1 808080  "C4031"  0 ""  1 ""  0 0 0 1 56.52 1972 1972 1 0 0 4031 2 1972 4031 1972 "CCD match"  <> <> <> <> <> <>
  1973 2 11.341888 18.932121 21.520232 312 Y "A" 24 -0.11500 -0.11500 "TYR " " CG " 6 0 1 808080  "C4032"  0 ""  1 ""  0 0 0 1 56.52 1973 1973 1 0 0 4032 0 1973 4032 1973 "CCD match"  <> <> <> <> <> <>
  1974 2 10.329685 17.979312 21.782371 312 Y "A" 24 -0.11500 -0.11500 "TYR " " CD1" 6 0 1 808080  "C4033"  0 ""  1 ""  0 0 0 1 56.52 1974 1974 1 0 0 4033 1 1974 4033 1974 "CCD match"  <> <> <> <> <> <>
  1975 2 11.027669 20.288200 21.492114 312 Y "A" 24 -0.11500 -0.11500 "TYR " " CD2" 6 0 1 808080  "C4034"  0 ""  1 ""  0 0 0 1 56.52 1975 1975 1 0 0 4034 1 1975 4034 1975 "CCD match"  <> <> <> <> <> <>
  1976 2 9.005964 18.359920 22.057483 312 Y "A" 24 -0.11500 -0.11500 "TYR " " CE1" 6 0 1 808080  "C4035"  0 ""  1 ""  0 0 0 1 56.52 1976 1976 1 0 0 4035 1 1976 4035 1976 "CCD match"  <> <> <> <> <> <>
  1977 2 9.712739 20.706821 21.630660 312 Y "A" 24 -0.11500 -0.11500 "TYR " " CE2" 6 0 1 808080  "C4036"  0 ""  1 ""  0 0 0 1 56.52 1977 1977 1 0 0 4036 1 1977 4036 1977 "CCD match"  <> <> <> <> <> <>
  1978 2 8.694525 19.715971 21.936585 312 Y "A" 24 0.15000 0.15000 "TYR " " CZ " 6 0 1 808080  "C4037"  0 ""  1 ""  0 0 0 1 56.52 1978 1978 1 0 0 4037 0 1978 4037 1978 "CCD match"  <> <> <> <> <> <>
  1979 16 7.460730 20.184459 22.180182 312 Y "A" 70 -0.58500 -0.58500 "TYR " " OH " 8 0 1 FF2E2E  "O4038"  0 "%UT"  13 ""  0 0 0 1 56.52 1979 1979 1 0 0 4038 1 1979 4038 1979 "CCD match"  <> <> <> <> <> <>
  1980 25 11.902979 16.783140 18.400411 313 V "A" 38 -0.50000 -0.50000 "VAL " " N  " 7 0 1 2E2EFF  "N4048"  0 ""  1 ""  0 0 0 1 58.56 1980 1980 1 0 0 4048 1 1980 4048 1980 "CCD match"  <> <> <> <> <> <>
  1981 3 11.492756 15.608285 17.705178 313 V "A" 24 0.14000 0.14000 "VAL " " CA " 6 0 1 808080  "C4049"  0 ""  1 ""  0 0 0 1 58.56 1981 1981 1 0 0 4049 1 1981 4049 1981 "CCD match"  <> <> <> <> <> <>
  1982 2 11.626877 15.654670 16.178016 313 V "A" 24 0.50000 0.50000 "VAL " " C  " 6 0 1 808080  "C4050"  0 ""  1 ""  0 0 0 1 58.56 1982 1982 1 0 0 4050 0 1982 4050 1982 "CCD match"  <> <> <> <> <> <>
  1983 15 11.002273 14.835705 15.498692 313 V "A" 70 -0.50000 -0.50000 "VAL " " O  " 8 0 1 FF2E2E  "O4051"  0 ""  1 ""  0 0 0 1 58.56 1983 1983 1 0 0 4051 0 1983 4051 1983 "CCD match"  <> <> <> <> <> <>
  1984 3 10.068503 15.182747 18.013639 313 V "A" 24 -0.06000 -0.06000 "VAL " " CB " 6 0 1 808080  "C4052"  0 ""  1 ""  0 0 0 1 58.56 1984 1984 1 0 0 4052 1 1984 4052 1984 "CCD match"  <> <> <> <> <> <>
  1985 3 9.930557 14.788502 19.480363 313 V "A" 24 -0.18000 -0.18000 "VAL " " CG1" 6 0 1 808080  "C4053"  0 ""  1 ""  0 0 0 1 58.56 1985 1985 1 0 0 4053 3 1985 4053 1985 "CCD match"  <> <> <> <> <> <>
  1986 3 9.060790 16.374786 17.685683 313 V "A" 24 -0.18000 -0.18000 "VAL " " CG2" 6 0 1 808080  "C4054"  0 ""  1 ""  0 0 0 1 58.56 1986 1986 1 0 0 4054 3 1986 4054 1986 "CCD match"  <> <> <> <> <> <>
  1987 25 12.429275 16.577482 15.674623 314 R "A" 38 -0.50000 -0.50000 "ARG " " N  " 7 0 1 2E2EFF  "N4064"  1 ""  1 ""  0 0 0 1 56.5 1987 1987 1 0 0 4064 1 1987 4064 1987 "CCD match"  <> <> <> <> <> <>
  1988 3 12.517877 16.787939 14.184300 314 R "A" 24 0.14000 0.14000 "ARG " " CA " 6 0 1 808080  "C4065"  1 ""  1 ""  0 0 0 1 56.5 1988 1988 1 0 0 4065 1 1988 4065 1988 "CCD match"  <> <> <> <> <> <>
  1989 2 13.134666 15.640386 13.355143 314 R "A" 24 0.50000 0.50000 "ARG " " C  " 6 0 1 808080  "C4066"  1 ""  1 ""  0 0 0 1 56.5 1989 1989 1 0 0 4066 0 1989 4066 1989 "CCD match"  <> <> <> <> <> <>
  1990 15 12.723929 15.275688 12.260396 314 R "A" 70 -0.50000 -0.50000 "ARG " " O  " 8 0 1 FF2E2E  "O4067"  1 ""  1 ""  0 0 0 1 56.5 1990 1990 1 0 0 4067 0 1990 4067 1990 "CCD match"  <> <> <> <> <> <>
  1991 3 13.244249 18.137441 13.805213 314 R "A" 24 -0.12000 -0.12000 "ARG " " CB " 6 0 1 808080  "C4068"  1 ""  1 ""  0 0 0 1 <> 1991 1991 1 0 0 4068 2 1991 4068 1991 "CCD match"  <> <> <> <> <> <>
  1992 3 13.596960 18.353019 12.294645 314 R "A" 24 -0.05000 -0.05000 "ARG " " CG " 6 0 1 808080  "C4069"  1 ""  1 ""  0 0 0 1 <> 1992 1992 1 0 0 4069 2 1992 4069 1992 "CCD match"  <> <> <> <> <> <>
  1993 3 14.055903 19.753778 11.862213 314 R "A" 24 0.19000 0.19000 "ARG " " CD " 6 0 1 808080  "C4070"  1 ""  1 ""  0 0 0 1 <> 1993 1993 1 0 0 4070 2 1993 4070 1993 "CCD match"  <> <> <> <> <> <>
  1994 25 13.149808 20.841175 12.101006 314 R "A" 38 -0.69997 -0.69997 "ARG " " NE " 7 0 1 2E2EFF  "N4071"  1 ""  1 ""  0 0 0 1 <> 1994 1994 1 0 0 4071 1 1994 4071 1994 "CCD match"  <> <> <> <> <> <>
  1995 2 13.450433 22.123836 11.821537 314 R "A" 24 0.63990 0.63990 "ARG " " CZ " 6 0 1 808080  "C4072"  1 ""  1 ""  0 0 0 1 <> 1995 1995 1 0 0 4072 0 1995 4072 1995 "CCD match"  <> <> <> <> <> <>
  1996 25 14.493236 22.504732 11.146386 314 R "A" 38 -0.79997 -0.79997 "ARG " " NH1" 7 0 1 2E2EFF  "N4073"  1 ""  1 ""  0 0 0 1 <> 1996 1996 1 0 0 4073 2 1996 4073 1996 "CCD match"  <> <> <> <> <> <>
  1997 31 12.516675 23.020257 12.104101 314 R "A" 38 -0.79997 -0.79997 "ARG " " NH2" 7 1 1 2E2EFF  "N4074"  1 ""  1 ""  0 0 0 1 <> 1997 1997 1 0 0 4074 2 1997 4074 1997 "CCD match"  <> <> <> <> <> <>
  1998 25 14.168708 15.031775 13.978102 315 W "A" 38 -0.50000 -0.50000 "TRP " " N  " 7 0 1 2E2EFF  "N4088"  1 ""  1 ""  0 0 0 1 57.77 1998 1998 1 0 0 4088 1 1998 4088 1998 "CCD match"  <> <> <> <> <> <>
  1999 3 14.799864 13.847960 13.349282 315 W "A" 24 0.14000 0.14000 "TRP " " CA " 6 0 1 808080  "C4089"  1 ""  1 ""  0 0 0 1 57.77 1999 1999 1 0 0 4089 1 1999 4089 1999 "CCD match"  <> <> <> <> <> <>
[truncated: 22,316,314 more chars]
