# Supplementary material for: Structural basis for urate recognition and apigenin inhibition of human GLUT9
Source: Nat Commun. 2024 Jun 12;15:5039. doi: 10.1038/s41467-024-49420-9 (PMC11169512; doi:10.1038/s41467-024-49420-9)
Supplement: Supplementary file 4 — Source Data [file 41467_2024_49420_MOESM4_ESM.zip › Source data/MD simulation_final for GLUT9-UA.txt]

{ 
 s_m_m2io_version
 :::
 2.0.0 
} 

f_m_ct { 
 s_m_title
 b_ffio_use_custom_oplsdir
 b_ppw_created_disulfur
 b_ppw_prepared
 i_m_Source_File_Index
 i_pdb_PDB_CRYST1_z
 i_psp_model_num
 r_chorus_box_ax
 r_chorus_box_ay
 r_chorus_box_az
 r_chorus_box_bx
 r_chorus_box_by
 r_chorus_box_bz
 r_chorus_box_cx
 r_chorus_box_cy
 r_chorus_box_cz
 r_i_Bend_Energy-S-OPLS
 r_i_Dihedral_Energy-S-OPLS
 r_i_El-14_Energy-S-OPLS
 r_i_Electrostatic_Energy-S-OPLS
 r_i_LJ-14_Energy-S-OPLS
 r_i_Max_Derivative-S-OPLS
 r_i_Potential_Energy-S-OPLS
 r_i_RMS_Derivative-S-OPLS
 r_i_Stretch_Energy-S-OPLS
 r_i_Van_der_Waals_Energy-S-OPLS
 r_i_target_temperature
 r_pdb_PDB_CRYST1_a
 r_pdb_PDB_CRYST1_alpha
 r_pdb_PDB_CRYST1_b
 r_pdb_PDB_CRYST1_beta
 r_pdb_PDB_CRYST1_c
 r_pdb_PDB_CRYST1_gamma
 r_ppw_preprocess_pH
 r_psp_Prime_Angle_Covalent
 r_psp_Prime_Angle_SGB
 r_psp_Prime_Bond_Covalent
 r_psp_Prime_Bond_SGB
 r_psp_Prime_Coulomb
 r_psp_Prime_Covalent
 r_psp_Prime_Energy
 r_psp_Prime_Hbond
 r_psp_Prime_Lipo
 r_psp_Prime_NB14_Elec
 r_psp_Prime_NB14_LJ
 r_psp_Prime_NB14_Lipo
 r_psp_Prime_NB14_SGB
 r_psp_Prime_NBLong_Elec
 r_psp_Prime_NBLong_LJ
 r_psp_Prime_NBLong_Lipo
 r_psp_Prime_NBLong_SGB
 r_psp_Prime_NBShort_Elec
 r_psp_Prime_NBShort_LJ
 r_psp_Prime_NBShort_Lipo
 r_psp_Prime_NBShort_SGB
 r_psp_Prime_Packing
 r_psp_Prime_SelfCont
 r_psp_Prime_Self_SGB
 r_psp_Prime_Solv_GB
 r_psp_Prime_Torsion_Covalent
 r_psp_Prime_vdW
 s_ffio_ct_type
 s_m_Source_File
 s_m_Source_Path
 s_m_entry_id
 s_m_entry_name
 s_m_job_name
 s_pdb_PDB_CRYST1_Space_Group
 s_pdb_PDB_format_version
 s_ppw_het_states
 s_ppw_prepared_with_version
 s_psp_Prime_Energy_Force_Field
 s_psp_Prime_Energy_Solvent_Model
 s_m_subgroup_title
 s_m_subgroupid
 b_m_subgroup_collapsed
 s_m_original_cms_file
 s_chorus_trajectory_file
 i_m_ct_format
 :::
 "GLUT9_URATE - prepared_protein GLUT9_URATE - prepared_ligand - prepared + POPC" 
  0
  1
  1
  1
  0
  0
  69.3250045776367
  0
  0
  0
  64.2811431884766
  0
  0
  0
  90.2839889526367
  1049.27403237786
  758.215090462121
  895.726862734565
  -2414.64655731687
  2274.62721448852
  0.912200873854716
  -1886.85972234412
  0.0465496911396739
  235.349896883984
  -4685.40633776648
  298
  210.797
  90
  210.797
  90
  210.797
  90
  6.5
  1069.93865880995
  -8954.20846362283
  221.456736028554
  24273.1815472153
  -14981.835090286
  2210.64223140975
  -17874.103908219
  -317.826860727374
  -1402.25235875211
  13864.3735013442
  2432.08646033661
  0
  -9947.81833993166
  -286.99074475289
  -238.731350193006
  0
  206.268944722961
  -28559.2178468773
  -4139.42066709291
  -1402.25235875211
  10381.9615721663
  -47.7798382551282
  -25.8557929362774
  -17322.5159022727
  -1363.13064172257
  919.246836571246
  -1946.0655569493
  full_system 
  9-api-prep_2-out.maegz 
  /home/user/9-api-prep_2 
  166 
  "GLUT9_URATE.1_others GLUT9_URATE.1_ligand" 
  9-api-prep_2 
  "P 1" 
  3.0 
  eJzNk01ugzAQha+CvKaWx//pVVCEUOqkSBQiIJUqxN07NkNhk0UjVemG995gjwd/YmLlZ+iHumtL9ppZDcrkGdaq5hZiZWKAz2Jip/eqv4QhhgLyTBzzrJCkilSTGlJL6kg96YEURJ69QHJrS0g90bGuf8PB1vOw1bIwz3C3JBtXA02iqIzWb9WfFfhab9aR1amzJBvnAfoAt1m/2TinTONdQ1s14xfO57iJd/YRxqopl3KdLmpiNr12VuA2BooS6Jg0Js/9QbmYDCYA7pVTM+bh1PUBS+2taTDW7bkrh7HfVYay6+tLjadh8Vw1Q8B9f4dJPJ8S7CjJX1MCrvBu73BKaBCGtX5Fc+DWSb2iwWTgP4Gh3+ZBMrAjI59NRnBhjb9HRqJoLv1CRqWkjLQrJ821kO5hNMd5/gZAxzWi 
  2023-4 
  S-OPLS 
  VSGB2.1 
  "MD: 9ua-charged-setup_9" 
  "MD: 9ua-charged-setup_9" 
  0
  9-AU_md_100ns_4_7-out.cms 
  9-AU_md_100ns_4_7_trj 
  2
 m_atom[41213] { 
  # First column is atom index #
  i_m_mmod_type
  r_m_x_coord
  r_m_y_coord
  r_m_z_coord
  i_m_residue_number
  s_m_mmod_res
  s_m_chain_name
  i_m_color
  r_m_charge1
  r_m_charge2
  s_m_pdb_residue_name
  s_m_pdb_atom_name
  s_m_grow_name
  i_m_atomic_number
  i_m_formal_charge
  i_m_visibility
  s_m_color_rgb
  s_m_atom_name
  i_m_secondary_structure
  s_m_label_format
  i_m_label_color
  s_m_label_user_text
  r_ffio_x_vel
  r_ffio_y_vel
  r_ffio_z_vel
  i_des_fullsystem_id
  i_des_scratch_atom_num
  i_des_scratch_entry_num
  i_ffio_grp_energy
  i_i_constraint
  i_i_internal_atom_index
  i_m_Hcount
  i_pa_atomindex
  i_ppw_anum
  i_ppw_het
  i_psp_ligand_atom
  i_psp_select_atom
  i_rdk_index
  s_ppw_CCD_assignment_status
  r_m_pdb_occupancy
  r_m_pdb_tfactor
  i_pdb_PDB_serial
  r_pa_state_gap
  s_pa_state
  i_m_pdb_convert_problem
  i_psp_built_sidechain
  r_ffio_custom_charge
  i_m_original_index
  :::
  1 2 4.599020 -5.921545 -1.251119 0 X " " 2 0.37431 0.37431 "UNK " " C1 " "    " 6 0 1 A0A0A0  "C1"  -1 ""  1 ""  0 0 0 1 1 1 0 0 1 0 1 1 1 1 0 0 "CCD mismatch"  <> <> <> <> <> <> <> <> <>
  2 2 3.673478 -3.742465 -1.242643 0 X " " 2 -0.13897 -0.13897 "UNK " " C2 " "    " 6 0 1 A0A0A0  "C2"  -1 ""  1 ""  0 0 0 2 2 1 0 0 2 0 2 2 1 1 0 1 "CCD mismatch"  <> <> <> <> <> <> <> <> <>
  3 2 3.117173 -3.909091 -2.458975 0 X " " 2 -0.15951 -0.15951 "UNK " " C3 " "    " 6 0 1 A0A0A0  "C3"  -1 ""  1 ""  0 0 0 3 3 1 0 0 3 0 3 3 1 1 0 2 "CCD mismatch"  <> <> <> <> <> <> <> <> <>
  4 2 3.218324 -5.226276 -3.170758 0 X " " 2 0.39983 0.39983 "UNK " " C4 " "    " 6 0 1 A0A0A0  "C4"  -1 ""  1 ""  0 0 0 4 4 1 0 0 4 0 4 4 1 1 0 3 "CCD mismatch"  <> <> <> <> <> <> <> <> <>
  5 2 2.717440 -1.840310 -1.887057 0 X " " 2 0.34110 0.34110 "UNK " " C5 " "    " 6 0 1 A0A0A0  "C5"  -1 ""  1 ""  0 0 0 5 5 1 0 0 5 0 5 5 1 1 0 4 "CCD mismatch"  <> <> <> <> <> <> <> <> <>
  6 25 3.945377 -6.112604 -2.469608 0 X " " 43 -0.14057 -0.14057 "UNK " " N1 " "    " 7 0 1 5757FF  "N6"  -1 ""  1 ""  0 0 0 6 6 1 0 0 6 1 6 6 1 1 0 5 "CCD mismatch"  <> <> <> <> <> <> <> <> <>
  7 25 2.524810 -2.809079 -2.823286 0 X " " 43 -0.01641 -0.01641 "UNK " " N2 " "    " 7 0 1 5757FF  "N7"  -1 ""  1 ""  0 0 0 7 7 1 0 0 7 1 7 7 1 1 0 6 "CCD mismatch"  <> <> <> <> <> <> <> <> <>
  8 25 3.416326 -2.461337 -0.947548 0 X " " 43 -0.07880 -0.07880 "UNK " " N3 " "    " 7 0 1 5757FF  "N8"  -1 ""  1 ""  0 0 0 8 8 1 0 0 8 1 8 8 1 1 0 7 "CCD mismatch"  <> <> <> <> <> <> <> <> <>
  9 15 5.502630 -6.683991 -0.959862 0 X " " 70 -0.48620 -0.48620 "UNK " " O1 " "    " 8 0 1 FF2F2F  "O9"  -1 ""  1 ""  0 0 0 9 9 1 0 0 9 0 9 9 1 1 0 8 "CCD mismatch"  <> <> <> <> <> <> <> <> <>
  10 15 2.797784 -5.406094 -4.310872 0 X " " 70 -0.48971 -0.48971 "UNK " " O2 " "    " 8 0 1 FF2F2F  "O10"  -1 ""  1 ""  0 0 0 10 10 1 0 0 10 0 10 10 1 1 0 9 "CCD mismatch"  <> <> <> <> <> <> <> <> <>
  11 15 2.371207 -0.658239 -1.878320 0 X " " 70 -0.52639 -0.52639 "UNK " " O3 " "    " 8 0 1 FF2F2F  "O11"  -1 ""  1 ""  0 0 0 11 11 1 0 0 11 0 11 11 1 1 0 10 "CCD mismatch"  <> <> <> <> <> <> <> <> <>
  12 25 4.346207 -4.775453 -0.570726 0 X " " 43 -0.11213 -0.11213 "UNK " " N4 " "    " 7 0 1 5757FF  "N12"  -1 ""  1 ""  0 0 0 12 12 1 0 0 12 1 12 12 1 1 0 11 "CCD mismatch"  <> <> <> <> <> <> <> <> <>
  13 26 -9.510968 -20.497131 13.711136 54 C "A" 38 -0.94390 -0.94390 "CYS " " N  " "    " 7 0 1 2E2EFF  "N1"  0 ""  1 ""  0 0 0 13 13 1 0 0 17 2 13 13 <> 0 1 <> "CCD match"  1 55.77 1 <> <> <> <> <> <>
  14 3 -10.880796 -20.099443 14.116563 54 C "A" 24 0.16390 0.16390 "CYS " " CA " "    " 6 0 1 808080  "C2"  0 ""  1 ""  0 0 0 14 14 1 0 0 18 1 14 14 <> 0 1 <> "CCD match"  1 55.77 2 <> <> <> <> <> <>
  15 2 -11.012806 -18.586273 13.844531 54 C "A" 24 0.50000 0.50000 "CYS " " C  " "    " 6 0 1 808080  "C3"  0 ""  1 ""  0 0 0 15 15 1 0 0 19 0 15 15 <> 0 1 <> "CCD match"  1 55.77 3 <> <> <> <> <> <>
  16 15 -10.576875 -18.057846 12.828703 54 C "A" 70 -0.50000 -0.50000 "CYS " " O  " "    " 8 0 1 FF2E2E  "O4"  0 ""  1 ""  0 0 0 16 16 1 0 0 20 0 16 16 <> 0 1 <> "CCD match"  1 55.77 4 <> <> <> <> <> <>
  17 3 -11.312498 -20.665285 15.480802 54 C "A" 24 0.02000 0.02000 "CYS " " CB " "    " 6 0 1 808080  "C5"  0 ""  1 ""  0 0 0 17 17 1 0 0 21 2 17 17 <> 0 1 <> "CCD match"  1 55.77 5 <> <> <> <> <> <>
  18 49 -13.081094 -20.540769 15.881377 54 C "A" 143 -0.33500 -0.33500 "CYS " " SG " "    " 16 0 1 FFFF6B  "S6"  0 "%UT"  13 ""  0 0 0 18 18 1 0 0 22 1 18 18 <> 0 1 <> "CCD match"  1 55.77 6 <> <> <> <> <> <>
  19 25 -11.636303 -17.840599 14.842573 55 S "A" 38 -0.50000 -0.50000 "SER " " N  " "    " 7 0 1 2E2EFF  "N7"  1 ""  1 ""  0 0 0 19 19 1 0 0 29 1 19 19 <> 0 1 <> "CCD match"  1 54.94 7 <> <> <> <> <> <>
  20 3 -12.110330 -16.470554 14.757058 55 S "A" 24 0.14000 0.14000 "SER " " CA " "    " 6 0 1 808080  "C8"  1 ""  1 ""  0 0 0 20 20 1 0 0 30 1 20 20 <> 0 1 <> "CCD match"  1 54.94 8 <> <> <> <> <> <>
  21 2 -10.989455 -15.428982 14.484387 55 S "A" 24 0.50000 0.50000 "SER " " C  " "    " 6 0 1 808080  "C9"  1 ""  1 ""  0 0 0 21 21 1 0 0 31 0 21 21 <> 0 1 <> "CCD match"  1 54.94 9 <> <> <> <> <> <>
  22 15 -11.235174 -14.469321 13.794208 55 S "A" 70 -0.50000 -0.50000 "SER " " O  " "    " 8 0 1 FF2E2E  "O10"  1 ""  1 ""  0 0 0 22 22 1 0 0 32 0 22 22 <> 0 1 <> "CCD match"  1 54.94 10 <> <> <> <> <> <>
  23 3 -12.815822 -16.187387 16.086400 55 S "A" 24 0.14500 0.14500 "SER " " CB " "    " 6 0 1 808080  "C11"  1 ""  1 ""  0 0 0 23 23 1 0 0 33 2 23 23 <> 0 1 <> "CCD match"  1 54.94 11 <> <> <> <> <> <>
  24 16 -12.151607 -16.756189 17.111716 55 S "A" 70 -0.68300 -0.68300 "SER " " OG " "    " 8 0 1 FF2E2E  "O12"  1 "%UT"  13 ""  0 0 0 24 24 1 0 0 34 1 24 24 <> 0 1 <> "CCD match"  1 54.94 12 <> <> <> <> <> <>
  25 25 -9.812110 -15.705939 14.989758 56 L "A" 38 -0.50000 -0.50000 "LEU " " N  " "    " 7 0 1 2E2EFF  "N13"  1 ""  1 ""  0 0 0 25 25 1 0 0 40 1 25 25 <> 0 1 <> "CCD match"  1 57.42 13 <> <> <> <> <> <>
  26 3 -8.667783 -14.736305 14.908135 56 L "A" 24 0.14000 0.14000 "LEU " " CA " "    " 6 0 1 808080  "C14"  1 ""  1 ""  0 0 0 26 26 1 0 0 41 1 26 26 <> 0 1 <> "CCD match"  1 57.42 14 <> <> <> <> <> <>
  27 2 -8.109191 -14.694436 13.416515 56 L "A" 24 0.50000 0.50000 "LEU " " C  " "    " 6 0 1 808080  "C15"  1 ""  1 ""  0 0 0 27 27 1 0 0 42 0 27 27 <> 0 1 <> "CCD match"  1 57.42 15 <> <> <> <> <> <>
  28 15 -7.979013 -13.629622 12.767697 56 L "A" 70 -0.50000 -0.50000 "LEU " " O  " "    " 8 0 1 FF2E2E  "O16"  1 ""  1 ""  0 0 0 28 28 1 0 0 43 0 28 28 <> 0 1 <> "CCD match"  1 57.42 16 <> <> <> <> <> <>
  29 3 -7.572839 -15.106102 16.014798 56 L "A" 24 -0.12000 -0.12000 "LEU " " CB " "    " 6 0 1 808080  "C17"  1 ""  1 ""  0 0 0 29 29 1 0 0 44 2 29 29 <> 0 1 <> "CCD match"  1 57.42 17 <> <> <> <> <> <>
  30 3 -6.219767 -14.298083 15.893103 56 L "A" 24 -0.06000 -0.06000 "LEU " " CG " "    " 6 0 1 808080  "C18"  1 ""  1 ""  0 0 0 30 30 1 0 0 45 1 30 30 <> 0 1 <> "CCD match"  1 57.42 18 <> <> <> <> <> <>
  31 3 -6.314901 -12.788428 16.163292 56 L "A" 24 -0.18000 -0.18000 "LEU " " CD1" "    " 6 0 1 808080  "C19"  1 ""  1 ""  0 0 0 31 31 1 0 0 46 3 31 31 <> 0 1 <> "CCD match"  1 57.42 19 <> <> <> <> <> <>
  32 3 -5.159323 -14.886766 16.801451 56 L "A" 24 -0.18000 -0.18000 "LEU " " CD2" "    " 6 0 1 808080  "C20"  1 ""  1 ""  0 0 0 32 32 1 0 0 47 3 32 32 <> 0 1 <> "CCD match"  1 57.42 20 <> <> <> <> <> <>
  33 25 -7.961167 -15.927147 12.853693 57 L "A" 38 -0.50000 -0.50000 "LEU " " N  " "    " 7 0 1 2E2EFF  "N21"  1 ""  1 ""  0 0 0 33 33 1 0 0 59 1 33 33 <> 0 1 <> "CCD match"  1 55.85 21 <> <> <> <> <> <>
  34 3 -7.636722 -16.140219 11.480525 57 L "A" 24 0.14000 0.14000 "LEU " " CA " "    " 6 0 1 808080  "C22"  1 ""  1 ""  0 0 0 34 34 1 0 0 60 1 34 34 <> 0 1 <> "CCD match"  1 55.85 22 <> <> <> <> <> <>
  35 2 -8.747148 -15.734620 10.424792 57 L "A" 24 0.50000 0.50000 "LEU " " C  " "    " 6 0 1 808080  "C23"  1 ""  1 ""  0 0 0 35 35 1 0 0 61 0 35 35 <> 0 1 <> "CCD match"  1 55.85 23 <> <> <> <> <> <>
  36 15 -8.399126 -14.988289 9.531819 57 L "A" 70 -0.50000 -0.50000 "LEU " " O  " "    " 8 0 1 FF2E2E  "O24"  1 ""  1 ""  0 0 0 36 36 1 0 0 62 0 36 36 <> 0 1 <> "CCD match"  1 55.85 24 <> <> <> <> <> <>
  37 3 -7.203280 -17.558891 11.249527 57 L "A" 24 -0.12000 -0.12000 "LEU " " CB " "    " 6 0 1 808080  "C25"  1 ""  1 ""  0 0 0 37 37 1 0 0 63 2 37 37 <> 0 1 <> "CCD match"  1 55.85 25 <> <> <> <> <> <>
  38 3 -6.004664 -17.984312 12.093750 57 L "A" 24 -0.06000 -0.06000 "LEU " " CG " "    " 6 0 1 808080  "C26"  1 ""  1 ""  0 0 0 38 38 1 0 0 64 1 38 38 <> 0 1 <> "CCD match"  1 55.85 26 <> <> <> <> <> <>
  39 3 -5.813541 -19.487711 12.000692 57 L "A" 24 -0.18000 -0.18000 "LEU " " CD1" "    " 6 0 1 808080  "C27"  1 ""  1 ""  0 0 0 39 39 1 0 0 65 3 39 39 <> 0 1 <> "CCD match"  1 55.85 27 <> <> <> <> <> <>
  40 3 -4.744823 -17.334003 11.591298 57 L "A" 24 -0.18000 -0.18000 "LEU " " CD2" "    " 6 0 1 808080  "C28"  1 ""  1 ""  0 0 0 40 40 1 0 0 66 3 40 40 <> 0 1 <> "CCD match"  1 55.85 28 <> <> <> <> <> <>
  41 25 -10.030385 -16.112368 10.675900 58 V "A" 38 -0.50000 -0.50000 "VAL " " N  " "    " 7 0 1 2E2EFF  "N29"  1 ""  1 ""  0 0 0 41 41 1 0 0 78 1 41 41 <> 0 1 <> "CCD match"  1 54.41 29 <> <> <> <> <> <>
  42 3 -11.184992 -15.678848 9.854665 58 V "A" 24 0.14000 0.14000 "VAL " " CA " "    " 6 0 1 808080  "C30"  1 ""  1 ""  0 0 0 42 42 1 0 0 79 1 42 42 <> 0 1 <> "CCD match"  1 54.41 30 <> <> <> <> <> <>
  43 2 -11.232086 -14.141711 9.698385 58 V "A" 24 0.50000 0.50000 "VAL " " C  " "    " 6 0 1 808080  "C31"  1 ""  1 ""  0 0 0 43 43 1 0 0 80 0 43 43 <> 0 1 <> "CCD match"  1 54.41 31 <> <> <> <> <> <>
  44 15 -11.388132 -13.649899 8.599433 58 V "A" 70 -0.50000 -0.50000 "VAL " " O  " "    " 8 0 1 FF2E2E  "O32"  1 ""  1 ""  0 0 0 44 44 1 0 0 81 0 44 44 <> 0 1 <> "CCD match"  1 54.41 32 <> <> <> <> <> <>
  45 3 -12.610911 -16.118810 10.302279 58 V "A" 24 -0.06000 -0.06000 "VAL " " CB " "    " 6 0 1 808080  "C33"  1 ""  1 ""  0 0 0 45 45 1 0 0 82 1 45 45 <> 0 1 <> "CCD match"  1 54.41 33 <> <> <> <> <> <>
  46 3 -13.735307 -15.570097 9.439810 58 V "A" 24 -0.18000 -0.18000 "VAL " " CG1" "    " 6 0 1 808080  "C34"  1 ""  1 ""  0 0 0 46 46 1 0 0 83 3 46 46 <> 0 1 <> "CCD match"  1 54.41 34 <> <> <> <> <> <>
  47 3 -12.612573 -17.710817 10.283054 58 V "A" 24 -0.18000 -0.18000 "VAL " " CG2" "    " 6 0 1 808080  "C35"  1 ""  1 ""  0 0 0 47 47 1 0 0 84 3 47 47 <> 0 1 <> "CCD match"  1 54.41 35 <> <> <> <> <> <>
  48 25 -11.048554 -13.377254 10.827473 59 A "A" 38 -0.50000 -0.50000 "ALA " " N  " "    " 7 0 1 2E2EFF  "N36"  1 ""  1 ""  0 0 0 48 48 1 0 0 94 1 48 48 <> 0 1 <> "CCD match"  1 47.22 36 <> <> <> <> <> <>
  49 3 -11.110791 -11.922008 10.901931 59 A "A" 24 0.14000 0.14000 "ALA " " CA " "    " 6 0 1 808080  "C37"  1 ""  1 ""  0 0 0 49 49 1 0 0 95 1 49 49 <> 0 1 <> "CCD match"  1 47.22 37 <> <> <> <> <> <>
  50 2 -9.984637 -11.248233 10.083969 59 A "A" 24 0.50000 0.50000 "ALA " " C  " "    " 6 0 1 808080  "C38"  1 ""  1 ""  0 0 0 50 50 1 0 0 96 0 50 50 <> 0 1 <> "CCD match"  1 47.22 38 <> <> <> <> <> <>
  51 15 -10.189279 -10.154970 9.553686 59 A "A" 70 -0.50000 -0.50000 "ALA " " O  " "    " 8 0 1 FF2E2E  "O39"  1 ""  1 ""  0 0 0 51 51 1 0 0 97 0 51 51 <> 0 1 <> "CCD match"  1 47.22 39 <> <> <> <> <> <>
  52 3 -11.133652 -11.470282 12.365811 59 A "A" 24 -0.18000 -0.18000 "ALA " " CB " "    " 6 0 1 808080  "C40"  1 ""  1 ""  0 0 0 52 52 1 0 0 98 3 52 52 <> 0 1 <> "CCD match"  1 47.22 40 <> <> <> <> <> <>
  53 25 -8.811535 -11.903082 10.181148 60 S "A" 38 -0.50000 -0.50000 "SER " " N  " "    " 7 0 1 2E2EFF  "N41"  1 ""  1 ""  0 0 0 53 53 1 0 0 104 1 53 53 <> 0 1 <> "CCD match"  1 49.34 41 <> <> <> <> <> <>
  54 3 -7.584947 -11.585576 9.493754 60 S "A" 24 0.14000 0.14000 "SER " " CA " "    " 6 0 1 808080  "C42"  1 ""  1 ""  0 0 0 54 54 1 0 0 105 1 54 54 <> 0 1 <> "CCD match"  1 49.34 42 <> <> <> <> <> <>
  55 2 -7.558765 -11.876527 7.997097 60 S "A" 24 0.50000 0.50000 "SER " " C  " "    " 6 0 1 808080  "C43"  1 ""  1 ""  0 0 0 55 55 1 0 0 106 0 55 55 <> 0 1 <> "CCD match"  1 49.34 43 <> <> <> <> <> <>
  56 15 -7.044229 -11.059067 7.254700 60 S "A" 70 -0.50000 -0.50000 "SER " " O  " "    " 8 0 1 FF2E2E  "O44"  1 ""  1 ""  0 0 0 56 56 1 0 0 107 0 56 56 <> 0 1 <> "CCD match"  1 49.34 44 <> <> <> <> <> <>
  57 3 -6.398687 -12.145650 10.306643 60 S "A" 24 0.14500 0.14500 "SER " " CB " "    " 6 0 1 808080  "C45"  1 ""  1 ""  0 0 0 57 57 1 0 0 108 2 57 57 <> 0 1 <> "CCD match"  1 49.34 45 <> <> <> <> <> <>
  58 16 -5.094120 -11.707182 9.976953 60 S "A" 70 -0.68300 -0.68300 "SER " " OG " "    " 8 0 1 FF2E2E  "O46"  1 "%UT"  13 ""  0 0 0 58 58 1 0 0 109 1 58 58 <> 0 1 <> "CCD match"  1 49.34 46 <> <> <> <> <> <>
  59 25 -8.288460 -12.964935 7.641592 61 L "A" 38 -0.50000 -0.50000 "LEU " " N  " "    " 7 0 1 2E2EFF  "N47"  1 ""  1 ""  0 0 0 59 59 1 0 0 115 1 59 59 <> 0 1 <> "CCD match"  1 47.06 47 <> <> <> <> <> <>
  60 3 -8.630624 -13.374326 6.259263 61 L "A" 24 0.14000 0.14000 "LEU " " CA " "    " 6 0 1 808080  "C48"  1 ""  1 ""  0 0 0 60 60 1 0 0 116 1 60 60 <> 0 1 <> "CCD match"  1 47.06 48 <> <> <> <> <> <>
  61 2 -9.588769 -12.337294 5.564298 61 L "A" 24 0.50000 0.50000 "LEU " " C  " "    " 6 0 1 808080  "C49"  1 ""  1 ""  0 0 0 61 61 1 0 0 117 0 61 61 <> 0 1 <> "CCD match"  1 47.06 49 <> <> <> <> <> <>
  62 15 -9.405042 -11.857390 4.391981 61 L "A" 70 -0.50000 -0.50000 "LEU " " O  " "    " 8 0 1 FF2E2E  "O50"  1 ""  1 ""  0 0 0 62 62 1 0 0 118 0 62 62 <> 0 1 <> "CCD match"  1 47.06 50 <> <> <> <> <> <>
  63 3 -9.234722 -14.748086 6.129596 61 L "A" 24 -0.12000 -0.12000 "LEU " " CB " "    " 6 0 1 808080  "C51"  1 ""  1 ""  0 0 0 63 63 1 0 0 119 2 63 63 <> 0 1 <> "CCD match"  1 47.06 51 <> <> <> <> <> <>
  64 3 -8.230590 -15.926389 6.374829 61 L "A" 24 -0.06000 -0.06000 "LEU " " CG " "    " 6 0 1 808080  "C52"  1 ""  1 ""  0 0 0 64 64 1 0 0 120 1 64 64 <> 0 1 <> "CCD match"  1 47.06 52 <> <> <> <> <> <>
  65 3 -8.918848 -17.220571 6.855052 61 L "A" 24 -0.18000 -0.18000 "LEU " " CD1" "    " 6 0 1 808080  "C53"  1 ""  1 ""  0 0 0 65 65 1 0 0 121 3 65 65 <> 0 1 <> "CCD match"  1 47.06 53 <> <> <> <> <> <>
  66 3 -7.320672 -16.150186 5.132408 61 L "A" 24 -0.18000 -0.18000 "LEU " " CD2" "    " 6 0 1 808080  "C54"  1 ""  1 ""  0 0 0 66 66 1 0 0 122 3 66 66 <> 0 1 <> "CCD match"  1 47.06 54 <> <> <> <> <> <>
  67 25 -10.711042 -12.066564 6.320147 62 A "A" 38 -0.50000 -0.50000 "ALA " " N  " "    " 7 0 1 2E2EFF  "N55"  1 ""  1 ""  0 0 0 67 67 1 0 0 134 1 67 67 <> 0 1 <> "CCD match"  1 44.13 55 <> <> <> <> <> <>
  68 3 -11.656254 -11.043190 5.993951 62 A "A" 24 0.14000 0.14000 "ALA " " CA " "    " 6 0 1 808080  "C56"  1 ""  1 ""  0 0 0 68 68 1 0 0 135 1 68 68 <> 0 1 <> "CCD match"  1 44.13 56 <> <> <> <> <> <>
  69 2 -11.128650 -9.620306 5.671952 62 A "A" 24 0.50000 0.50000 "ALA " " C  " "    " 6 0 1 808080  "C57"  1 ""  1 ""  0 0 0 69 69 1 0 0 136 0 69 69 <> 0 1 <> "CCD match"  1 44.13 57 <> <> <> <> <> <>
  70 15 -11.443165 -9.144785 4.592135 62 A "A" 70 -0.50000 -0.50000 "ALA " " O  " "    " 8 0 1 FF2E2E  "O58"  1 ""  1 ""  0 0 0 70 70 1 0 0 137 0 70 70 <> 0 1 <> "CCD match"  1 44.13 58 <> <> <> <> <> <>
  71 3 -12.817617 -11.028158 7.068462 62 A "A" 24 -0.18000 -0.18000 "ALA " " CB " "    " 6 0 1 808080  "C59"  1 ""  1 ""  0 0 0 71 71 1 0 0 138 3 71 71 <> 0 1 <> "CCD match"  1 44.13 59 <> <> <> <> <> <>
  72 25 -10.416653 -8.957059 6.626915 63 G "A" 38 -0.50000 -0.50000 "GLY " " N  " "    " 7 0 1 2E2EFF  "N60"  1 ""  1 ""  0 0 0 72 72 1 0 0 144 1 72 72 <> 0 1 <> "CCD match"  1 45.95 60 <> <> <> <> <> <>
  73 3 -9.997853 -7.564307 6.616283 63 G "A" 24 0.08000 0.08000 "GLY " " CA " "    " 6 0 1 808080  "C61"  1 ""  1 ""  0 0 0 73 73 1 0 0 145 2 73 73 <> 0 1 <> "CCD match"  1 45.95 61 <> <> <> <> <> <>
  74 2 -9.054614 -7.222085 5.495937 63 G "A" 24 0.50000 0.50000 "GLY " " C  " "    " 6 0 1 808080  "C62"  1 ""  1 ""  0 0 0 74 74 1 0 0 146 0 74 74 <> 0 1 <> "CCD match"  1 45.95 62 <> <> <> <> <> <>
  75 15 -9.288170 -6.277098 4.717576 63 G "A" 70 -0.50000 -0.50000 "GLY " " O  " "    " 8 0 1 FF2E2E  "O63"  1 ""  1 ""  0 0 0 75 75 1 0 0 147 0 75 75 <> 0 1 <> "CCD match"  1 45.95 63 <> <> <> <> <> <>
  76 25 -8.049883 -8.061754 5.317211 64 A "A" 38 -0.50000 -0.50000 "ALA " " N  " "    " 7 0 1 2E2EFF  "N64"  1 ""  1 ""  0 0 0 76 76 1 0 0 151 1 76 76 <> 0 1 <> "CCD match"  1 41.58 64 <> <> <> <> <> <>
  77 3 -7.019541 -8.006023 4.310470 64 A "A" 24 0.14000 0.14000 "ALA " " CA " "    " 6 0 1 808080  "C65"  1 ""  1 ""  0 0 0 77 77 1 0 0 152 1 77 77 <> 0 1 <> "CCD match"  1 41.58 65 <> <> <> <> <> <>
  78 2 -7.464983 -8.465597 2.871318 64 A "A" 24 0.50000 0.50000 "ALA " " C  " "    " 6 0 1 808080  "C66"  1 ""  1 ""  0 0 0 78 78 1 0 0 153 0 78 78 <> 0 1 <> "CCD match"  1 41.58 66 <> <> <> <> <> <>
  79 15 -6.964649 -8.001813 1.853062 64 A "A" 70 -0.50000 -0.50000 "ALA " " O  " "    " 8 0 1 FF2E2E  "O67"  1 ""  1 ""  0 0 0 79 79 1 0 0 154 0 79 79 <> 0 1 <> "CCD match"  1 41.58 67 <> <> <> <> <> <>
  80 3 -5.748526 -8.698802 4.768109 64 A "A" 24 -0.18000 -0.18000 "ALA " " CB " "    " 6 0 1 808080  "C68"  1 ""  1 ""  0 0 0 80 80 1 0 0 155 3 80 80 <> 0 1 <> "CCD match"  1 41.58 68 <> <> <> <> <> <>
  81 25 -8.470360 -9.364037 2.778334 65 F "A" 38 -0.50000 -0.50000 "PHE " " N  " "    " 7 0 1 2E2EFF  "N69"  1 ""  1 ""  0 0 0 81 81 1 0 0 161 1 81 81 <> 0 1 <> "CCD match"  1 41.98 69 <> <> <> <> <> <>
  82 3 -9.154146 -9.784071 1.566533 65 F "A" 24 0.14000 0.14000 "PHE " " CA " "    " 6 0 1 808080  "C70"  1 ""  1 ""  0 0 0 82 82 1 0 0 162 1 82 82 <> 0 1 <> "CCD match"  1 41.98 70 <> <> <> <> <> <>
  83 2 -9.934015 -8.666819 1.087862 65 F "A" 24 0.50000 0.50000 "PHE " " C  " "    " 6 0 1 808080  "C71"  1 ""  1 ""  0 0 0 83 83 1 0 0 163 0 83 83 <> 0 1 <> "CCD match"  1 41.98 71 <> <> <> <> <> <>
  84 15 -9.737404 -8.169228 0.021374 65 F "A" 70 -0.50000 -0.50000 "PHE " " O  " "    " 8 0 1 FF2E2E  "O72"  1 ""  1 ""  0 0 0 84 84 1 0 0 164 0 84 84 <> 0 1 <> "CCD match"  1 41.98 72 <> <> <> <> <> <>
  85 3 -10.111107 -11.007257 1.752515 65 F "A" 24 -0.00500 -0.00500 "PHE " " CB " "    " 6 0 1 808080  "C73"  1 ""  1 ""  0 0 0 85 85 1 0 0 165 2 85 85 <> 0 1 <> "CCD match"  1 41.98 73 <> <> <> <> <> <>
  86 2 -11.106908 -11.393313 0.723069 65 F "A" 24 -0.11500 -0.11500 "PHE " " CG " "    " 6 0 1 808080  "C74"  1 ""  1 ""  0 0 0 86 86 1 0 0 166 0 86 86 <> 0 1 <> "CCD match"  1 41.98 74 <> <> <> <> <> <>
  87 2 -10.557472 -11.791055 -0.546470 65 F "A" 24 -0.11500 -0.11500 "PHE " " CD1" "    " 6 0 1 808080  "C75"  1 ""  1 ""  0 0 0 87 87 1 0 0 167 1 87 87 <> 0 1 <> "CCD match"  1 41.98 75 <> <> <> <> <> <>
  88 2 -12.426541 -11.621073 1.052350 65 F "A" 24 -0.11500 -0.11500 "PHE " " CD2" "    " 6 0 1 808080  "C76"  1 ""  1 ""  0 0 0 88 88 1 0 0 168 1 88 88 <> 0 1 <> "CCD match"  1 41.98 76 <> <> <> <> <> <>
  89 2 -11.389389 -12.383355 -1.537769 65 F "A" 24 -0.11500 -0.11500 "PHE " " CE1" "    " 6 0 1 808080  "C77"  1 ""  1 ""  0 0 0 89 89 1 0 0 169 1 89 89 <> 0 1 <> "CCD match"  1 41.98 77 <> <> <> <> <> <>
  90 2 -13.188626 -12.236090 0.060272 65 F "A" 24 -0.11500 -0.11500 "PHE " " CE2" "    " 6 0 1 808080  "C78"  1 ""  1 ""  0 0 0 90 90 1 0 0 170 1 90 90 <> 0 1 <> "CCD match"  1 41.98 78 <> <> <> <> <> <>
  91 2 -12.692707 -12.646025 -1.182219 65 F "A" 24 -0.11500 -0.11500 "PHE " " CZ " "    " 6 0 1 808080  "C79"  1 ""  1 ""  0 0 0 91 91 1 0 0 171 1 91 91 <> 0 1 <> "CCD match"  1 41.98 79 <> <> <> <> <> <>
  92 25 -10.882095 -8.127966 1.910696 66 G "A" 38 -0.50000 -0.50000 "GLY " " N  " "    " 7 0 1 2E2EFF  "N80"  0 ""  1 ""  0 0 0 92 92 1 0 0 181 1 92 92 <> 0 1 <> "CCD match"  1 38.89 80 <> <> <> <> <> <>
  93 3 -11.798125 -6.998608 1.466899 66 G "A" 24 0.08000 0.08000 "GLY " " CA " "    " 6 0 1 808080  "C81"  0 ""  1 ""  0 0 0 93 93 1 0 0 182 2 93 93 <> 0 1 <> "CCD match"  1 38.89 81 <> <> <> <> <> <>
  94 2 -11.097501 -5.605752 1.240543 66 G "A" 24 0.50000 0.50000 "GLY " " C  " "    " 6 0 1 808080  "C82"  0 ""  1 ""  0 0 0 94 94 1 0 0 183 0 94 94 <> 0 1 <> "CCD match"  1 38.89 82 <> <> <> <> <> <>
  95 15 -11.774771 -4.624607 0.849239 66 G "A" 70 -0.50000 -0.50000 "GLY " " O  " "    " 8 0 1 FF2E2E  "O83"  0 ""  1 ""  0 0 0 95 95 1 0 0 184 0 95 95 <> 0 1 <> "CCD match"  1 38.89 83 <> <> <> <> <> <>
  96 25 -9.804977 -5.511342 1.446179 67 S "A" 38 -0.50000 -0.50000 "SER " " N  " "    " 7 0 1 2E2EFF  "N84"  0 ""  1 ""  0 0 0 96 96 1 0 0 188 1 96 96 <> 0 1 <> "CCD match"  1 40.74 84 <> <> <> <> <> <>
  97 3 -8.965154 -4.295350 1.188949 67 S "A" 24 0.14000 0.14000 "SER " " CA " "    " 6 0 1 808080  "C85"  0 ""  1 ""  0 0 0 97 97 1 0 0 189 1 97 97 <> 0 1 <> "CCD match"  1 40.74 85 <> <> <> <> <> <>
  98 2 -7.633409 -4.657819 0.501183 67 S "A" 24 0.50000 0.50000 "SER " " C  " "    " 6 0 1 808080  "C86"  0 ""  1 ""  0 0 0 98 98 1 0 0 190 0 98 98 <> 0 1 <> "CCD match"  1 40.74 86 <> <> <> <> <> <>
  99 15 -7.523401 -4.212742 -0.622007 67 S "A" 70 -0.50000 -0.50000 "SER " " O  " "    " 8 0 1 FF2E2E  "O87"  0 ""  1 ""  0 0 0 99 99 1 0 0 191 0 99 99 <> 0 1 <> "CCD match"  1 40.74 87 <> <> <> <> <> <>
  100 3 -8.718191 -3.581047 2.548381 67 S "A" 24 0.14500 0.14500 "SER " " CB " "    " 6 0 1 808080  "C88"  0 ""  1 ""  0 0 0 100 100 1 0 0 192 2 100 100 <> 0 1 <> "CCD match"  1 40.74 88 <> <> <> <> <> <>
  101 16 -9.966038 -3.465029 3.273045 67 S "A" 70 -0.68300 -0.68300 "SER " " OG " "    " 8 0 1 FF2E2E  "O89"  0 "%UT"  13 ""  0 0 0 101 101 1 0 0 193 1 101 101 <> 0 1 <> "CCD match"  1 40.74 89 <> <> <> <> <> <>
  102 25 -6.722476 -5.269244 1.238490 68 S "A" 38 -0.50000 -0.50000 "SER " " N  " "    " 7 0 1 2E2EFF  "N90"  1 ""  1 ""  0 0 0 102 102 1 0 0 199 1 102 102 <> 0 1 <> "CCD match"  1 39.03 90 <> <> <> <> <> <>
  103 3 -5.314442 -5.437596 0.858092 68 S "A" 24 0.14000 0.14000 "SER " " CA " "    " 6 0 1 808080  "C91"  1 ""  1 ""  0 0 0 103 103 1 0 0 200 1 103 103 <> 0 1 <> "CCD match"  1 39.03 91 <> <> <> <> <> <>
  104 2 -5.117537 -6.283195 -0.373186 68 S "A" 24 0.50000 0.50000 "SER " " C  " "    " 6 0 1 808080  "C92"  1 ""  1 ""  0 0 0 104 104 1 0 0 201 0 104 104 <> 0 1 <> "CCD match"  1 39.03 92 <> <> <> <> <> <>
  105 15 -4.305386 -5.948098 -1.264963 68 S "A" 70 -0.50000 -0.50000 "SER " " O  " "    " 8 0 1 FF2E2E  "O93"  1 ""  1 ""  0 0 0 105 105 1 0 0 202 0 105 105 <> 0 1 <> "CCD match"  1 39.03 93 <> <> <> <> <> <>
  106 3 -4.516261 -5.912231 2.081348 68 S "A" 24 0.14500 0.14500 "SER " " CB " "    " 6 0 1 808080  "C94"  1 ""  1 ""  0 0 0 106 106 1 0 0 203 2 106 106 <> 0 1 <> "CCD match"  1 39.03 94 <> <> <> <> <> <>
  107 16 -4.901410 -5.199114 3.263734 68 S "A" 70 -0.68300 -0.68300 "SER " " OG " "    " 8 0 1 FF2E2E  "O95"  1 "%UT"  13 ""  0 0 0 107 107 1 0 0 204 1 107 107 <> 0 1 <> "CCD match"  1 39.03 95 <> <> <> <> <> <>
  108 25 -6.004752 -7.284825 -0.503890 69 F "A" 38 -0.50000 -0.50000 "PHE " " N  " "    " 7 0 1 2E2EFF  "N96"  1 ""  1 ""  0 0 0 108 108 1 0 0 210 1 108 108 <> 0 1 <> "CCD match"  1 39.15 96 <> <> <> <> <> <>
  109 3 -6.089300 -7.944987 -1.757653 69 F "A" 24 0.14000 0.14000 "PHE " " CA " "    " 6 0 1 808080  "C97"  1 ""  1 ""  0 0 0 109 109 1 0 0 211 1 109 109 <> 0 1 <> "CCD match"  1 39.15 97 <> <> <> <> <> <>
  110 2 -6.687309 -7.043300 -2.888282 69 F "A" 24 0.50000 0.50000 "PHE " " C  " "    " 6 0 1 808080  "C98"  1 ""  1 ""  0 0 0 110 110 1 0 0 212 0 110 110 <> 0 1 <> "CCD match"  1 39.15 98 <> <> <> <> <> <>
  111 15 -6.010170 -6.869394 -3.898040 69 F "A" 70 -0.50000 -0.50000 "PHE " " O  " "    " 8 0 1 FF2E2E  "O99"  1 ""  1 ""  0 0 0 111 111 1 0 0 213 0 111 111 <> 0 1 <> "CCD match"  1 39.15 99 <> <> <> <> <> <>
  112 3 -6.859848 -9.213583 -1.444376 69 F "A" 24 -0.00500 -0.00500 "PHE " " CB " "    " 6 0 1 808080  "C100"  1 ""  1 ""  0 0 0 112 112 1 0 0 214 2 112 112 <> 0 1 <> "CCD match"  1 39.15 100 <> <> <> <> <> <>
  113 2 -7.419656 -10.023920 -2.574807 69 F "A" 24 -0.11500 -0.11500 "PHE " " CG " "    " 6 0 1 808080  "C101"  1 ""  1 ""  0 0 0 113 113 1 0 0 215 0 113 113 <> 0 1 <> "CCD match"  1 39.15 101 <> <> <> <> <> <>
  114 2 -6.621013 -10.867183 -3.291467 69 F "A" 24 -0.11500 -0.11500 "PHE " " CD1" "    " 6 0 1 808080  "C102"  1 ""  1 ""  0 0 0 114 114 1 0 0 216 1 114 114 <> 0 1 <> "CCD match"  1 39.15 102 <> <> <> <> <> <>
  115 2 -8.756807 -9.826858 -2.906920 69 F "A" 24 -0.11500 -0.11500 "PHE " " CD2" "    " 6 0 1 808080  "C103"  1 ""  1 ""  0 0 0 115 115 1 0 0 217 1 115 115 <> 0 1 <> "CCD match"  1 39.15 103 <> <> <> <> <> <>
  116 2 -7.206381 -11.661240 -4.227661 69 F "A" 24 -0.11500 -0.11500 "PHE " " CE1" "    " 6 0 1 808080  "C104"  1 ""  1 ""  0 0 0 116 116 1 0 0 218 1 116 116 <> 0 1 <> "CCD match"  1 39.15 104 <> <> <> <> <> <>
  117 2 -9.330879 -10.589934 -3.922491 69 F "A" 24 -0.11500 -0.11500 "PHE " " CE2" "    " 6 0 1 808080  "C105"  1 ""  1 ""  0 0 0 117 117 1 0 0 219 1 117 117 <> 0 1 <> "CCD match"  1 39.15 105 <> <> <> <> <> <>
  118 2 -8.565297 -11.555796 -4.575008 69 F "A" 24 -0.11500 -0.11500 "PHE " " CZ " "    " 6 0 1 808080  "C106"  1 ""  1 ""  0 0 0 118 118 1 0 0 220 1 118 118 <> 0 1 <> "CCD match"  1 39.15 106 <> <> <> <> <> <>
  119 25 -7.804132 -6.352964 -2.632672 70 L "A" 38 -0.50000 -0.50000 "LEU " " N  " "    " 7 0 1 2E2EFF  "N107"  1 ""  1 ""  0 0 0 119 119 1 0 0 230 1 119 119 <> 0 1 <> "CCD match"  1 37.47 107 <> <> <> <> <> <>
  120 3 -8.404620 -5.322525 -3.580136 70 L "A" 24 0.14000 0.14000 "LEU " " CA " "    " 6 0 1 808080  "C108"  1 ""  1 ""  0 0 0 120 120 1 0 0 231 1 120 120 <> 0 1 <> "CCD match"  1 37.47 108 <> <> <> <> <> <>
  121 2 -7.403759 -4.174578 -4.032591 70 L "A" 24 0.50000 0.50000 "LEU " " C  " "    " 6 0 1 808080  "C109"  1 ""  1 ""  0 0 0 121 121 1 0 0 232 0 121 121 <> 0 1 <> "CCD match"  1 37.47 109 <> <> <> <> <> <>
  122 15 -7.477626 -3.802832 -5.179105 70 L "A" 70 -0.50000 -0.50000 "LEU " " O  " "    " 8 0 1 FF2E2E  "O110"  1 ""  1 ""  0 0 0 122 122 1 0 0 233 0 122 122 <> 0 1 <> "CCD match"  1 37.47 110 <> <> <> <> <> <>
  123 3 -9.833651 -4.936667 -3.148790 70 L "A" 24 -0.12000 -0.12000 "LEU " " CB " "    " 6 0 1 808080  "C111"  1 ""  1 ""  0 0 0 123 123 1 0 0 234 2 123 123 <> 0 1 <> "CCD match"  1 37.47 111 <> <> <> <> <> <>
  124 3 -10.874699 -6.117359 -2.916664 70 L "A" 24 -0.06000 -0.06000 "LEU " " CG " "    " 6 0 1 808080  "C112"  1 ""  1 ""  0 0 0 124 124 1 0 0 235 1 124 124 <> 0 1 <> "CCD match"  1 37.47 112 <> <> <> <> <> <>
  125 3 -12.268826 -5.544891 -2.405316 70 L "A" 24 -0.18000 -0.18000 "LEU " " CD1" "    " 6 0 1 808080  "C113"  1 ""  1 ""  0 0 0 125 125 1 0 0 236 3 125 125 <> 0 1 <> "CCD match"  1 37.47 113 <> <> <> <> <> <>
  126 3 -11.054016 -6.990106 -4.202270 70 L "A" 24 -0.18000 -0.18000 "LEU " " CD2" "    " 6 0 1 808080  "C114"  1 ""  1 ""  0 0 0 126 126 1 0 0 237 3 126 126 <> 0 1 <> "CCD match"  1 37.47 114 <> <> <> <> <> <>
  127 25 -6.581375 -3.667271 -3.081632 71 Y "A" 38 -0.50000 -0.50000 "TYR " " N  " "    " 7 0 1 2E2EFF  "N115"  1 ""  1 ""  0 0 0 127 127 1 0 0 249 1 127 127 <> 0 1 <> "CCD match"  1 37.84 115 <> <> <> <> <> <>
  128 3 -5.444900 -2.741634 -3.297190 71 Y "A" 24 0.14000 0.14000 "TYR " " CA " "    " 6 0 1 808080  "C116"  1 ""  1 ""  0 0 0 128 128 1 0 0 250 1 128 128 <> 0 1 <> "CCD match"  1 37.84 116 <> <> <> <> <> <>
  129 2 -4.545075 -3.358487 -4.377457 71 Y "A" 24 0.50000 0.50000 "TYR " " C  " "    " 6 0 1 808080  "C117"  1 ""  1 ""  0 0 0 129 129 1 0 0 251 0 129 129 <> 0 1 <> "CCD match"  1 37.84 117 <> <> <> <> <> <>
  130 15 -4.468699 -2.731675 -5.425053 71 Y "A" 70 -0.50000 -0.50000 "TYR " " O  " "    " 8 0 1 FF2E2E  "O118"  1 ""  1 ""  0 0 0 130 130 1 0 0 252 0 130 130 <> 0 1 <> "CCD match"  1 37.84 118 <> <> <> <> <> <>
  131 3 -4.827587 -2.346583 -1.905103 71 Y "A" 24 -0.00500 -0.00500 "TYR " " CB " "    " 6 0 1 808080  "C119"  1 ""  1 ""  0 0 0 131 131 1 0 0 253 2 131 131 <> 0 1 <> "CCD match"  1 37.84 119 <> <> <> <> <> <>
  132 2 -3.429894 -1.666012 -2.010774 71 Y "A" 24 -0.11500 -0.11500 "TYR " " CG " "    " 6 0 1 808080  "C120"  1 ""  1 ""  0 0 0 132 132 1 0 0 254 0 132 132 <> 0 1 <> "CCD match"  1 37.84 120 <> <> <> <> <> <>
  133 2 -2.190810 -2.320611 -1.951498 71 Y "A" 24 -0.11500 -0.11500 "TYR " " CD1" "    " 6 0 1 808080  "C121"  1 ""  1 ""  0 0 0 133 133 1 0 0 255 1 133 133 <> 0 1 <> "CCD match"  1 37.84 121 <> <> <> <> <> <>
  134 2 -3.430629 -0.230309 -2.123407 71 Y "A" 24 -0.11500 -0.11500 "TYR " " CD2" "    " 6 0 1 808080  "C122"  1 ""  1 ""  0 0 0 134 134 1 0 0 256 1 134 134 <> 0 1 <> "CCD match"  1 37.84 122 <> <> <> <> <> <>
  135 2 -1.006224 -1.594220 -2.064697 71 Y "A" 24 -0.11500 -0.11500 "TYR " " CE1" "    " 6 0 1 808080  "C123"  1 ""  1 ""  0 0 0 135 135 1 0 0 257 1 135 135 <> 0 1 <> "CCD match"  1 37.84 123 <> <> <> <> <> <>
  136 2 -2.259310 0.488528 -2.258494 71 Y "A" 24 -0.11500 -0.11500 "TYR " " CE2" "    " 6 0 1 808080  "C124"  1 ""  1 ""  0 0 0 136 136 1 0 0 258 1 136 136 <> 0 1 <> "CCD match"  1 37.84 124 <> <> <> <> <> <>
  137 2 -1.018890 -0.186336 -2.140940 71 Y "A" 24 0.15000 0.15000 "TYR " " CZ " "    " 6 0 1 808080  "C125"  1 ""  1 ""  0 0 0 137 137 1 0 0 259 0 137 137 <> 0 1 <> "CCD match"  1 37.84 125 <> <> <> <> <> <>
  138 16 0.081740 0.577486 -2.068255 71 Y "A" 70 -0.58500 -0.58500 "TYR " " OH " "    " 8 0 1 FF2E2E  "O126"  1 "%UT"  13 ""  0 0 0 138 138 1 0 0 260 1 138 138 <> 0 1 <> "CCD match"  1 37.84 126 <> <> <> <> <> <>
  139 25 -3.932982 -4.502980 -4.057015 72 G "A" 38 -0.50000 -0.50000 "GLY " " N  " "    " 7 0 1 2E2EFF  "N127"  1 ""  1 ""  0 0 0 139 139 1 0 0 270 1 139 139 <> 0 1 <> "CCD match"  1 35.86 127 <> <> <> <> <> <>
  140 3 -3.033047 -5.172112 -4.944153 72 G "A" 24 0.08000 0.08000 "GLY " " CA " "    " 6 0 1 808080  "C128"  1 ""  1 ""  0 0 0 140 140 1 0 0 271 2 140 140 <> 0 1 <> "CCD match"  1 35.86 128 <> <> <> <> <> <>
  141 2 -3.584794 -5.438805 -6.323320 72 G "A" 24 0.50000 0.50000 "GLY " " C  " "    " 6 0 1 808080  "C129"  1 ""  1 ""  0 0 0 141 141 1 0 0 272 0 141 141 <> 0 1 <> "CCD match"  1 35.86 129 <> <> <> <> <> <>
  142 15 -2.840334 -5.319536 -7.325427 72 G "A" 70 -0.50000 -0.50000 "GLY " " O  " "    " 8 0 1 FF2E2E  "O130"  1 ""  1 ""  0 0 0 142 142 1 0 0 273 0 142 142 <> 0 1 <> "CCD match"  1 35.86 130 <> <> <> <> <> <>
  143 25 -4.870292 -5.771129 -6.404077 73 Y "A" 38 -0.50000 -0.50000 "TYR " " N  " "    " 7 0 1 2E2EFF  "N131"  1 ""  1 ""  0 0 0 143 143 1 0 0 277 1 143 143 <> 0 1 <> "CCD match"  1 34 131 <> <> <> <> <> <>
  144 3 -5.641961 -6.081952 -7.574959 73 Y "A" 24 0.14000 0.14000 "TYR " " CA " "    " 6 0 1 808080  "C132"  1 ""  1 ""  0 0 0 144 144 1 0 0 278 1 144 144 <> 0 1 <> "CCD match"  1 34 132 <> <> <> <> <> <>
  145 2 -5.838783 -4.837608 -8.448476 73 Y "A" 24 0.50000 0.50000 "TYR " " C  " "    " 6 0 1 808080  "C133"  1 ""  1 ""  0 0 0 145 145 1 0 0 279 0 145 145 <> 0 1 <> "CCD match"  1 34 133 <> <> <> <> <> <>
  146 15 -5.464770 -4.846332 -9.636330 73 Y "A" 70 -0.50000 -0.50000 "TYR " " O  " "    " 8 0 1 FF2E2E  "O134"  1 ""  1 ""  0 0 0 146 146 1 0 0 280 0 146 146 <> 0 1 <> "CCD match"  1 34 134 <> <> <> <> <> <>
  147 3 -6.923076 -6.681835 -7.082354 73 Y "A" 24 -0.00500 -0.00500 "TYR " " CB " "    " 6 0 1 808080  "C135"  1 ""  1 ""  0 0 0 147 147 1 0 0 281 2 147 147 <> 0 1 <> "CCD match"  1 34 135 <> <> <> <> <> <>
  148 2 -7.912259 -7.145492 -8.163713 73 Y "A" 24 -0.11500 -0.11500 "TYR " " CG " "    " 6 0 1 808080  "C136"  1 ""  1 ""  0 0 0 148 148 1 0 0 282 0 148 148 <> 0 1 <> "CCD match"  1 34 136 <> <> <> <> <> <>
  149 2 -7.541991 -8.200786 -9.031942 73 Y "A" 24 -0.11500 -0.11500 "TYR " " CD1" "    " 6 0 1 808080  "C137"  1 ""  1 ""  0 0 0 149 149 1 0 0 283 1 149 149 <> 0 1 <> "CCD match"  1 34 137 <> <> <> <> <> <>
  150 2 -9.142531 -6.501521 -8.373886 73 Y "A" 24 -0.11500 -0.11500 "TYR " " CD2" "    " 6 0 1 808080  "C138"  1 ""  1 ""  0 0 0 150 150 1 0 0 284 1 150 150 <> 0 1 <> "CCD match"  1 34 138 <> <> <> <> <> <>
  151 2 -8.365670 -8.583053 -10.089769 73 Y "A" 24 -0.11500 -0.11500 "TYR " " CE1" "    " 6 0 1 808080  "C139"  1 ""  1 ""  0 0 0 151 151 1 0 0 285 1 151 151 <> 0 1 <> "CCD match"  1 34 139 <> <> <> <> <> <>
  152 2 -10.048895 -6.931914 -9.380387 73 Y "A" 24 -0.11500 -0.11500 "TYR " " CE2" "    " 6 0 1 808080  "C140"  1 ""  1 ""  0 0 0 152 152 1 0 0 286 1 152 152 <> 0 1 <> "CCD match"  1 34 140 <> <> <> <> <> <>
  153 2 -9.610202 -7.927763 -10.248655 73 Y "A" 24 0.15000 0.15000 "TYR " " CZ " "    " 6 0 1 808080  "C141"  1 ""  1 ""  0 0 0 153 153 1 0 0 287 0 153 153 <> 0 1 <> "CCD match"  1 34 141 <> <> <> <> <> <>
  154 16 -10.422395 -8.342007 -11.254157 73 Y "A" 70 -0.58500 -0.58500 "TYR " " OH " "    " 8 0 1 FF2E2E  "O142"  1 "%UT"  13 ""  0 0 0 154 154 1 0 0 288 1 154 154 <> 0 1 <> "CCD match"  1 34 142 <> <> <> <> <> <>
  155 25 -6.404443 -3.767971 -7.892311 74 N "A" 38 -0.50000 -0.50000 "ASN " " N  " "    " 7 0 1 2E2EFF  "N143"  1 ""  1 ""  0 0 0 155 155 1 0 0 298 1 155 155 <> 0 1 <> "CCD match"  1 34.23 143 <> <> <> <> <> <>
  156 3 -6.600312 -2.479414 -8.582553 74 N "A" 24 0.14000 0.14000 "ASN " " CA " "    " 6 0 1 808080  "C144"  1 ""  1 ""  0 0 0 156 156 1 0 0 299 1 156 156 <> 0 1 <> "CCD match"  1 34.23 144 <> <> <> <> <> <>
  157 2 -5.283774 -1.791125 -9.071328 74 N "A" 24 0.50000 0.50000 "ASN " " C  " "    " 6 0 1 808080  "C145"  1 ""  1 ""  0 0 0 157 157 1 0 0 300 0 157 157 <> 0 1 <> "CCD match"  1 34.23 145 <> <> <> <> <> <>
  158 15 -5.372394 -0.775143 -9.792388 74 N "A" 70 -0.50000 -0.50000 "ASN " " O  " "    " 8 0 1 FF2E2E  "O146"  1 ""  1 ""  0 0 0 158 158 1 0 0 301 0 158 158 <> 0 1 <> "CCD match"  1 34.23 146 <> <> <> <> <> <>
  159 3 -7.339601 -1.489929 -7.609327 74 N "A" 24 -0.12000 -0.12000 "ASN " " CB " "    " 6 0 1 808080  "C147"  1 ""  1 ""  0 0 0 159 159 1 0 0 302 2 159 159 <> 0 1 <> "CCD match"  1 34.23 147 <> <> <> <> <> <>
  160 2 -8.200536 -0.467722 -8.292741 74 N "A" 24 0.50000 0.50000 "ASN " " CG " "    " 6 0 1 808080  "C148"  1 "%UT"  13 "Flip"  0 0 0 160 160 1 0 0 303 0 160 160 <> 0 1 <> "CCD match"  1 34.23 148 1.37471890391524 "Flip"  <> <> <> <>
  161 15 -9.001791 -0.783526 -9.171429 74 N "A" 70 -0.50000 -0.50000 "ASN " " OD1" "    " 8 0 1 FF2E2E  "O149"  1 ""  1 ""  0 0 0 161 161 1 0 0 304 0 161 161 <> 0 1 <> "CCD match"  1 34.23 149 <> <> <> <> <> <>
  162 25 -8.200680 0.763913 -7.860622 74 N "A" 38 -0.76000 -0.76000 "ASN " " ND2" "    " 7 0 1 2E2EFF  "N150"  1 ""  1 ""  0 0 0 162 162 1 0 0 305 2 162 162 <> 0 1 <> "CCD match"  1 34.23 150 <> <> <> <> <> <>
  163 25 -4.150305 -2.248757 -8.559058 75 L "A" 38 -0.50000 -0.50000 "LEU " " N  " "    " 7 0 1 2E2EFF  "N151"  1 ""  1 ""  0 0 0 163 163 1 0 0 312 1 163 163 <> 0 1 <> "CCD match"  1 35.76 151 <> <> <> <> <> <>
  164 3 -2.809541 -1.770425 -8.961413 75 L "A" 24 0.14000 0.14000 "LEU " " CA " "    " 6 0 1 808080  "C152"  1 ""  1 ""  0 0 0 164 164 1 0 0 313 1 164 164 <> 0 1 <> "CCD match"  1 35.76 152 <> <> <> <> <> <>
  165 2 -2.359589 -2.406638 -10.224649 75 L "A" 24 0.50000 0.50000 "LEU " " C  " "    " 6 0 1 808080  "C153"  1 ""  1 ""  0 0 0 165 165 1 0 0 314 0 165 165 <> 0 1 <> "CCD match"  1 35.76 153 <> <> <> <> <> <>
  166 15 -1.875844 -1.794388 -11.141506 75 L "A" 70 -0.50000 -0.50000 "LEU " " O  " "    " 8 0 1 FF2E2E  "O154"  1 ""  1 ""  0 0 0 166 166 1 0 0 315 0 166 166 <> 0 1 <> "CCD match"  1 35.76 154 <> <> <> <> <> <>
  167 3 -1.811354 -1.945510 -7.766406 75 L "A" 24 -0.12000 -0.12000 "LEU " " CB " "    " 6 0 1 808080  "C155"  1 ""  1 ""  0 0 0 167 167 1 0 0 316 2 167 167 <> 0 1 <> "CCD match"  1 35.76 155 <> <> <> <> <> <>
  168 3 -1.819965 -0.833208 -6.684565 75 L "A" 24 -0.06000 -0.06000 "LEU " " CG " "    " 6 0 1 808080  "C156"  1 ""  1 ""  0 0 0 168 168 1 0 0 317 1 168 168 <> 0 1 <> "CCD match"  1 35.76 156 <> <> <> <> <> <>
  169 3 -1.122318 -1.367492 -5.400332 75 L "A" 24 -0.18000 -0.18000 "LEU " " CD1" "    " 6 0 1 808080  "C157"  1 ""  1 ""  0 0 0 169 169 1 0 0 318 3 169 169 <> 0 1 <> "CCD match"  1 35.76 157 <> <> <> <> <> <>
  170 3 -1.112904 0.422577 -7.164368 75 L "A" 24 -0.18000 -0.18000 "LEU " " CD2" "    " 6 0 1 808080  "C158"  1 ""  1 ""  0 0 0 170 170 1 0 0 319 3 170 170 <> 0 1 <> "CCD match"  1 35.76 158 <> <> <> <> <> <>
  171 25 -2.662006 -3.743231 -10.227207 76 S "A" 38 -0.50000 -0.50000 "SER " " N  " "    " 7 0 1 2E2EFF  "N159"  1 ""  1 ""  0 0 0 171 171 1 0 0 331 1 171 171 <> 0 1 <> "CCD match"  1 34.41 159 <> <> <> <> <> <>
  172 3 -2.112821 -4.710549 -11.200215 76 S "A" 24 0.14000 0.14000 "SER " " CA " "    " 6 0 1 808080  "C160"  1 ""  1 ""  0 0 0 172 172 1 0 0 332 1 172 172 <> 0 1 <> "CCD match"  1 34.41 160 <> <> <> <> <> <>
  173 2 -2.925291 -4.716858 -12.501202 76 S "A" 24 0.50000 0.50000 "SER " " C  " "    " 6 0 1 808080  "C161"  1 ""  1 ""  0 0 0 173 173 1 0 0 333 0 173 173 <> 0 1 <> "CCD match"  1 34.41 161 <> <> <> <> <> <>
  174 15 -2.416915 -4.624530 -13.601677 76 S "A" 70 -0.50000 -0.50000 "SER " " O  " "    " 8 0 1 FF2E2E  "O162"  1 ""  1 ""  0 0 0 174 174 1 0 0 334 0 174 174 <> 0 1 <> "CCD match"  1 34.41 162 <> <> <> <> <> <>
  175 3 -2.114080 -6.107174 -10.501597 76 S "A" 24 0.14500 0.14500 "SER " " CB " "    " 6 0 1 808080  "C163"  1 ""  1 ""  0 0 0 175 175 1 0 0 335 2 175 175 <> 0 1 <> "CCD match"  1 34.41 163 <> <> <> <> <> <>
  176 16 -1.377845 -7.174953 -11.132026 76 S "A" 70 -0.68300 -0.68300 "SER " " OG " "    " 8 0 1 FF2E2E  "O164"  1 "%UT"  13 ""  0 0 0 176 176 1 0 0 336 1 176 176 <> 0 1 <> "CCD match"  1 34.41 164 <> <> <> <> <> <>
  177 25 -4.240760 -4.723461 -12.352033 77 V "A" 38 -0.50000 -0.50000 "VAL " " N  " "    " 7 0 1 2E2EFF  "N165"  0 ""  1 ""  0 0 0 177 177 1 0 0 342 1 177 177 <> 0 1 <> "CCD match"  1 33.74 165 <> <> <> <> <> <>
  178 3 -5.215189 -5.062439 -13.426414 77 V "A" 24 0.14000 0.14000 "VAL " " CA " "    " 6 0 1 808080  "C166"  0 ""  1 ""  0 0 0 178 178 1 0 0 343 1 178 178 <> 0 1 <> "CCD match"  1 33.74 166 <> <> <> <> <> <>
  179 2 -5.430346 -3.882723 -14.474044 77 V "A" 24 0.50000 0.50000 "VAL " " C  " "    " 6 0 1 808080  "C167"  0 ""  1 ""  0 0 0 179 179 1 0 0 344 0 179 179 <> 0 1 <> "CCD match"  1 33.74 167 <> <> <> <> <> <>
  180 15 -6.204197 -3.930072 -15.425269 77 V "A" 70 -0.50000 -0.50000 "VAL " " O  " "    " 8 0 1 FF2E2E  "O168"  0 ""  1 ""  0 0 0 180 180 1 0 0 345 0 180 180 <> 0 1 <> "CCD match"  1 33.74 168 <> <> <> <> <> <>
  181 3 -6.546406 -5.577109 -12.837359 77 V "A" 24 -0.06000 -0.06000 "VAL " " CB " "    " 6 0 1 808080  "C169"  0 ""  1 ""  0 0 0 181 181 1 0 0 346 1 181 181 <> 0 1 <> "CCD match"  1 33.74 169 <> <> <> <> <> <>
  182 3 -7.582723 -4.419283 -12.494477 77 V "A" 24 -0.18000 -0.18000 "VAL " " CG1" "    " 6 0 1 808080  "C170"  0 ""  1 ""  0 0 0 182 182 1 0 0 347 3 182 182 <> 0 1 <> "CCD match"  1 33.74 170 <> <> <> <> <> <>
  183 3 -7.322739 -6.571465 -13.812111 77 V "A" 24 -0.18000 -0.18000 "VAL " " CG2" "    " 6 0 1 808080  "C171"  0 ""  1 ""  0 0 0 183 183 1 0 0 348 3 183 183 <> 0 1 <> "CCD match"  1 33.74 171 <> <> <> <> <> <>
  184 25 -4.609536 -2.833406 -14.331511 78 V "A" 38 -0.50000 -0.50000 "VAL " " N  " "    " 7 0 1 2E2EFF  "N172"  0 ""  1 ""  0 0 0 184 184 1 0 0 358 1 184 184 <> 0 1 <> "CCD match"  1 35.1 172 <> <> <> <> <> <>
  185 3 -4.666308 -1.696897 -15.217133 78 V "A" 24 0.14000 0.14000 "VAL " " CA " "    " 6 0 1 808080  "C173"  0 ""  1 ""  0 0 0 185 185 1 0 0 359 1 185 185 <> 0 1 <> "CCD match"  1 35.1 173 <> <> <> <> <> <>
  186 2 -3.847670 -1.885022 -16.510499 78 V "A" 24 0.50000 0.50000 "VAL " " C  " "    " 6 0 1 808080  "C174"  0 ""  1 ""  0 0 0 186 186 1 0 0 360 0 186 186 <> 0 1 <> "CCD match"  1 35.1 174 <> <> <> <> <> <>
  187 15 -4.187998 -1.350048 -17.558156 78 V "A" 70 -0.50000 -0.50000 "VAL " " O  " "    " 8 0 1 FF2E2E  "O175"  0 ""  1 ""  0 0 0 187 187 1 0 0 361 0 187 187 <> 0 1 <> "CCD match"  1 35.1 175 <> <> <> <> <> <>
  188 3 -4.102252 -0.543666 -14.425319 78 V "A" 24 -0.06000 -0.06000 "VAL " " CB " "    " 6 0 1 808080  "C176"  0 ""  1 ""  0 0 0 188 188 1 0 0 362 1 188 188 <> 0 1 <> "CCD match"  1 35.1 176 <> <> <> <> <> <>
  189 3 -3.677559 0.727062 -15.186537 78 V "A" 24 -0.18000 -0.18000 "VAL " " CG1" "    " 6 0 1 808080  "C177"  0 ""  1 ""  0 0 0 189 189 1 0 0 363 3 189 189 <> 0 1 <> "CCD match"  1 35.1 177 <> <> <> <> <> <>
  190 3 -4.894066 -0.189382 -13.182201 78 V "A" 24 -0.18000 -0.18000 "VAL " " CG2" "    " 6 0 1 808080  "C178"  0 ""  1 ""  0 0 0 190 190 1 0 0 364 3 190 190 <> 0 1 <> "CCD match"  1 35.1 178 <> <> <> <> <> <>
  191 25 -2.782495 -2.752897 -16.390623 79 N "A" 38 -0.50000 -0.50000 "ASN " " N  " "    " 7 0 1 2E2EFF  "N179"  0 ""  1 ""  0 0 0 191 191 1 0 0 374 1 191 191 <> 0 1 <> "CCD match"  1 35.5 179 <> <> <> <> <> <>
  192 3 -1.632662 -2.633145 -17.235538 79 N "A" 24 0.14000 0.14000 "ASN " " CA " "    " 6 0 1 808080  "C180"  0 ""  1 ""  0 0 0 192 192 1 0 0 375 1 192 192 <> 0 1 <> "CCD match"  1 35.5 180 <> <> <> <> <> <>
  193 2 -1.963292 -3.095150 -18.691436 79 N "A" 24 0.50000 0.50000 "ASN " " C  " "    " 6 0 1 808080  "C181"  0 ""  1 ""  0 0 0 193 193 1 0 0 376 0 193 193 <> 0 1 <> "CCD match"  1 35.5 181 <> <> <> <> <> <>
  194 15 -1.527503 -2.436090 -19.645835 79 N "A" 70 -0.50000 -0.50000 "ASN " " O  " "    " 8 0 1 FF2E2E  "O182"  0 ""  1 ""  0 0 0 194 194 1 0 0 377 0 194 194 <> 0 1 <> "CCD match"  1 35.5 182 <> <> <> <> <> <>
  195 3 -0.434956 -3.370694 -16.541458 79 N "A" 24 -0.12000 -0.12000 "ASN " " CB " "    " 6 0 1 808080  "C183"  0 ""  1 ""  0 0 0 195 195 1 0 0 378 2 195 195 <> 0 1 <> "CCD match"  1 35.5 183 <> <> <> <> <> <>
  196 2 -0.640335 -4.900822 -16.379594 79 N "A" 24 0.50000 0.50000 "ASN " " CG " "    " 6 0 1 808080  "C184"  0 "%UT"  13 ""  0 0 0 196 196 1 0 0 379 0 196 196 <> 0 1 <> "CCD match"  1 35.5 184 <> "No Flip"  <> <> <> <>
  197 15 -1.755745 -5.447201 -16.432153 79 N "A" 70 -0.50000 -0.50000 "ASN " " OD1" "    " 8 0 1 FF2E2E  "O185"  0 ""  1 ""  0 0 0 197 197 1 0 0 380 0 197 197 <> 0 1 <> "CCD match"  1 35.5 185 <> <> <> <> <> <>
  198 25 0.494188 -5.576370 -16.106206 79 N "A" 38 -0.76000 -0.76000 "ASN " " ND2" "    " 7 0 1 2E2EFF  "N186"  0 ""  1 ""  0 0 0 198 198 1 0 0 381 2 198 198 <> 0 1 <> "CCD match"  1 35.5 186 <> <> <> <> <> <>
  199 25 -2.764155 -4.169204 -18.844608 80 A "A" 38 -0.50000 -0.50000 "ALA " " N  " "    " 7 0 1 2E2EFF  "N187"  0 ""  1 ""  0 0 0 199 199 1 0 0 388 1 199 199 <> 0 1 <> "CCD match"  1 34.59 187 <> <> <> <> <> <>
  200 3 -3.008413 -4.733112 -20.167079 80 A "A" 24 0.14000 0.14000 "ALA " " CA " "    " 6 0 1 808080  "C188"  0 ""  1 ""  0 0 0 200 200 1 0 0 389 1 200 200 <> 0 1 <> "CCD match"  1 34.59 188 <> <> <> <> <> <>
  201 2 -4.161756 -4.031401 -20.816516 80 A "A" 24 0.50000 0.50000 "ALA " " C  " "    " 6 0 1 808080  "C189"  0 ""  1 ""  0 0 0 201 201 1 0 0 390 0 201 201 <> 0 1 <> "CCD match"  1 34.59 189 <> <> <> <> <> <>
  202 15 -4.002741 -3.719985 -22.033367 80 A "A" 70 -0.50000 -0.50000 "ALA " " O  " "    " 8 0 1 FF2E2E  "O190"  0 ""  1 ""  0 0 0 202 202 1 0 0 391 0 202 202 <> 0 1 <> "CCD match"  1 34.59 190 <> <> <> <> <> <>
  203 3 -3.217114 -6.229666 -19.927181 80 A "A" 24 -0.18000 -0.18000 "ALA " " CB " "    " 6 0 1 808080  "C191"  0 ""  1 ""  0 0 0 203 203 1 0 0 392 3 203 203 <> 0 1 <> "CCD match"  1 34.59 191 <> <> <> <> <> <>
  204 25 -5.259129 -3.552316 -20.046430 81 P "A" 38 -0.14000 -0.14000 "PRO " " N  " "    " 7 0 1 2E2EFF  "N192"  0 ""  1 ""  0 0 0 204 204 1 0 0 398 0 204 204 <> 0 1 <> "CCD match"  1 34.28 192 <> <> <> <> <> <>
  205 3 -6.284765 -2.665395 -20.705862 81 P "A" 24 0.01000 0.01000 "PRO " " CA " "    " 6 0 1 808080  "C193"  0 ""  1 ""  0 0 0 205 205 1 0 0 399 1 205 205 <> 0 1 <> "CCD match"  1 34.28 193 <> <> <> <> <> <>
  206 2 -5.893501 -1.245574 -21.062715 81 P "A" 24 0.50000 0.50000 "PRO " " C  " "    " 6 0 1 808080  "C194"  0 ""  1 ""  0 0 0 206 206 1 0 0 400 0 206 206 <> 0 1 <> "CCD match"  1 34.28 194 <> <> <> <> <> <>
  207 15 -6.770779 -0.500918 -21.634258 81 P "A" 70 -0.50000 -0.50000 "PRO " " O  " "    " 8 0 1 FF2E2E  "O195"  0 ""  1 ""  0 0 0 207 207 1 0 0 401 0 207 207 <> 0 1 <> "CCD match"  1 34.28 195 <> <> <> <> <> <>
  208 3 -7.521920 -2.775454 -19.799955 81 P "A" 24 -0.12000 -0.12000 "PRO " " CB " "    " 6 0 1 808080  "C196"  0 ""  1 ""  0 0 0 208 208 1 0 0 402 2 208 208 <> 0 1 <> "CCD match"  1 34.28 196 <> <> <> <> <> <>
  209 3 -7.022902 -3.180699 -18.470315 81 P "A" 24 -0.12000 -0.12000 "PRO " " CG " "    " 6 0 1 808080  "C197"  0 ""  1 ""  0 0 0 209 209 1 0 0 403 2 209 209 <> 0 1 <> "CCD match"  1 34.28 197 <> <> <> <> <> <>
  210 3 -5.854972 -4.054305 -18.803892 81 P "A" 24 -0.05000 -0.05000 "PRO " " CD " "    " 6 0 1 808080  "C198"  0 ""  1 ""  0 0 0 210 210 1 0 0 404 2 210 210 <> 0 1 <> "CCD match"  1 34.28 198 <> <> <> <> <> <>
  211 25 -4.680287 -0.720202 -20.645254 82 T "A" 38 -0.50000 -0.50000 "THR " " N  " "    " 7 0 1 2E2EFF  "N199"  0 ""  1 ""  0 0 0 211 211 1 0 0 412 1 211 211 <> 0 1 <> "CCD match"  1 34.37 199 <> <> <> <> <> <>
  212 3 -4.202037 0.637814 -21.066318 82 T "A" 24 0.14000 0.14000 "THR " " CA " "    " 6 0 1 808080  "C200"  0 ""  1 ""  0 0 0 212 212 1 0 0 413 1 212 212 <> 0 1 <> "CCD match"  1 34.37 200 <> <> <> <> <> <>
  213 2 -4.334833 1.131615 -22.536983 82 T "A" 24 0.50000 0.50000 "THR " " C  " "    " 6 0 1 808080  "C201"  0 ""  1 ""  0 0 0 213 213 1 0 0 414 0 213 213 <> 0 1 <> "CCD match"  1 34.37 201 <> <> <> <> <> <>
  214 15 -4.665915 2.324624 -22.569099 82 T "A" 70 -0.50000 -0.50000 "THR " " O  " "    " 8 0 1 FF2E2E  "O202"  0 ""  1 ""  0 0 0 214 214 1 0 0 415 0 214 214 <> 0 1 <> "CCD match"  1 34.37 202 <> <> <> <> <> <>
  215 3 -2.785014 0.951978 -20.591070 82 T "A" 24 0.20500 0.20500 "THR " " CB " "    " 6 0 1 808080  "C203"  0 ""  1 ""  0 0 0 215 215 1 0 0 416 1 215 215 <> 0 1 <> "CCD match"  1 34.37 203 <> <> <> <> <> <>
  216 16 -1.930486 0.135698 -21.257459 82 T "A" 70 -0.68300 -0.68300 "THR " " OG1" "    " 8 0 1 FF2E2E  "O204"  0 "%UT"  13 ""  0 0 0 216 216 1 0 0 417 1 216 216 <> 0 1 <> "CCD match"  1 34.37 204 <> <> <> <> <> <>
  217 3 -2.432236 0.989934 -19.049072 82 T "A" 24 -0.18000 -0.18000 "THR " " CG2" "    " 6 0 1 808080  "C205"  0 ""  1 ""  0 0 0 217 217 1 0 0 418 3 217 217 <> 0 1 <> "CCD match"  1 34.37 205 <> <> <> <> <> <>
  218 25 -4.273686 0.304189 -23.586639 83 P "A" 38 -0.14000 -0.14000 "PRO " " N  " "    " 7 0 1 2E2EFF  "N206"  0 ""  1 ""  0 0 0 218 218 1 0 0 426 0 218 218 <> 0 1 <> "CCD match"  1 33.66 206 <> <> <> <> <> <>
  219 3 -4.687216 0.725652 -24.905717 83 P "A" 24 0.01000 0.01000 "PRO " " CA " "    " 6 0 1 808080  "C207"  0 ""  1 ""  0 0 0 219 219 1 0 0 427 1 219 219 <> 0 1 <> "CCD match"  1 33.66 207 <> <> <> <> <> <>
  220 2 -6.195572 0.779841 -25.096574 83 P "A" 24 0.50000 0.50000 "PRO " " C  " "    " 6 0 1 808080  "C208"  0 ""  1 ""  0 0 0 220 220 1 0 0 428 0 220 220 <> 0 1 <> "CCD match"  1 33.66 208 <> <> <> <> <> <>
  221 15 -6.674518 1.650061 -25.700324 83 P "A" 70 -0.50000 -0.50000 "PRO " " O  " "    " 8 0 1 FF2E2E  "O209"  0 ""  1 ""  0 0 0 221 221 1 0 0 429 0 221 221 <> 0 1 <> "CCD match"  1 33.66 209 <> <> <> <> <> <>
  222 3 -3.948237 -0.172794 -25.954114 83 P "A" 24 -0.12000 -0.12000 "PRO " " CB " "    " 6 0 1 808080  "C210"  0 ""  1 ""  0 0 0 222 222 1 0 0 430 2 222 222 <> 0 1 <> "CCD match"  1 33.66 210 <> <> <> <> <> <>
  223 3 -3.483707 -1.356027 -25.156759 83 P "A" 24 -0.12000 -0.12000 "PRO " " CG " "    " 6 0 1 808080  "C211"  0 ""  1 ""  0 0 0 223 223 1 0 0 431 2 223 223 <> 0 1 <> "CCD match"  1 33.66 211 <> <> <> <> <> <>
  224 3 -3.322223 -0.808462 -23.695281 83 P "A" 24 -0.05000 -0.05000 "PRO " " CD " "    " 6 0 1 808080  "C212"  0 ""  1 ""  0 0 0 224 224 1 0 0 432 2 224 224 <> 0 1 <> "CCD match"  1 33.66 212 <> <> <> <> <> <>
  225 25 -6.945138 -0.159517 -24.542283 84 Y "A" 38 -0.50000 -0.50000 "TYR " " N  " "    " 7 0 1 2E2EFF  "N213"  0 ""  1 ""  0 0 0 225 225 1 0 0 440 1 225 225 <> 0 1 <> "CCD match"  1 32.79 213 <> <> <> <> <> <>
  226 3 -8.386791 -0.330974 -24.787042 84 Y "A" 24 0.14000 0.14000 "TYR " " CA " "    " 6 0 1 808080  "C214"  0 ""  1 ""  0 0 0 226 226 1 0 0 441 1 226 226 <> 0 1 <> "CCD match"  1 32.79 214 <> <> <> <> <> <>
  227 2 -9.134855 0.885109 -24.170799 84 Y "A" 24 0.50000 0.50000 "TYR " " C  " "    " 6 0 1 808080  "C215"  0 ""  1 ""  0 0 0 227 227 1 0 0 442 0 227 227 <> 0 1 <> "CCD match"  1 32.79 215 <> <> <> <> <> <>
  228 15 -10.047718 1.546127 -24.715093 84 Y "A" 70 -0.50000 -0.50000 "TYR " " O  " "    " 8 0 1 FF2E2E  "O216"  0 ""  1 ""  0 0 0 228 228 1 0 0 443 0 228 228 <> 0 1 <> "CCD match"  1 32.79 216 <> <> <> <> <> <>
  229 3 -8.915507 -1.603449 -24.214662 84 Y "A" 24 -0.00500 -0.00500 "TYR " " CB " "    " 6 0 1 808080  "C217"  0 ""  1 ""  0 0 0 229 229 1 0 0 444 2 229 229 <> 0 1 <> "CCD match"  1 32.79 217 <> <> <> <> <> <>
  230 2 -8.221141 -2.918398 -24.496211 84 Y "A" 24 -0.11500 -0.11500 "TYR " " CG " "    " 6 0 1 808080  "C218"  0 ""  1 ""  0 0 0 230 230 1 0 0 445 0 230 230 <> 0 1 <> "CCD match"  1 32.79 218 <> <> <> <> <> <>
  231 2 -7.490566 -3.140261 -25.707200 84 Y "A" 24 -0.11500 -0.11500 "TYR " " CD1" "    " 6 0 1 808080  "C219"  0 ""  1 ""  0 0 0 231 231 1 0 0 446 1 231 231 <> 0 1 <> "CCD match"  1 32.79 219 <> <> <> <> <> <>
  232 2 -8.325271 -3.984173 -23.533040 84 Y "A" 24 -0.11500 -0.11500 "TYR " " CD2" "    " 6 0 1 808080  "C220"  0 ""  1 ""  0 0 0 232 232 1 0 0 447 1 232 232 <> 0 1 <> "CCD match"  1 32.79 220 <> <> <> <> <> <>
  233 2 -6.759416 -4.333866 -25.872062 84 Y "A" 24 -0.11500 -0.11500 "TYR " " CE1" "    " 6 0 1 808080  "C221"  0 ""  1 ""  0 0 0 233 233 1 0 0 448 1 233 233 <> 0 1 <> "CCD match"  1 32.79 221 <> <> <> <> <> <>
  234 2 -7.534415 -5.170797 -23.695239 84 Y "A" 24 -0.11500 -0.11500 "TYR " " CE2" "    " 6 0 1 808080  "C222"  0 ""  1 ""  0 0 0 234 234 1 0 0 449 1 234 234 <> 0 1 <> "CCD match"  1 32.79 222 <> <> <> <> <> <>
  235 2 -6.729651 -5.339521 -24.862371 84 Y "A" 24 0.15000 0.15000 "TYR " " CZ " "    " 6 0 1 808080  "C223"  0 ""  1 ""  0 0 0 235 235 1 0 0 450 0 235 235 <> 0 1 <> "CCD match"  1 32.79 223 <> <> <> <> <> <>
  236 16 -5.981743 -6.466651 -24.920902 84 Y "A" 70 -0.58500 -0.58500 "TYR " " OH " "    " 8 0 1 FF2E2E  "O224"  0 "%UT"  13 ""  0 0 0 236 236 1 0 0 451 1 236 236 <> 0 1 <> "CCD match"  1 32.79 224 <> <> <> <> <> <>
  237 25 -8.593153 1.226909 -22.945461 85 I "A" 38 -0.50000 -0.50000 "ILE " " N  " "    " 7 0 1 2E2EFF  "N225"  1 ""  1 ""  0 0 0 237 237 1 0 0 461 1 237 237 <> 0 1 <> "CCD match"  1 32.35 225 <> <> <> <> <> <>
  238 3 -9.167534 2.436658 -22.290248 85 I "A" 24 0.14000 0.14000 "ILE " " CA " "    " 6 0 1 808080  "C226"  1 ""  1 ""  0 0 0 238 238 1 0 0 462 1 238 238 <> 0 1 <> "CCD match"  1 32.35 226 <> <> <> <> <> <>
  239 2 -8.755325 3.703631 -23.066169 85 I "A" 24 0.50000 0.50000 "ILE " " C  " "    " 6 0 1 808080  "C227"  1 ""  1 ""  0 0 0 239 239 1 0 0 463 0 239 239 <> 0 1 <> "CCD match"  1 32.35 227 <> <> <> <> <> <>
  240 15 -9.604386 4.523280 -23.182840 85 I "A" 70 -0.50000 -0.50000 "ILE " " O  " "    " 8 0 1 FF2E2E  "O228"  1 ""  1 ""  0 0 0 240 240 1 0 0 464 0 240 240 <> 0 1 <> "CCD match"  1 32.35 228 <> <> <> <> <> <>
  241 3 -8.684234 2.519995 -20.779825 85 I "A" 24 -0.06000 -0.06000 "ILE " " CB " "    " 6 0 1 808080  "C229"  1 ""  1 ""  0 0 0 241 241 1 0 0 465 1 241 241 <> 0 1 <> "CCD match"  1 32.35 229 <> <> <> <> <> <>
  242 3 -9.216997 1.321832 -20.012186 85 I "A" 24 -0.12000 -0.12000 "ILE " " CG1" "    " 6 0 1 808080  "C230"  1 ""  1 ""  0 0 0 242 242 1 0 0 466 2 242 242 <> 0 1 <> "CCD match"  1 32.35 230 <> <> <> <> <> <>
  243 3 -9.034627 3.813951 -20.011587 85 I "A" 24 -0.18000 -0.18000 "ILE " " CG2" "    " 6 0 1 808080  "C231"  1 ""  1 ""  0 0 0 243 243 1 0 0 467 3 243 243 <> 0 1 <> "CCD match"  1 32.35 231 <> <> <> <> <> <>
  244 3 -8.577509 1.016599 -18.691116 85 I "A" 24 -0.18000 -0.18000 "ILE " " CD1" "    " 6 0 1 808080  "C232"  1 ""  1 ""  0 0 0 244 244 1 0 0 468 3 244 244 <> 0 1 <> "CCD match"  1 32.35 232 <> <> <> <> <> <>
  245 25 -7.522337 3.854706 -23.580545 86 K "A" 38 -0.50000 -0.50000 "LYS " " N  " "    " 7 0 1 2E2EFF  "N233"  1 ""  1 ""  0 0 0 245 245 1 0 0 480 1 245 245 <> 0 1 <> "CCD match"  1 35.85 233 <> <> <> <> <> <>
  246 3 -6.988291 5.024961 -24.274593 86 K "A" 24 0.14000 0.14000 "LYS " " CA " "    " 6 0 1 808080  "C234"  1 ""  1 ""  0 0 0 246 246 1 0 0 481 1 246 246 <> 0 1 <> "CCD match"  1 35.85 234 <> <> <> <> <> <>
  247 2 -7.779684 5.378819 -25.589336 86 K "A" 24 0.50000 0.50000 "LYS " " C  " "    " 6 0 1 808080  "C235"  1 ""  1 ""  0 0 0 247 247 1 0 0 482 0 247 247 <> 0 1 <> "CCD match"  1 35.85 235 <> <> <> <> <> <>
  248 15 -8.128425 6.568285 -25.785806 86 K "A" 70 -0.50000 -0.50000 "LYS " " O  " "    " 8 0 1 FF2E2E  "O236"  1 ""  1 ""  0 0 0 248 248 1 0 0 483 0 248 248 <> 0 1 <> "CCD match"  1 35.85 236 <> <> <> <> <> <>
  249 3 -5.468557 4.894934 -24.674314 86 K "A" 24 -0.12000 -0.12000 "LYS " " CB " "    " 6 0 1 808080  "C237"  1 ""  1 ""  0 0 0 249 249 1 0 0 484 2 249 249 <> 0 1 <> "CCD match"  1 35.85 237 <> <> <> <> <> <>
  250 3 -4.898080 6.229685 -25.182146 86 K "A" 24 -0.12000 -0.12000 "LYS " " CG " "    " 6 0 1 808080  "C238"  1 ""  1 ""  0 0 0 250 250 1 0 0 485 2 250 250 <> 0 1 <> "CCD match"  1 35.85 238 <> <> <> <> <> <>
  251 3 -3.416767 6.154010 -25.500097 86 K "A" 24 -0.12000 -0.12000 "LYS " " CD " "    " 6 0 1 808080  "C239"  1 ""  1 ""  0 0 0 251 251 1 0 0 486 2 251 251 <> 0 1 <> "CCD match"  1 35.85 239 <> <> <> <> <> <>
  252 3 -2.279764 5.695845 -24.447664 86 K "A" 24 0.19000 0.19000 "LYS " " CE " "    " 6 0 1 808080  "C240"  1 ""  1 ""  0 0 0 252 252 1 0 0 487 2 252 252 <> 0 1 <> "CCD match"  1 35.85 240 <> <> <> <> <> <>
  253 32 -1.048418 5.645044 -25.197774 86 K "A" 38 -0.30000 -0.30000 "LYS " " NZ " "    " 7 1 1 2E2EFF  "N241"  1 "%UT"  13 ""  0 0 0 253 253 1 0 0 488 3 253 253 <> 0 1 <> "CCD match"  1 35.85 241 <> <> <> <> <> <>
  254 25 -7.961107 4.338232 -26.373746 87 A "A" 38 -0.50000 -0.50000 "ALA " " N  " "    " 7 0 1 2E2EFF  "N242"  1 ""  1 ""  0 0 0 254 254 1 0 0 502 1 254 254 <> 0 1 <> "CCD match"  1 35.28 242 <> <> <> <> <> <>
  255 3 -8.829448 4.283037 -27.550802 87 A "A" 24 0.14000 0.14000 "ALA " " CA " "    " 6 0 1 808080  "C243"  1 ""  1 ""  0 0 0 255 255 1 0 0 503 1 255 255 <> 0 1 <> "CCD match"  1 35.28 243 <> <> <> <> <> <>
  256 2 -10.248179 4.684233 -27.245798 87 A "A" 24 0.50000 0.50000 "ALA " " C  " "    " 6 0 1 808080  "C244"  1 ""  1 ""  0 0 0 256 256 1 0 0 504 0 256 256 <> 0 1 <> "CCD match"  1 35.28 244 <> <> <> <> <> <>
  257 15 -10.775032 5.491481 -28.056711 87 A "A" 70 -0.50000 -0.50000 "ALA " " O  " "    " 8 0 1 FF2E2E  "O245"  1 ""  1 ""  0 0 0 257 257 1 0 0 505 0 257 257 <> 0 1 <> "CCD match"  1 35.28 245 <> <> <> <> <> <>
  258 3 -8.797491 2.834404 -28.199384 87 A "A" 24 -0.18000 -0.18000 "ALA " " CB " "    " 6 0 1 808080  "C246"  1 ""  1 ""  0 0 0 258 258 1 0 0 506 3 258 258 <> 0 1 <> "CCD match"  1 35.28 246 <> <> <> <> <> <>
  259 25 -10.819471 4.200183 -26.106584 88 F "A" 38 -0.50000 -0.50000 "PHE " " N  " "    " 7 0 1 2E2EFF  "N247"  1 ""  1 ""  0 0 0 259 259 1 0 0 512 1 259 259 <> 0 1 <> "CCD match"  1 33.91 247 <> <> <> <> <> <>
  260 3 -12.153660 4.605804 -25.661489 88 F "A" 24 0.14000 0.14000 "PHE " " CA " "    " 6 0 1 808080  "C248"  1 ""  1 ""  0 0 0 260 260 1 0 0 513 1 260 260 <> 0 1 <> "CCD match"  1 33.91 248 <> <> <> <> <> <>
  261 2 -12.175594 6.171391 -25.399837 88 F "A" 24 0.50000 0.50000 "PHE " " C  " "    " 6 0 1 808080  "C249"  1 ""  1 ""  0 0 0 261 261 1 0 0 514 0 261 261 <> 0 1 <> "CCD match"  1 33.91 249 <> <> <> <> <> <>
  262 15 -13.096394 6.818471 -25.810562 88 F "A" 70 -0.50000 -0.50000 "PHE " " O  " "    " 8 0 1 FF2E2E  "O250"  1 ""  1 ""  0 0 0 262 262 1 0 0 515 0 262 262 <> 0 1 <> "CCD match"  1 33.91 250 <> <> <> <> <> <>
  263 3 -12.567857 3.745871 -24.397066 88 F "A" 24 -0.00500 -0.00500 "PHE " " CB " "    " 6 0 1 808080  "C251"  1 ""  1 ""  0 0 0 263 263 1 0 0 516 2 263 263 <> 0 1 <> "CCD match"  1 33.91 251 <> <> <> <> <> <>
  264 2 -13.757960 4.214775 -23.533723 88 F "A" 24 -0.11500 -0.11500 "PHE " " CG " "    " 6 0 1 808080  "C252"  1 ""  1 ""  0 0 0 264 264 1 0 0 517 0 264 264 <> 0 1 <> "CCD match"  1 33.91 252 <> <> <> <> <> <>
  265 2 -15.049102 4.589759 -24.132781 88 F "A" 24 -0.11500 -0.11500 "PHE " " CD1" "    " 6 0 1 808080  "C253"  1 ""  1 ""  0 0 0 265 265 1 0 0 518 1 265 265 <> 0 1 <> "CCD match"  1 33.91 253 <> <> <> <> <> <>
  266 2 -13.597014 4.198594 -22.138917 88 F "A" 24 -0.11500 -0.11500 "PHE " " CD2" "    " 6 0 1 808080  "C254"  1 ""  1 ""  0 0 0 266 266 1 0 0 519 1 266 266 <> 0 1 <> "CCD match"  1 33.91 254 <> <> <> <> <> <>
  267 2 -16.096909 4.927452 -23.262807 88 F "A" 24 -0.11500 -0.11500 "PHE " " CE1" "    " 6 0 1 808080  "C255"  1 ""  1 ""  0 0 0 267 267 1 0 0 520 1 267 267 <> 0 1 <> "CCD match"  1 33.91 255 <> <> <> <> <> <>
  268 2 -14.679512 4.541843 -21.341226 88 F "A" 24 -0.11500 -0.11500 "PHE " " CE2" "    " 6 0 1 808080  "C256"  1 ""  1 ""  0 0 0 268 268 1 0 0 521 1 268 268 <> 0 1 <> "CCD match"  1 33.91 256 <> <> <> <> <> <>
  269 2 -15.927775 4.912275 -21.881711 88 F "A" 24 -0.11500 -0.11500 "PHE " " CZ " "    " 6 0 1 808080  "C257"  1 ""  1 ""  0 0 0 269 269 1 0 0 522 1 269 269 <> 0 1 <> "CCD match"  1 33.91 257 <> <> <> <> <> <>
  270 25 -11.131379 6.773068 -24.865028 89 Y "A" 38 -0.50000 -0.50000 "TYR " " N  " "    " 7 0 1 2E2EFF  "N258"  1 ""  1 ""  0 0 0 270 270 1 0 0 532 1 270 270 <> 0 1 <> "CCD match"  1 34.46 258 <> <> <> <> <> <>
  271 3 -10.964428 8.138659 -24.461278 89 Y "A" 24 0.14000 0.14000 "TYR " " CA " "    " 6 0 1 808080  "C259"  1 ""  1 ""  0 0 0 271 271 1 0 0 533 1 271 271 <> 0 1 <> "CCD match"  1 34.46 259 <> <> <> <> <> <>
  272 2 -10.975606 9.100069 -25.674489 89 Y "A" 24 0.50000 0.50000 "TYR " " C  " "    " 6 0 1 808080  "C260"  1 ""  1 ""  0 0 0 272 272 1 0 0 534 0 272 272 <> 0 1 <> "CCD match"  1 34.46 260 <> <> <> <> <> <>
  273 15 -11.896723 9.953066 -25.824666 89 Y "A" 70 -0.50000 -0.50000 "TYR " " O  " "    " 8 0 1 FF2E2E  "O261"  1 ""  1 ""  0 0 0 273 273 1 0 0 535 0 273 273 <> 0 1 <> "CCD match"  1 34.46 261 <> <> <> <> <> <>
  274 3 -9.718134 8.345831 -23.594026 89 Y "A" 24 -0.00500 -0.00500 "TYR " " CB " "    " 6 0 1 808080  "C262"  1 ""  1 ""  0 0 0 274 274 1 0 0 536 2 274 274 <> 0 1 <> "CCD match"  1 34.46 262 <> <> <> <> <> <>
  275 2 -9.737497 7.829351 -22.152082 89 Y "A" 24 -0.11500 -0.11500 "TYR " " CG " "    " 6 0 1 808080  "C263"  1 ""  1 ""  0 0 0 275 275 1 0 0 537 0 275 275 <> 0 1 <> "CCD match"  1 34.46 263 <> <> <> <> <> <>
  276 2 -10.639436 6.857471 -21.660930 89 Y "A" 24 -0.11500 -0.11500 "TYR " " CD1" "    " 6 0 1 808080  "C264"  1 ""  1 ""  0 0 0 276 276 1 0 0 538 1 276 276 <> 0 1 <> "CCD match"  1 34.46 264 <> <> <> <> <> <>
  277 2 -8.797327 8.368239 -21.269954 89 Y "A" 24 -0.11500 -0.11500 "TYR " " CD2" "    " 6 0 1 808080  "C265"  1 ""  1 ""  0 0 0 277 277 1 0 0 539 1 277 277 <> 0 1 <> "CCD match"  1 34.46 265 <> <> <> <> <> <>
  278 2 -10.790883 6.576815 -20.287233 89 Y "A" 24 -0.11500 -0.11500 "TYR " " CE1" "    " 6 0 1 808080  "C266"  1 ""  1 ""  0 0 0 278 278 1 0 0 540 1 278 278 <> 0 1 <> "CCD match"  1 34.46 266 <> <> <> <> <> <>
  279 2 -8.838976 8.132039 -19.864028 89 Y "A" 24 -0.11500 -0.11500 "TYR " " CE2" "    " 6 0 1 808080  "C267"  1 ""  1 ""  0 0 0 279 279 1 0 0 541 1 279 279 <> 0 1 <> "CCD match"  1 34.46 267 <> <> <> <> <> <>
  280 2 -9.870176 7.245894 -19.357641 89 Y "A" 24 0.15000 0.15000 "TYR " " CZ " "    " 6 0 1 808080  "C268"  1 ""  1 ""  0 0 0 280 280 1 0 0 542 0 280 280 <> 0 1 <> "CCD match"  1 34.46 268 <> <> <> <> <> <>
  281 16 -10.050206 7.137627 -18.051187 89 Y "A" 70 -0.58500 -0.58500 "TYR " " OH " "    " 8 0 1 FF2E2E  "O269"  1 "%UT"  13 ""  0 0 0 281 281 1 0 0 543 1 281 281 <> 0 1 <> "CCD match"  1 34.46 269 <> <> <> <> <> <>
  282 25 -10.211106 8.760123 -26.722944 90 N "A" 38 -0.50000 -0.50000 "ASN " " N  " "    " 7 0 1 2E2EFF  "N270"  1 ""  1 ""  0 0 0 282 282 1 0 0 553 1 282 282 <> 0 1 <> "CCD match"  1 39.41 270 <> <> <> <> <> <>
  283 3 -10.118543 9.297588 -28.141544 90 N "A" 24 0.14000 0.14000 "ASN " " CA " "    " 6 0 1 808080  "C271"  1 ""  1 ""  0 0 0 283 283 1 0 0 554 1 283 283 <> 0 1 <> "CCD match"  1 39.41 271 <> <> <> <> <> <>
  284 2 -11.440979 9.220792 -28.850715 90 N "A" 24 0.50000 0.50000 "ASN " " C  " "    " 6 0 1 808080  "C272"  1 ""  1 ""  0 0 0 284 284 1 0 0 555 0 284 284 <> 0 1 <> "CCD match"  1 39.41 272 <> <> <> <> <> <>
  285 15 -11.758068 10.236122 -29.445501 90 N "A" 70 -0.50000 -0.50000 "ASN " " O  " "    " 8 0 1 FF2E2E  "O273"  1 ""  1 ""  0 0 0 285 285 1 0 0 556 0 285 285 <> 0 1 <> "CCD match"  1 39.41 273 <> <> <> <> <> <>
  286 3 -8.965943 8.599120 -28.922534 90 N "A" 24 -0.12000 -0.12000 "ASN " " CB " "    " 6 0 1 808080  "C274"  1 ""  1 ""  0 0 0 286 286 1 0 0 557 2 286 286 <> 0 1 <> "CCD match"  1 39.41 274 <> <> <> <> <> <>
  287 2 -7.638896 9.308596 -28.719007 90 N "A" 24 0.50000 0.50000 "ASN " " CG " "    " 6 0 1 808080  "C275"  1 "%UT"  13 "Flip"  0 0 0 287 287 1 0 0 558 0 287 287 <> 0 1 <> "CCD match"  1 39.41 275 129.087941353053 "Flip"  <> <> <> <>
  288 15 -7.626130 10.384914 -28.213914 90 N "A" 70 -0.50000 -0.50000 "ASN " " OD1" "    " 8 0 1 FF2E2E  "O276"  1 ""  1 ""  0 0 0 288 288 1 0 0 559 0 288 288 <> 0 1 <> "CCD match"  1 39.41 276 <> <> <> <> <> <>
  289 25 -6.591979 8.809825 -29.326728 90 N "A" 38 -0.76000 -0.76000 "ASN " " ND2" "    " 7 0 1 2E2EFF  "N277"  1 ""  1 ""  0 0 0 289 289 1 0 0 560 2 289 289 <> 0 1 <> "CCD match"  1 39.41 277 <> <> <> <> <> <>
  290 25 -12.136752 8.093727 -28.664728 91 E "A" 38 -0.50000 -0.50000 "GLU " " N  " "    " 7 0 1 2E2EFF  "N278"  1 ""  1 ""  0 0 0 290 290 1 0 0 567 1 290 290 <> 0 1 <> "CCD match"  1 41.85 278 <> <> <> <> <> <>
  291 3 -13.492833 7.945087 -29.203969 91 E "A" 24 0.14000 0.14000 "GLU " " CA " "    " 6 0 1 808080  "C279"  1 ""  1 ""  0 0 0 291 291 1 0 0 568 1 291 291 <> 0 1 <> "CCD match"  1 41.85 279 <> <> <> <> <> <>
  292 2 -14.566134 8.663262 -28.472715 91 E "A" 24 0.50000 0.50000 "GLU " " C  " "    " 6 0 1 808080  "C280"  1 ""  1 ""  0 0 0 292 292 1 0 0 569 0 292 292 <> 0 1 <> "CCD match"  1 41.85 280 <> <> <> <> <> <>
  293 15 -15.505109 9.197551 -29.087476 91 E "A" 70 -0.50000 -0.50000 "GLU " " O  " "    " 8 0 1 FF2E2E  "O281"  1 ""  1 ""  0 0 0 293 293 1 0 0 570 0 293 293 <> 0 1 <> "CCD match"  1 41.85 281 <> <> <> <> <> <>
  294 3 -13.907149 6.499721 -29.474176 91 E "A" 24 -0.12000 -0.12000 "GLU " " CB " "    " 6 0 1 808080  "C282"  1 ""  1 ""  0 0 0 294 294 1 0 0 571 2 294 294 <> 0 1 <> "CCD match"  1 41.85 282 <> <> <> <> <> <>
  295 3 -13.050088 5.707150 -30.485683 91 E "A" 24 -0.22000 -0.22000 "GLU " " CG " "    " 6 0 1 808080  "C283"  1 ""  1 ""  0 0 0 295 295 1 0 0 572 2 295 295 <> 0 1 <> "CCD match"  1 41.85 283 <> <> <> <> <> <>
  296 2 -13.574878 4.294107 -30.922988 91 E "A" 24 0.70000 0.70000 "GLU " " CD " "    " 6 0 1 808080  "C284"  1 "%UT"  13 ""  0 0 0 296 296 1 0 0 573 0 296 296 <> 0 1 <> "CCD match"  1 41.85 284 10 <> <> <> <> <>
  297 15 -14.647014 3.944226 -30.395248 91 E "A" 70 -0.80000 -0.80000 "GLU " " OE1" "    " 8 0 1 FF2E2E  "O285"  1 ""  1 ""  0 0 0 297 297 1 0 0 574 0 297 297 <> 0 1 <> "CCD match"  1 41.85 285 <> <> <> <> <> <>
  298 18 -12.982953 3.666926 -31.792928 91 E "A" 70 -0.80000 -0.80000 "GLU " " OE2" "    " 8 -1 1 FF2E2E  "O286"  1 ""  1 ""  0 0 0 298 298 1 0 0 575 0 298 298 <> 0 1 <> "CCD match"  1 41.85 286 <> <> <> <> <> <>
  299 25 -14.569573 8.613468 -27.138822 92 S "A" 38 -0.50000 -0.50000 "SER " " N  " "    " 7 0 1 2E2EFF  "N287"  1 ""  1 ""  0 0 0 299 299 1 0 0 582 1 299 299 <> 0 1 <> "CCD match"  1 42.15 287 <> <> <> <> <> <>
  300 3 -15.583573 9.318094 -26.292634 92 S "A" 24 0.14000 0.14000 "SER " " CA " "    " 6 0 1 808080  "C288"  1 ""  1 ""  0 0 0 300 300 1 0 0 583 1 300 300 <> 0 1 <> "CCD match"  1 42.15 288 <> <> <> <> <> <>
  301 2 -15.474497 10.882744 -26.393169 92 S "A" 24 0.50000 0.50000 "SER " " C  " "    " 6 0 1 808080  "C289"  1 ""  1 ""  0 0 0 301 301 1 0 0 584 0 301 301 <> 0 1 <> "CCD match"  1 42.15 289 <> <> <> <> <> <>
  302 15 -16.420373 11.595747 -26.180858 92 S "A" 70 -0.50000 -0.50000 "SER " " O  " "    " 8 0 1 FF2E2E  "O290"  1 ""  1 ""  0 0 0 302 302 1 0 0 585 0 302 302 <> 0 1 <> "CCD match"  1 42.15 290 <> <> <> <> <> <>
  303 3 -15.483513 8.670563 -24.833597 92 S "A" 24 0.14500 0.14500 "SER " " CB " "    " 6 0 1 808080  "C291"  1 ""  1 ""  0 0 0 303 303 1 0 0 586 2 303 303 <> 0 1 <> "CCD match"  1 42.15 291 <> <> <> <> <> <>
  304 16 -16.520482 9.119977 -23.937362 92 S "A" 70 -0.68300 -0.68300 "SER " " OG " "    " 8 0 1 FF2E2E  "O292"  1 "%UT"  13 ""  0 0 0 304 304 1 0 0 587 1 304 304 <> 0 1 <> "CCD match"  1 42.15 292 <> <> <> <> <> <>
  305 25 -14.232977 11.411059 -26.652582 93 W "A" 38 -0.50000 -0.50000 "TRP " " N  " "    " 7 0 1 2E2EFF  "N293"  1 ""  1 ""  0 0 0 305 305 1 0 0 593 1 305 305 <> 0 1 <> "CCD match"  1 44.62 293 <> <> <> <> <> <>
  306 3 -13.893728 12.830168 -26.823272 93 W "A" 24 0.14000 0.14000 "TRP " " CA " "    " 6 0 1 808080  "C294"  1 ""  1 ""  0 0 0 306 306 1 0 0 594 1 306 306 <> 0 1 <> "CCD match"  1 44.62 294 <> <> <> <> <> <>
  307 2 -14.133866 13.294635 -28.240789 93 W "A" 24 0.50000 0.50000 "TRP " " C  " "    " 6 0 1 808080  "C295"  1 ""  1 ""  0 0 0 307 307 1 0 0 595 0 307 307 <> 0 1 <> "CCD match"  1 44.62 295 <> <> <> <> <> <>
  308 15 -14.559925 14.431761 -28.391179 93 W "A" 70 -0.50000 -0.50000 "TRP " " O  " "    " 8 0 1 FF2E2E  "O296"  1 ""  1 ""  0 0 0 308 308 1 0 0 596 0 308 308 <> 0 1 <> "CCD match"  1 44.62 296 <> <> <> <> <> <>
  309 3 -12.378995 13.137629 -26.443717 93 W "A" 24 -0.12000 -0.12000 "TRP " " CB " "    " 6 0 1 808080  "C297"  1 ""  1 ""  0 0 0 309 309 1 0 0 597 2 309 309 <> 0 1 <> "CCD match"  1 44.62 297 <> <> <> <> <> <>
  310 2 -11.984053 14.584944 -26.315397 93 W "A" 24 0.07500 0.07500 "TRP " " CG " "    " 6 0 1 808080  "C298"  1 ""  1 ""  0 0 0 310 310 1 0 0 598 0 310 310 <> 0 1 <> "CCD match"  1 44.62 298 <> <> <> <> <> <>
  311 2 -11.724665 15.455942 -27.291706 93 W "A" 24 -0.11500 -0.11500 "TRP " " CD1" "    " 6 0 1 808080  "C299"  1 ""  1 ""  0 0 0 311 311 1 0 0 599 1 311 311 <> 0 1 <> "CCD match"  1 44.62 299 <> <> <> <> <> <>
  312 2 -11.621608 15.293205 -25.110076 93 W "A" 24 -0.05500 -0.05500 "TRP " " CD2" "    " 6 0 1 808080  "C300"  1 ""  1 ""  0 0 0 312 312 1 0 0 600 0 312 312 <> 0 1 <> "CCD match"  1 44.62 300 <> <> <> <> <> <>
  313 25 -11.273707 16.618969 -26.762792 93 W "A" 38 -0.57000 -0.57000 "TRP " " NE1" "    " 7 0 1 2E2EFF  "N301"  1 ""  1 ""  0 0 0 313 313 1 0 0 601 1 313 313 <> 0 1 <> "CCD match"  1 44.62 301 <> <> <> <> <> <>
  314 2 -11.120510 16.617056 -25.393499 93 W "A" 24 0.13000 0.13000 "TRP " " CE2" "    " 6 0 1 808080  "C302"  1 ""  1 ""  0 0 0 314 314 1 0 0 602 0 314 314 <> 0 1 <> "CCD match"  1 44.62 302 <> <> <> <> <> <>
  315 2 -11.720838 14.936328 -23.734931 93 W "A" 24 -0.11500 -0.11500 "TRP " " CE3" "    " 6 0 1 808080  "C303"  1 ""  1 ""  0 0 0 315 315 1 0 0 603 1 315 315 <> 0 1 <> "CCD match"  1 44.62 303 <> <> <> <> <> <>
  316 2 -10.608515 17.482599 -24.384393 93 W "A" 24 -0.11500 -0.11500 "TRP " " CZ2" "    " 6 0 1 808080  "C304"  1 ""  1 ""  0 0 0 316 316 1 0 0 604 1 316 316 <> 0 1 <> "CCD match"  1 44.62 304 <> <> <> <> <> <>
  317 2 -11.300430 15.838026 -22.738077 93 W "A" 24 -0.11500 -0.11500 "TRP " " CZ3" "    " 6 0 1 808080  "C305"  1 ""  1 ""  0 0 0 317 317 1 0 0 605 1 317 317 <> 0 1 <> "CCD match"  1 44.62 305 <> <> <> <> <> <>
  318 2 -10.683679 17.106514 -22.997075 93 W "A" 24 -0.11500 -0.11500 "TRP " " CH2" "    " 6 0 1 808080  "C306"  1 ""  1 ""  0 0 0 318 318 1 0 0 606 1 318 318 <> 0 1 <> "CCD match"  1 44.62 306 <> <> <> <> <> <>
  319 25 -13.993428 12.374930 -29.237510 94 E "A" 38 -0.50000 -0.50000 "GLU " " N  " "    " 7 0 1 2E2EFF  "N307"  1 ""  1 ""  0 0 0 319 319 1 0 0 617 1 319 319 <> 0 1 <> "CCD match"  1 44.6 307 <> <> <> <> <> <>
  320 3 -14.415075 12.620029 -30.600305 94 E "A" 24 0.14000 0.14000 "GLU " " CA " "    " 6 0 1 808080  "C308"  1 ""  1 ""  0 0 0 320 320 1 0 0 618 1 320 320 <> 0 1 <> "CCD match"  1 44.6 308 <> <> <> <> <> <>
  321 2 -15.954525 12.895722 -30.668205 94 E "A" 24 0.50000 0.50000 "GLU " " C  " "    " 6 0 1 808080  "C309"  1 ""  1 ""  0 0 0 321 321 1 0 0 619 0 321 321 <> 0 1 <> "CCD match"  1 44.6 309 <> <> <> <> <> <>
  322 15 -16.355166 13.950147 -31.154287 94 E "A" 70 -0.50000 -0.50000 "GLU " " O  " "    " 8 0 1 FF2E2E  "O310"  1 ""  1 ""  0 0 0 322 322 1 0 0 620 0 322 322 <> 0 1 <> "CCD match"  1 44.6 310 <> <> <> <> <> <>
  323 3 -13.920789 11.500342 -31.576843 94 E "A" 24 -0.12000 -0.12000 "GLU " " CB " "    " 6 0 1 808080  "C311"  1 ""  1 ""  0 0 0 323 323 1 0 0 621 2 323 323 <> 0 1 <> "CCD match"  1 44.6 311 <> <> <> <> <> <>
  324 3 -14.224711 11.799082 -33.073884 94 E "A" 24 -0.22000 -0.22000 "GLU " " CG " "    " 6 0 1 808080  "C312"  1 ""  1 ""  0 0 0 324 324 1 0 0 622 2 324 324 <> 0 1 <> "CCD match"  1 44.6 312 <> <> <> <> <> <>
  325 2 -13.825672 10.713145 -34.100259 94 E "A" 24 0.70000 0.70000 "GLU " " CD " "    " 6 0 1 808080  "C313"  1 "%UT"  13 ""  0 0 0 325 325 1 0 0 623 0 325 325 <> 0 1 <> "CCD match"  1 44.6 313 9.68880444087264 <> <> <> <> <>
  326 15 -14.157919 10.940231 -35.291971 94 E "A" 70 -0.80000 -0.80000 "GLU " " OE1" "    " 8 0 1 FF2E2E  "O314"  1 ""  1 ""  0 0 0 326 326 1 0 0 624 0 326 326 <> 0 1 <> "CCD match"  1 44.6 314 <> <> <> <> <> <>
  327 18 -13.327479 9.683913 -33.649724 94 E "A" 70 -0.80000 -0.80000 "GLU " " OE2" "    " 8 -1 1 FF2E2E  "O315"  1 ""  1 ""  0 0 0 327 327 1 0 0 625 0 327 327 <> 0 1 <> "CCD match"  1 44.6 315 <> <> <> <> <> <>
  328 25 -16.734906 12.013207 -30.001901 95 R "A" 38 -0.50000 -0.50000 "ARG " " N  " "    " 7 0 1 2E2EFF  "N316"  1 ""  1 ""  0 0 0 328 328 1 0 0 632 1 328 328 <> 0 1 <> "CCD match"  1 47.85 316 <> <> <> <> <> <>
  329 3 -18.161263 12.275339 -29.662910 95 R "A" 24 0.14000 0.14000 "ARG " " CA " "    " 6 0 1 808080  "C317"  1 ""  1 ""  0 0 0 329 329 1 0 0 633 1 329 329 <> 0 1 <> "CCD match"  1 47.85 317 <> <> <> <> <> <>
  330 2 -18.427565 13.582171 -28.928626 95 R "A" 24 0.50000 0.50000 "ARG " " C  " "    " 6 0 1 808080  "C318"  1 ""  1 ""  0 0 0 330 330 1 0 0 634 0 330 330 <> 0 1 <> "CCD match"  1 47.85 318 <> <> <> <> <> <>
  331 15 -19.532029 14.027189 -28.997508 95 R "A" 70 -0.50000 -0.50000 "ARG " " O  " "    " 8 0 1 FF2E2E  "O319"  1 ""  1 ""  0 0 0 331 331 1 0 0 635 0 331 331 <> 0 1 <> "CCD match"  1 47.85 319 <> <> <> <> <> <>
  332 3 -18.724559 11.069208 -28.842639 95 R "A" 24 -0.12000 -0.12000 "ARG " " CB " "    " 6 0 1 808080  "C320"  1 ""  1 ""  0 0 0 332 332 1 0 0 636 2 332 332 <> 0 1 <> "CCD match"  1 47.85 320 <> <> <> <> <> <>
  333 3 -18.643004 9.820547 -29.726989 95 R "A" 24 -0.05000 -0.05000 "ARG " " CG " "    " 6 0 1 808080  "C321"  1 ""  1 ""  0 0 0 333 333 1 0 0 637 2 333 333 <> 0 1 <> "CCD match"  1 47.85 321 <> <> <> <> <> <>
  334 3 -18.788493 8.510671 -28.984359 95 R "A" 24 0.19000 0.19000 "ARG " " CD " "    " 6 0 1 808080  "C322"  1 ""  1 ""  0 0 0 334 334 1 0 0 638 2 334 334 <> 0 1 <> "CCD match"  1 47.85 322 <> <> <> <> <> <>
  335 25 -18.440455 7.324652 -29.699758 95 R "A" 38 -0.69997 -0.69997 "ARG " " NE " "    " 7 0 1 2E2EFF  "N323"  1 ""  1 ""  0 0 0 335 335 1 0 0 639 1 335 335 <> 0 1 <> "CCD match"  1 47.85 323 <> <> <> <> <> <>
  336 2 -17.946025 6.166582 -29.287879 95 R "A" 24 0.63990 0.63990 "ARG " " CZ " "    " 6 0 1 808080  "C324"  1 ""  1 ""  0 0 0 336 336 1 0 0 640 0 336 336 <> 0 1 <> "CCD match"  1 47.85 324 <> <> <> <> <> <>
  337 25 -17.879779 5.841308 -28.012672 95 R "A" 38 -0.79997 -0.79997 "ARG " " NH1" "    " 7 0 1 2E2EFF  "N325"  1 ""  1 ""  0 0 0 337 337 1 0 0 641 2 337 337 <> 0 1 <> "CCD match"  1 47.85 325 <> <> <> <> <> <>
  338 31 -17.505273 5.242066 -30.120059 95 R "A" 38 -0.79997 -0.79997 "ARG " " NH2" "    " 7 1 1 2E2EFF  "N326"  1 ""  1 ""  0 0 0 338 338 1 0 0 642 2 338 338 <> 0 1 <> "CCD match"  1 47.85 326 <> <> <> <> <> <>
  339 25 -17.396266 14.204634 -28.252979 96 R "A" 38 -0.50000 -0.50000 "ARG " " N  " "    " 7 0 1 2E2EFF  "N327"  1 ""  1 ""  0 0 0 339 339 1 0 0 656 1 339 339 <> 0 1 <> "CCD match"  1 44.72 327 <> <> <> <> <> <>
  340 3 -17.482461 15.578760 -27.678281 96 R "A" 24 0.14000 0.14000 "ARG " " CA " "    " 6 0 1 808080  "C328"  1 ""  1 ""  0 0 0 340 340 1 0 0 657 1 340 340 <> 0 1 <> "CCD match"  1 44.72 328 <> <> <> <> <> <>
  341 2 -17.186007 16.763893 -28.706979 96 R "A" 24 0.50000 0.50000 "ARG " " C  " "    " 6 0 1 808080  "C329"  1 ""  1 ""  0 0 0 341 341 1 0 0 658 0 341 341 <> 0 1 <> "CCD match"  1 44.72 329 <> <> <> <> <> <>
  342 15 -18.061921 17.542362 -29.116229 96 R "A" 70 -0.50000 -0.50000 "ARG " " O  " "    " 8 0 1 FF2E2E  "O330"  1 ""  1 ""  0 0 0 342 342 1 0 0 659 0 342 342 <> 0 1 <> "CCD match"  1 44.72 330 <> <> <> <> <> <>
  343 3 -16.698649 15.757868 -26.389896 96 R "A" 24 -0.12000 -0.12000 "ARG " " CB " "    " 6 0 1 808080  "C331"  1 ""  1 ""  0 0 0 343 343 1 0 0 660 2 343 343 <> 0 1 <> "CCD match"  1 44.72 331 <> <> <> <> <> <>
  344 3 -17.066292 15.001433 -25.157604 96 R "A" 24 -0.05000 -0.05000 "ARG " " CG " "    " 6 0 1 808080  "C332"  1 ""  1 ""  0 0 0 344 344 1 0 0 661 2 344 344 <> 0 1 <> "CCD match"  1 44.72 332 <> <> <> <> <> <>
  345 3 -16.639746 15.623745 -23.803764 96 R "A" 24 0.19000 0.19000 "ARG " " CD " "    " 6 0 1 808080  "C333"  1 ""  1 ""  0 0 0 345 345 1 0 0 662 2 345 345 <> 0 1 <> "CCD match"  1 44.72 333 <> <> <> <> <> <>
  346 25 -17.488322 14.998384 -22.788370 96 R "A" 38 -0.69997 -0.69997 "ARG " " NE " "    " 7 0 1 2E2EFF  "N334"  1 ""  1 ""  0 0 0 346 346 1 0 0 663 1 346 346 <> 0 1 <> "CCD match"  1 44.72 334 <> <> <> <> <> <>
  347 2 -17.241542 15.009788 -21.454133 96 R "A" 24 0.63990 0.63990 "ARG " " CZ " "    " 6 0 1 808080  "C335"  1 ""  1 ""  0 0 0 347 347 1 0 0 664 0 347 347 <> 0 1 <> "CCD match"  1 44.72 335 <> <> <> <> <> <>
  348 25 -16.216664 15.641750 -20.873117 96 R "A" 38 -0.79997 -0.79997 "ARG " " NH1" "    " 7 0 1 2E2EFF  "N336"  1 ""  1 ""  0 0 0 348 348 1 0 0 665 2 348 348 <> 0 1 <> "CCD match"  1 44.72 336 <> <> <> <> <> <>
  349 31 -18.098780 14.342004 -20.681344 96 R "A" 38 -0.79997 -0.79997 "ARG " " NH2" "    " 7 1 1 2E2EFF  "N337"  1 ""  1 ""  0 0 0 349 349 1 0 0 666 2 349 349 <> 0 1 <> "CCD match"  1 44.72 337 <> <> <> <> <> <>
  350 25 -15.918153 16.846140 -29.019664 97 H "A" 38 -0.50000 -0.50000 "HIS " " N  " "    " 7 0 1 2E2EFF  "N338"  1 ""  1 ""  0 0 0 350 350 1 0 0 680 1 350 350 <> 0 1 <> "CCD match"  1 44.95 338 <> <> <> <> <> <>
  351 3 -15.255926 17.985661 -29.683216 97 H "A" 24 0.14000 0.14000 "HIS " " CA " "    " 6 0 1 808080  "C339"  1 ""  1 ""  0 0 0 351 351 1 0 0 681 1 351 351 <> 0 1 <> "CCD match"  1 44.95 339 <> <> <> <> <> <>
  352 2 -14.788971 17.705654 -31.138166 97 H "A" 24 0.50000 0.50000 "HIS " " C  " "    " 6 0 1 808080  "C340"  1 ""  1 ""  0 0 0 352 352 1 0 0 682 0 352 352 <> 0 1 <> "CCD match"  1 44.95 340 <> <> <> <> <> <>
  353 15 -14.104003 18.557560 -31.735803 97 H "A" 70 -0.50000 -0.50000 "HIS " " O  " "    " 8 0 1 FF2E2E  "O341"  1 ""  1 ""  0 0 0 353 353 1 0 0 683 0 353 353 <> 0 1 <> "CCD match"  1 44.95 341 <> <> <> <> <> <>
  354 3 -14.128938 18.546826 -28.769905 97 H "A" 24 -0.12000 -0.12000 "HIS " " CB " "    " 6 0 1 808080  "C342"  1 ""  1 ""  0 0 0 354 354 1 0 0 684 2 354 354 <> 0 1 <> "CCD match"  1 44.95 342 <> <> <> <> <> <>
  355 2 -14.590477 18.865728 -27.357055 97 H "A" 24 -0.09900 -0.09900 "HIS " " CG " "    " 6 0 1 808080  "C343"  1 "%UT"  13 "Flip HIS"  0 0 0 355 355 1 0 0 685 0 355 355 <> 0 1 <> "CCD match"  1 44.95 343 0.261488989726298 "Flip HIS"  <> <> <> <>
  356 25 -15.530021 19.775711 -26.983179 97 H "A" 38 -0.25700 -0.25700 "HIS " " ND1" "    " 7 0 1 2E2EFF  "N344"  1 ""  1 ""  0 0 0 356 356 1 0 0 686 1 356 356 <> 0 1 <> "CCD match"  1 44.95 344 <> <> <> <> <> <>
  357 2 -14.342507 18.212059 -26.154600 97 H "A" 24 0.18500 0.18500 "HIS " " CD2" "    " 6 0 1 808080  "C345"  1 ""  1 ""  0 0 0 357 357 1 0 0 687 1 357 357 <> 0 1 <> "CCD match"  1 44.95 345 <> <> <> <> <> <>
  358 2 -15.697104 19.686249 -25.676824 97 H "A" 24 0.27500 0.27500 "HIS " " CE1" "    " 6 0 1 808080  "C346"  1 ""  1 ""  0 0 0 358 358 1 0 0 688 1 358 358 <> 0 1 <> "CCD match"  1 44.95 346 <> <> <> <> <> <>
  359 25 -15.076752 18.701180 -25.083232 97 H "A" 38 -0.56300 -0.56300 "HIS " " NE2" "    " 7 0 1 2E2EFF  "N347"  1 ""  1 ""  0 0 0 359 359 1 0 0 689 0 359 359 <> 0 1 <> "CCD match"  1 44.95 347 <> <> <> <> <> <>
  360 25 -15.283590 16.650757 -31.718921 98 G "A" 38 -0.50000 -0.50000 "GLY " " N  " "    " 7 0 1 2E2EFF  "N348"  0 ""  1 ""  0 0 0 360 360 1 0 0 697 1 360 360 <> 0 1 <> "CCD match"  1 49.91 348 <> <> <> <> <> <>
  361 3 -15.145922 16.267025 -33.181863 98 G "A" 24 0.08000 0.08000 "GLY " " CA " "    " 6 0 1 808080  "C349"  0 ""  1 ""  0 0 0 361 361 1 0 0 698 2 361 361 <> 0 1 <> "CCD match"  1 49.91 349 <> <> <> <> <> <>
  362 2 -13.788850 15.733067 -33.559534 98 G "A" 24 0.50000 0.50000 "GLY " " C  " "    " 6 0 1 808080  "C350"  0 ""  1 ""  0 0 0 362 362 1 0 0 699 0 362 362 <> 0 1 <> "CCD match"  1 49.91 350 <> <> <> <> <> <>
  363 15 -13.491472 15.594624 -34.768182 98 G "A" 70 -0.50000 -0.50000 "GLY " " O  " "    " 8 0 1 FF2E2E  "O351"  0 ""  1 ""  0 0 0 363 363 1 0 0 700 0 363 363 <> 0 1 <> "CCD match"  1 49.91 351 <> <> <> <> <> <>
  364 25 -12.923337 15.333149 -32.565088 99 R "A" 38 -0.50000 -0.50000 "ARG " " N  " "    " 7 0 1 2E2EFF  "N352"  0 ""  1 ""  0 0 0 364 364 1 0 0 704 1 364 364 <> 0 1 <> "CCD match"  1 48.8 352 <> <> <> <> <> <>
  365 3 -11.561289 14.847048 -32.827753 99 R "A" 24 0.14000 0.14000 "ARG " " CA " "    " 6 0 1 808080  "C353"  0 ""  1 ""  0 0 0 365 365 1 0 0 705 1 365 365 <> 0 1 <> "CCD match"  1 48.8 353 <> <> <> <> <> <>
  366 2 -10.985656 13.989349 -31.681747 99 R "A" 24 0.50000 0.50000 "ARG " " C  " "    " 6 0 1 808080  "C354"  0 ""  1 ""  0 0 0 366 366 1 0 0 706 0 366 366 <> 0 1 <> "CCD match"  1 48.8 354 <> <> <> <> <> <>
  367 15 -11.455406 14.073493 -30.565486 99 R "A" 70 -0.50000 -0.50000 "ARG " " O  " "    " 8 0 1 FF2E2E  "O355"  0 ""  1 ""  0 0 0 367 367 1 0 0 707 0 367 367 <> 0 1 <> "CCD match"  1 48.8 355 <> <> <> <> <> <>
  368 3 -10.692450 16.097145 -33.254152 99 R "A" 24 -0.12000 -0.12000 "ARG " " CB " "    " 6 0 1 808080  "C356"  0 ""  1 ""  0 0 0 368 368 1 0 0 708 2 368 368 <> 0 1 <> "CCD match"  1 48.8 356 <> <> <> <> <> <>
  369 3 -10.342388 17.102482 -32.193025 99 R "A" 24 -0.05000 -0.05000 "ARG " " CG " "    " 6 0 1 808080  "C357"  0 ""  1 ""  0 0 0 369 369 1 0 0 709 2 369 369 <> 0 1 <> "CCD match"  1 48.8 357 <> <> <> <> <> <>
  370 3 -9.453762 18.301575 -32.705064 99 R "A" 24 0.19000 0.19000 "ARG " " CD " "    " 6 0 1 808080  "C358"  0 ""  1 ""  0 0 0 370 370 1 0 0 710 2 370 370 <> 0 1 <> "CCD match"  1 48.8 358 <> <> <> <> <> <>
  371 25 -8.808625 19.124880 -31.661825 99 R "A" 38 -0.69997 -0.69997 "ARG " " NE " "    " 7 0 1 2E2EFF  "N359"  0 ""  1 ""  0 0 0 371 371 1 0 0 711 1 371 371 <> 0 1 <> "CCD match"  1 48.8 359 <> <> <> <> <> <>
  372 2 -7.602674 18.850634 -31.143493 99 R "A" 24 0.63990 0.63990 "ARG " " CZ " "    " 6 0 1 808080  "C360"  0 ""  1 ""  0 0 0 372 372 1 0 0 712 0 372 372 <> 0 1 <> "CCD match"  1 48.8 360 <> <> <> <> <> <>
  373 25 -6.906303 17.863297 -31.646354 99 R "A" 38 -0.79997 -0.79997 "ARG " " NH1" "    " 7 0 1 2E2EFF  "N361"  0 ""  1 ""  0 0 0 373 373 1 0 0 713 2 373 373 <> 0 1 <> "CCD match"  1 48.8 361 <> <> <> <> <> <>
  374 31 -7.019734 19.615755 -30.205688 99 R "A" 38 -0.79997 -0.79997 "ARG " " NH2" "    " 7 1 1 2E2EFF  "N362"  0 ""  1 ""  0 0 0 374 374 1 0 0 714 2 374 374 <> 0 1 <> "CCD match"  1 48.8 362 <> <> <> <> <> <>
  375 25 -10.012520 13.038441 -31.908620 100 P "A" 38 -0.14000 -0.14000 "PRO " " N  " "    " 7 0 1 2E2EFF  "N363"  0 ""  1 ""  0 0 0 375 375 1 0 0 728 0 375 375 <> 0 1 <> "CCD match"  1 51.24 363 <> <> <> <> <> <>
  376 3 -9.051726 12.418239 -30.947465 100 P "A" 24 0.01000 0.01000 "PRO " " CA " "    " 6 0 1 808080  "C364"  0 ""  1 ""  0 0 0 376 376 1 0 0 729 1 376 376 <> 0 1 <> "CCD match"  1 51.24 364 <> <> <> <> <> <>
  377 2 -8.248655 13.456657 -30.226768 100 P "A" 24 0.50000 0.50000 "PRO " " C  " "    " 6 0 1 808080  "C365"  0 ""  1 ""  0 0 0 377 377 1 0 0 730 0 377 377 <> 0 1 <> "CCD match"  1 51.24 365 <> <> <> <> <> <>
  378 15 -8.083304 14.584740 -30.699850 100 P "A" 70 -0.50000 -0.50000 "PRO " " O  " "    " 8 0 1 FF2E2E  "O366"  0 ""  1 ""  0 0 0 378 378 1 0 0 731 0 378 378 <> 0 1 <> "CCD match"  1 51.24 366 <> <> <> <> <> <>
  379 3 -8.144119 11.511079 -31.790357 100 P "A" 24 -0.12000 -0.12000 "PRO " " CB " "    " 6 0 1 808080  "C367"  0 ""  1 ""  0 0 0 379 379 1 0 0 732 2 379 379 <> 0 1 <> "CCD match"  1 51.24 367 <> <> <> <> <> <>
  380 3 -8.252341 12.017781 -33.197191 100 P "A" 24 -0.12000 -0.12000 "PRO " " CG " "    " 6 0 1 808080  "C368"  0 ""  1 ""  0 0 0 380 380 1 0 0 733 2 380 380 <> 0 1 <> "CCD match"  1 51.24 368 <> <> <> <> <> <>
  381 3 -9.691412 12.537132 -33.271490 100 P "A" 24 -0.05000 -0.05000 "PRO " " CD " "    " 6 0 1 808080  "C369"  0 ""  1 ""  0 0 0 381 381 1 0 0 734 2 381 381 <> 0 1 <> "CCD match"  1 51.24 369 <> <> <> <> <> <>
  382 25 -7.735607 13.155582 -29.024539 101 I "A" 38 -0.50000 -0.50000 "ILE " " N  " "    " 7 0 1 2E2EFF  "N370"  0 ""  1 ""  0 0 0 382 382 1 0 0 742 1 382 382 <> 0 1 <> "CCD match"  1 49.67 370 <> <> <> <> <> <>
  383 3 -7.027272 14.010149 -28.105728 101 I "A" 24 0.14000 0.14000 "ILE " " CA " "    " 6 0 1 808080  "C371"  0 ""  1 ""  0 0 0 383 383 1 0 0 743 1 383 383 <> 0 1 <> "CCD match"  1 49.67 371 <> <> <> <> <> <>
  384 2 -5.530452 13.960046 -28.500448 101 I "A" 24 0.50000 0.50000 "ILE " " C  " "    " 6 0 1 808080  "C372"  0 ""  1 ""  0 0 0 384 384 1 0 0 744 0 384 384 <> 0 1 <> "CCD match"  1 49.67 372 <> <> <> <> <> <>
  385 15 -4.986524 12.855016 -28.758497 101 I "A" 70 -0.50000 -0.50000 "ILE " " O  " "    " 8 0 1 FF2E2E  "O373"  0 ""  1 ""  0 0 0 385 385 1 0 0 745 0 385 385 <> 0 1 <> "CCD match"  1 49.67 373 <> <> <> <> <> <>
  386 3 -7.149534 13.596636 -26.548402 101 I "A" 24 -0.06000 -0.06000 "ILE " " CB " "    " 6 0 1 808080  "C374"  0 ""  1 ""  0 0 0 386 386 1 0 0 746 1 386 386 <> 0 1 <> "CCD match"  1 49.67 374 <> <> <> <> <> <>
  387 3 -8.627967 13.363644 -26.169458 101 I "A" 24 -0.12000 -0.12000 "ILE " " CG1" "    " 6 0 1 808080  "C375"  0 ""  1 ""  0 0 0 387 387 1 0 0 747 2 387 387 <> 0 1 <> "CCD match"  1 49.67 375 <> <> <> <> <> <>
  388 3 -6.499265 14.551001 -25.576633 101 I "A" 24 -0.18000 -0.18000 "ILE " " CG2" "    " 6 0 1 808080  "C376"  0 ""  1 ""  0 0 0 388 388 1 0 0 748 3 388 388 <> 0 1 <> "CCD match"  1 49.67 376 <> <> <> <> <> <>
  389 3 -8.919111 12.890802 -24.771978 101 I "A" 24 -0.18000 -0.18000 "ILE " " CD1" "    " 6 0 1 808080  "C377"  0 ""  1 ""  0 0 0 389 389 1 0 0 749 3 389 389 <> 0 1 <> "CCD match"  1 49.67 377 <> <> <> <> <> <>
  390 25 -4.982522 15.160501 -28.415853 102 D "A" 38 -0.50000 -0.50000 "ASP " " N  " "    " 7 0 1 2E2EFF  "N378"  0 ""  1 ""  0 0 0 390 390 1 0 0 761 1 390 390 <> 0 1 <> "CCD match"  1 48.03 378 <> <> <> <> <> <>
  391 3 -3.633442 15.445805 -28.629440 102 D "A" 24 0.14000 0.14000 "ASP " " CA " "    " 6 0 1 808080  "C379"  0 ""  1 ""  0 0 0 391 391 1 0 0 762 1 391 391 <> 0 1 <> "CCD match"  1 48.03 379 <> <> <> <> <> <>
  392 2 -2.630612 14.681427 -27.756872 102 D "A" 24 0.50000 0.50000 "ASP " " C  " "    " 6 0 1 808080  "C380"  0 ""  1 ""  0 0 0 392 392 1 0 0 763 0 392 392 <> 0 1 <> "CCD match"  1 48.03 380 <> <> <> <> <> <>
  393 15 -2.740612 14.838852 -26.548749 102 D "A" 70 -0.50000 -0.50000 "ASP " " O  " "    " 8 0 1 FF2E2E  "O381"  0 ""  1 ""  0 0 0 393 393 1 0 0 764 0 393 393 <> 0 1 <> "CCD match"  1 48.03 381 <> <> <> <> <> <>
  394 3 -3.264461 16.944241 -28.481142 102 D "A" 24 -0.22000 -0.22000 "ASP " " CB " "    " 6 0 1 808080  "C382"  0 ""  1 ""  0 0 0 394 394 1 0 0 765 2 394 394 <> 0 1 <> "CCD match"  1 48.03 382 <> <> <> <> <> <>
  395 2 -3.975537 17.899468 -29.492217 102 D "A" 24 0.70000 0.70000 "ASP " " CG " "    " 6 0 1 808080  "C383"  0 "%UT"  13 ""  0 0 0 395 395 1 0 0 766 0 395 395 <> 0 1 <> "CCD match"  1 48.03 383 10 <> <> <> <> <>
  396 15 -3.975278 19.058106 -29.193536 102 D "A" 70 -0.80000 -0.80000 "ASP " " OD1" "    " 8 0 1 FF2E2E  "O384"  0 ""  1 ""  0 0 0 396 396 1 0 0 767 0 396 396 <> 0 1 <> "CCD match"  1 48.03 384 <> <> <> <> <> <>
  397 18 -4.137616 17.500910 -30.682847 102 D "A" 70 -0.80000 -0.80000 "ASP " " OD2" "    " 8 -1 1 FF2E2E  "O385"  0 ""  1 ""  0 0 0 397 397 1 0 0 768 0 397 397 <> 0 1 <> "CCD match"  1 48.03 385 <> <> <> <> <> <>
  398 25 -1.743531 13.801445 -28.270057 103 P "A" 38 -0.14000 -0.14000 "PRO " " N  " "    " 7 0 1 2E2EFF  "N386"  0 ""  1 ""  0 0 0 398 398 1 0 0 773 0 398 398 <> 0 1 <> "CCD match"  1 45.59 386 <> <> <> <> <> <>
  399 3 -0.941739 12.849255 -27.523771 103 P "A" 24 0.01000 0.01000 "PRO " " CA " "    " 6 0 1 808080  "C387"  0 ""  1 ""  0 0 0 399 399 1 0 0 774 1 399 399 <> 0 1 <> "CCD match"  1 45.59 387 <> <> <> <> <> <>
  400 2 -0.314225 13.195223 -26.185569 103 P "A" 24 0.50000 0.50000 "PRO " " C  " "    " 6 0 1 808080  "C388"  0 ""  1 ""  0 0 0 400 400 1 0 0 775 0 400 400 <> 0 1 <> "CCD match"  1 45.59 388 <> <> <> <> <> <>
  401 15 -0.412299 12.349454 -25.329770 103 P "A" 70 -0.50000 -0.50000 "PRO " " O  " "    " 8 0 1 FF2E2E  "O389"  0 ""  1 ""  0 0 0 401 401 1 0 0 776 0 401 401 <> 0 1 <> "CCD match"  1 45.59 389 <> <> <> <> <> <>
  402 3 -0.013622 12.250156 -28.565429 103 P "A" 24 -0.12000 -0.12000 "PRO " " CB " "    " 6 0 1 808080  "C390"  0 ""  1 ""  0 0 0 402 402 1 0 0 777 2 402 402 <> 0 1 <> "CCD match"  1 45.59 390 <> <> <> <> <> <>
  403 3 -0.794193 12.209381 -29.835264 103 P "A" 24 -0.12000 -0.12000 "PRO " " CG " "    " 6 0 1 808080  "C391"  0 ""  1 ""  0 0 0 403 403 1 0 0 778 2 403 403 <> 0 1 <> "CCD match"  1 45.59 391 <> <> <> <> <> <>
  404 3 -1.639190 13.488103 -29.751272 103 P "A" 24 -0.05000 -0.05000 "PRO " " CD " "    " 6 0 1 808080  "C392"  0 ""  1 ""  0 0 0 404 404 1 0 0 779 2 404 404 <> 0 1 <> "CCD match"  1 45.59 392 <> <> <> <> <> <>
  405 25 0.231350 14.400550 -25.994611 104 D "A" 38 -0.50000 -0.50000 "ASP " " N  " "    " 7 0 1 2E2EFF  "N393"  0 ""  1 ""  0 0 0 405 405 1 0 0 787 1 405 405 <> 0 1 <> "CCD match"  1 48.52 393 <> <> <> <> <> <>
  406 3 0.883699 14.778103 -24.702421 104 D "A" 24 0.14000 0.14000 "ASP " " CA " "    " 6 0 1 808080  "C394"  0 ""  1 ""  0 0 0 406 406 1 0 0 788 1 406 406 <> 0 1 <> "CCD match"  1 48.52 394 <> <> <> <> <> <>
  407 2 -0.226984 15.118444 -23.689948 104 D "A" 24 0.50000 0.50000 "ASP " " C  " "    " 6 0 1 808080  "C395"  0 ""  1 ""  0 0 0 407 407 1 0 0 789 0 407 407 <> 0 1 <> "CCD match"  1 48.52 395 <> <> <> <> <> <>
  408 15 -0.238568 14.607626 -22.547103 104 D "A" 70 -0.50000 -0.50000 "ASP " " O  " "    " 8 0 1 FF2E2E  "O396"  0 ""  1 ""  0 0 0 408 408 1 0 0 790 0 408 408 <> 0 1 <> "CCD match"  1 48.52 396 <> <> <> <> <> <>
  409 3 1.857763 15.976893 -24.772315 104 D "A" 24 -0.22000 -0.22000 "ASP " " CB " "    " 6 0 1 808080  "C397"  0 ""  1 ""  0 0 0 409 409 1 0 0 791 2 409 409 <> 0 1 <> "CCD match"  1 48.52 397 <> <> <> <> <> <>
  410 2 3.110057 15.870855 -25.629003 104 D "A" 24 0.70000 0.70000 "ASP " " CG " "    " 6 0 1 808080  "C398"  0 "%UT"  13 ""  0 0 0 410 410 1 0 0 792 0 410 410 <> 0 1 <> "CCD match"  1 48.52 398 <> <> <> <> <> <>
  411 15 3.658677 14.756890 -25.722188 104 D "A" 70 -0.80000 -0.80000 "ASP " " OD1" "    " 8 0 1 FF2E2E  "O399"  0 ""  1 ""  0 0 0 411 411 1 0 0 793 0 411 411 <> 0 1 <> "CCD match"  1 48.52 399 <> <> <> <> <> <>
  412 18 3.474666 16.939888 -26.148618 104 D "A" 70 -0.80000 -0.80000 "ASP " " OD2" "    " 8 -1 1 FF2E2E  "O400"  0 ""  1 ""  0 0 0 412 412 1 0 0 794 0 412 412 <> 0 1 <> "CCD match"  1 48.52 400 <> <> <> <> <> <>
  413 25 -1.265511 15.847891 -24.114070 105 T "A" 38 -0.50000 -0.50000 "THR " " N  " "    " 7 0 1 2E2EFF  "N401"  1 ""  1 ""  0 0 0 413 413 1 0 0 799 1 413 413 <> 0 1 <> "CCD match"  1 42.34 401 <> <> <> <> <> <>
  414 3 -2.467428 16.133658 -23.325187 105 T "A" 24 0.14000 0.14000 "THR " " CA " "    " 6 0 1 808080  "C402"  1 ""  1 ""  0 0 0 414 414 1 0 0 800 1 414 414 <> 0 1 <> "CCD match"  1 42.34 402 <> <> <> <> <> <>
  415 2 -3.314876 14.815153 -23.088495 105 T "A" 24 0.50000 0.50000 "THR " " C  " "    " 6 0 1 808080  "C403"  1 ""  1 ""  0 0 0 415 415 1 0 0 801 0 415 415 <> 0 1 <> "CCD match"  1 42.34 403 <> <> <> <> <> <>
  416 15 -3.663704 14.650323 -21.921113 105 T "A" 70 -0.50000 -0.50000 "THR " " O  " "    " 8 0 1 FF2E2E  "O404"  1 ""  1 ""  0 0 0 416 416 1 0 0 802 0 416 416 <> 0 1 <> "CCD match"  1 42.34 404 <> <> <> <> <> <>
  417 3 -3.306645 17.296530 -24.000272 105 T "A" 24 0.20500 0.20500 "THR " " CB " "    " 6 0 1 808080  "C405"  1 ""  1 ""  0 0 0 417 417 1 0 0 803 1 417 417 <> 0 1 <> "CCD match"  1 42.34 405 <> <> <> <> <> <>
  418 16 -2.492917 18.439135 -24.070699 105 T "A" 70 -0.68300 -0.68300 "THR " " OG1" "    " 8 0 1 FF2E2E  "O406"  1 "%UT"  13 ""  0 0 0 418 418 1 0 0 804 1 418 418 <> 0 1 <> "CCD match"  1 42.34 406 <> <> <> <> <> <>
  419 3 -4.562288 17.690195 -23.263961 105 T "A" 24 -0.18000 -0.18000 "THR " " CG2" "    " 6 0 1 808080  "C407"  1 ""  1 ""  0 0 0 419 419 1 0 0 805 3 419 419 <> 0 1 <> "CCD match"  1 42.34 407 <> <> <> <> <> <>
  420 25 -3.413895 13.936313 -24.073669 106 L "A" 38 -0.50000 -0.50000 "LEU " " N  " "    " 7 0 1 2E2EFF  "N408"  1 ""  1 ""  0 0 0 420 420 1 0 0 813 1 420 420 <> 0 1 <> "CCD match"  1 44.94 408 <> <> <> <> <> <>
  421 3 -3.967978 12.521731 -23.916971 106 L "A" 24 0.14000 0.14000 "LEU " " CA " "    " 6 0 1 808080  "C409"  1 ""  1 ""  0 0 0 421 421 1 0 0 814 1 421 421 <> 0 1 <> "CCD match"  1 44.94 409 <> <> <> <> <> <>
  422 2 -3.369282 11.828273 -22.704515 106 L "A" 24 0.50000 0.50000 "LEU " " C  " "    " 6 0 1 808080  "C410"  1 ""  1 ""  0 0 0 422 422 1 0 0 815 0 422 422 <> 0 1 <> "CCD match"  1 44.94 410 <> <> <> <> <> <>
  423 15 -3.965883 11.263819 -21.836532 106 L "A" 70 -0.50000 -0.50000 "LEU " " O  " "    " 8 0 1 FF2E2E  "O411"  1 ""  1 ""  0 0 0 423 423 1 0 0 816 0 423 423 <> 0 1 <> "CCD match"  1 44.94 411 <> <> <> <> <> <>
  424 3 -3.739037 11.816857 -25.327787 106 L "A" 24 -0.12000 -0.12000 "LEU " " CB " "    " 6 0 1 808080  "C412"  1 ""  1 ""  0 0 0 424 424 1 0 0 817 2 424 424 <> 0 1 <> "CCD match"  1 44.94 412 <> <> <> <> <> <>
  425 3 -4.192258 10.343615 -25.319236 106 L "A" 24 -0.06000 -0.06000 "LEU " " CG " "    " 6 0 1 808080  "C413"  1 ""  1 ""  0 0 0 425 425 1 0 0 818 1 425 425 <> 0 1 <> "CCD match"  1 44.94 413 <> <> <> <> <> <>
  426 3 -5.748740 10.112404 -25.150386 106 L "A" 24 -0.18000 -0.18000 "LEU " " CD1" "    " 6 0 1 808080  "C414"  1 ""  1 ""  0 0 0 426 426 1 0 0 819 3 426 426 <> 0 1 <> "CCD match"  1 44.94 414 <> <> <> <> <> <>
  427 3 -3.680393 9.766679 -26.691684 106 L "A" 24 -0.18000 -0.18000 "LEU " " CD2" "    " 6 0 1 808080  "C415"  1 ""  1 ""  0 0 0 427 427 1 0 0 820 3 427 427 <> 0 1 <> "CCD match"  1 44.94 415 <> <> <> <> <> <>
  428 25 -2.021070 11.836893 -22.788106 107 T "A" 38 -0.50000 -0.50000 "THR " " N  " "    " 7 0 1 2E2EFF  "N416"  1 ""  1 ""  0 0 0 428 428 1 0 0 832 1 428 428 <> 0 1 <> "CCD match"  1 44.2 416 <> <> <> <> <> <>
  429 3 -1.159126 11.183600 -21.776782 107 T "A" 24 0.14000 0.14000 "THR " " CA " "    " 6 0 1 808080  "C417"  1 ""  1 ""  0 0 0 429 429 1 0 0 833 1 429 429 <> 0 1 <> "CCD match"  1 44.2 417 <> <> <> <> <> <>
  430 2 -1.235026 11.781562 -20.347362 107 T "A" 24 0.50000 0.50000 "THR " " C  " "    " 6 0 1 808080  "C418"  1 ""  1 ""  0 0 0 430 430 1 0 0 834 0 430 430 <> 0 1 <> "CCD match"  1 44.2 418 <> <> <> <> <> <>
  431 15 -1.534319 11.038700 -19.405248 107 T "A" 70 -0.50000 -0.50000 "THR " " O  " "    " 8 0 1 FF2E2E  "O419"  1 ""  1 ""  0 0 0 431 431 1 0 0 835 0 431 431 <> 0 1 <> "CCD match"  1 44.2 419 <> <> <> <> <> <>
  432 3 0.377166 11.189913 -22.126459 107 T "A" 24 0.20500 0.20500 "THR " " CB " "    " 6 0 1 808080  "C420"  1 ""  1 ""  0 0 0 432 432 1 0 0 836 1 432 432 <> 0 1 <> "CCD match"  1 44.2 420 <> <> <> <> <> <>
  433 16 0.541825 10.590982 -23.433601 107 T "A" 70 -0.68300 -0.68300 "THR " " OG1" "    " 8 0 1 FF2E2E  "O421"  1 "%UT"  13 ""  0 0 0 433 433 1 0 0 837 1 433 433 <> 0 1 <> "CCD match"  1 44.2 421 <> <> <> <> <> <>
  434 3 1.375306 10.404566 -21.247766 107 T "A" 24 -0.18000 -0.18000 "THR " " CG2" "    " 6 0 1 808080  "C422"  1 ""  1 ""  0 0 0 434 434 1 0 0 838 3 434 434 <> 0 1 <> "CCD match"  1 44.2 422 <> <> <> <> <> <>
  435 25 -1.389959 13.121275 -20.193239 108 L "A" 38 -0.50000 -0.50000 "LEU " " N  " "    " 7 0 1 2E2EFF  "N423"  1 ""  1 ""  0 0 0 435 435 1 0 0 846 1 435 435 <> 0 1 <> "CCD match"  1 43.3 423 <> <> <> <> <> <>
  436 3 -1.790041 13.702226 -18.947437 108 L "A" 24 0.14000 0.14000 "LEU " " CA " "    " 6 0 1 808080  "C424"  1 ""  1 ""  0 0 0 436 436 1 0 0 847 1 436 436 <> 0 1 <> "CCD match"  1 43.3 424 <> <> <> <> <> <>
  437 2 -3.144159 13.110623 -18.438436 108 L "A" 24 0.50000 0.50000 "LEU " " C  " "    " 6 0 1 808080  "C425"  1 ""  1 ""  0 0 0 437 437 1 0 0 848 0 437 437 <> 0 1 <> "CCD match"  1 43.3 425 <> <> <> <> <> <>
  438 15 -3.133240 12.678641 -17.284921 108 L "A" 70 -0.50000 -0.50000 "LEU " " O  " "    " 8 0 1 FF2E2E  "O426"  1 ""  1 ""  0 0 0 438 438 1 0 0 849 0 438 438 <> 0 1 <> "CCD match"  1 43.3 426 <> <> <> <> <> <>
  439 3 -1.655532 15.223361 -19.116401 108 L "A" 24 -0.12000 -0.12000 "LEU " " CB " "    " 6 0 1 808080  "C427"  1 ""  1 ""  0 0 0 439 439 1 0 0 850 2 439 439 <> 0 1 <> "CCD match"  1 43.3 427 <> <> <> <> <> <>
  440 3 -2.027335 16.190083 -17.965234 108 L "A" 24 -0.06000 -0.06000 "LEU " " CG " "    " 6 0 1 808080  "C428"  1 ""  1 ""  0 0 0 440 440 1 0 0 851 1 440 440 <> 0 1 <> "CCD match"  1 43.3 428 <> <> <> <> <> <>
  441 3 -1.257261 15.854061 -16.642215 108 L "A" 24 -0.18000 -0.18000 "LEU " " CD1" "    " 6 0 1 808080  "C429"  1 ""  1 ""  0 0 0 441 441 1 0 0 852 3 441 441 <> 0 1 <> "CCD match"  1 43.3 429 <> <> <> <> <> <>
  442 3 -1.906960 17.644249 -18.286216 108 L "A" 24 -0.18000 -0.18000 "LEU " " CD2" "    " 6 0 1 808080  "C430"  1 ""  1 ""  0 0 0 442 442 1 0 0 853 3 442 442 <> 0 1 <> "CCD match"  1 43.3 430 <> <> <> <> <> <>
  443 25 -4.176326 13.034618 -19.301654 109 L "A" 38 -0.50000 -0.50000 "LEU " " N  " "    " 7 0 1 2E2EFF  "N431"  1 ""  1 ""  0 0 0 443 443 1 0 0 865 1 443 443 <> 0 1 <> "CCD match"  1 40.1 431 <> <> <> <> <> <>
  444 3 -5.472571 12.453147 -18.906396 109 L "A" 24 0.14000 0.14000 "LEU " " CA " "    " 6 0 1 808080  "C432"  1 ""  1 ""  0 0 0 444 444 1 0 0 866 1 444 444 <> 0 1 <> "CCD match"  1 40.1 432 <> <> <> <> <> <>
  445 2 -5.334170 11.029953 -18.379283 109 L "A" 24 0.50000 0.50000 "LEU " " C  " "    " 6 0 1 808080  "C433"  1 ""  1 ""  0 0 0 445 445 1 0 0 867 0 445 445 <> 0 1 <> "CCD match"  1 40.1 433 <> <> <> <> <> <>
  446 15 -5.882983 10.646721 -17.356100 109 L "A" 70 -0.50000 -0.50000 "LEU " " O  " "    " 8 0 1 FF2E2E  "O434"  1 ""  1 ""  0 0 0 446 446 1 0 0 868 0 446 446 <> 0 1 <> "CCD match"  1 40.1 434 <> <> <> <> <> <>
  447 3 -6.355834 12.517554 -20.174001 109 L "A" 24 -0.12000 -0.12000 "LEU " " CB " "    " 6 0 1 808080  "C435"  1 ""  1 ""  0 0 0 447 447 1 0 0 869 2 447 447 <> 0 1 <> "CCD match"  1 40.1 435 <> <> <> <> <> <>
  448 3 -7.783715 13.045605 -19.882162 109 L "A" 24 -0.06000 -0.06000 "LEU " " CG " "    " 6 0 1 808080  "C436"  1 ""  1 ""  0 0 0 448 448 1 0 0 870 1 448 448 <> 0 1 <> "CCD match"  1 40.1 436 <> <> <> <> <> <>
  449 3 -8.408352 13.331978 -21.263584 109 L "A" 24 -0.18000 -0.18000 "LEU " " CD1" "    " 6 0 1 808080  "C437"  1 ""  1 ""  0 0 0 449 449 1 0 0 871 3 449 449 <> 0 1 <> "CCD match"  1 40.1 437 <> <> <> <> <> <>
  450 3 -8.682204 12.072737 -18.984830 109 L "A" 24 -0.18000 -0.18000 "LEU " " CD2" "    " 6 0 1 808080  "C438"  1 ""  1 ""  0 0 0 450 450 1 0 0 872 3 450 450 <> 0 1 <> "CCD match"  1 40.1 438 <> <> <> <> <> <>
  451 25 -4.557052 10.190618 -19.117063 110 W "A" 38 -0.50000 -0.50000 "TRP " " N  " "    " 7 0 1 2E2EFF  "N439"  1 ""  1 ""  0 0 0 451 451 1 0 0 884 1 451 451 <> 0 1 <> "CCD match"  1 38.98 439 <> <> <> <> <> <>
  452 3 -4.214428 8.828374 -18.891200 110 W "A" 24 0.14000 0.14000 "TRP " " CA " "    " 6 0 1 808080  "C440"  1 ""  1 ""  0 0 0 452 452 1 0 0 885 1 452 452 <> 0 1 <> "CCD match"  1 38.98 440 <> <> <> <> <> <>
  453 2 -3.502297 8.685181 -17.553798 110 W "A" 24 0.50000 0.50000 "TRP " " C  " "    " 6 0 1 808080  "C441"  1 ""  1 ""  0 0 0 453 453 1 0 0 886 0 453 453 <> 0 1 <> "CCD match"  1 38.98 441 <> <> <> <> <> <>
  454 15 -3.902516 7.800914 -16.795993 110 W "A" 70 -0.50000 -0.50000 "TRP " " O  " "    " 8 0 1 FF2E2E  "O442"  1 ""  1 ""  0 0 0 454 454 1 0 0 887 0 454 454 <> 0 1 <> "CCD match"  1 38.98 442 <> <> <> <> <> <>
  455 3 -3.490830 8.371734 -20.102165 110 W "A" 24 -0.12000 -0.12000 "TRP " " CB " "    " 6 0 1 808080  "C443"  1 ""  1 ""  0 0 0 455 455 1 0 0 888 2 455 455 <> 0 1 <> "CCD match"  1 38.98 443 <> <> <> <> <> <>
  456 2 -3.128631 6.977542 -20.310741 110 W "A" 24 0.07500 0.07500 "TRP " " CG " "    " 6 0 1 808080  "C444"  1 ""  1 ""  0 0 0 456 456 1 0 0 889 0 456 456 <> 0 1 <> "CCD match"  1 38.98 444 <> <> <> <> <> <>
  457 2 -3.992192 5.985536 -20.752780 110 W "A" 24 -0.11500 -0.11500 "TRP " " CD1" "    " 6 0 1 808080  "C445"  1 ""  1 ""  0 0 0 457 457 1 0 0 890 1 457 457 <> 0 1 <> "CCD match"  1 38.98 445 <> <> <> <> <> <>
  458 2 -1.823532 6.332097 -20.180314 110 W "A" 24 -0.05500 -0.05500 "TRP " " CD2" "    " 6 0 1 808080  "C446"  1 ""  1 ""  0 0 0 458 458 1 0 0 891 0 458 458 <> 0 1 <> "CCD match"  1 38.98 446 <> <> <> <> <> <>
  459 25 -3.261953 4.812493 -20.983068 110 W "A" 38 -0.57000 -0.57000 "TRP " " NE1" "    " 7 0 1 2E2EFF  "N447"  1 ""  1 ""  0 0 0 459 459 1 0 0 892 1 459 459 <> 0 1 <> "CCD match"  1 38.98 447 <> <> <> <> <> <>
  460 2 -1.927568 5.027516 -20.721902 110 W "A" 24 0.13000 0.13000 "TRP " " CE2" "    " 6 0 1 808080  "C448"  1 ""  1 ""  0 0 0 460 460 1 0 0 893 0 460 460 <> 0 1 <> "CCD match"  1 38.98 448 <> <> <> <> <> <>
  461 2 -0.544309 6.771014 -19.777755 110 W "A" 24 -0.11500 -0.11500 "TRP " " CE3" "    " 6 0 1 808080  "C449"  1 ""  1 ""  0 0 0 461 461 1 0 0 894 1 461 461 <> 0 1 <> "CCD match"  1 38.98 449 <> <> <> <> <> <>
  462 2 -0.761271 4.198980 -20.898343 110 W "A" 24 -0.11500 -0.11500 "TRP " " CZ2" "    " 6 0 1 808080  "C450"  1 ""  1 ""  0 0 0 462 462 1 0 0 895 1 462 462 <> 0 1 <> "CCD match"  1 38.98 450 <> <> <> <> <> <>
  463 2 0.641632 6.055146 -20.083103 110 W "A" 24 -0.11500 -0.11500 "TRP " " CZ3" "    " 6 0 1 808080  "C451"  1 ""  1 ""  0 0 0 463 463 1 0 0 896 1 463 463 <> 0 1 <> "CCD match"  1 38.98 451 <> <> <> <> <> <>
  464 2 0.507149 4.783402 -20.655433 110 W "A" 24 -0.11500 -0.11500 "TRP " " CH2" "    " 6 0 1 808080  "C452"  1 ""  1 ""  0 0 0 464 464 1 0 0 897 1 464 464 <> 0 1 <> "CCD match"  1 38.98 452 <> <> <> <> <> <>
  465 25 -2.493030 9.592862 -17.234703 111 S "A" 38 -0.50000 -0.50000 "SER " " N  " "    " 7 0 1 2E2EFF  "N453"  1 ""  1 ""  0 0 0 465 465 1 0 0 908 1 465 465 <> 0 1 <> "CCD match"  1 40.32 453 <> <> <> <> <> <>
  466 3 -1.622553 9.361198 -16.066313 111 S "A" 24 0.14000 0.14000 "SER " " CA " "    " 6 0 1 808080  "C454"  1 ""  1 ""  0 0 0 466 466 1 0 0 909 1 466 466 <> 0 1 <> "CCD match"  1 40.32 454 <> <> <> <> <> <>
  467 2 -2.399458 9.765926 -14.758511 111 S "A" 24 0.50000 0.50000 "SER " " C  " "    " 6 0 1 808080  "C455"  1 ""  1 ""  0 0 0 467 467 1 0 0 910 0 467 467 <> 0 1 <> "CCD match"  1 40.32 455 <> <> <> <> <> <>
  468 15 -2.301892 9.101477 -13.728301 111 S "A" 70 -0.50000 -0.50000 "SER " " O  " "    " 8 0 1 FF2E2E  "O456"  1 ""  1 ""  0 0 0 468 468 1 0 0 911 0 468 468 <> 0 1 <> "CCD match"  1 40.32 456 <> <> <> <> <> <>
  469 3 -0.188845 10.017065 -16.235902 111 S "A" 24 0.14500 0.14500 "SER " " CB " "    " 6 0 1 808080  "C457"  1 ""  1 ""  0 0 0 469 469 1 0 0 912 2 469 469 <> 0 1 <> "CCD match"  1 40.32 457 <> <> <> <> <> <>
  470 16 0.613099 9.190337 -17.060100 111 S "A" 70 -0.68300 -0.68300 "SER " " OG " "    " 8 0 1 FF2E2E  "O458"  1 "%UT"  13 ""  0 0 0 470 470 1 0 0 913 1 470 470 <> 0 1 <> "CCD match"  1 40.32 458 <> <> <> <> <> <>
  471 25 -3.278114 10.766196 -14.914664 112 V "A" 38 -0.50000 -0.50000 "VAL " " N  " "    " 7 0 1 2E2EFF  "N459"  1 ""  1 ""  0 0 0 471 471 1 0 0 919 1 471 471 <> 0 1 <> "CCD match"  1 39.41 459 <> <> <> <> <> <>
  472 3 -4.303411 11.282447 -13.953260 112 V "A" 24 0.14000 0.14000 "VAL " " CA " "    " 6 0 1 808080  "C460"  1 ""  1 ""  0 0 0 472 472 1 0 0 920 1 472 472 <> 0 1 <> "CCD match"  1 39.41 460 <> <> <> <> <> <>
  473 2 -5.311793 10.199119 -13.592091 112 V "A" 24 0.50000 0.50000 "VAL " " C  " "    " 6 0 1 808080  "C461"  1 ""  1 ""  0 0 0 473 473 1 0 0 921 0 473 473 <> 0 1 <> "CCD match"  1 39.41 461 <> <> <> <> <> <>
  474 15 -5.545255 9.978706 -12.423234 112 V "A" 70 -0.50000 -0.50000 "VAL " " O  " "    " 8 0 1 FF2E2E  "O462"  1 ""  1 ""  0 0 0 474 474 1 0 0 922 0 474 474 <> 0 1 <> "CCD match"  1 39.41 462 <> <> <> <> <> <>
  475 3 -5.054846 12.567027 -14.459195 112 V "A" 24 -0.06000 -0.06000 "VAL " " CB " "    " 6 0 1 808080  "C463"  1 ""  1 ""  0 0 0 475 475 1 0 0 923 1 475 475 <> 0 1 <> "CCD match"  1 39.41 463 <> <> <> <> <> <>
  476 3 -6.315775 13.009791 -13.665289 112 V "A" 24 -0.18000 -0.18000 "VAL " " CG1" "    " 6 0 1 808080  "C464"  1 ""  1 ""  0 0 0 476 476 1 0 0 924 3 476 476 <> 0 1 <> "CCD match"  1 39.41 464 <> <> <> <> <> <>
  477 3 -4.061030 13.691927 -14.372410 112 V "A" 24 -0.18000 -0.18000 "VAL " " CG2" "    " 6 0 1 808080  "C465"  1 ""  1 ""  0 0 0 477 477 1 0 0 925 3 477 477 <> 0 1 <> "CCD match"  1 39.41 465 <> <> <> <> <> <>
  478 25 -5.702174 9.439417 -14.615786 113 T "A" 38 -0.50000 -0.50000 "THR " " N  " "    " 7 0 1 2E2EFF  "N466"  1 ""  1 ""  0 0 0 478 478 1 0 0 935 1 478 478 <> 0 1 <> "CCD match"  1 38.31 466 <> <> <> <> <> <>
  479 3 -6.676529 8.330151 -14.401962 113 T "A" 24 0.14000 0.14000 "THR " " CA " "    " 6 0 1 808080  "C467"  1 ""  1 ""  0 0 0 479 479 1 0 0 936 1 479 479 <> 0 1 <> "CCD match"  1 38.31 467 <> <> <> <> <> <>
  480 2 -5.940980 7.260598 -13.656009 113 T "A" 24 0.50000 0.50000 "THR " " C  " "    " 6 0 1 808080  "C468"  1 ""  1 ""  0 0 0 480 480 1 0 0 937 0 480 480 <> 0 1 <> "CCD match"  1 38.31 468 <> <> <> <> <> <>
  481 15 -6.541260 6.675549 -12.801943 113 T "A" 70 -0.50000 -0.50000 "THR " " O  " "    " 8 0 1 FF2E2E  "O469"  1 ""  1 ""  0 0 0 481 481 1 0 0 938 0 481 481 <> 0 1 <> "CCD match"  1 38.31 469 <> <> <> <> <> <>
  482 3 -7.180799 7.629191 -15.701258 113 T "A" 24 0.20500 0.20500 "THR " " CB " "    " 6 0 1 808080  "C470"  1 ""  1 ""  0 0 0 482 482 1 0 0 939 1 482 482 <> 0 1 <> "CCD match"  1 38.31 470 <> <> <> <> <> <>
  483 16 -7.893097 8.610646 -16.502948 113 T "A" 70 -0.68300 -0.68300 "THR " " OG1" "    " 8 0 1 FF2E2E  "O471"  1 "%UT"  13 ""  0 0 0 483 483 1 0 0 940 1 483 483 <> 0 1 <> "CCD match"  1 38.31 471 <> <> <> <> <> <>
  484 3 -8.044374 6.434401 -15.711602 113 T "A" 24 -0.18000 -0.18000 "THR " " CG2" "    " 6 0 1 808080  "C472"  1 ""  1 ""  0 0 0 484 484 1 0 0 941 3 484 484 <> 0 1 <> "CCD match"  1 38.31 472 <> <> <> <> <> <>
  485 25 -4.646437 7.000307 -13.808231 114 V "A" 38 -0.50000 -0.50000 "VAL " " N  " "    " 7 0 1 2E2EFF  "N473"  1 ""  1 ""  0 0 0 485 485 1 0 0 949 1 485 485 <> 0 1 <> "CCD match"  1 38.73 473 <> <> <> <> <> <>
  486 3 -3.877182 5.954787 -13.017039 114 V "A" 24 0.14000 0.14000 "VAL " " CA " "    " 6 0 1 808080  "C474"  1 ""  1 ""  0 0 0 486 486 1 0 0 950 1 486 486 <> 0 1 <> "CCD match"  1 38.73 474 <> <> <> <> <> <>
  487 2 -3.716113 6.491038 -11.587391 114 V "A" 24 0.50000 0.50000 "VAL " " C  " "    " 6 0 1 808080  "C475"  1 ""  1 ""  0 0 0 487 487 1 0 0 951 0 487 487 <> 0 1 <> "CCD match"  1 38.73 475 <> <> <> <> <> <>
  488 15 -4.087719 5.832528 -10.656585 114 V "A" 70 -0.50000 -0.50000 "VAL " " O  " "    " 8 0 1 FF2E2E  "O476"  1 ""  1 ""  0 0 0 488 488 1 0 0 952 0 488 488 <> 0 1 <> "CCD match"  1 38.73 476 <> <> <> <> <> <>
  489 3 -2.475066 5.760018 -13.706546 114 V "A" 24 -0.06000 -0.06000 "VAL " " CB " "    " 6 0 1 808080  "C477"  1 ""  1 ""  0 0 0 489 489 1 0 0 953 1 489 489 <> 0 1 <> "CCD match"  1 38.73 477 <> <> <> <> <> <>
  490 3 -1.382788 5.045311 -12.819149 114 V "A" 24 -0.18000 -0.18000 "VAL " " CG1" "    " 6 0 1 808080  "C478"  1 ""  1 ""  0 0 0 490 490 1 0 0 954 3 490 490 <> 0 1 <> "CCD match"  1 38.73 478 <> <> <> <> <> <>
  491 3 -2.614840 4.994987 -14.993444 114 V "A" 24 -0.18000 -0.18000 "VAL " " CG2" "    " 6 0 1 808080  "C479"  1 ""  1 ""  0 0 0 491 491 1 0 0 955 3 491 491 <> 0 1 <> "CCD match"  1 38.73 479 <> <> <> <> <> <>
  492 25 -3.190187 7.724671 -11.455820 115 S "A" 38 -0.50000 -0.50000 "SER " " N  " "    " 7 0 1 2E2EFF  "N480"  1 ""  1 ""  0 0 0 492 492 1 0 0 965 1 492 492 <> 0 1 <> "CCD match"  1 37.31 480 <> <> <> <> <> <>
  493 3 -2.727309 8.335775 -10.223554 115 S "A" 24 0.14000 0.14000 "SER " " CA " "    " 6 0 1 808080  "C481"  1 ""  1 ""  0 0 0 493 493 1 0 0 966 1 493 493 <> 0 1 <> "CCD match"  1 37.31 481 <> <> <> <> <> <>
  494 2 -3.910723 8.699852 -9.261765 115 S "A" 24 0.50000 0.50000 "SER " " C  " "    " 6 0 1 808080  "C482"  1 ""  1 ""  0 0 0 494 494 1 0 0 967 0 494 494 <> 0 1 <> "CCD match"  1 37.31 482 <> <> <> <> <> <>
  495 15 -3.722031 8.720473 -8.010083 115 S "A" 70 -0.50000 -0.50000 "SER " " O  " "    " 8 0 1 FF2E2E  "O483"  1 ""  1 ""  0 0 0 495 495 1 0 0 968 0 495 495 <> 0 1 <> "CCD match"  1 37.31 483 <> <> <> <> <> <>
  496 3 -1.691552 9.449448 -10.535118 115 S "A" 24 0.14500 0.14500 "SER " " CB " "    " 6 0 1 808080  "C484"  1 ""  1 ""  0 0 0 496 496 1 0 0 969 2 496 496 <> 0 1 <> "CCD match"  1 37.31 484 <> <> <> <> <> <>
  497 16 -2.264669 10.516539 -11.307814 115 S "A" 70 -0.68300 -0.68300 "SER " " OG " "    " 8 0 1 FF2E2E  "O485"  1 "%UT"  13 ""  0 0 0 497 497 1 0 0 970 1 497 497 <> 0 1 <> "CCD match"  1 37.31 485 <> <> <> <> <> <>
  498 25 -5.136987 9.016104 -9.787311 116 I "A" 38 -0.50000 -0.50000 "ILE " " N  " "    " 7 0 1 2E2EFF  "N486"  1 ""  1 ""  0 0 0 498 498 1 0 0 976 1 498 498 <> 0 1 <> "CCD match"  1 35.96 486 <> <> <> <> <> <>
  499 3 -6.342416 9.439116 -8.991293 116 I "A" 24 0.14000 0.14000 "ILE " " CA " "    " 6 0 1 808080  "C487"  1 ""  1 ""  0 0 0 499 499 1 0 0 977 1 499 499 <> 0 1 <> "CCD match"  1 35.96 487 <> <> <> <> <> <>
  500 2 -6.825084 8.419933 -7.883828 116 I "A" 24 0.50000 0.50000 "ILE " " C  " "    " 6 0 1 808080  "C488"  1 ""  1 ""  0 0 0 500 500 1 0 0 978 0 500 500 <> 0 1 <> "CCD match"  1 35.96 488 <> <> <> <> <> <>
  501 15 -7.343085 8.857226 -6.852860 116 I "A" 70 -0.50000 -0.50000 "ILE " " O  " "    " 8 0 1 FF2E2E  "O489"  1 ""  1 ""  0 0 0 501 501 1 0 0 979 0 501 501 <> 0 1 <> "CCD match"  1 35.96 489 <> <> <> <> <> <>
  502 3 -7.470016 9.964574 -9.863278 116 I "A" 24 -0.06000 -0.06000 "ILE " " CB " "    " 6 0 1 808080  "C490"  1 ""  1 ""  0 0 0 502 502 1 0 0 980 1 502 502 <> 0 1 <> "CCD match"  1 35.96 490 <> <> <> <> <> <>
  503 3 -8.574794 10.780473 -9.214321 116 I "A" 24 -0.12000 -0.12000 "ILE " " CG1" "    " 6 0 1 808080  "C491"  1 ""  1 ""  0 0 0 503 503 1 0 0 981 2 503 503 <> 0 1 <> "CCD match"  1 35.96 491 <> <> <> <> <> <>
  504 3 -8.084061 8.821366 -10.690752 116 I "A" 24 -0.18000 -0.18000 "ILE " " CG2" "    " 6 0 1 808080  "C492"  1 ""  1 ""  0 0 0 504 504 1 0 0 982 3 504 504 <> 0 1 <> "CCD match"  1 35.96 492 <> <> <> <> <> <>
  505 3 -8.066661 12.158242 -8.903459 116 I "A" 24 -0.18000 -0.18000 "ILE " " CD1" "    " 6 0 1 808080  "C493"  1 ""  1 ""  0 0 0 505 505 1 0 0 983 3 505 505 <> 0 1 <> "CCD match"  1 35.96 493 <> <> <> <> <> <>
  506 25 -6.465701 7.113306 -8.069755 117 F "A" 38 -0.50000 -0.50000 "PHE " " N  " "    " 7 0 1 2E2EFF  "N494"  1 ""  1 ""  0 0 0 506 506 1 0 0 995 1 506 506 <> 0 1 <> "CCD match"  1 36.83 494 <> <> <> <> <> <>
  507 3 -6.538104 6.075243 -7.096562 117 F "A" 24 0.14000 0.14000 "PHE " " CA " "    " 6 0 1 808080  "C495"  1 ""  1 ""  0 0 0 507 507 1 0 0 996 1 507 507 <> 0 1 <> "CCD match"  1 36.83 495 <> <> <> <> <> <>
  508 2 -5.775490 6.330406 -5.768115 117 F "A" 24 0.50000 0.50000 "PHE " " C  " "    " 6 0 1 808080  "C496"  1 ""  1 ""  0 0 0 508 508 1 0 0 997 0 508 508 <> 0 1 <> "CCD match"  1 36.83 496 <> <> <> <> <> <>
  509 15 -6.221410 5.957231 -4.709050 117 F "A" 70 -0.50000 -0.50000 "PHE " " O  " "    " 8 0 1 FF2E2E  "O497"  1 ""  1 ""  0 0 0 509 509 1 0 0 998 0 509 509 <> 0 1 <> "CCD match"  1 36.83 497 <> <> <> <> <> <>
  510 3 -6.378306 4.674565 -7.698051 117 F "A" 24 -0.00500 -0.00500 "PHE " " CB " "    " 6 0 1 808080  "C498"  1 ""  1 ""  0 0 0 510 510 1 0 0 999 2 510 510 <> 0 1 <> "CCD match"  1 36.83 498 <> <> <> <> <> <>
  511 2 -6.300515 3.473688 -6.823562 117 F "A" 24 -0.11500 -0.11500 "PHE " " CG " "    " 6 0 1 808080  "C499"  1 ""  1 ""  0 0 0 511 511 1 0 0 1000 0 511 511 <> 0 1 <> "CCD match"  1 36.83 499 <> <> <> <> <> <>
  512 2 -7.450930 3.027613 -6.085317 117 F "A" 24 -0.11500 -0.11500 "PHE " " CD1" "    " 6 0 1 808080  "C500"  1 ""  1 ""  0 0 0 512 512 1 0 0 1001 1 512 512 <> 0 1 <> "CCD match"  1 36.83 500 <> <> <> <> <> <>
  513 2 -5.107655 2.859687 -6.584647 117 F "A" 24 -0.11500 -0.11500 "PHE " " CD2" "    " 6 0 1 808080  "C501"  1 ""  1 ""  0 0 0 513 513 1 0 0 1002 1 513 513 <> 0 1 <> "CCD match"  1 36.83 501 <> <> <> <> <> <>
  514 2 -7.260370 1.944936 -5.250398 117 F "A" 24 -0.11500 -0.11500 "PHE " " CE1" "    " 6 0 1 808080  "C502"  1 ""  1 ""  0 0 0 514 514 1 0 0 1003 1 514 514 <> 0 1 <> "CCD match"  1 36.83 502 <> <> <> <> <> <>
  515 2 -4.958221 1.715746 -5.840100 117 F "A" 24 -0.11500 -0.11500 "PHE " " CE2" "    " 6 0 1 808080  "C503"  1 ""  1 ""  0 0 0 515 515 1 0 0 1004 1 515 515 <> 0 1 <> "CCD match"  1 36.83 503 <> <> <> <> <> <>
  516 2 -6.069478 1.294554 -5.160658 117 F "A" 24 -0.11500 -0.11500 "PHE " " CZ " "    " 6 0 1 808080  "C504"  1 ""  1 ""  0 0 0 516 516 1 0 0 1005 1 516 516 <> 0 1 <> "CCD match"  1 36.83 504 <> <> <> <> <> <>
  517 25 -4.571223 6.949611 -5.933548 118 A "A" 38 -0.50000 -0.50000 "ALA " " N  " "    " 7 0 1 2E2EFF  "N505"  1 ""  1 ""  0 0 0 517 517 1 0 0 1015 1 517 517 <> 0 1 <> "CCD match"  1 36.68 505 <> <> <> <> <> <>
  518 3 -3.803858 7.397956 -4.754942 118 A "A" 24 0.14000 0.14000 "ALA " " CA " "    " 6 0 1 808080  "C506"  1 ""  1 ""  0 0 0 518 518 1 0 0 1016 1 518 518 <> 0 1 <> "CCD match"  1 36.68 506 <> <> <> <> <> <>
  519 2 -4.467878 8.626417 -4.023718 118 A "A" 24 0.50000 0.50000 "ALA " " C  " "    " 6 0 1 808080  "C507"  1 ""  1 ""  0 0 0 519 519 1 0 0 1017 0 519 519 <> 0 1 <> "CCD match"  1 36.68 507 <> <> <> <> <> <>
  520 15 -4.293750 8.683154 -2.844264 118 A "A" 70 -0.50000 -0.50000 "ALA " " O  " "    " 8 0 1 FF2E2E  "O508"  1 ""  1 ""  0 0 0 520 520 1 0 0 1018 0 520 520 <> 0 1 <> "CCD match"  1 36.68 508 <> <> <> <> <> <>
  521 3 -2.336968 7.674443 -5.166383 118 A "A" 24 -0.18000 -0.18000 "ALA " " CB " "    " 6 0 1 808080  "C509"  1 ""  1 ""  0 0 0 521 521 1 0 0 1019 3 521 521 <> 0 1 <> "CCD match"  1 36.68 509 <> <> <> <> <> <>
  522 25 -4.984445 9.640956 -4.766644 119 I "A" 38 -0.50000 -0.50000 "ILE " " N  " "    " 7 0 1 2E2EFF  "N510"  1 ""  1 ""  0 0 0 522 522 1 0 0 1025 1 522 522 <> 0 1 <> "CCD match"  1 34.57 510 <> <> <> <> <> <>
  523 3 -5.629353 10.800782 -4.161818 119 I "A" 24 0.14000 0.14000 "ILE " " CA " "    " 6 0 1 808080  "C511"  1 ""  1 ""  0 0 0 523 523 1 0 0 1026 1 523 523 <> 0 1 <> "CCD match"  1 34.57 511 <> <> <> <> <> <>
  524 2 -6.936523 10.404064 -3.419023 119 I "A" 24 0.50000 0.50000 "ILE " " C  " "    " 6 0 1 808080  "C512"  1 ""  1 ""  0 0 0 524 524 1 0 0 1027 0 524 524 <> 0 1 <> "CCD match"  1 34.57 512 <> <> <> <> <> <>
  525 15 -7.332023 11.061524 -2.414372 119 I "A" 70 -0.50000 -0.50000 "ILE " " O  " "    " 8 0 1 FF2E2E  "O513"  1 ""  1 ""  0 0 0 525 525 1 0 0 1028 0 525 525 <> 0 1 <> "CCD match"  1 34.57 513 <> <> <> <> <> <>
  526 3 -5.943331 11.829813 -5.343378 119 I "A" 24 -0.06000 -0.06000 "ILE " " CB " "    " 6 0 1 808080  "C514"  1 ""  1 ""  0 0 0 526 526 1 0 0 1029 1 526 526 <> 0 1 <> "CCD match"  1 34.57 514 <> <> <> <> <> <>
  527 3 -4.720342 12.394988 -5.901092 119 I "A" 24 -0.12000 -0.12000 "ILE " " CG1" "    " 6 0 1 808080  "C515"  1 ""  1 ""  0 0 0 527 527 1 0 0 1030 2 527 527 <> 0 1 <> "CCD match"  1 34.57 515 <> <> <> <> <> <>
  528 3 -6.925588 12.914126 -4.959402 119 I "A" 24 -0.18000 -0.18000 "ILE " " CG2" "    " 6 0 1 808080  "C516"  1 ""  1 ""  0 0 0 528 528 1 0 0 1031 3 528 528 <> 0 1 <> "CCD match"  1 34.57 516 <> <> <> <> <> <>
  529 3 -3.872880 13.280858 -5.007430 119 I "A" 24 -0.18000 -0.18000 "ILE " " CD1" "    " 6 0 1 808080  "C517"  1 ""  1 ""  0 0 0 529 529 1 0 0 1032 3 529 529 <> 0 1 <> "CCD match"  1 34.57 517 <> <> <> <> <> <>
  530 25 -7.586462 9.353953 -3.977650 120 G "A" 38 -0.50000 -0.50000 "GLY " " N  " "    " 7 0 1 2E2EFF  "N518"  1 ""  1 ""  0 0 0 530 530 1 0 0 1044 1 530 530 <> 0 1 <> "CCD match"  1 35.4 518 <> <> <> <> <> <>
  531 3 -8.651113 8.640414 -3.284161 120 G "A" 24 0.08000 0.08000 "GLY " " CA " "    " 6 0 1 808080  "C519"  1 ""  1 ""  0 0 0 531 531 1 0 0 1045 2 531 531 <> 0 1 <> "CCD match"  1 35.4 519 <> <> <> <> <> <>
  532 2 -8.131696 8.018710 -2.072139 120 G "A" 24 0.50000 0.50000 "GLY " " C  " "    " 6 0 1 808080  "C520"  1 ""  1 ""  0 0 0 532 532 1 0 0 1046 0 532 532 <> 0 1 <> "CCD match"  1 35.4 520 <> <> <> <> <> <>
  533 15 -8.820091 7.909164 -1.031540 120 G "A" 70 -0.50000 -0.50000 "GLY " " O  " "    " 8 0 1 FF2E2E  "O521"  1 ""  1 ""  0 0 0 533 533 1 0 0 1047 0 533 533 <> 0 1 <> "CCD match"  1 35.4 521 <> <> <> <> <> <>
  534 25 -6.862127 7.532842 -2.098368 121 G "A" 38 -0.50000 -0.50000 "GLY " " N  " "    " 7 0 1 2E2EFF  "N522"  1 ""  1 ""  0 0 0 534 534 1 0 0 1051 1 534 534 <> 0 1 <> "CCD match"  1 36.25 522 <> <> <> <> <> <>
  535 3 -6.152567 7.078044 -0.887651 121 G "A" 24 0.08000 0.08000 "GLY " " CA " "    " 6 0 1 808080  "C523"  1 ""  1 ""  0 0 0 535 535 1 0 0 1052 2 535 535 <> 0 1 <> "CCD match"  1 36.25 523 <> <> <> <> <> <>
  536 2 -5.863575 8.229565 0.079957 121 G "A" 24 0.50000 0.50000 "GLY " " C  " "    " 6 0 1 808080  "C524"  1 ""  1 ""  0 0 0 536 536 1 0 0 1053 0 536 536 <> 0 1 <> "CCD match"  1 36.25 524 <> <> <> <> <> <>
  537 15 -6.009568 8.038156 1.270321 121 G "A" 70 -0.50000 -0.50000 "GLY " " O  " "    " 8 0 1 FF2E2E  "O525"  1 ""  1 ""  0 0 0 537 537 1 0 0 1054 0 537 537 <> 0 1 <> "CCD match"  1 36.25 525 <> <> <> <> <> <>
  538 25 -5.498458 9.367122 -0.486528 122 L "A" 38 -0.50000 -0.50000 "LEU " " N  " "    " 7 0 1 2E2EFF  "N526"  1 ""  1 ""  0 0 0 538 538 1 0 0 1058 1 538 538 <> 0 1 <> "CCD match"  1 35.62 526 <> <> <> <> <> <>
  539 3 -5.289814 10.559326 0.281679 122 L "A" 24 0.14000 0.14000 "LEU " " CA " "    " 6 0 1 808080  "C527"  1 ""  1 ""  0 0 0 539 539 1 0 0 1059 1 539 539 <> 0 1 <> "CCD match"  1 35.62 527 <> <> <> <> <> <>
  540 2 -6.553405 10.955515 1.063750 122 L "A" 24 0.50000 0.50000 "LEU " " C  " "    " 6 0 1 808080  "C528"  1 ""  1 ""  0 0 0 540 540 1 0 0 1060 0 540 540 <> 0 1 <> "CCD match"  1 35.62 528 <> <> <> <> <> <>
  541 15 -6.432825 10.814522 2.292294 122 L "A" 70 -0.50000 -0.50000 "LEU " " O  " "    " 8 0 1 FF2E2E  "O529"  1 ""  1 ""  0 0 0 541 541 1 0 0 1061 0 541 541 <> 0 1 <> "CCD match"  1 35.62 529 <> <> <> <> <> <>
  542 3 -4.770097 11.736623 -0.550827 122 L "A" 24 -0.12000 -0.12000 "LEU " " CB " "    " 6 0 1 808080  "C530"  1 ""  1 ""  0 0 0 542 542 1 0 0 1062 2 542 542 <> 0 1 <> "CCD match"  1 35.62 530 <> <> <> <> <> <>
  543 3 -4.436331 12.977817 0.374382 122 L "A" 24 -0.06000 -0.06000 "LEU " " CG " "    " 6 0 1 808080  "C531"  1 ""  1 ""  0 0 0 543 543 1 0 0 1063 1 543 543 <> 0 1 <> "CCD match"  1 35.62 531 <> <> <> <> <> <>
  544 3 -3.586423 12.671127 1.543909 122 L "A" 24 -0.18000 -0.18000 "LEU " " CD1" "    " 6 0 1 808080  "C532"  1 ""  1 ""  0 0 0 544 544 1 0 0 1064 3 544 544 <> 0 1 <> "CCD match"  1 35.62 532 <> <> <> <> <> <>
  545 3 -3.891950 14.198776 -0.403341 122 L "A" 24 -0.18000 -0.18000 "LEU " " CD2" "    " 6 0 1 808080  "C533"  1 ""  1 ""  0 0 0 545 545 1 0 0 1065 3 545 545 <> 0 1 <> "CCD match"  1 35.62 533 <> <> <> <> <> <>
  546 25 -7.722405 11.324208 0.461650 123 V "A" 38 -0.50000 -0.50000 "VAL " " N  " "    " 7 0 1 2E2EFF  "N534"  1 ""  1 ""  0 0 0 546 546 1 0 0 1077 1 546 546 <> 0 1 <> "CCD match"  1 35.4 534 <> <> <> <> <> <>
  547 3 -8.895273 11.692073 1.109341 123 V "A" 24 0.14000 0.14000 "VAL " " CA " "    " 6 0 1 808080  "C535"  1 ""  1 ""  0 0 0 547 547 1 0 0 1078 1 547 547 <> 0 1 <> "CCD match"  1 35.4 535 <> <> <> <> <> <>
  548 2 -9.423365 10.575277 1.987019 123 V "A" 24 0.50000 0.50000 "VAL " " C  " "    " 6 0 1 808080  "C536"  1 ""  1 ""  0 0 0 548 548 1 0 0 1079 0 548 548 <> 0 1 <> "CCD match"  1 35.4 536 <> <> <> <> <> <>
  549 15 -9.939678 10.883893 3.054801 123 V "A" 70 -0.50000 -0.50000 "VAL " " O  " "    " 8 0 1 FF2E2E  "O537"  1 ""  1 ""  0 0 0 549 549 1 0 0 1080 0 549 549 <> 0 1 <> "CCD match"  1 35.4 537 <> <> <> <> <> <>
  550 3 -9.958371 12.049394 -0.004333 123 V "A" 24 -0.06000 -0.06000 "VAL " " CB " "    " 6 0 1 808080  "C538"  1 ""  1 ""  0 0 0 550 550 1 0 0 1081 1 550 550 <> 0 1 <> "CCD match"  1 35.4 538 <> <> <> <> <> <>
  551 3 -10.786805 10.897697 -0.511035 123 V "A" 24 -0.18000 -0.18000 "VAL " " CG1" "    " 6 0 1 808080  "C539"  1 ""  1 ""  0 0 0 551 551 1 0 0 1082 3 551 551 <> 0 1 <> "CCD match"  1 35.4 539 <> <> <> <> <> <>
  552 3 -10.726304 13.331491 0.580492 123 V "A" 24 -0.18000 -0.18000 "VAL " " CG2" "    " 6 0 1 808080  "C540"  1 ""  1 ""  0 0 0 552 552 1 0 0 1083 3 552 552 <> 0 1 <> "CCD match"  1 35.4 540 <> <> <> <> <> <>
  553 25 -9.190843 9.295526 1.542486 124 G "A" 38 -0.50000 -0.50000 "GLY " " N  " "    " 7 0 1 2E2EFF  "N541"  1 ""  1 ""  0 0 0 553 553 1 0 0 1093 1 553 553 <> 0 1 <> "CCD match"  1 37.41 541 <> <> <> <> <> <>
  554 3 -9.659680 8.194701 2.313562 124 G "A" 24 0.08000 0.08000 "GLY " " CA " "    " 6 0 1 808080  "C542"  1 ""  1 ""  0 0 0 554 554 1 0 0 1094 2 554 554 <> 0 1 <> "CCD match"  1 37.41 542 <> <> <> <> <> <>
  555 2 -8.855716 8.013048 3.675277 124 G "A" 24 0.50000 0.50000 "GLY " " C  " "    " 6 0 1 808080  "C543"  1 ""  1 ""  0 0 0 555 555 1 0 0 1095 0 555 555 <> 0 1 <> "CCD match"  1 37.41 543 <> <> <> <> <> <>
  556 15 -9.324698 7.486247 4.643550 124 G "A" 70 -0.50000 -0.50000 "GLY " " O  " "    " 8 0 1 FF2E2E  "O544"  1 ""  1 ""  0 0 0 556 556 1 0 0 1096 0 556 556 <> 0 1 <> "CCD match"  1 37.41 544 <> <> <> <> <> <>
  557 25 -7.644581 8.531762 3.751946 125 T "A" 38 -0.50000 -0.50000 "THR " " N  " "    " 7 0 1 2E2EFF  "N545"  1 ""  1 ""  0 0 0 557 557 1 0 0 1100 1 557 557 <> 0 1 <> "CCD match"  1 40.33 545 <> <> <> <> <> <>
  558 3 -6.796265 8.633940 4.975920 125 T "A" 24 0.14000 0.14000 "THR " " CA " "    " 6 0 1 808080  "C546"  1 ""  1 ""  0 0 0 558 558 1 0 0 1101 1 558 558 <> 0 1 <> "CCD match"  1 40.33 546 <> <> <> <> <> <>
  559 2 -7.135227 9.846812 5.803339 125 T "A" 24 0.50000 0.50000 "THR " " C  " "    " 6 0 1 808080  "C547"  1 ""  1 ""  0 0 0 559 559 1 0 0 1102 0 559 559 <> 0 1 <> "CCD match"  1 40.33 547 <> <> <> <> <> <>
  560 15 -7.260652 9.734219 7.027855 125 T "A" 70 -0.50000 -0.50000 "THR " " O  " "    " 8 0 1 FF2E2E  "O548"  1 ""  1 ""  0 0 0 560 560 1 0 0 1103 0 560 560 <> 0 1 <> "CCD match"  1 40.33 548 <> <> <> <> <> <>
  561 3 -5.317870 8.478704 4.496300 125 T "A" 24 0.20500 0.20500 "THR " " CB " "    " 6 0 1 808080  "C549"  1 ""  1 ""  0 0 0 561 561 1 0 0 1104 1 561 561 <> 0 1 <> "CCD match"  1 40.33 549 <> <> <> <> <> <>
  562 16 -5.238618 7.200795 3.957706 125 T "A" 70 -0.68300 -0.68300 "THR " " OG1" "    " 8 0 1 FF2E2E  "O550"  1 "%UT"  13 ""  0 0 0 562 562 1 0 0 1105 1 562 562 <> 0 1 <> "CCD match"  1 40.33 550 <> <> <> <> <> <>
  563 3 -4.168220 8.741156 5.503544 125 T "A" 24 -0.18000 -0.18000 "THR " " CG2" "    " 6 0 1 808080  "C551"  1 ""  1 ""  0 0 0 563 563 1 0 0 1106 3 563 563 <> 0 1 <> "CCD match"  1 40.33 551 <> <> <> <> <> <>
  564 25 -7.378456 10.950923 5.104309 126 L "A" 38 -0.50000 -0.50000 "LEU " " N  " "    " 7 0 1 2E2EFF  "N552"  1 ""  1 ""  0 0 0 564 564 1 0 0 1114 1 564 564 <> 0 1 <> "CCD match"  1 40.51 552 <> <> <> <> <> <>
  565 3 -7.697596 12.205570 5.754602 126 L "A" 24 0.14000 0.14000 "LEU " " CA " "    " 6 0 1 808080  "C553"  1 ""  1 ""  0 0 0 565 565 1 0 0 1115 1 565 565 <> 0 1 <> "CCD match"  1 40.51 553 <> <> <> <> <> <>
  566 2 -8.975787 12.151045 6.565862 126 L "A" 24 0.50000 0.50000 "LEU " " C  " "    " 6 0 1 808080  "C554"  1 ""  1 ""  0 0 0 566 566 1 0 0 1116 0 566 566 <> 0 1 <> "CCD match"  1 40.51 554 <> <> <> <> <> <>
  567 15 -9.052360 12.386457 7.745844 126 L "A" 70 -0.50000 -0.50000 "LEU " " O  " "    " 8 0 1 FF2E2E  "O555"  1 ""  1 ""  0 0 0 567 567 1 0 0 1117 0 567 567 <> 0 1 <> "CCD match"  1 40.51 555 <> <> <> <> <> <>
  568 3 -7.892358 13.355681 4.707058 126 L "A" 24 -0.12000 -0.12000 "LEU " " CB " "    " 6 0 1 808080  "C556"  1 ""  1 ""  0 0 0 568 568 1 0 0 1118 2 568 568 <> 0 1 <> "CCD match"  1 40.51 556 <> <> <> <> <> <>
  569 3 -6.619480 13.814533 3.992431 126 L "A" 24 -0.06000 -0.06000 "LEU " " CG " "    " 6 0 1 808080  "C557"  1 ""  1 ""  0 0 0 569 569 1 0 0 1119 1 569 569 <> 0 1 <> "CCD match"  1 40.51 557 <> <> <> <> <> <>
  570 3 -7.030959 14.929943 3.105352 126 L "A" 24 -0.18000 -0.18000 "LEU " " CD1" "    " 6 0 1 808080  "C558"  1 ""  1 ""  0 0 0 570 570 1 0 0 1120 3 570 570 <> 0 1 <> "CCD match"  1 40.51 558 <> <> <> <> <> <>
  571 3 -5.522669 14.073105 4.995282 126 L "A" 24 -0.18000 -0.18000 "LEU " " CD2" "    " 6 0 1 808080  "C559"  1 ""  1 ""  0 0 0 571 571 1 0 0 1121 3 571 571 <> 0 1 <> "CCD match"  1 40.51 559 <> <> <> <> <> <>
  572 25 -9.995951 11.506624 5.938652 127 I "A" 38 -0.50000 -0.50000 "ILE " " N  " "    " 7 0 1 2E2EFF  "N560"  1 ""  1 ""  0 0 0 572 572 1 0 0 1133 1 572 572 <> 0 1 <> "CCD match"  1 42.04 560 <> <> <> <> <> <>
  573 3 -11.328731 11.275601 6.644069 127 I "A" 24 0.14000 0.14000 "ILE " " CA " "    " 6 0 1 808080  "C561"  1 ""  1 ""  0 0 0 573 573 1 0 0 1134 1 573 573 <> 0 1 <> "CCD match"  1 42.04 561 <> <> <> <> <> <>
  574 2 -11.285840 10.146722 7.689782 127 I "A" 24 0.50000 0.50000 "ILE " " C  " "    " 6 0 1 808080  "C562"  1 ""  1 ""  0 0 0 574 574 1 0 0 1135 0 574 574 <> 0 1 <> "CCD match"  1 42.04 562 <> <> <> <> <> <>
  575 15 -12.176016 10.004437 8.495526 127 I "A" 70 -0.50000 -0.50000 "ILE " " O  " "    " 8 0 1 FF2E2E  "O563"  1 ""  1 ""  0 0 0 575 575 1 0 0 1136 0 575 575 <> 0 1 <> "CCD match"  1 42.04 563 <> <> <> <> <> <>
  576 3 -12.498252 11.090869 5.645126 127 I "A" 24 -0.06000 -0.06000 "ILE " " CB " "    " 6 0 1 808080  "C564"  1 ""  1 ""  0 0 0 576 576 1 0 0 1137 1 576 576 <> 0 1 <> "CCD match"  1 42.04 564 <> <> <> <> <> <>
  577 3 -13.925840 11.261663 6.343008 127 I "A" 24 -0.12000 -0.12000 "ILE " " CG1" "    " 6 0 1 808080  "C565"  1 ""  1 ""  0 0 0 577 577 1 0 0 1138 2 577 577 <> 0 1 <> "CCD match"  1 42.04 565 <> <> <> <> <> <>
  578 3 -12.406407 9.762680 4.847614 127 I "A" 24 -0.18000 -0.18000 "ILE " " CG2" "    " 6 0 1 808080  "C566"  1 ""  1 ""  0 0 0 578 578 1 0 0 1139 3 578 578 <> 0 1 <> "CCD match"  1 42.04 566 <> <> <> <> <> <>
  579 3 -14.111930 12.749114 6.861352 127 I "A" 24 -0.18000 -0.18000 "ILE " " CD1" "    " 6 0 1 808080  "C567"  1 ""  1 ""  0 0 0 579 579 1 0 0 1140 3 579 579 <> 0 1 <> "CCD match"  1 42.04 567 <> <> <> <> <> <>
  580 25 -10.195397 9.426745 7.640559 128 V "A" 38 -0.50000 -0.50000 "VAL " " N  " "    " 7 0 1 2E2EFF  "N568"  1 ""  1 ""  0 0 0 580 580 1 0 0 1152 1 580 580 <> 0 1 <> "CCD match"  1 46.54 568 <> <> <> <> <> <>
  581 3 -9.952346 8.433743 8.646410 128 V "A" 24 0.14000 0.14000 "VAL " " CA " "    " 6 0 1 808080  "C569"  1 ""  1 ""  0 0 0 581 581 1 0 0 1153 1 581 581 <> 0 1 <> "CCD match"  1 46.54 569 <> <> <> <> <> <>
  582 2 -9.325943 9.017788 9.893761 128 V "A" 24 0.50000 0.50000 "VAL " " C  " "    " 6 0 1 808080  "C570"  1 ""  1 ""  0 0 0 582 582 1 0 0 1154 0 582 582 <> 0 1 <> "CCD match"  1 46.54 570 <> <> <> <> <> <>
  583 15 -9.423649 8.274956 10.856824 128 V "A" 70 -0.50000 -0.50000 "VAL " " O  " "    " 8 0 1 FF2E2E  "O571"  1 ""  1 ""  0 0 0 583 583 1 0 0 1155 0 583 583 <> 0 1 <> "CCD match"  1 46.54 571 <> <> <> <> <> <>
  584 3 -9.110811 7.211000 8.138920 128 V "A" 24 -0.06000 -0.06000 "VAL " " CB " "    " 6 0 1 808080  "C572"  1 ""  1 ""  0 0 0 584 584 1 0 0 1156 1 584 584 <> 0 1 <> "CCD match"  1 46.54 572 <> <> <> <> <> <>
  585 3 -7.900129 6.619605 8.962612 128 V "A" 24 -0.18000 -0.18000 "VAL " " CG1" "    " 6 0 1 808080  "C573"  1 ""  1 ""  0 0 0 585 585 1 0 0 1157 3 585 585 <> 0 1 <> "CCD match"  1 46.54 573 <> <> <> <> <> <>
  586 3 -10.011351 6.010542 7.693061 128 V "A" 24 -0.18000 -0.18000 "VAL " " CG2" "    " 6 0 1 808080  "C574"  1 ""  1 ""  0 0 0 586 586 1 0 0 1158 3 586 586 <> 0 1 <> "CCD match"  1 46.54 574 <> <> <> <> <> <>
  587 25 -8.944364 10.295415 10.007397 129 K "A" 38 -0.50000 -0.50000 "LYS " " N  " "    " 7 0 1 2E2EFF  "N575"  1 ""  1 ""  0 0 0 587 587 1 0 0 1168 1 587 587 <> 0 1 <> "CCD match"  1 50.85 575 <> <> 1 <> <> <>
  588 3 -8.784563 10.947658 11.288453 129 K "A" 24 0.14000 0.14000 "LYS " " CA " "    " 6 0 1 808080  "C576"  1 ""  1 ""  0 0 0 588 588 1 0 0 1169 1 588 588 <> 0 1 <> "CCD match"  1 50.85 576 <> <> 1 1 <> <>
  589 2 -10.097254 10.996043 12.132122 129 K "A" 24 0.50000 0.50000 "LYS " " C  " "    " 6 0 1 808080  "C577"  1 ""  1 ""  0 0 0 589 589 1 0 0 1170 0 589 589 <> 0 1 <> "CCD match"  1 50.85 577 <> <> 1 <> <> <>
  590 15 -9.982324 10.810222 13.374351 129 K "A" 70 -0.50000 -0.50000 "LYS " " O  " "    " 8 0 1 FF2E2E  "O578"  1 ""  1 ""  0 0 0 590 590 1 0 0 1171 0 590 590 <> 0 1 <> "CCD match"  1 50.85 578 <> <> 1 <> <> <>
  591 25 -11.256460 10.974116 11.485367 130 M "A" 38 -0.50000 -0.50000 "MET " " N  " "    " 7 0 1 2E2EFF  "N580"  1 ""  1 ""  0 0 0 591 591 1 0 0 1190 1 591 591 <> 0 1 <> "CCD match"  1 51.92 580 <> <> 1 <> <> <>
  592 3 -12.517530 11.010593 12.198600 130 M "A" 24 0.14000 0.14000 "MET " " CA " "    " 6 0 1 808080  "C581"  1 ""  1 ""  0 0 0 592 592 1 0 0 1191 1 592 592 <> 0 1 <> "CCD match"  1 51.92 581 <> <> 1 1 <> <>
  593 2 -13.122754 9.563157 12.203354 130 M "A" 24 0.50000 0.50000 "MET " " C  " "    " 6 0 1 808080  "C582"  1 ""  1 ""  0 0 0 593 593 1 0 0 1192 0 593 593 <> 0 1 <> "CCD match"  1 51.92 582 <> <> 1 <> <> <>
  594 15 -13.432107 9.041226 13.285554 130 M "A" 70 -0.50000 -0.50000 "MET " " O  " "    " 8 0 1 FF2E2E  "O583"  1 ""  1 ""  0 0 0 594 594 1 0 0 1193 0 594 594 <> 0 1 <> "CCD match"  1 51.92 583 <> <> 1 <> <> <>
  595 25 -13.230801 8.879855 11.047790 131 I "A" 38 -0.50000 -0.50000 "ILE " " N  " "    " 7 0 1 2E2EFF  "N585"  1 ""  1 ""  0 0 0 595 595 1 0 0 1207 1 595 595 <> 0 1 <> "CCD match"  1 51.18 585 <> <> <> <> <> <>
  596 3 -13.712516 7.505145 10.971966 131 I "A" 24 0.14000 0.14000 "ILE " " CA " "    " 6 0 1 808080  "C586"  1 ""  1 ""  0 0 0 596 596 1 0 0 1208 1 596 596 <> 0 1 <> "CCD match"  1 51.18 586 <> <> <> <> <> <>
  597 2 -12.924247 6.490874 11.822385 131 I "A" 24 0.50000 0.50000 "ILE " " C  " "    " 6 0 1 808080  "C587"  1 ""  1 ""  0 0 0 597 597 1 0 0 1209 0 597 597 <> 0 1 <> "CCD match"  1 51.18 587 <> <> <> <> <> <>
  598 15 -13.550584 5.548911 12.328261 131 I "A" 70 -0.50000 -0.50000 "ILE " " O  " "    " 8 0 1 FF2E2E  "O588"  1 ""  1 ""  0 0 0 598 598 1 0 0 1210 0 598 598 <> 0 1 <> "CCD match"  1 51.18 588 <> <> <> <> <> <>
  599 3 -13.922523 7.077871 9.491405 131 I "A" 24 -0.06000 -0.06000 "ILE " " CB " "    " 6 0 1 808080  "C589"  1 ""  1 ""  0 0 0 599 599 1 0 0 1211 1 599 599 <> 0 1 <> "CCD match"  1 51.18 589 <> <> <> <> <> <>
  600 3 -15.015033 7.881066 8.919734 131 I "A" 24 -0.12000 -0.12000 "ILE " " CG1" "    " 6 0 1 808080  "C590"  1 ""  1 ""  0 0 0 600 600 1 0 0 1212 2 600 600 <> 0 1 <> "CCD match"  1 51.18 590 <> <> <> <> <> <>
  601 3 -14.237157 5.553776 9.320088 131 I "A" 24 -0.18000 -0.18000 "ILE " " CG2" "    " 6 0 1 808080  "C591"  1 ""  1 ""  0 0 0 601 601 1 0 0 1213 3 601 601 <> 0 1 <> "CCD match"  1 51.18 591 <> <> <> <> <> <>
  602 3 -15.204775 7.587015 7.404275 131 I "A" 24 -0.18000 -0.18000 "ILE " " CD1" "    " 6 0 1 808080  "C592"  1 ""  1 ""  0 0 0 602 602 1 0 0 1214 3 602 602 <> 0 1 <> "CCD match"  1 51.18 592 <> <> <> <> <> <>
  603 25 -11.622719 6.704135 11.968525 132 G "A" 38 -0.50000 -0.50000 "GLY " " N  " "    " 7 0 1 2E2EFF  "N593"  1 ""  1 ""  0 0 0 603 603 1 0 0 1226 1 603 603 <> 0 1 <> "CCD match"  1 55.64 593 <> <> <> <> <> <>
  604 3 -10.736100 6.010484 12.920743 132 G "A" 24 0.08000 0.08000 "GLY " " CA " "    " 6 0 1 808080  "C594"  1 ""  1 ""  0 0 0 604 604 1 0 0 1227 2 604 604 <> 0 1 <> "CCD match"  1 55.64 594 <> <> <> <> <> <>
  605 2 -11.107869 6.114786 14.461682 132 G "A" 24 0.50000 0.50000 "GLY " " C  " "    " 6 0 1 808080  "C595"  1 ""  1 ""  0 0 0 605 605 1 0 0 1228 0 605 605 <> 0 1 <> "CCD match"  1 55.64 595 <> <> <> <> <> <>
  606 15 -10.731027 5.193034 15.192956 132 G "A" 70 -0.50000 -0.50000 "GLY " " O  " "    " 8 0 1 FF2E2E  "O596"  1 ""  1 ""  0 0 0 606 606 1 0 0 1229 0 606 606 <> 0 1 <> "CCD match"  1 55.64 596 <> <> <> <> <> <>
  607 25 -11.728907 7.232101 14.785677 133 K "A" 38 -0.50000 -0.50000 "LYS " " N  " "    " 7 0 1 2E2EFF  "N597"  1 ""  1 ""  0 0 0 607 607 1 0 0 1233 1 607 607 <> 0 1 <> "CCD match"  1 60.57 597 <> <> 1 <> <> <>
  608 3 -11.879799 7.765305 16.102868 133 K "A" 24 0.14000 0.14000 "LYS " " CA " "    " 6 0 1 808080  "C598"  1 ""  1 ""  0 0 0 608 608 1 0 0 1234 1 608 608 <> 0 1 <> "CCD match"  1 60.57 598 <> <> 1 1 <> <>
  609 2 -13.239743 7.423218 16.614194 133 K "A" 24 0.50000 0.50000 "LYS " " C  " "    " 6 0 1 808080  "C599"  1 ""  1 ""  0 0 0 609 609 1 0 0 1235 0 609 609 <> 0 1 <> "CCD match"  1 60.57 599 <> <> 1 <> <> <>
  610 15 -13.381462 6.333095 17.114058 133 K "A" 70 -0.50000 -0.50000 "LYS " " O  " "    " 8 0 1 FF2E2E  "O600"  1 ""  1 ""  0 0 0 610 610 1 0 0 1236 0 610 610 <> 0 1 <> "CCD match"  1 60.57 600 <> <> 1 <> <> <>
  611 25 -14.242656 8.303015 16.353076 134 V "A" 38 -0.50000 -0.50000 "VAL " " N  " "    " 7 0 1 2E2EFF  "N602"  1 ""  1 ""  0 0 0 611 611 1 0 0 1255 1 611 611 <> 0 1 <> "CCD match"  1 61.58 602 <> <> <> <> <> <>
  612 3 -15.658826 8.227432 16.711878 134 V "A" 24 0.14000 0.14000 "VAL " " CA " "    " 6 0 1 808080  "C603"  1 ""  1 ""  0 0 0 612 612 1 0 0 1256 1 612 612 <> 0 1 <> "CCD match"  1 61.58 603 <> <> <> <> <> <>
  613 2 -16.495509 7.085844 16.091281 134 V "A" 24 0.50000 0.50000 "VAL " " C  " "    " 6 0 1 808080  "C604"  1 ""  1 ""  0 0 0 613 613 1 0 0 1257 0 613 613 <> 0 1 <> "CCD match"  1 61.58 604 <> <> <> <> <> <>
  614 15 -17.541712 6.684219 16.599459 134 V "A" 70 -0.50000 -0.50000 "VAL " " O  " "    " 8 0 1 FF2E2E  "O605"  1 ""  1 ""  0 0 0 614 614 1 0 0 1258 0 614 614 <> 0 1 <> "CCD match"  1 61.58 605 <> <> <> <> <> <>
  615 3 -16.356173 9.579977 16.265122 134 V "A" 24 -0.06000 -0.06000 "VAL " " CB " "    " 6 0 1 808080  "C606"  1 ""  1 ""  0 0 0 615 615 1 0 0 1259 1 615 615 <> 0 1 <> "CCD match"  1 61.58 606 <> <> <> <> <> <>
  616 3 -16.728165 9.622496 14.754838 134 V "A" 24 -0.18000 -0.18000 "VAL " " CG1" "    " 6 0 1 808080  "C607"  1 ""  1 ""  0 0 0 616 616 1 0 0 1260 3 616 616 <> 0 1 <> "CCD match"  1 61.58 607 <> <> <> <> <> <>
  617 3 -17.589370 10.047544 17.050505 134 V "A" 24 -0.18000 -0.18000 "VAL " " CG2" "    " 6 0 1 808080  "C608"  1 ""  1 ""  0 0 0 617 617 1 0 0 1261 3 617 617 <> 0 1 <> "CCD match"  1 61.58 608 <> <> <> <> <> <>
  618 25 -16.011283 6.477745 14.932779 135 L "A" 38 -0.50000 -0.50000 "LEU " " N  " "    " 7 0 1 2E2EFF  "N609"  0 ""  1 ""  0 0 0 618 618 1 0 0 1271 1 618 618 <> 0 1 <> "CCD match"  1 59.45 609 <> <> <> <> <> <>
  619 3 -16.802743 5.373014 14.252124 135 L "A" 24 0.14000 0.14000 "LEU " " CA " "    " 6 0 1 808080  "C610"  0 ""  1 ""  0 0 0 619 619 1 0 0 1272 1 619 619 <> 0 1 <> "CCD match"  1 59.45 610 <> <> <> <> <> <>
  620 2 -16.082906 4.076470 14.483615 135 L "A" 24 0.50000 0.50000 "LEU " " C  " "    " 6 0 1 808080  "C611"  0 ""  1 ""  0 0 0 620 620 1 0 0 1273 0 620 620 <> 0 1 <> "CCD match"  1 59.45 611 <> <> <> <> <> <>
  621 15 -16.607224 3.136361 15.035323 135 L "A" 70 -0.50000 -0.50000 "LEU " " O  " "    " 8 0 1 FF2E2E  "O612"  0 ""  1 ""  0 0 0 621 621 1 0 0 1274 0 621 621 <> 0 1 <> "CCD match"  1 59.45 612 <> <> <> <> <> <>
  622 3 -17.168757 5.775996 12.822606 135 L "A" 24 -0.12000 -0.12000 "LEU " " CB " "    " 6 0 1 808080  "C613"  0 ""  1 ""  0 0 0 622 622 1 0 0 1275 2 622 622 <> 0 1 <> "CCD match"  1 59.45 613 <> <> <> <> <> <>
  623 3 -17.966906 4.616602 12.002881 135 L "A" 24 -0.06000 -0.06000 "LEU " " CG " "    " 6 0 1 808080  "C614"  0 ""  1 ""  0 0 0 623 623 1 0 0 1276 1 623 623 <> 0 1 <> "CCD match"  1 59.45 614 <> <> <> <> <> <>
  624 3 -19.381213 4.419819 12.575932 135 L "A" 24 -0.18000 -0.18000 "LEU " " CD1" "    " 6 0 1 808080  "C615"  0 ""  1 ""  0 0 0 624 624 1 0 0 1277 3 624 624 <> 0 1 <> "CCD match"  1 59.45 615 <> <> <> <> <> <>
  625 3 -18.070370 4.820185 10.502571 135 L "A" 24 -0.18000 -0.18000 "LEU " " CD2" "    " 6 0 1 808080  "C616"  0 ""  1 ""  0 0 0 625 625 1 0 0 1278 3 625 625 <> 0 1 <> "CCD match"  1 59.45 616 <> <> <> <> <> <>
  626 25 -14.784809 4.053799 14.282515 136 G "A" 38 -0.50000 -0.50000 "GLY " " N  " "    " 7 0 1 2E2EFF  "N617"  0 ""  1 ""  0 0 0 626 626 1 0 0 1290 1 626 626 <> 0 1 <> "CCD match"  1 61.33 617 <> <> <> <> <> <>
  627 3 -13.794196 2.993160 14.794200 136 G "A" 24 0.08000 0.08000 "GLY " " CA " "    " 6 0 1 808080  "C618"  0 ""  1 ""  0 0 0 627 627 1 0 0 1291 2 627 627 <> 0 1 <> "CCD match"  1 61.33 618 <> <> <> <> <> <>
  628 2 -13.293012 2.156870 13.582299 136 G "A" 24 0.50000 0.50000 "GLY " " C  " "    " 6 0 1 808080  "C619"  0 ""  1 ""  0 0 0 628 628 1 0 0 1292 0 628 628 <> 0 1 <> "CCD match"  1 61.33 619 <> <> <> <> <> <>
  629 15 -13.648800 2.314920 12.432913 136 G "A" 70 -0.50000 -0.50000 "GLY " " O  " "    " 8 0 1 FF2E2E  "O620"  0 ""  1 ""  0 0 0 629 629 1 0 0 1293 0 629 629 <> 0 1 <> "CCD match"  1 61.33 620 <> <> <> <> <> <>
  630 25 -12.418930 1.181712 13.960932 137 R "A" 38 -0.50000 -0.50000 "ARG " " N  " "    " 7 0 1 2E2EFF  "N621"  1 ""  1 ""  0 0 0 630 630 1 0 0 1297 1 630 630 <> 0 1 <> "CCD match"  1 61.26 621 <> <> <> <> <> <>
  631 3 -11.466696 0.535528 12.991678 137 R "A" 24 0.14000 0.14000 "ARG " " CA " "    " 6 0 1 808080  "C622"  1 ""  1 ""  0 0 0 631 631 1 0 0 1298 1 631 631 <> 0 1 <> "CCD match"  1 61.26 622 <> <> <> <> <> <>
  632 2 -12.166988 -0.661202 12.252246 137 R "A" 24 0.50000 0.50000 "ARG " " C  " "    " 6 0 1 808080  "C623"  1 ""  1 ""  0 0 0 632 632 1 0 0 1299 0 632 632 <> 0 1 <> "CCD match"  1 61.26 623 <> <> <> <> <> <>
  633 15 -11.951556 -0.778625 11.067892 137 R "A" 70 -0.50000 -0.50000 "ARG " " O  " "    " 8 0 1 FF2E2E  "O624"  1 ""  1 ""  0 0 0 633 633 1 0 0 1300 0 633 633 <> 0 1 <> "CCD match"  1 61.26 624 <> <> <> <> <> <>
  634 3 -10.294459 -0.050957 13.772644 137 R "A" 24 -0.12000 -0.12000 "ARG " " CB " "    " 6 0 1 808080  "C625"  1 ""  1 ""  0 0 0 634 634 1 0 0 1301 2 634 634 <> 0 1 <> "CCD match"  1 61.26 625 <> <> <> <> <> <>
  635 3 -9.277544 0.924141 14.474001 137 R "A" 24 -0.05000 -0.05000 "ARG " " CG " "    " 6 0 1 808080  "C626"  1 ""  1 ""  0 0 0 635 635 1 0 0 1302 2 635 635 <> 0 1 <> "CCD match"  1 61.26 626 <> <> <> <> <> <>
  636 3 -9.855283 1.432216 15.763311 137 R "A" 24 0.19000 0.19000 "ARG " " CD " "    " 6 0 1 808080  "C627"  1 ""  1 ""  0 0 0 636 636 1 0 0 1303 2 636 636 <> 0 1 <> "CCD match"  1 61.26 627 <> <> <> <> <> <>
  637 25 -8.833249 1.244202 16.937546 137 R "A" 38 -0.69997 -0.69997 "ARG " " NE " "    " 7 0 1 2E2EFF  "N628"  1 ""  1 ""  0 0 0 637 637 1 0 0 1304 1 637 637 <> 0 1 <> "CCD match"  1 61.26 628 <> <> <> <> <> <>
  638 2 -8.251573 2.140570 17.642460 137 R "A" 24 0.63990 0.63990 "ARG " " CZ " "    " 6 0 1 808080  "C629"  1 ""  1 ""  0 0 0 638 638 1 0 0 1305 0 638 638 <> 0 1 <> "CCD match"  1 61.26 629 <> <> <> <> <> <>
  639 25 -8.422586 3.381374 17.324946 137 R "A" 38 -0.79997 -0.79997 "ARG " " NH1" "    " 7 0 1 2E2EFF  "N630"  1 ""  1 ""  0 0 0 639 639 1 0 0 1306 2 639 639 <> 0 1 <> "CCD match"  1 61.26 630 <> <> <> <> <> <>
  640 31 -7.477955 1.781715 18.690713 137 R "A" 38 -0.79997 -0.79997 "ARG " " NH2" "    " 7 1 1 2E2EFF  "N631"  1 ""  1 ""  0 0 0 640 640 1 0 0 1307 2 640 640 <> 0 1 <> "CCD match"  1 61.26 631 <> <> <> <> <> <>
  641 25 -12.967629 -1.486641 12.913535 138 K "A" 38 -0.50000 -0.50000 "LYS " " N  " "    " 7 0 1 2E2EFF  "N632"  1 ""  1 ""  0 0 0 641 641 1 0 0 1321 1 641 641 <> 0 1 <> "CCD match"  1 57.26 632 <> <> <> <> <> <>
  642 3 -13.779655 -2.471534 12.273884 138 K "A" 24 0.14000 0.14000 "LYS " " CA " "    " 6 0 1 808080  "C633"  1 ""  1 ""  0 0 0 642 642 1 0 0 1322 1 642 642 <> 0 1 <> "CCD match"  1 57.26 633 <> <> <> <> <> <>
  643 2 -14.940416 -1.859792 11.476518 138 K "A" 24 0.50000 0.50000 "LYS " " C  " "    " 6 0 1 808080  "C634"  1 ""  1 ""  0 0 0 643 643 1 0 0 1323 0 643 643 <> 0 1 <> "CCD match"  1 57.26 634 <> <> <> <> <> <>
  644 15 -15.269129 -2.317630 10.345595 138 K "A" 70 -0.50000 -0.50000 "LYS " " O  " "    " 8 0 1 FF2E2E  "O635"  1 ""  1 ""  0 0 0 644 644 1 0 0 1324 0 644 644 <> 0 1 <> "CCD match"  1 57.26 635 <> <> <> <> <> <>
  645 3 -14.357467 -3.442568 13.363440 138 K "A" 24 -0.12000 -0.12000 "LYS " " CB " "    " 6 0 1 808080  "C636"  1 ""  1 ""  0 0 0 645 645 1 0 0 1325 2 645 645 <> 0 1 <> "CCD match"  1 57.26 636 <> <> <> <> <> <>
  646 3 -15.165234 -4.707392 12.950156 138 K "A" 24 -0.12000 -0.12000 "LYS " " CG " "    " 6 0 1 808080  "C637"  1 ""  1 ""  0 0 0 646 646 1 0 0 1326 2 646 646 <> 0 1 <> "CCD match"  1 57.26 637 <> <> <> <> <> <>
  647 3 -15.753957 -5.570276 14.140321 138 K "A" 24 -0.12000 -0.12000 "LYS " " CD " "    " 6 0 1 808080  "C638"  1 ""  1 ""  0 0 0 647 647 1 0 0 1327 2 647 647 <> 0 1 <> "CCD match"  1 57.26 638 <> <> <> <> <> <>
  648 3 -17.271035 -5.351747 14.488655 138 K "A" 24 0.19000 0.19000 "LYS " " CE " "    " 6 0 1 808080  "C639"  1 ""  1 ""  0 0 0 648 648 1 0 0 1328 2 648 648 <> 0 1 <> "CCD match"  1 57.26 639 <> <> <> <> <> <>
  649 32 -17.837521 -6.001527 15.665258 138 K "A" 38 -0.30000 -0.30000 "LYS " " NZ " "    " 7 1 1 2E2EFF  "N640"  1 "%UT"  13 ""  0 0 0 649 649 1 0 0 1329 3 649 649 <> 0 1 <> "CCD match"  1 57.26 640 <> <> <> <> <> <>
  650 25 -15.522886 -0.772801 12.053107 139 H "A" 38 -0.50000 -0.50000 "HIP " " N  " "    " 7 0 1 2E2EFF  "N641"  1 ""  1 ""  0 0 0 650 650 1 0 0 1343 1 650 650 <> 0 1 <> "CCD match"  1 54.42 641 <> <> <> <> <> <>
  651 3 -16.553120 0.024509 11.425946 139 H "A" 24 0.14000 0.14000 "HIP " " CA " "    " 6 0 1 808080  "C642"  1 ""  1 ""  0 0 0 651 651 1 0 0 1344 1 651 651 <> 0 1 <> "CCD match"  1 54.42 642 <> <> <> <> <> <>
  652 2 -16.000255 0.786923 10.223104 139 H "A" 24 0.50000 0.50000 "HIP " " C  " "    " 6 0 1 808080  "C643"  1 ""  1 ""  0 0 0 652 652 1 0 0 1345 0 652 652 <> 0 1 <> "CCD match"  1 54.42 643 <> <> <> <> <> <>
  653 15 -16.857527 1.127592 9.372029 139 H "A" 70 -0.50000 -0.50000 "HIP " " O  " "    " 8 0 1 FF2E2E  "O644"  1 ""  1 ""  0 0 0 653 653 1 0 0 1346 0 653 653 <> 0 1 <> "CCD match"  1 54.42 644 <> <> <> <> <> <>
  654 3 -17.333276 1.007348 12.296027 139 H "A" 24 -0.12000 -0.12000 "HIP " " CB " "    " 6 0 1 808080  "C645"  1 ""  1 ""  0 0 0 654 654 1 0 0 1347 2 654 654 <> 0 1 <> "CCD match"  1 54.42 645 <> <> <> <> <> <>
  655 2 -18.195613 0.422205 13.396870 139 H "A" 24 0.06940 0.06940 "HIP " " CG " "    " 6 0 1 808080  "C646"  1 "%UT"  13 "HIP"  0 0 0 655 655 1 0 0 1348 0 655 655 <> 0 1 <> "CCD match"  1 54.42 646 0.335719563415307 "HIP"  <> <> <> <>
  656 31 -18.231017 0.959790 14.681836 139 H "A" 38 -0.03810 -0.03810 "HIP " " ND1" "    " 7 1 1 2E2EFF  "N647"  1 ""  1 ""  0 0 0 656 656 1 0 0 1349 1 656 656 <> 0 1 <> "CCD match"  1 54.42 647 <> <> <> <> <> <>
  657 2 -19.269988 -0.410189 13.296881 139 H "A" 24 -0.21580 -0.21580 "HIP " " CD2" "    " 6 0 1 808080  "C648"  1 ""  1 ""  0 0 0 657 657 1 0 0 1350 1 657 657 <> 0 1 <> "CCD match"  1 54.42 648 <> <> <> <> <> <>
  658 2 -19.195489 0.278631 15.307099 139 H "A" 24 -0.04790 -0.04790 "HIP " " CE1" "    " 6 0 1 808080  "C649"  1 ""  1 ""  0 0 0 658 658 1 0 0 1351 1 658 658 <> 0 1 <> "CCD match"  1 54.42 649 <> <> <> <> <> <>
  659 25 -19.911036 -0.476921 14.477181 139 H "A" 38 -0.03810 -0.03810 "HIP " " NE2" "    " 7 0 1 2E2EFF  "N650"  1 ""  1 ""  0 0 0 659 659 1 0 0 1352 1 659 659 <> 0 1 <> "CCD match"  1 54.42 650 <> <> <> <> <> <>
  660 25 -14.665325 1.002097 10.093414 140 T "A" 38 -0.50000 -0.50000 "THR " " N  " "    " 7 0 1 2E2EFF  "N651"  1 ""  1 ""  0 0 0 660 660 1 0 0 1361 1 660 660 <> 0 1 <> "CCD match"  1 51.02 651 <> <> <> <> <> <>
  661 3 -14.047436 1.429724 8.826580 140 T "A" 24 0.14000 0.14000 "THR " " CA " "    " 6 0 1 808080  "C652"  1 ""  1 ""  0 0 0 661 661 1 0 0 1362 1 661 661 <> 0 1 <> "CCD match"  1 51.02 652 <> <> <> <> <> <>
  662 2 -14.086801 0.250016 7.770963 140 T "A" 24 0.50000 0.50000 "THR " " C  " "    " 6 0 1 808080  "C653"  1 ""  1 ""  0 0 0 662 662 1 0 0 1363 0 662 662 <> 0 1 <> "CCD match"  1 51.02 653 <> <> <> <> <> <>
  663 15 -14.579374 0.450372 6.648267 140 T "A" 70 -0.50000 -0.50000 "THR " " O  " "    " 8 0 1 FF2E2E  "O654"  1 ""  1 ""  0 0 0 663 663 1 0 0 1364 0 663 663 <> 0 1 <> "CCD match"  1 51.02 654 <> <> <> <> <> <>
  664 3 -12.550526 1.793440 9.005369 140 T "A" 24 0.20500 0.20500 "THR " " CB " "    " 6 0 1 808080  "C655"  1 ""  1 ""  0 0 0 664 664 1 0 0 1365 1 664 664 <> 0 1 <> "CCD match"  1 51.02 655 <> <> <> <> <> <>
  665 16 -12.378979 2.633276 10.119464 140 T "A" 70 -0.68300 -0.68300 "THR " " OG1" "    " 8 0 1 FF2E2E  "O656"  1 "%UT"  13 ""  0 0 0 665 665 1 0 0 1366 1 665 665 <> 0 1 <> "CCD match"  1 51.02 656 <> <> <> <> <> <>
  666 3 -11.985743 2.579358 7.804504 140 T "A" 24 -0.18000 -0.18000 "THR " " CG2" "    " 6 0 1 808080  "C657"  1 ""  1 ""  0 0 0 666 666 1 0 0 1367 3 666 666 <> 0 1 <> "CCD match"  1 51.02 657 <> <> <> <> <> <>
  667 25 -13.721527 -0.925177 8.256445 141 L "A" 38 -0.50000 -0.50000 "LEU " " N  " "    " 7 0 1 2E2EFF  "N658"  1 ""  1 ""  0 0 0 667 667 1 0 0 1375 1 667 667 <> 0 1 <> "CCD match"  1 46.51 658 <> <> <> <> <> <>
  668 3 -13.650447 -2.093976 7.362481 141 L "A" 24 0.14000 0.14000 "LEU " " CA " "    " 6 0 1 808080  "C659"  1 ""  1 ""  0 0 0 668 668 1 0 0 1376 1 668 668 <> 0 1 <> "CCD match"  1 46.51 659 <> <> <> <> <> <>
  669 2 -15.009133 -2.481966 6.863702 141 L "A" 24 0.50000 0.50000 "LEU " " C  " "    " 6 0 1 808080  "C660"  1 ""  1 ""  0 0 0 669 669 1 0 0 1377 0 669 669 <> 0 1 <> "CCD match"  1 46.51 660 <> <> <> <> <> <>
  670 15 -15.040726 -2.815935 5.691481 141 L "A" 70 -0.50000 -0.50000 "LEU " " O  " "    " 8 0 1 FF2E2E  "O661"  1 ""  1 ""  0 0 0 670 670 1 0 0 1378 0 670 670 <> 0 1 <> "CCD match"  1 46.51 661 <> <> <> <> <> <>
  671 3 -12.958879 -3.359891 8.022193 141 L "A" 24 -0.12000 -0.12000 "LEU " " CB " "    " 6 0 1 808080  "C662"  1 ""  1 ""  0 0 0 671 671 1 0 0 1379 2 671 671 <> 0 1 <> "CCD match"  1 46.51 662 <> <> <> <> <> <>
  672 3 -11.496028 -3.124156 8.155181 141 L "A" 24 -0.06000 -0.06000 "LEU " " CG " "    " 6 0 1 808080  "C663"  1 ""  1 ""  0 0 0 672 672 1 0 0 1380 1 672 672 <> 0 1 <> "CCD match"  1 46.51 663 <> <> <> <> <> <>
  673 3 -10.768964 -4.227446 9.015793 141 L "A" 24 -0.18000 -0.18000 "LEU " " CD1" "    " 6 0 1 808080  "C664"  1 ""  1 ""  0 0 0 673 673 1 0 0 1381 3 673 673 <> 0 1 <> "CCD match"  1 46.51 664 <> <> <> <> <> <>
  674 3 -10.883399 -2.979439 6.753477 141 L "A" 24 -0.18000 -0.18000 "LEU " " CD2" "    " 6 0 1 808080  "C665"  1 ""  1 ""  0 0 0 674 674 1 0 0 1382 3 674 674 <> 0 1 <> "CCD match"  1 46.51 665 <> <> <> <> <> <>
  675 25 -16.080445 -2.317404 7.601862 142 L "A" 38 -0.50000 -0.50000 "LEU " " N  " "    " 7 0 1 2E2EFF  "N666"  1 ""  1 ""  0 0 0 675 675 1 0 0 1394 1 675 675 <> 0 1 <> "CCD match"  1 42.74 666 <> <> <> <> <> <>
  676 3 -17.475754 -2.461715 7.120305 142 L "A" 24 0.14000 0.14000 "LEU " " CA " "    " 6 0 1 808080  "C667"  1 ""  1 ""  0 0 0 676 676 1 0 0 1395 1 676 676 <> 0 1 <> "CCD match"  1 42.74 667 <> <> <> <> <> <>
  677 2 -17.883748 -1.328695 6.132524 142 L "A" 24 0.50000 0.50000 "LEU " " C  " "    " 6 0 1 808080  "C668"  1 ""  1 ""  0 0 0 677 677 1 0 0 1396 0 677 677 <> 0 1 <> "CCD match"  1 42.74 668 <> <> <> <> <> <>
  678 15 -18.557580 -1.581848 5.110647 142 L "A" 70 -0.50000 -0.50000 "LEU " " O  " "    " 8 0 1 FF2E2E  "O669"  1 ""  1 ""  0 0 0 678 678 1 0 0 1397 0 678 678 <> 0 1 <> "CCD match"  1 42.74 669 <> <> <> <> <> <>
  679 3 -18.451728 -2.641352 8.310834 142 L "A" 24 -0.12000 -0.12000 "LEU " " CB " "    " 6 0 1 808080  "C670"  1 ""  1 ""  0 0 0 679 679 1 0 0 1398 2 679 679 <> 0 1 <> "CCD match"  1 42.74 670 <> <> <> <> <> <>
  680 3 -18.518264 -4.101866 8.703435 142 L "A" 24 -0.06000 -0.06000 "LEU " " CG " "    " 6 0 1 808080  "C671"  1 ""  1 ""  0 0 0 680 680 1 0 0 1399 1 680 680 <> 0 1 <> "CCD match"  1 42.74 671 <> <> <> <> <> <>
  681 3 -18.949795 -4.304425 10.153970 142 L "A" 24 -0.18000 -0.18000 "LEU " " CD1" "    " 6 0 1 808080  "C672"  1 ""  1 ""  0 0 0 681 681 1 0 0 1400 3 681 681 <> 0 1 <> "CCD match"  1 42.74 672 <> <> <> <> <> <>
  682 3 -19.258570 -4.991590 7.687833 142 L "A" 24 -0.18000 -0.18000 "LEU " " CD2" "    " 6 0 1 808080  "C673"  1 ""  1 ""  0 0 0 682 682 1 0 0 1401 3 682 682 <> 0 1 <> "CCD match"  1 42.74 673 <> <> <> <> <> <>
  683 25 -17.426234 -0.073187 6.367711 143 A "A" 38 -0.50000 -0.50000 "ALA " " N  " "    " 7 0 1 2E2EFF  "N674"  1 ""  1 ""  0 0 0 683 683 1 0 0 1413 1 683 683 <> 0 1 <> "CCD match"  1 38.35 674 <> <> <> <> <> <>
  684 3 -17.675151 1.083927 5.526741 143 A "A" 24 0.14000 0.14000 "ALA " " CA " "    " 6 0 1 808080  "C675"  1 ""  1 ""  0 0 0 684 684 1 0 0 1414 1 684 684 <> 0 1 <> "CCD match"  1 38.35 675 <> <> <> <> <> <>
  685 2 -16.958005 1.047677 4.171477 143 A "A" 24 0.50000 0.50000 "ALA " " C  " "    " 6 0 1 808080  "C676"  1 ""  1 ""  0 0 0 685 685 1 0 0 1415 0 685 685 <> 0 1 <> "CCD match"  1 38.35 676 <> <> <> <> <> <>
  686 15 -17.579104 1.490358 3.175651 143 A "A" 70 -0.50000 -0.50000 "ALA " " O  " "    " 8 0 1 FF2E2E  "O677"  1 ""  1 ""  0 0 0 686 686 1 0 0 1416 0 686 686 <> 0 1 <> "CCD match"  1 38.35 677 <> <> <> <> <> <>
  687 3 -17.324071 2.365460 6.266445 143 A "A" 24 -0.18000 -0.18000 "ALA " " CB " "    " 6 0 1 808080  "C678"  1 ""  1 ""  0 0 0 687 687 1 0 0 1417 3 687 687 <> 0 1 <> "CCD match"  1 38.35 678 <> <> <> <> <> <>
  688 25 -15.719295 0.502757 4.118979 144 N "A" 38 -0.50000 -0.50000 "ASN " " N  " "    " 7 0 1 2E2EFF  "N679"  1 ""  1 ""  0 0 0 688 688 1 0 0 1423 1 688 688 <> 0 1 <> "CCD match"  1 35.88 679 <> <> <> <> <> <>
  689 3 -14.925676 0.139358 2.946743 144 N "A" 24 0.14000 0.14000 "ASN " " CA " "    " 6 0 1 808080  "C680"  1 ""  1 ""  0 0 0 689 689 1 0 0 1424 1 689 689 <> 0 1 <> "CCD match"  1 35.88 680 <> <> <> <> <> <>
  690 2 -15.732557 -0.513343 1.807543 144 N "A" 24 0.50000 0.50000 "ASN " " C  " "    " 6 0 1 808080  "C681"  1 ""  1 ""  0 0 0 690 690 1 0 0 1425 0 690 690 <> 0 1 <> "CCD match"  1 35.88 681 <> <> <> <> <> <>
  691 15 -15.427607 -0.322094 0.592106 144 N "A" 70 -0.50000 -0.50000 "ASN " " O  " "    " 8 0 1 FF2E2E  "O682"  1 ""  1 ""  0 0 0 691 691 1 0 0 1426 0 691 691 <> 0 1 <> "CCD match"  1 35.88 682 <> <> <> <> <> <>
  692 3 -13.855351 -0.854240 3.241005 144 N "A" 24 -0.12000 -0.12000 "ASN " " CB " "    " 6 0 1 808080  "C683"  1 ""  1 ""  0 0 0 692 692 1 0 0 1427 2 692 692 <> 0 1 <> "CCD match"  1 35.88 683 <> <> <> <> <> <>
  693 2 -12.597631 -0.343640 3.895763 144 N "A" 24 0.50000 0.50000 "ASN " " CG " "    " 6 0 1 808080  "C684"  1 "%UT"  13 "Flip"  0 0 0 693 693 1 0 0 1428 0 693 693 <> 0 1 <> "CCD match"  1 35.88 684 0.330790837963184 "Flip"  <> <> <> <>
  694 15 -12.497943 0.682057 4.540485 144 N "A" 70 -0.50000 -0.50000 "ASN " " OD1" "    " 8 0 1 FF2E2E  "O685"  1 ""  1 ""  0 0 0 694 694 1 0 0 1429 0 694 694 <> 0 1 <> "CCD match"  1 35.88 685 <> <> <> <> <> <>
  695 25 -11.512723 -1.157485 3.841451 144 N "A" 38 -0.76000 -0.76000 "ASN " " ND2" "    " 7 0 1 2E2EFF  "N686"  1 ""  1 ""  0 0 0 695 695 1 0 0 1430 2 695 695 <> 0 1 <> "CCD match"  1 35.88 686 <> <> <> <> <> <>
  696 25 -16.713158 -1.362483 2.117192 145 N "A" 38 -0.50000 -0.50000 "ASN " " N  " "    " 7 0 1 2E2EFF  "N687"  1 ""  1 ""  0 0 0 696 696 1 0 0 1437 1 696 696 <> 0 1 <> "CCD match"  1 35.42 687 <> <> <> <> <> <>
  697 3 -17.427134 -2.141401 1.135276 145 N "A" 24 0.14000 0.14000 "ASN " " CA " "    " 6 0 1 808080  "C688"  1 ""  1 ""  0 0 0 697 697 1 0 0 1438 1 697 697 <> 0 1 <> "CCD match"  1 35.42 688 <> <> <> <> <> <>
  698 2 -18.432843 -1.261472 0.423078 145 N "A" 24 0.50000 0.50000 "ASN " " C  " "    " 6 0 1 808080  "C689"  1 ""  1 ""  0 0 0 698 698 1 0 0 1439 0 698 698 <> 0 1 <> "CCD match"  1 35.42 689 <> <> <> <> <> <>
  699 15 -18.705281 -1.534916 -0.748130 145 N "A" 70 -0.50000 -0.50000 "ASN " " O  " "    " 8 0 1 FF2E2E  "O690"  1 ""  1 ""  0 0 0 699 699 1 0 0 1440 0 699 699 <> 0 1 <> "CCD match"  1 35.42 690 <> <> <> <> <> <>
  700 3 -18.117137 -3.340806 1.758391 145 N "A" 24 -0.12000 -0.12000 "ASN " " CB " "    " 6 0 1 808080  "C691"  1 ""  1 ""  0 0 0 700 700 1 0 0 1441 2 700 700 <> 0 1 <> "CCD match"  1 35.42 691 <> <> <> <> <> <>
  701 2 -17.149358 -4.167968 2.558043 145 N "A" 24 0.50000 0.50000 "ASN " " CG " "    " 6 0 1 808080  "C692"  1 "%UT"  13 "Flip"  0 0 0 701 701 1 0 0 1442 0 701 701 <> 0 1 <> "CCD match"  1 35.42 692 <> "Flip"  <> <> <> <>
  702 15 -16.134639 -4.603702 2.143057 145 N "A" 70 -0.50000 -0.50000 "ASN " " OD1" "    " 8 0 1 FF2E2E  "O693"  1 ""  1 ""  0 0 0 702 702 1 0 0 1443 0 702 702 <> 0 1 <> "CCD match"  1 35.42 693 <> <> <> <> <> <>
  703 25 -17.229104 -4.117347 3.860066 145 N "A" 38 -0.76000 -0.76000 "ASN " " ND2" "    " 7 0 1 2E2EFF  "N694"  1 ""  1 ""  0 0 0 703 703 1 0 0 1444 2 703 703 <> 0 1 <> "CCD match"  1 35.42 694 <> <> <> <> <> <>
  704 25 -18.968207 -0.216736 1.082444 146 G "A" 38 -0.50000 -0.50000 "GLY " " N  " "    " 7 0 1 2E2EFF  "N695"  1 ""  1 ""  0 0 0 704 704 1 0 0 1451 1 704 704 <> 0 1 <> "CCD match"  1 31.19 695 <> <> <> <> <> <>
  705 3 -19.814091 0.837657 0.566299 146 G "A" 24 0.08000 0.08000 "GLY " " CA " "    " 6 0 1 808080  "C696"  1 ""  1 ""  0 0 0 705 705 1 0 0 1452 2 705 705 <> 0 1 <> "CCD match"  1 31.19 696 <> <> <> <> <> <>
  706 2 -19.131642 1.673402 -0.453211 146 G "A" 24 0.50000 0.50000 "GLY " " C  " "    " 6 0 1 808080  "C697"  1 ""  1 ""  0 0 0 706 706 1 0 0 1453 0 706 706 <> 0 1 <> "CCD match"  1 31.19 697 <> <> <> <> <> <>
  707 15 -19.667151 1.778560 -1.583139 146 G "A" 70 -0.50000 -0.50000 "GLY " " O  " "    " 8 0 1 FF2E2E  "O698"  1 ""  1 ""  0 0 0 707 707 1 0 0 1454 0 707 707 <> 0 1 <> "CCD match"  1 31.19 698 <> <> <> <> <> <>
  708 25 -17.996587 2.245393 -0.198571 147 F "A" 38 -0.50000 -0.50000 "PHE " " N  " "    " 7 0 1 2E2EFF  "N699"  1 ""  1 ""  0 0 0 708 708 1 0 0 1458 1 708 708 <> 0 1 <> "CCD match"  1 30.57 699 <> <> <> <> <> <>
  709 3 -17.208142 3.021200 -1.219229 147 F "A" 24 0.14000 0.14000 "PHE " " CA " "    " 6 0 1 808080  "C700"  1 ""  1 ""  0 0 0 709 709 1 0 0 1459 1 709 709 <> 0 1 <> "CCD match"  1 30.57 700 <> <> <> <> <> <>
  710 2 -16.767510 1.999223 -2.301065 147 F "A" 24 0.50000 0.50000 "PHE " " C  " "    " 6 0 1 808080  "C701"  1 ""  1 ""  0 0 0 710 710 1 0 0 1460 0 710 710 <> 0 1 <> "CCD match"  1 30.57 701 <> <> <> <> <> <>
  711 15 -16.921698 2.335025 -3.497670 147 F "A" 70 -0.50000 -0.50000 "PHE " " O  " "    " 8 0 1 FF2E2E  "O702"  1 ""  1 ""  0 0 0 711 711 1 0 0 1461 0 711 711 <> 0 1 <> "CCD match"  1 30.57 702 <> <> <> <> <> <>
  712 3 -16.014312 3.808009 -0.552331 147 F "A" 24 -0.00500 -0.00500 "PHE " " CB " "    " 6 0 1 808080  "C703"  1 ""  1 ""  0 0 0 712 712 1 0 0 1462 2 712 712 <> 0 1 <> "CCD match"  1 30.57 703 <> <> <> <> <> <>
  713 2 -16.427161 4.794485 0.550216 147 F "A" 24 -0.11500 -0.11500 "PHE " " CG " "    " 6 0 1 808080  "C704"  1 ""  1 ""  0 0 0 713 713 1 0 0 1463 0 713 713 <> 0 1 <> "CCD match"  1 30.57 704 <> <> <> <> <> <>
  714 2 -16.869467 6.127936 0.297176 147 F "A" 24 -0.11500 -0.11500 "PHE " " CD1" "    " 6 0 1 808080  "C705"  1 ""  1 ""  0 0 0 714 714 1 0 0 1464 1 714 714 <> 0 1 <> "CCD match"  1 30.57 705 <> <> <> <> <> <>
  715 2 -16.579957 4.296965 1.819582 147 F "A" 24 -0.11500 -0.11500 "PHE " " CD2" "    " 6 0 1 808080  "C706"  1 ""  1 ""  0 0 0 715 715 1 0 0 1465 1 715 715 <> 0 1 <> "CCD match"  1 30.57 706 <> <> <> <> <> <>
  716 2 -17.217252 7.053931 1.309247 147 F "A" 24 -0.11500 -0.11500 "PHE " " CE1" "    " 6 0 1 808080  "C707"  1 ""  1 ""  0 0 0 716 716 1 0 0 1466 1 716 716 <> 0 1 <> "CCD match"  1 30.57 707 <> <> <> <> <> <>
  717 2 -17.095322 5.110125 2.773985 147 F "A" 24 -0.11500 -0.11500 "PHE " " CE2" "    " 6 0 1 808080  "C708"  1 ""  1 ""  0 0 0 717 717 1 0 0 1467 1 717 717 <> 0 1 <> "CCD match"  1 30.57 708 <> <> <> <> <> <>
  718 2 -17.220446 6.540998 2.582209 147 F "A" 24 -0.11500 -0.11500 "PHE " " CZ " "    " 6 0 1 808080  "C709"  1 ""  1 ""  0 0 0 718 718 1 0 0 1468 1 718 718 <> 0 1 <> "CCD match"  1 30.57 709 <> <> <> <> <> <>
  719 25 -16.336728 0.829897 -1.947435 148 A "A" 38 -0.50000 -0.50000 "ALA " " N  " "    " 7 0 1 2E2EFF  "N710"  1 ""  1 ""  0 0 0 719 719 1 0 0 1478 1 719 719 <> 0 1 <> "CCD match"  1 29.32 710 <> <> <> <> <> <>
  720 3 -15.859850 -0.127676 -2.882451 148 A "A" 24 0.14000 0.14000 "ALA " " CA " "    " 6 0 1 808080  "C711"  1 ""  1 ""  0 0 0 720 720 1 0 0 1479 1 720 720 <> 0 1 <> "CCD match"  1 29.32 711 <> <> <> <> <> <>
  721 2 -16.877066 -0.559724 -3.961994 148 A "A" 24 0.50000 0.50000 "ALA " " C  " "    " 6 0 1 808080  "C712"  1 ""  1 ""  0 0 0 721 721 1 0 0 1480 0 721 721 <> 0 1 <> "CCD match"  1 29.32 712 <> <> <> <> <> <>
  722 15 -16.529433 -0.474793 -5.134379 148 A "A" 70 -0.50000 -0.50000 "ALA " " O  " "    " 8 0 1 FF2E2E  "O713"  1 ""  1 ""  0 0 0 722 722 1 0 0 1481 0 722 722 <> 0 1 <> "CCD match"  1 29.32 713 <> <> <> <> <> <>
  723 3 -15.289624 -1.383610 -2.174142 148 A "A" 24 -0.18000 -0.18000 "ALA " " CB " "    " 6 0 1 808080  "C714"  1 ""  1 ""  0 0 0 723 723 1 0 0 1482 3 723 723 <> 0 1 <> "CCD match"  1 29.32 714 <> <> <> <> <> <>
  724 25 -18.085664 -0.926077 -3.571624 149 I "A" 38 -0.50000 -0.50000 "ILE " " N  " "    " 7 0 1 2E2EFF  "N715"  1 ""  1 ""  0 0 0 724 724 1 0 0 1488 1 724 724 <> 0 1 <> "CCD match"  1 28.36 715 <> <> <> <> <> <>
  725 3 -19.162982 -1.361499 -4.515503 149 I "A" 24 0.14000 0.14000 "ILE " " CA " "    " 6 0 1 808080  "C716"  1 ""  1 ""  0 0 0 725 725 1 0 0 1489 1 725 725 <> 0 1 <> "CCD match"  1 28.36 716 <> <> <> <> <> <>
  726 2 -19.617043 -0.230759 -5.471496 149 I "A" 24 0.50000 0.50000 "ILE " " C  " "    " 6 0 1 808080  "C717"  1 ""  1 ""  0 0 0 726 726 1 0 0 1490 0 726 726 <> 0 1 <> "CCD match"  1 28.36 717 <> <> <> <> <> <>
  727 15 -19.834210 -0.582787 -6.610230 149 I "A" 70 -0.50000 -0.50000 "ILE " " O  " "    " 8 0 1 FF2E2E  "O718"  1 ""  1 ""  0 0 0 727 727 1 0 0 1491 0 727 727 <> 0 1 <> "CCD match"  1 28.36 718 <> <> <> <> <> <>
  728 3 -20.347474 -2.042202 -3.817821 149 I "A" 24 -0.06000 -0.06000 "ILE " " CB " "    " 6 0 1 808080  "C719"  1 ""  1 ""  0 0 0 728 728 1 0 0 1492 1 728 728 <> 0 1 <> "CCD match"  1 28.36 719 <> <> <> <> <> <>
  729 3 -21.232877 -2.915541 -4.763424 149 I "A" 24 -0.12000 -0.12000 "ILE " " CG1" "    " 6 0 1 808080  "C720"  1 ""  1 ""  0 0 0 729 729 1 0 0 1493 2 729 729 <> 0 1 <> "CCD match"  1 28.36 720 <> <> <> <> <> <>
  730 3 -21.170293 -1.092548 -2.924058 149 I "A" 24 -0.18000 -0.18000 "ILE " " CG2" "    " 6 0 1 808080  "C721"  1 ""  1 ""  0 0 0 730 730 1 0 0 1494 3 730 730 <> 0 1 <> "CCD match"  1 28.36 721 <> <> <> <> <> <>
  731 3 -22.421958 -3.540315 -4.079452 149 I "A" 24 -0.18000 -0.18000 "ILE " " CD1" "    " 6 0 1 808080  "C722"  1 ""  1 ""  0 0 0 731 731 1 0 0 1495 3 731 731 <> 0 1 <> "CCD match"  1 28.36 722 <> <> <> <> <> <>
  732 25 -19.697085 1.017683 -5.023834 150 S "A" 38 -0.50000 -0.50000 "SER " " N  " "    " 7 0 1 2E2EFF  "N723"  1 ""  1 ""  0 0 0 732 732 1 0 0 1507 1 732 732 <> 0 1 <> "CCD match"  1 26.38 723 <> <> <> <> <> <>
  733 3 -20.222859 2.097066 -5.811490 150 S "A" 24 0.14000 0.14000 "SER " " CA " "    " 6 0 1 808080  "C724"  1 ""  1 ""  0 0 0 733 733 1 0 0 1508 1 733 733 <> 0 1 <> "CCD match"  1 26.38 724 <> <> <> <> <> <>
  734 2 -19.215363 2.458848 -6.885342 150 S "A" 24 0.50000 0.50000 "SER " " C  " "    " 6 0 1 808080  "C725"  1 ""  1 ""  0 0 0 734 734 1 0 0 1509 0 734 734 <> 0 1 <> "CCD match"  1 26.38 725 <> <> <> <> <> <>
  735 15 -19.628686 2.541741 -8.044305 150 S "A" 70 -0.50000 -0.50000 "SER " " O  " "    " 8 0 1 FF2E2E  "O726"  1 ""  1 ""  0 0 0 735 735 1 0 0 1510 0 735 735 <> 0 1 <> "CCD match"  1 26.38 726 <> <> <> <> <> <>
  736 3 -20.495278 3.219649 -4.794826 150 S "A" 24 0.14500 0.14500 "SER " " CB " "    " 6 0 1 808080  "C727"  1 ""  1 ""  0 0 0 736 736 1 0 0 1511 2 736 736 <> 0 1 <> "CCD match"  1 26.38 727 <> <> <> <> <> <>
  737 16 -19.355883 3.660265 -4.178611 150 S "A" 70 -0.68300 -0.68300 "SER " " OG " "    " 8 0 1 FF2E2E  "O728"  1 "%UT"  13 ""  0 0 0 737 737 1 0 0 1512 1 737 737 <> 0 1 <> "CCD match"  1 26.38 728 <> <> <> <> <> <>
  738 25 -17.908608 2.506372 -6.546904 151 A "A" 38 -0.50000 -0.50000 "ALA " " N  " "    " 7 0 1 2E2EFF  "N729"  1 ""  1 ""  0 0 0 738 738 1 0 0 1518 1 738 738 <> 0 1 <> "CCD match"  1 25.27 729 <> <> <> <> <> <>
  739 3 -16.725545 2.646192 -7.407183 151 A "A" 24 0.14000 0.14000 "ALA " " CA " "    " 6 0 1 808080  "C730"  1 ""  1 ""  0 0 0 739 739 1 0 0 1519 1 739 739 <> 0 1 <> "CCD match"  1 25.27 730 <> <> <> <> <> <>
  740 2 -16.590985 1.517540 -8.403884 151 A "A" 24 0.50000 0.50000 "ALA " " C  " "    " 6 0 1 808080  "C731"  1 ""  1 ""  0 0 0 740 740 1 0 0 1520 0 740 740 <> 0 1 <> "CCD match"  1 25.27 731 <> <> <> <> <> <>
  741 15 -16.238471 1.696020 -9.579474 151 A "A" 70 -0.50000 -0.50000 "ALA " " O  " "    " 8 0 1 FF2E2E  "O732"  1 ""  1 ""  0 0 0 741 741 1 0 0 1521 0 741 741 <> 0 1 <> "CCD match"  1 25.27 732 <> <> <> <> <> <>
  742 3 -15.535347 2.715383 -6.455490 151 A "A" 24 -0.18000 -0.18000 "ALA " " CB " "    " 6 0 1 808080  "C733"  1 ""  1 ""  0 0 0 742 742 1 0 0 1522 3 742 742 <> 0 1 <> "CCD match"  1 25.27 733 <> <> <> <> <> <>
  743 25 -16.801968 0.274078 -7.885713 152 A "A" 38 -0.50000 -0.50000 "ALA " " N  " "    " 7 0 1 2E2EFF  "N734"  1 ""  1 ""  0 0 0 743 743 1 0 0 1528 1 743 743 <> 0 1 <> "CCD match"  1 24.99 734 <> <> <> <> <> <>
  744 3 -16.588896 -0.939933 -8.694398 152 A "A" 24 0.14000 0.14000 "ALA " " CA " "    " 6 0 1 808080  "C735"  1 ""  1 ""  0 0 0 744 744 1 0 0 1529 1 744 744 <> 0 1 <> "CCD match"  1 24.99 735 <> <> <> <> <> <>
  745 2 -17.528355 -0.971635 -9.905679 152 A "A" 24 0.50000 0.50000 "ALA " " C  " "    " 6 0 1 808080  "C736"  1 ""  1 ""  0 0 0 745 745 1 0 0 1530 0 745 745 <> 0 1 <> "CCD match"  1 24.99 736 <> <> <> <> <> <>
  746 15 -17.126157 -1.210009 -11.054021 152 A "A" 70 -0.50000 -0.50000 "ALA " " O  " "    " 8 0 1 FF2E2E  "O737"  1 ""  1 ""  0 0 0 746 746 1 0 0 1531 0 746 746 <> 0 1 <> "CCD match"  1 24.99 737 <> <> <> <> <> <>
  747 3 -16.967435 -2.164100 -7.833565 152 A "A" 24 -0.18000 -0.18000 "ALA " " CB " "    " 6 0 1 808080  "C738"  1 ""  1 ""  0 0 0 747 747 1 0 0 1532 3 747 747 <> 0 1 <> "CCD match"  1 24.99 738 <> <> <> <> <> <>
  748 25 -18.805236 -0.812996 -9.607528 153 L "A" 38 -0.50000 -0.50000 "LEU " " N  " "    " 7 0 1 2E2EFF  "N739"  1 ""  1 ""  0 0 0 748 748 1 0 0 1538 1 748 748 <> 0 1 <> "CCD match"  1 24.34 739 <> <> <> <> <> <>
  749 3 -19.820449 -0.802543 -10.643238 153 L "A" 24 0.14000 0.14000 "LEU " " CA " "    " 6 0 1 808080  "C740"  1 ""  1 ""  0 0 0 749 749 1 0 0 1539 1 749 749 <> 0 1 <> "CCD match"  1 24.34 740 <> <> <> <> <> <>
  750 2 -19.805981 0.412763 -11.484617 153 L "A" 24 0.50000 0.50000 "LEU " " C  " "    " 6 0 1 808080  "C741"  1 ""  1 ""  0 0 0 750 750 1 0 0 1540 0 750 750 <> 0 1 <> "CCD match"  1 24.34 741 <> <> <> <> <> <>
  751 15 -20.206973 0.283106 -12.620586 153 L "A" 70 -0.50000 -0.50000 "LEU " " O  " "    " 8 0 1 FF2E2E  "O742"  1 ""  1 ""  0 0 0 751 751 1 0 0 1541 0 751 751 <> 0 1 <> "CCD match"  1 24.34 742 <> <> <> <> <> <>
  752 3 -21.181191 -1.109321 -10.025890 153 L "A" 24 -0.12000 -0.12000 "LEU " " CB " "    " 6 0 1 808080  "C743"  1 ""  1 ""  0 0 0 752 752 1 0 0 1542 2 752 752 <> 0 1 <> "CCD match"  1 24.34 743 <> <> <> <> <> <>
  753 3 -21.282840 -2.331627 -9.010060 153 L "A" 24 -0.06000 -0.06000 "LEU " " CG " "    " 6 0 1 808080  "C744"  1 ""  1 ""  0 0 0 753 753 1 0 0 1543 1 753 753 <> 0 1 <> "CCD match"  1 24.34 744 <> <> <> <> <> <>
  754 3 -22.635878 -2.405235 -8.350871 153 L "A" 24 -0.18000 -0.18000 "LEU " " CD1" "    " 6 0 1 808080  "C745"  1 ""  1 ""  0 0 0 754 754 1 0 0 1544 3 754 754 <> 0 1 <> "CCD match"  1 24.34 745 <> <> <> <> <> <>
  755 3 -21.000775 -3.588482 -9.755065 153 L "A" 24 -0.18000 -0.18000 "LEU " " CD2" "    " 6 0 1 808080  "C746"  1 ""  1 ""  0 0 0 755 755 1 0 0 1545 3 755 755 <> 0 1 <> "CCD match"  1 24.34 746 <> <> <> <> <> <>
  756 25 -19.280045 1.485361 -10.943798 154 L "A" 38 -0.50000 -0.50000 "LEU " " N  " "    " 7 0 1 2E2EFF  "N747"  1 ""  1 ""  0 0 0 756 756 1 0 0 1557 1 756 756 <> 0 1 <> "CCD match"  1 25.51 747 <> <> <> <> <> <>
  757 3 -19.038356 2.726862 -11.721136 154 L "A" 24 0.14000 0.14000 "LEU " " CA " "    " 6 0 1 808080  "C748"  1 ""  1 ""  0 0 0 757 757 1 0 0 1558 1 757 757 <> 0 1 <> "CCD match"  1 25.51 748 <> <> <> <> <> <>
  758 2 -17.986352 2.538648 -12.749011 154 L "A" 24 0.50000 0.50000 "LEU " " C  " "    " 6 0 1 808080  "C749"  1 ""  1 ""  0 0 0 758 758 1 0 0 1559 0 758 758 <> 0 1 <> "CCD match"  1 25.51 749 <> <> <> <> <> <>
  759 15 -18.251818 2.691869 -13.940382 154 L "A" 70 -0.50000 -0.50000 "LEU " " O  " "    " 8 0 1 FF2E2E  "O750"  1 ""  1 ""  0 0 0 759 759 1 0 0 1560 0 759 759 <> 0 1 <> "CCD match"  1 25.51 750 <> <> <> <> <> <>
  760 3 -18.753306 3.937279 -10.753645 154 L "A" 24 -0.12000 -0.12000 "LEU " " CB " "    " 6 0 1 808080  "C751"  1 ""  1 ""  0 0 0 760 760 1 0 0 1561 2 760 760 <> 0 1 <> "CCD match"  1 25.51 751 <> <> <> <> <> <>
  761 3 -18.788623 5.300229 -11.401635 154 L "A" 24 -0.06000 -0.06000 "LEU " " CG " "    " 6 0 1 808080  "C752"  1 ""  1 ""  0 0 0 761 761 1 0 0 1562 1 761 761 <> 0 1 <> "CCD match"  1 25.51 752 <> <> <> <> <> <>
  762 3 -20.246159 5.684250 -11.846277 154 L "A" 24 -0.18000 -0.18000 "LEU " " CD1" "    " 6 0 1 808080  "C753"  1 ""  1 ""  0 0 0 762 762 1 0 0 1563 3 762 762 <> 0 1 <> "CCD match"  1 25.51 753 <> <> <> <> <> <>
  763 3 -18.204068 6.324063 -10.470116 154 L "A" 24 -0.18000 -0.18000 "LEU " " CD2" "    " 6 0 1 808080  "C754"  1 ""  1 ""  0 0 0 763 763 1 0 0 1564 3 763 763 <> 0 1 <> "CCD match"  1 25.51 754 <> <> <> <> <> <>
  764 25 -16.866408 2.036150 -12.340499 155 M "A" 38 -0.50000 -0.50000 "MET " " N  " "    " 7 0 1 2E2EFF  "N755"  1 ""  1 ""  0 0 0 764 764 1 0 0 1576 1 764 764 <> 0 1 <> "CCD match"  1 24.71 755 <> <> <> <> <> <>
  765 3 -15.868562 1.563788 -13.301183 155 M "A" 24 0.14000 0.14000 "MET " " CA " "    " 6 0 1 808080  "C756"  1 ""  1 ""  0 0 0 765 765 1 0 0 1577 1 765 765 <> 0 1 <> "CCD match"  1 24.71 756 <> <> <> <> <> <>
  766 2 -16.410500 0.454323 -14.313845 155 M "A" 24 0.50000 0.50000 "MET " " C  " "    " 6 0 1 808080  "C757"  1 ""  1 ""  0 0 0 766 766 1 0 0 1578 0 766 766 <> 0 1 <> "CCD match"  1 24.71 757 <> <> <> <> <> <>
  767 15 -16.335606 0.680559 -15.542022 155 M "A" 70 -0.50000 -0.50000 "MET " " O  " "    " 8 0 1 FF2E2E  "O758"  1 ""  1 ""  0 0 0 767 767 1 0 0 1579 0 767 767 <> 0 1 <> "CCD match"  1 24.71 758 <> <> <> <> <> <>
  768 3 -14.647378 1.060358 -12.696809 155 M "A" 24 -0.12000 -0.12000 "MET " " CB " "    " 6 0 1 808080  "C759"  1 ""  1 ""  0 0 0 768 768 1 0 0 1580 2 768 768 <> 0 1 <> "CCD match"  1 24.71 759 <> <> <> <> <> <>
  769 3 -13.692441 2.011502 -11.891639 155 M "A" 24 0.00020 0.00020 "MET " " CG " "    " 6 0 1 808080  "C760"  1 ""  1 ""  0 0 0 769 769 1 0 0 1581 2 769 769 <> 0 1 <> "CCD match"  1 24.71 760 <> <> <> <> <> <>
  770 49 -12.141642 1.347077 -11.419497 155 M "A" 143 -0.24040 -0.24040 "MET " " SD " "    " 16 0 1 FFFF6B  "S761"  1 ""  1 ""  0 0 0 770 770 1 0 0 1582 0 770 770 <> 0 1 <> "CCD match"  1 24.71 761 <> <> <> <> <> <>
  771 3 -12.458425 0.987020 -9.739623 155 M "A" 24 -0.05980 -0.05980 "MET " " CE " "    " 6 0 1 808080  "C762"  1 ""  1 ""  0 0 0 771 771 1 0 0 1583 3 771 771 <> 0 1 <> "CCD match"  1 24.71 762 <> <> <> <> <> <>
  772 25 -17.009438 -0.686797 -13.787628 156 A "A" 38 -0.50000 -0.50000 "ALA " " N  " "    " 7 0 1 2E2EFF  "N763"  1 ""  1 ""  0 0 0 772 772 1 0 0 1593 1 772 772 <> 0 1 <> "CCD match"  1 23.92 763 <> <> <> <> <> <>
  773 3 -17.683226 -1.759466 -14.603287 156 A "A" 24 0.14000 0.14000 "ALA " " CA " "    " 6 0 1 808080  "C764"  1 ""  1 ""  0 0 0 773 773 1 0 0 1594 1 773 773 <> 0 1 <> "CCD match"  1 23.92 764 <> <> <> <> <> <>
  774 2 -18.877866 -1.345011 -15.493418 156 A "A" 24 0.50000 0.50000 "ALA " " C  " "    " 6 0 1 808080  "C765"  1 ""  1 ""  0 0 0 774 774 1 0 0 1595 0 774 774 <> 0 1 <> "CCD match"  1 23.92 765 <> <> <> <> <> <>
  775 15 -19.282656 -2.183964 -16.346424 156 A "A" 70 -0.50000 -0.50000 "ALA " " O  " "    " 8 0 1 FF2E2E  "O766"  1 ""  1 ""  0 0 0 775 775 1 0 0 1596 0 775 775 <> 0 1 <> "CCD match"  1 23.92 766 <> <> <> <> <> <>
  776 3 -17.914054 -2.995467 -13.775757 156 A "A" 24 -0.18000 -0.18000 "ALA " " CB " "    " 6 0 1 808080  "C767"  1 ""  1 ""  0 0 0 776 776 1 0 0 1597 3 776 776 <> 0 1 <> "CCD match"  1 23.92 767 <> <> <> <> <> <>
  777 25 -19.395791 -0.153487 -15.371589 157 C "A" 38 -0.50000 -0.50000 "CYS " " N  " "    " 7 0 1 2E2EFF  "N768"  0 ""  1 ""  0 0 0 777 777 1 0 0 1603 1 777 777 <> 0 1 <> "CCD match"  1 25.98 768 <> <> <> <> <> <>
  778 3 -20.470957 0.357876 -16.318998 157 C "A" 24 0.14000 0.14000 "CYS " " CA " "    " 6 0 1 808080  "C769"  0 ""  1 ""  0 0 0 778 778 1 0 0 1604 1 778 778 <> 0 1 <> "CCD match"  1 25.98 769 <> <> <> <> <> <>
  779 2 -19.982960 1.435643 -17.319358 157 C "A" 24 0.50000 0.50000 "CYS " " C  " "    " 6 0 1 808080  "C770"  0 ""  1 ""  0 0 0 779 779 1 0 0 1605 0 779 779 <> 0 1 <> "CCD match"  1 25.98 770 <> <> <> <> <> <>
  780 15 -20.745518 1.976348 -18.109935 157 C "A" 70 -0.50000 -0.50000 "CYS " " O  " "    " 8 0 1 FF2E2E  "O771"  0 ""  1 ""  0 0 0 780 780 1 0 0 1606 0 780 780 <> 0 1 <> "CCD match"  1 25.98 771 <> <> <> <> <> <>
  781 3 -21.755742 0.908381 -15.551373 157 C "A" 24 0.02000 0.02000 "CYS " " CB " "    " 6 0 1 808080  "C772"  0 ""  1 ""  0 0 0 781 781 1 0 0 1607 2 781 781 <> 0 1 <> "CCD match"  1 25.98 772 <> <> <> <> <> <>
  782 49 -22.693372 -0.649653 -15.038000 157 C "A" 143 -0.33500 -0.33500 "CYS " " SG " "    " 16 0 1 FFFF6B  "S773"  0 "%UT"  13 ""  0 0 0 782 782 1 0 0 1608 1 782 782 <> 0 1 <> "CCD match"  1 25.98 773 <> <> <> <> <> <>
  783 25 -18.712661 1.929059 -17.125896 158 S "A" 38 -0.50000 -0.50000 "SER " " N  " "    " 7 0 1 2E2EFF  "N774"  1 ""  1 ""  0 0 0 783 783 1 0 0 1614 1 783 783 <> 0 1 <> "CCD match"  1 26.33 774 <> <> <> <> <> <>
  784 3 -18.021991 2.994447 -17.850213 158 S "A" 24 0.14000 0.14000 "SER " " CA " "    " 6 0 1 808080  "C775"  1 ""  1 ""  0 0 0 784 784 1 0 0 1615 1 784 784 <> 0 1 <> "CCD match"  1 26.33 775 <> <> <> <> <> <>
  785 2 -18.215939 2.913229 -19.372407 158 S "A" 24 0.50000 0.50000 "SER " " C  " "    " 6 0 1 808080  "C776"  1 ""  1 ""  0 0 0 785 785 1 0 0 1616 0 785 785 <> 0 1 <> "CCD match"  1 26.33 776 <> <> <> <> <> <>
  786 15 -18.894767 3.803046 -19.865865 158 S "A" 70 -0.50000 -0.50000 "SER " " O  " "    " 8 0 1 FF2E2E  "O777"  1 ""  1 ""  0 0 0 786 786 1 0 0 1617 0 786 786 <> 0 1 <> "CCD match"  1 26.33 777 <> <> <> <> <> <>
  787 3 -16.562625 3.102210 -17.428012 158 S "A" 24 0.14500 0.14500 "SER " " CB " "    " 6 0 1 808080  "C778"  1 ""  1 ""  0 0 0 787 787 1 0 0 1618 2 787 787 <> 0 1 <> "CCD match"  1 26.33 778 <> <> <> <> <> <>
  788 16 -15.703581 2.124739 -17.882818 158 S "A" 70 -0.68300 -0.68300 "SER " " OG " "    " 8 0 1 FF2E2E  "O779"  1 "%UT"  13 ""  0 0 0 788 788 1 0 0 1619 1 788 788 <> 0 1 <> "CCD match"  1 26.33 779 <> <> <> <> <> <>
  789 25 -17.887007 1.749641 -19.950159 159 L "A" 38 -0.50000 -0.50000 "LEU " " N  " "    " 7 0 1 2E2EFF  "N780"  1 ""  1 ""  0 0 0 789 789 1 0 0 1625 1 789 789 <> 0 1 <> "CCD match"  1 24.12 780 <> <> <> <> <> <>
  790 3 -17.891207 1.530065 -21.376785 159 L "A" 24 0.14000 0.14000 "LEU " " CA " "    " 6 0 1 808080  "C781"  1 ""  1 ""  0 0 0 790 790 1 0 0 1626 1 790 790 <> 0 1 <> "CCD match"  1 24.12 781 <> <> <> <> <> <>
  791 2 -19.365725 1.440799 -21.810441 159 L "A" 24 0.50000 0.50000 "LEU " " C  " "    " 6 0 1 808080  "C782"  1 ""  1 ""  0 0 0 791 791 1 0 0 1627 0 791 791 <> 0 1 <> "CCD match"  1 24.12 782 <> <> <> <> <> <>
  792 15 -19.728808 1.820379 -22.956563 159 L "A" 70 -0.50000 -0.50000 "LEU " " O  " "    " 8 0 1 FF2E2E  "O783"  1 ""  1 ""  0 0 0 792 792 1 0 0 1628 0 792 792 <> 0 1 <> "CCD match"  1 24.12 783 <> <> <> <> <> <>
  793 3 -17.129174 0.233914 -21.819517 159 L "A" 24 -0.12000 -0.12000 "LEU " " CB " "    " 6 0 1 808080  "C784"  1 ""  1 ""  0 0 0 793 793 1 0 0 1629 2 793 793 <> 0 1 <> "CCD match"  1 24.12 784 <> <> <> <> <> <>
  794 3 -16.894490 0.077468 -23.292518 159 L "A" 24 -0.06000 -0.06000 "LEU " " CG " "    " 6 0 1 808080  "C785"  1 ""  1 ""  0 0 0 794 794 1 0 0 1630 1 794 794 <> 0 1 <> "CCD match"  1 24.12 785 <> <> <> <> <> <>
  795 3 -16.374715 1.313055 -24.068407 159 L "A" 24 -0.18000 -0.18000 "LEU " " CD1" "    " 6 0 1 808080  "C786"  1 ""  1 ""  0 0 0 795 795 1 0 0 1631 3 795 795 <> 0 1 <> "CCD match"  1 24.12 786 <> <> <> <> <> <>
  796 3 -15.922992 -1.130769 -23.438720 159 L "A" 24 -0.18000 -0.18000 "LEU " " CD2" "    " 6 0 1 808080  "C787"  1 ""  1 ""  0 0 0 796 796 1 0 0 1632 3 796 796 <> 0 1 <> "CCD match"  1 24.12 787 <> <> <> <> <> <>
  797 25 -20.288245 0.915699 -20.897979 160 Q "A" 38 -0.50000 -0.50000 "GLN " " N  " "    " 7 0 1 2E2EFF  "N788"  1 ""  1 ""  0 0 0 797 797 1 0 0 1644 1 797 797 <> 0 1 <> "CCD match"  1 24.83 788 <> <> <> <> <> <>
  798 3 -21.682423 0.656859 -21.284843 160 Q "A" 24 0.14000 0.14000 "GLN " " CA " "    " 6 0 1 808080  "C789"  1 ""  1 ""  0 0 0 798 798 1 0 0 1645 1 798 798 <> 0 1 <> "CCD match"  1 24.83 789 <> <> <> <> <> <>
  799 2 -22.608090 1.874762 -21.320819 160 Q "A" 24 0.50000 0.50000 "GLN " " C  " "    " 6 0 1 808080  "C790"  1 ""  1 ""  0 0 0 799 799 1 0 0 1646 0 799 799 <> 0 1 <> "CCD match"  1 24.83 790 <> <> <> <> <> <>
  800 15 -23.471722 1.985895 -22.215845 160 Q "A" 70 -0.50000 -0.50000 "GLN " " O  " "    " 8 0 1 FF2E2E  "O791"  1 ""  1 ""  0 0 0 800 800 1 0 0 1647 0 800 800 <> 0 1 <> "CCD match"  1 24.83 791 <> <> <> <> <> <>
  801 3 -22.329951 -0.458590 -20.461139 160 Q "A" 24 -0.12000 -0.12000 "GLN " " CB " "    " 6 0 1 808080  "C792"  1 ""  1 ""  0 0 0 801 801 1 0 0 1648 2 801 801 <> 0 1 <> "CCD match"  1 24.83 792 <> <> <> <> <> <>
  802 3 -21.525948 -1.769859 -20.495408 160 Q "A" 24 -0.12000 -0.12000 "GLN " " CG " "    " 6 0 1 808080  "C793"  1 ""  1 ""  0 0 0 802 802 1 0 0 1649 2 802 802 <> 0 1 <> "CCD match"  1 24.83 793 <> <> <> <> <> <>
  803 2 -20.362426 -1.999272 -19.495445 160 Q "A" 24 0.50000 0.50000 "GLN " " CD " "    " 6 0 1 808080  "C794"  1 "%UT"  13 ""  0 0 0 803 803 1 0 0 1650 0 803 803 <> 0 1 <> "CCD match"  1 24.83 794 89.7949916663307 "No Flip"  <> <> <> <>
  804 15 -19.652268 -1.044011 -19.147104 160 Q "A" 70 -0.50000 -0.50000 "GLN " " OE1" "    " 8 0 1 FF2E2E  "O795"  1 ""  1 ""  0 0 0 804 804 1 0 0 1651 0 804 804 <> 0 1 <> "CCD match"  1 24.83 795 <> <> <> <> <> <>
  805 25 -20.151208 -3.261184 -19.071523 160 Q "A" 38 -0.76000 -0.76000 "GLN " " NE2" "    " 7 0 1 2E2EFF  "N796"  1 ""  1 ""  0 0 0 805 805 1 0 0 1652 2 805 805 <> 0 1 <> "CCD match"  1 24.83 796 <> <> <> <> <> <>
  806 25 -22.271722 2.739683 -20.398391 161 A "A" 38 -0.50000 -0.50000 "ALA " " N  " "    " 7 0 1 2E2EFF  "N797"  1 ""  1 ""  0 0 0 806 806 1 0 0 1661 1 806 806 <> 0 1 <> "CCD match"  1 26.96 797 <> <> <> <> <> <>
  807 3 -22.569777 4.176418 -20.459543 161 A "A" 24 0.14000 0.14000 "ALA " " CA " "    " 6 0 1 808080  "C798"  1 ""  1 ""  0 0 0 807 807 1 0 0 1662 1 807 807 <> 0 1 <> "CCD match"  1 26.96 798 <> <> <> <> <> <>
  808 2 -22.007174 4.952114 -21.596830 161 A "A" 24 0.50000 0.50000 "ALA " " C  " "    " 6 0 1 808080  "C799"  1 ""  1 ""  0 0 0 808 808 1 0 0 1663 0 808 808 <> 0 1 <> "CCD match"  1 26.96 799 <> <> <> <> <> <>
  809 15 -22.758475 5.841533 -22.079107 161 A "A" 70 -0.50000 -0.50000 "ALA " " O  " "    " 8 0 1 FF2E2E  "O800"  1 ""  1 ""  0 0 0 809 809 1 0 0 1664 0 809 809 <> 0 1 <> "CCD match"  1 26.96 800 <> <> <> <> <> <>
  810 3 -22.260142 4.875850 -19.147821 161 A "A" 24 -0.18000 -0.18000 "ALA " " CB " "    " 6 0 1 808080  "C801"  1 ""  1 ""  0 0 0 810 810 1 0 0 1665 3 810 810 <> 0 1 <> "CCD match"  1 26.96 801 <> <> <> <> <> <>
  811 25 -20.844825 4.572439 -22.065460 162 G "A" 38 -0.50000 -0.50000 "GLY " " N  " "    " 7 0 1 2E2EFF  "N802"  0 ""  1 ""  0 0 0 811 811 1 0 0 1671 1 811 811 <> 0 1 <> "CCD match"  1 29.44 802 <> <> <> <> <> <>
  812 3 -20.060475 5.416835 -22.917261 162 G "A" 24 0.08000 0.08000 "GLY " " CA " "    " 6 0 1 808080  "C803"  0 ""  1 ""  0 0 0 812 812 1 0 0 1672 2 812 812 <> 0 1 <> "CCD match"  1 29.44 803 <> <> <> <> <> <>
  813 2 -19.386389 6.602984 -22.209779 162 G "A" 24 0.50000 0.50000 "GLY " " C  " "    " 6 0 1 808080  "C804"  0 ""  1 ""  0 0 0 813 813 1 0 0 1673 0 813 813 <> 0 1 <> "CCD match"  1 29.44 804 <> <> <> <> <> <>
  814 15 -19.163974 7.648198 -22.814594 162 G "A" 70 -0.50000 -0.50000 "GLY " " O  " "    " 8 0 1 FF2E2E  "O805"  0 ""  1 ""  0 0 0 814 814 1 0 0 1674 0 814 814 <> 0 1 <> "CCD match"  1 29.44 805 <> <> <> <> <> <>
  815 25 -19.329922 6.472203 -20.871223 163 A "A" 38 -0.50000 -0.50000 "ALA " " N  " "    " 7 0 1 2E2EFF  "N806"  0 ""  1 ""  0 0 0 815 815 1 0 0 1678 1 815 815 <> 0 1 <> "CCD match"  1 30.33 806 <> <> <> <> <> <>
  816 3 -18.840119 7.406457 -19.932390 163 A "A" 24 0.14000 0.14000 "ALA " " CA " "    " 6 0 1 808080  "C807"  0 ""  1 ""  0 0 0 816 816 1 0 0 1679 1 816 816 <> 0 1 <> "CCD match"  1 30.33 807 <> <> <> <> <> <>
  817 2 -17.397919 7.113056 -19.475845 163 A "A" 24 0.50000 0.50000 "ALA " " C  " "    " 6 0 1 808080  "C808"  0 ""  1 ""  0 0 0 817 817 1 0 0 1680 0 817 817 <> 0 1 <> "CCD match"  1 30.33 808 <> <> <> <> <> <>
  818 15 -17.135668 6.296984 -18.592090 163 A "A" 70 -0.50000 -0.50000 "ALA " " O  " "    " 8 0 1 FF2E2E  "O809"  0 ""  1 ""  0 0 0 818 818 1 0 0 1681 0 818 818 <> 0 1 <> "CCD match"  1 30.33 809 <> <> <> <> <> <>
  819 3 -19.733023 7.703266 -18.650854 163 A "A" 24 -0.18000 -0.18000 "ALA " " CB " "    " 6 0 1 808080  "C810"  0 ""  1 ""  0 0 0 819 819 1 0 0 1682 3 819 819 <> 0 1 <> "CCD match"  1 30.33 810 <> <> <> <> <> <>
  820 25 -16.429299 7.782618 -20.087896 164 F "A" 38 -0.50000 -0.50000 "PHE " " N  " "    " 7 0 1 2E2EFF  "N811"  1 ""  1 ""  0 0 0 820 820 1 0 0 1688 1 820 820 <> 0 1 <> "CCD match"  1 34.42 811 <> <> <> <> <> <>
  821 3 -14.910337 7.676885 -19.828632 164 F "A" 24 0.14000 0.14000 "PHE " " CA " "    " 6 0 1 808080  "C812"  1 ""  1 ""  0 0 0 821 821 1 0 0 1689 1 821 821 <> 0 1 <> "CCD match"  1 34.42 812 <> <> <> <> <> <>
  822 2 -14.687333 8.242890 -18.412197 164 F "A" 24 0.50000 0.50000 "PHE " " C  " "    " 6 0 1 808080  "C813"  1 ""  1 ""  0 0 0 822 822 1 0 0 1690 0 822 822 <> 0 1 <> "CCD match"  1 34.42 813 <> <> <> <> <> <>
  823 15 -14.086933 7.573222 -17.572298 164 F "A" 70 -0.50000 -0.50000 "PHE " " O  " "    " 8 0 1 FF2E2E  "O814"  1 ""  1 ""  0 0 0 823 823 1 0 0 1691 0 823 823 <> 0 1 <> "CCD match"  1 34.42 814 <> <> <> <> <> <>
  824 3 -14.150389 8.347150 -21.049486 164 F "A" 24 -0.00500 -0.00500 "PHE " " CB " "    " 6 0 1 808080  "C815"  1 ""  1 ""  0 0 0 824 824 1 0 0 1692 2 824 824 <> 0 1 <> "CCD match"  1 34.42 815 <> <> <> <> <> <>
  825 2 -13.663423 9.729414 -20.789014 164 F "A" 24 -0.11500 -0.11500 "PHE " " CG " "    " 6 0 1 808080  "C816"  1 ""  1 ""  0 0 0 825 825 1 0 0 1693 0 825 825 <> 0 1 <> "CCD match"  1 34.42 816 <> <> <> <> <> <>
  826 2 -12.500784 9.938462 -20.000740 164 F "A" 24 -0.11500 -0.11500 "PHE " " CD1" "    " 6 0 1 808080  "C817"  1 ""  1 ""  0 0 0 826 826 1 0 0 1694 1 826 826 <> 0 1 <> "CCD match"  1 34.42 817 <> <> <> <> <> <>
  827 2 -14.483760 10.793958 -21.174316 164 F "A" 24 -0.11500 -0.11500 "PHE " " CD2" "    " 6 0 1 808080  "C818"  1 ""  1 ""  0 0 0 827 827 1 0 0 1695 1 827 827 <> 0 1 <> "CCD match"  1 34.42 818 <> <> <> <> <> <>
  828 2 -12.249918 11.264444 -19.607864 164 F "A" 24 -0.11500 -0.11500 "PHE " " CE1" "    " 6 0 1 808080  "C819"  1 ""  1 ""  0 0 0 828 828 1 0 0 1696 1 828 828 <> 0 1 <> "CCD match"  1 34.42 819 <> <> <> <> <> <>
  829 2 -14.120312 12.084403 -20.914895 164 F "A" 24 -0.11500 -0.11500 "PHE " " CE2" "    " 6 0 1 808080  "C820"  1 ""  1 ""  0 0 0 829 829 1 0 0 1697 1 829 829 <> 0 1 <> "CCD match"  1 34.42 820 <> <> <> <> <> <>
  830 2 -13.060497 12.313227 -20.025415 164 F "A" 24 -0.11500 -0.11500 "PHE " " CZ " "    " 6 0 1 808080  "C821"  1 ""  1 ""  0 0 0 830 830 1 0 0 1698 1 830 830 <> 0 1 <> "CCD match"  1 34.42 821 <> <> <> <> <> <>
  831 25 -15.375822 9.309899 -18.040599 165 E "A" 38 -0.50000 -0.50000 "GLU " " N  " "    " 7 0 1 2E2EFF  "N822"  1 ""  1 ""  0 0 0 831 831 1 0 0 1708 1 831 831 <> 0 1 <> "CCD match"  1 33.22 822 <> <> <> <> <> <>
  832 3 -15.274527 9.917956 -16.708436 165 E "A" 24 0.14000 0.14000 "GLU " " CA " "    " 6 0 1 808080  "C823"  1 ""  1 ""  0 0 0 832 832 1 0 0 1709 1 832 832 <> 0 1 <> "CCD match"  1 33.22 823 <> <> <> <> <> <>
  833 2 -15.629400 8.988866 -15.526785 165 E "A" 24 0.50000 0.50000 "GLU " " C  " "    " 6 0 1 808080  "C824"  1 ""  1 ""  0 0 0 833 833 1 0 0 1710 0 833 833 <> 0 1 <> "CCD match"  1 33.22 824 <> <> <> <> <> <>
  834 15 -14.996724 9.034761 -14.537279 165 E "A" 70 -0.50000 -0.50000 "GLU " " O  " "    " 8 0 1 FF2E2E  "O825"  1 ""  1 ""  0 0 0 834 834 1 0 0 1711 0 834 834 <> 0 1 <> "CCD match"  1 33.22 825 <> <> <> <> <> <>
  835 3 -16.074604 11.310042 -16.545894 165 E "A" 24 -0.12000 -0.12000 "GLU " " CB " "    " 6 0 1 808080  "C826"  1 ""  1 ""  0 0 0 835 835 1 0 0 1712 2 835 835 <> 0 1 <> "CCD match"  1 33.22 826 <> <> <> <> <> <>
  836 3 -15.678384 12.398382 -17.570651 165 E "A" 24 -0.22000 -0.22000 "GLU " " CG " "    " 6 0 1 808080  "C827"  1 ""  1 ""  0 0 0 836 836 1 0 0 1713 2 836 836 <> 0 1 <> "CCD match"  1 33.22 827 <> <> <> <> <> <>
  837 2 -16.391957 13.758906 -17.260864 165 E "A" 24 0.70000 0.70000 "GLU " " CD " "    " 6 0 1 808080  "C828"  1 "%UT"  13 ""  0 0 0 837 837 1 0 0 1714 0 837 837 <> 0 1 <> "CCD match"  1 33.22 828 10 <> <> <> <> <>
  838 15 -17.229333 13.871059 -16.331987 165 E "A" 70 -0.80000 -0.80000 "GLU " " OE1" "    " 8 0 1 FF2E2E  "O829"  1 ""  1 ""  0 0 0 838 838 1 0 0 1715 0 838 838 <> 0 1 <> "CCD match"  1 33.22 829 <> <> <> <> <> <>
  839 18 -16.261258 14.694174 -18.105777 165 E "A" 70 -0.80000 -0.80000 "GLU " " OE2" "    " 8 -1 1 FF2E2E  "O830"  1 ""  1 ""  0 0 0 839 839 1 0 0 1716 0 839 839 <> 0 1 <> "CCD match"  1 33.22 830 <> <> <> <> <> <>
  840 25 -16.687665 8.152664 -15.681905 166 M "A" 38 -0.50000 -0.50000 "MET " " N  " "    " 7 0 1 2E2EFF  "N831"  1 ""  1 ""  0 0 0 840 840 1 0 0 1723 1 840 840 <> 0 1 <> "CCD match"  1 30.21 831 <> <> <> <> <> <>
  841 3 -17.109219 7.119790 -14.668718 166 M "A" 24 0.14000 0.14000 "MET " " CA " "    " 6 0 1 808080  "C832"  1 ""  1 ""  0 0 0 841 841 1 0 0 1724 1 841 841 <> 0 1 <> "CCD match"  1 30.21 832 <> <> <> <> <> <>
  842 2 -15.908870 6.138443 -14.279428 166 M "A" 24 0.50000 0.50000 "MET " " C  " "    " 6 0 1 808080  "C833"  1 ""  1 ""  0 0 0 842 842 1 0 0 1725 0 842 842 <> 0 1 <> "CCD match"  1 30.21 833 <> <> <> <> <> <>
  843 15 -15.873358 5.557911 -13.205503 166 M "A" 70 -0.50000 -0.50000 "MET " " O  " "    " 8 0 1 FF2E2E  "O834"  1 ""  1 ""  0 0 0 843 843 1 0 0 1726 0 843 843 <> 0 1 <> "CCD match"  1 30.21 834 <> <> <> <> <> <>
  844 3 -18.355584 6.301018 -15.192691 166 M "A" 24 -0.12000 -0.12000 "MET " " CB " "    " 6 0 1 808080  "C835"  1 ""  1 ""  0 0 0 844 844 1 0 0 1727 2 844 844 <> 0 1 <> "CCD match"  1 30.21 835 <> <> <> <> <> <>
  845 3 -19.680987 7.063801 -15.298400 166 M "A" 24 0.00020 0.00020 "MET " " CG " "    " 6 0 1 808080  "C836"  1 ""  1 ""  0 0 0 845 845 1 0 0 1728 2 845 845 <> 0 1 <> "CCD match"  1 30.21 836 <> <> <> <> <> <>
  846 49 -21.170556 6.251627 -15.891003 166 M "A" 143 -0.24040 -0.24040 "MET " " SD " "    " 16 0 1 FFFF6B  "S837"  1 ""  1 ""  0 0 0 846 846 1 0 0 1729 0 846 846 <> 0 1 <> "CCD match"  1 30.21 837 <> <> <> <> <> <>
  847 3 -22.503466 7.243612 -15.167671 166 M "A" 24 -0.05980 -0.05980 "MET " " CE " "    " 6 0 1 808080  "C838"  1 ""  1 ""  0 0 0 847 847 1 0 0 1730 3 847 847 <> 0 1 <> "CCD match"  1 30.21 838 <> <> <> <> <> <>
  848 25 -14.991961 5.870576 -15.234031 167 L "A" 38 -0.50000 -0.50000 "LEU " " N  " "    " 7 0 1 2E2EFF  "N839"  1 ""  1 ""  0 0 0 848 848 1 0 0 1740 1 848 848 <> 0 1 <> "CCD match"  1 29.49 839 <> <> <> <> <> <>
  849 3 -13.758688 5.111994 -14.990487 167 L "A" 24 0.14000 0.14000 "LEU " " CA " "    " 6 0 1 808080  "C840"  1 ""  1 ""  0 0 0 849 849 1 0 0 1741 1 849 849 <> 0 1 <> "CCD match"  1 29.49 840 <> <> <> <> <> <>
  850 2 -12.883147 5.922263 -13.992546 167 L "A" 24 0.50000 0.50000 "LEU " " C  " "    " 6 0 1 808080  "C841"  1 ""  1 ""  0 0 0 850 850 1 0 0 1742 0 850 850 <> 0 1 <> "CCD match"  1 29.49 841 <> <> <> <> <> <>
  851 15 -12.493686 5.428317 -12.957876 167 L "A" 70 -0.50000 -0.50000 "LEU " " O  " "    " 8 0 1 FF2E2E  "O842"  1 ""  1 ""  0 0 0 851 851 1 0 0 1743 0 851 851 <> 0 1 <> "CCD match"  1 29.49 842 <> <> <> <> <> <>
  852 3 -12.922904 4.635464 -16.203693 167 L "A" 24 -0.12000 -0.12000 "LEU " " CB " "    " 6 0 1 808080  "C843"  1 ""  1 ""  0 0 0 852 852 1 0 0 1744 2 852 852 <> 0 1 <> "CCD match"  1 29.49 843 <> <> <> <> <> <>
  853 3 -11.619263 3.919869 -15.804449 167 L "A" 24 -0.06000 -0.06000 "LEU " " CG " "    " 6 0 1 808080  "C844"  1 ""  1 ""  0 0 0 853 853 1 0 0 1745 1 853 853 <> 0 1 <> "CCD match"  1 29.49 844 <> <> <> <> <> <>
  854 3 -11.662760 2.730228 -14.803179 167 L "A" 24 -0.18000 -0.18000 "LEU " " CD1" "    " 6 0 1 808080  "C845"  1 ""  1 ""  0 0 0 854 854 1 0 0 1746 3 854 854 <> 0 1 <> "CCD match"  1 29.49 845 <> <> <> <> <> <>
  855 3 -10.654506 3.695340 -16.937402 167 L "A" 24 -0.18000 -0.18000 "LEU " " CD2" "    " 6 0 1 808080  "C846"  1 ""  1 ""  0 0 0 855 855 1 0 0 1747 3 855 855 <> 0 1 <> "CCD match"  1 29.49 846 <> <> <> <> <> <>
  856 25 -12.774075 7.271067 -14.220829 168 I "A" 38 -0.50000 -0.50000 "ILE " " N  " "    " 7 0 1 2E2EFF  "N847"  1 ""  1 ""  0 0 0 856 856 1 0 0 1759 1 856 856 <> 0 1 <> "CCD match"  1 32.92 847 <> <> <> <> <> <>
  857 3 -11.958392 8.126793 -13.493912 168 I "A" 24 0.14000 0.14000 "ILE " " CA " "    " 6 0 1 808080  "C848"  1 ""  1 ""  0 0 0 857 857 1 0 0 1760 1 857 857 <> 0 1 <> "CCD match"  1 32.92 848 <> <> <> <> <> <>
  858 2 -12.527302 8.333708 -12.049864 168 I "A" 24 0.50000 0.50000 "ILE " " C  " "    " 6 0 1 808080  "C849"  1 ""  1 ""  0 0 0 858 858 1 0 0 1761 0 858 858 <> 0 1 <> "CCD match"  1 32.92 849 <> <> <> <> <> <>
  859 15 -11.846922 8.390873 -11.027599 168 I "A" 70 -0.50000 -0.50000 "ILE " " O  " "    " 8 0 1 FF2E2E  "O850"  1 ""  1 ""  0 0 0 859 859 1 0 0 1762 0 859 859 <> 0 1 <> "CCD match"  1 32.92 850 <> <> <> <> <> <>
  860 3 -11.801989 9.462895 -14.252314 168 I "A" 24 -0.06000 -0.06000 "ILE " " CB " "    " 6 0 1 808080  "C851"  1 ""  1 ""  0 0 0 860 860 1 0 0 1763 1 860 860 <> 0 1 <> "CCD match"  1 32.92 851 <> <> <> <> <> <>
  861 3 -11.429895 9.143551 -15.664746 168 I "A" 24 -0.12000 -0.12000 "ILE " " CG1" "    " 6 0 1 808080  "C852"  1 ""  1 ""  0 0 0 861 861 1 0 0 1764 2 861 861 <> 0 1 <> "CCD match"  1 32.92 852 <> <> <> <> <> <>
  862 3 -10.563126 10.281556 -13.668877 168 I "A" 24 -0.18000 -0.18000 "ILE " " CG2" "    " 6 0 1 808080  "C853"  1 ""  1 ""  0 0 0 862 862 1 0 0 1765 3 862 862 <> 0 1 <> "CCD match"  1 32.92 853 <> <> <> <> <> <>
  863 3 -11.078655 10.334420 -16.440683 168 I "A" 24 -0.18000 -0.18000 "ILE " " CD1" "    " 6 0 1 808080  "C854"  1 ""  1 ""  0 0 0 863 863 1 0 0 1766 3 863 863 <> 0 1 <> "CCD match"  1 32.92 854 <> <> <> <> <> <>
  864 25 -13.811169 8.636907 -12.003847 169 V "A" 38 -0.50000 -0.50000 "VAL " " N  " "    " 7 0 1 2E2EFF  "N855"  1 ""  1 ""  0 0 0 864 864 1 0 0 1778 1 864 864 <> 0 1 <> "CCD match"  1 32.6 855 <> <> <> <> <> <>
  865 3 -14.547198 9.007403 -10.790166 169 V "A" 24 0.14000 0.14000 "VAL " " CA " "    " 6 0 1 808080  "C856"  1 ""  1 ""  0 0 0 865 865 1 0 0 1779 1 865 865 <> 0 1 <> "CCD match"  1 32.6 856 <> <> <> <> <> <>
  866 2 -14.745050 7.767924 -9.924664 169 V "A" 24 0.50000 0.50000 "VAL " " C  " "    " 6 0 1 808080  "C857"  1 ""  1 ""  0 0 0 866 866 1 0 0 1780 0 866 866 <> 0 1 <> "CCD match"  1 32.6 857 <> <> <> <> <> <>
  867 15 -14.784088 7.985945 -8.716729 169 V "A" 70 -0.50000 -0.50000 "VAL " " O  " "    " 8 0 1 FF2E2E  "O858"  1 ""  1 ""  0 0 0 867 867 1 0 0 1781 0 867 867 <> 0 1 <> "CCD match"  1 32.6 858 <> <> <> <> <> <>
  868 3 -16.001187 9.592567 -11.173409 169 V "A" 24 -0.06000 -0.06000 "VAL " " CB " "    " 6 0 1 808080  "C859"  1 ""  1 ""  0 0 0 868 868 1 0 0 1782 1 868 868 <> 0 1 <> "CCD match"  1 32.6 859 <> <> <> <> <> <>
  869 3 -16.858395 9.889783 -9.992913 169 V "A" 24 -0.18000 -0.18000 "VAL " " CG1" "    " 6 0 1 808080  "C860"  1 ""  1 ""  0 0 0 869 869 1 0 0 1783 3 869 869 <> 0 1 <> "CCD match"  1 32.6 860 <> <> <> <> <> <>
  870 3 -16.044377 10.797251 -12.155857 169 V "A" 24 -0.18000 -0.18000 "VAL " " CG2" "    " 6 0 1 808080  "C861"  1 ""  1 ""  0 0 0 870 870 1 0 0 1784 3 870 870 <> 0 1 <> "CCD match"  1 32.6 861 <> <> <> <> <> <>
  871 25 -14.844880 6.606098 -10.545897 170 G "A" 38 -0.50000 -0.50000 "GLY " " N  " "    " 7 0 1 2E2EFF  "N862"  1 ""  1 ""  0 0 0 871 871 1 0 0 1794 1 871 871 <> 0 1 <> "CCD match"  1 31.21 862 <> <> <> <> <> <>
  872 3 -14.897301 5.299845 -9.799298 170 G "A" 24 0.08000 0.08000 "GLY " " CA " "    " 6 0 1 808080  "C863"  1 ""  1 ""  0 0 0 872 872 1 0 0 1795 2 872 872 <> 0 1 <> "CCD match"  1 31.21 863 <> <> <> <> <> <>
  873 2 -13.525187 4.936588 -9.191759 170 G "A" 24 0.50000 0.50000 "GLY " " C  " "    " 6 0 1 808080  "C864"  1 ""  1 ""  0 0 0 873 873 1 0 0 1796 0 873 873 <> 0 1 <> "CCD match"  1 31.21 864 <> <> <> <> <> <>
  874 15 -13.296926 4.670688 -8.043316 170 G "A" 70 -0.50000 -0.50000 "GLY " " O  " "    " 8 0 1 FF2E2E  "O865"  1 ""  1 ""  0 0 0 874 874 1 0 0 1797 0 874 874 <> 0 1 <> "CCD match"  1 31.21 865 <> <> <> <> <> <>
  875 25 -12.508108 5.091010 -10.067771 171 R "A" 38 -0.50000 -0.50000 "ARG " " N  " "    " 7 0 1 2E2EFF  "N866"  1 ""  1 ""  0 0 0 875 875 1 0 0 1801 1 875 875 <> 0 1 <> "CCD match"  1 34.79 866 <> <> <> <> <> <>
  876 3 -11.062438 4.954137 -9.719233 171 R "A" 24 0.14000 0.14000 "ARG " " CA " "    " 6 0 1 808080  "C867"  1 ""  1 ""  0 0 0 876 876 1 0 0 1802 1 876 876 <> 0 1 <> "CCD match"  1 34.79 867 <> <> <> <> <> <>
  877 2 -10.615404 5.795031 -8.563127 171 R "A" 24 0.50000 0.50000 "ARG " " C  " "    " 6 0 1 808080  "C868"  1 ""  1 ""  0 0 0 877 877 1 0 0 1803 0 877 877 <> 0 1 <> "CCD match"  1 34.79 868 <> <> <> <> <> <>
  878 15 -9.944044 5.258868 -7.704324 171 R "A" 70 -0.50000 -0.50000 "ARG " " O  " "    " 8 0 1 FF2E2E  "O869"  1 ""  1 ""  0 0 0 878 878 1 0 0 1804 0 878 878 <> 0 1 <> "CCD match"  1 34.79 869 <> <> <> <> <> <>
  879 3 -10.139772 5.105225 -10.926683 171 R "A" 24 -0.12000 -0.12000 "ARG " " CB " "    " 6 0 1 808080  "C870"  1 ""  1 ""  0 0 0 879 879 1 0 0 1805 2 879 879 <> 0 1 <> "CCD match"  1 34.79 870 <> <> <> <> <> <>
  880 3 -8.661945 4.749650 -10.624422 171 R "A" 24 -0.05000 -0.05000 "ARG " " CG " "    " 6 0 1 808080  "C871"  1 ""  1 ""  0 0 0 880 880 1 0 0 1806 2 880 880 <> 0 1 <> "CCD match"  1 34.79 871 <> <> <> <> <> <>
  881 3 -7.838920 4.175131 -11.714284 171 R "A" 24 0.19000 0.19000 "ARG " " CD " "    " 6 0 1 808080  "C872"  1 ""  1 ""  0 0 0 881 881 1 0 0 1807 2 881 881 <> 0 1 <> "CCD match"  1 34.79 872 <> <> <> <> <> <>
  882 25 -8.246362 2.825385 -11.917564 171 R "A" 38 -0.69997 -0.69997 "ARG " " NE " "    " 7 0 1 2E2EFF  "N873"  1 ""  1 ""  0 0 0 882 882 1 0 0 1808 1 882 882 <> 0 1 <> "CCD match"  1 34.79 873 <> <> <> <> <> <>
  883 2 -7.552831 1.765463 -11.490411 171 R "A" 24 0.63990 0.63990 "ARG " " CZ " "    " 6 0 1 808080  "C874"  1 ""  1 ""  0 0 0 883 883 1 0 0 1809 0 883 883 <> 0 1 <> "CCD match"  1 34.79 874 <> <> <> <> <> <>
  884 25 -6.278432 2.027315 -10.952486 171 R "A" 38 -0.79997 -0.79997 "ARG " " NH1" "    " 7 0 1 2E2EFF  "N875"  1 ""  1 ""  0 0 0 884 884 1 0 0 1810 2 884 884 <> 0 1 <> "CCD match"  1 34.79 875 <> <> <> <> <> <>
  885 31 -8.007287 0.544936 -11.533815 171 R "A" 38 -0.79997 -0.79997 "ARG " " NH2" "    " 7 1 1 2E2EFF  "N876"  1 ""  1 ""  0 0 0 885 885 1 0 0 1811 2 885 885 <> 0 1 <> "CCD match"  1 34.79 876 <> <> <> <> <> <>
  886 25 -11.283066 7.003987 -8.385982 172 F "A" 38 -0.50000 -0.50000 "PHE " " N  " "    " 7 0 1 2E2EFF  "N877"  1 ""  1 ""  0 0 0 886 886 1 0 0 1825 1 886 886 <> 0 1 <> "CCD match"  1 33.56 877 <> <> <> <> <> <>
  887 3 -11.162002 7.789003 -7.195436 172 F "A" 24 0.14000 0.14000 "PHE " " CA " "    " 6 0 1 808080  "C878"  1 ""  1 ""  0 0 0 887 887 1 0 0 1826 1 887 887 <> 0 1 <> "CCD match"  1 33.56 878 <> <> <> <> <> <>
  888 2 -11.838443 7.154669 -6.001185 172 F "A" 24 0.50000 0.50000 "PHE " " C  " "    " 6 0 1 808080  "C879"  1 ""  1 ""  0 0 0 888 888 1 0 0 1827 0 888 888 <> 0 1 <> "CCD match"  1 33.56 879 <> <> <> <> <> <>
  889 15 -11.099220 6.848761 -5.044809 172 F "A" 70 -0.50000 -0.50000 "PHE " " O  " "    " 8 0 1 FF2E2E  "O880"  1 ""  1 ""  0 0 0 889 889 1 0 0 1828 0 889 889 <> 0 1 <> "CCD match"  1 33.56 880 <> <> <> <> <> <>
  890 3 -11.743737 9.241573 -7.447857 172 F "A" 24 -0.00500 -0.00500 "PHE " " CB " "    " 6 0 1 808080  "C881"  1 ""  1 ""  0 0 0 890 890 1 0 0 1829 2 890 890 <> 0 1 <> "CCD match"  1 33.56 881 <> <> <> <> <> <>
  891 2 -11.915971 10.120738 -6.224700 172 F "A" 24 -0.11500 -0.11500 "PHE " " CG " "    " 6 0 1 808080  "C882"  1 ""  1 ""  0 0 0 891 891 1 0 0 1830 0 891 891 <> 0 1 <> "CCD match"  1 33.56 882 <> <> <> <> <> <>
  892 2 -10.735843 10.617720 -5.511316 172 F "A" 24 -0.11500 -0.11500 "PHE " " CD1" "    " 6 0 1 808080  "C883"  1 ""  1 ""  0 0 0 892 892 1 0 0 1831 1 892 892 <> 0 1 <> "CCD match"  1 33.56 883 <> <> <> <> <> <>
  893 2 -13.182868 10.442507 -5.682122 172 F "A" 24 -0.11500 -0.11500 "PHE " " CD2" "    " 6 0 1 808080  "C884"  1 ""  1 ""  0 0 0 893 893 1 0 0 1832 1 893 893 <> 0 1 <> "CCD match"  1 33.56 884 <> <> <> <> <> <>
  894 2 -10.904246 11.460034 -4.418484 172 F "A" 24 -0.11500 -0.11500 "PHE " " CE1" "    " 6 0 1 808080  "C885"  1 ""  1 ""  0 0 0 894 894 1 0 0 1833 1 894 894 <> 0 1 <> "CCD match"  1 33.56 885 <> <> <> <> <> <>
  895 2 -13.286895 11.171080 -4.497604 172 F "A" 24 -0.11500 -0.11500 "PHE " " CE2" "    " 6 0 1 808080  "C886"  1 ""  1 ""  0 0 0 895 895 1 0 0 1834 1 895 895 <> 0 1 <> "CCD match"  1 33.56 886 <> <> <> <> <> <>
  896 2 -12.178939 11.790263 -3.956556 172 F "A" 24 -0.11500 -0.11500 "PHE " " CZ " "    " 6 0 1 808080  "C887"  1 ""  1 ""  0 0 0 896 896 1 0 0 1835 1 896 896 <> 0 1 <> "CCD match"  1 33.56 887 <> <> <> <> <> <>
  897 25 -13.229537 7.017758 -6.005801 173 I "A" 38 -0.50000 -0.50000 "ILE " " N  " "    " 7 0 1 2E2EFF  "N888"  1 ""  1 ""  0 0 0 897 897 1 0 0 1845 1 897 897 <> 0 1 <> "CCD match"  1 31.93 888 <> <> <> <> <> <>
  898 3 -13.970406 6.553408 -4.813376 173 I "A" 24 0.14000 0.14000 "ILE " " CA " "    " 6 0 1 808080  "C889"  1 ""  1 ""  0 0 0 898 898 1 0 0 1846 1 898 898 <> 0 1 <> "CCD match"  1 31.93 889 <> <> <> <> <> <>
  899 2 -13.521415 5.148417 -4.261223 173 I "A" 24 0.50000 0.50000 "ILE " " C  " "    " 6 0 1 808080  "C890"  1 ""  1 ""  0 0 0 899 899 1 0 0 1847 0 899 899 <> 0 1 <> "CCD match"  1 31.93 890 <> <> <> <> <> <>
  900 15 -13.594879 4.866774 -3.070366 173 I "A" 70 -0.50000 -0.50000 "ILE " " O  " "    " 8 0 1 FF2E2E  "O891"  1 ""  1 ""  0 0 0 900 900 1 0 0 1848 0 900 900 <> 0 1 <> "CCD match"  1 31.93 891 <> <> <> <> <> <>
  901 3 -15.564131 6.539227 -5.084333 173 I "A" 24 -0.06000 -0.06000 "ILE " " CB " "    " 6 0 1 808080  "C892"  1 ""  1 ""  0 0 0 901 901 1 0 0 1849 1 901 901 <> 0 1 <> "CCD match"  1 31.93 892 <> <> <> <> <> <>
  902 3 -16.103770 7.979548 -5.520252 173 I "A" 24 -0.12000 -0.12000 "ILE " " CG1" "    " 6 0 1 808080  "C893"  1 ""  1 ""  0 0 0 902 902 1 0 0 1850 2 902 902 <> 0 1 <> "CCD match"  1 31.93 893 <> <> <> <> <> <>
  903 3 -16.434155 5.965116 -4.011672 173 I "A" 24 -0.18000 -0.18000 "ILE " " CG2" "    " 6 0 1 808080  "C894"  1 ""  1 ""  0 0 0 903 903 1 0 0 1851 3 903 903 <> 0 1 <> "CCD match"  1 31.93 894 <> <> <> <> <> <>
  904 3 -17.465630 8.142245 -6.365999 173 I "A" 24 -0.18000 -0.18000 "ILE " " CD1" "    " 6 0 1 808080  "C895"  1 ""  1 ""  0 0 0 904 904 1 0 0 1852 3 904 904 <> 0 1 <> "CCD match"  1 31.93 895 <> <> <> <> <> <>
  905 25 -13.046349 4.199828 -5.136911 174 M "A" 38 -0.50000 -0.50000 "MET " " N  " "    " 7 0 1 2E2EFF  "N896"  1 ""  1 ""  0 0 0 905 905 1 0 0 1864 1 905 905 <> 0 1 <> "CCD match"  1 33.96 896 <> <> <> <> <> <>
  906 3 -12.413520 2.896007 -4.676137 174 M "A" 24 0.14000 0.14000 "MET " " CA " "    " 6 0 1 808080  "C897"  1 ""  1 ""  0 0 0 906 906 1 0 0 1865 1 906 906 <> 0 1 <> "CCD match"  1 33.96 897 <> <> <> <> <> <>
  907 2 -11.108826 3.140511 -3.902652 174 M "A" 24 0.50000 0.50000 "MET " " C  " "    " 6 0 1 808080  "C898"  1 ""  1 ""  0 0 0 907 907 1 0 0 1866 0 907 907 <> 0 1 <> "CCD match"  1 33.96 898 <> <> <> <> <> <>
  908 15 -10.710217 2.116693 -3.241306 174 M "A" 70 -0.50000 -0.50000 "MET " " O  " "    " 8 0 1 FF2E2E  "O899"  1 ""  1 ""  0 0 0 908 908 1 0 0 1867 0 908 908 <> 0 1 <> "CCD match"  1 33.96 899 <> <> <> <> <> <>
  909 3 -12.055923 2.063196 -6.002272 174 M "A" 24 -0.12000 -0.12000 "MET " " CB " "    " 6 0 1 808080  "C900"  1 ""  1 ""  0 0 0 909 909 1 0 0 1868 2 909 909 <> 0 1 <> "CCD match"  1 33.96 900 <> <> <> <> <> <>
  910 3 -11.547753 0.677950 -5.798791 174 M "A" 24 0.00020 0.00020 "MET " " CG " "    " 6 0 1 808080  "C901"  1 ""  1 ""  0 0 0 910 910 1 0 0 1869 2 910 910 <> 0 1 <> "CCD match"  1 33.96 901 <> <> <> <> <> <>
  911 49 -12.753672 -0.508876 -5.179396 174 M "A" 143 -0.24040 -0.24040 "MET " " SD " "    " 16 0 1 FFFF6B  "S902"  1 ""  1 ""  0 0 0 911 911 1 0 0 1870 0 911 911 <> 0 1 <> "CCD match"  1 33.96 902 <> <> <> <> <> <>
  912 3 -11.716019 -1.455179 -4.044480 174 M "A" 24 -0.05980 -0.05980 "MET " " CE " "    " 6 0 1 808080  "C903"  1 ""  1 ""  0 0 0 912 912 1 0 0 1871 3 912 912 <> 0 1 <> "CCD match"  1 33.96 903 <> <> <> <> <> <>
  913 25 -10.381260 4.248158 -4.036543 175 G "A" 38 -0.50000 -0.50000 "GLY " " N  " "    " 7 0 1 2E2EFF  "N904"  1 ""  1 ""  0 0 0 913 913 1 0 0 1881 1 913 913 <> 0 1 <> "CCD match"  1 34.25 904 <> <> <> <> <> <>
  914 3 -9.170637 4.510611 -3.273605 175 G "A" 24 0.08000 0.08000 "GLY " " CA " "    " 6 0 1 808080  "C905"  1 ""  1 ""  0 0 0 914 914 1 0 0 1882 2 914 914 <> 0 1 <> "CCD match"  1 34.25 905 <> <> <> <> <> <>
  915 2 -9.556492 4.694452 -1.800123 175 G "A" 24 0.50000 0.50000 "GLY " " C  " "    " 6 0 1 808080  "C906"  1 ""  1 ""  0 0 0 915 915 1 0 0 1883 0 915 915 <> 0 1 <> "CCD match"  1 34.25 906 <> <> <> <> <> <>
  916 15 -8.624520 4.604000 -1.010676 175 G "A" 70 -0.50000 -0.50000 "GLY " " O  " "    " 8 0 1 FF2E2E  "O907"  1 ""  1 ""  0 0 0 916 916 1 0 0 1884 0 916 916 <> 0 1 <> "CCD match"  1 34.25 907 <> <> <> <> <> <>
  917 25 -10.788972 4.802097 -1.332684 176 I "A" 38 -0.50000 -0.50000 "ILE " " N  " "    " 7 0 1 2E2EFF  "N908"  1 ""  1 ""  0 0 0 917 917 1 0 0 1888 1 917 917 <> 0 1 <> "CCD match"  1 33.79 908 <> <> <> <> <> <>
  918 3 -11.134013 4.836624 0.092430 176 I "A" 24 0.14000 0.14000 "ILE " " CA " "    " 6 0 1 808080  "C909"  1 ""  1 ""  0 0 0 918 918 1 0 0 1889 1 918 918 <> 0 1 <> "CCD match"  1 33.79 909 <> <> <> <> <> <>
  919 2 -10.938079 3.448289 0.744679 176 I "A" 24 0.50000 0.50000 "ILE " " C  " "    " 6 0 1 808080  "C910"  1 ""  1 ""  0 0 0 919 919 1 0 0 1890 0 919 919 <> 0 1 <> "CCD match"  1 33.79 910 <> <> <> <> <> <>
  920 15 -10.484476 3.378860 1.845664 176 I "A" 70 -0.50000 -0.50000 "ILE " " O  " "    " 8 0 1 FF2E2E  "O911"  1 ""  1 ""  0 0 0 920 920 1 0 0 1891 0 920 920 <> 0 1 <> "CCD match"  1 33.79 911 <> <> <> <> <> <>
  921 3 -12.558360 5.447908 0.178229 176 I "A" 24 -0.06000 -0.06000 "ILE " " CB " "    " 6 0 1 808080  "C912"  1 ""  1 ""  0 0 0 921 921 1 0 0 1892 1 921 921 <> 0 1 <> "CCD match"  1 33.79 912 <> <> <> <> <> <>
  922 3 -12.545578 7.005485 -0.069176 176 I "A" 24 -0.12000 -0.12000 "ILE " " CG1" "    " 6 0 1 808080  "C913"  1 ""  1 ""  0 0 0 922 922 1 0 0 1893 2 922 922 <> 0 1 <> "CCD match"  1 33.79 913 <> <> <> <> <> <>
  923 3 -13.387520 5.228547 1.417226 176 I "A" 24 -0.18000 -0.18000 "ILE " " CG2" "    " 6 0 1 808080  "C914"  1 ""  1 ""  0 0 0 923 923 1 0 0 1894 3 923 923 <> 0 1 <> "CCD match"  1 33.79 914 <> <> <> <> <> <>
  924 3 -13.694514 7.576856 -0.844749 176 I "A" 24 -0.18000 -0.18000 "ILE " " CD1" "    " 6 0 1 808080  "C915"  1 ""  1 ""  0 0 0 924 924 1 0 0 1895 3 924 924 <> 0 1 <> "CCD match"  1 33.79 915 <> <> <> <> <> <>
  925 25 -11.248968 2.354848 0.076908 177 D "A" 38 -0.50000 -0.50000 "ASH " " N  " "    " 7 0 1 2E2EFF  "N916"  1 ""  1 ""  0 0 0 925 925 1 0 0 1907 1 925 925 <> 0 1 <> "CCD match"  1 34.46 916 <> <> <> <> <> <>
  926 3 -10.861815 0.984413 0.490499 177 D "A" 24 0.14000 0.14000 "ASH " " CA " "    " 6 0 1 808080  "C917"  1 ""  1 ""  0 0 0 926 926 1 0 0 1908 1 926 926 <> 0 1 <> "CCD match"  1 34.46 917 <> <> <> <> <> <>
  927 2 -9.369310 0.760787 0.506972 177 D "A" 24 0.50000 0.50000 "ASH " " C  " "    " 6 0 1 808080  "C918"  1 ""  1 ""  0 0 0 927 927 1 0 0 1909 0 927 927 <> 0 1 <> "CCD match"  1 34.46 918 <> <> <> <> <> <>
  928 15 -8.817071 0.258624 1.488043 177 D "A" 70 -0.50000 -0.50000 "ASH " " O  " "    " 8 0 1 FF2E2E  "O919"  1 ""  1 ""  0 0 0 928 928 1 0 0 1910 0 928 928 <> 0 1 <> "CCD match"  1 34.46 919 <> <> <> <> <> <>
  929 3 -11.645530 0.047786 -0.490904 177 D "A" 24 -0.12000 -0.12000 "ASH " " CB " "    " 6 0 1 808080  "C920"  1 ""  1 ""  0 0 0 929 929 1 0 0 1911 2 929 929 <> 0 1 <> "CCD match"  1 34.46 920 <> <> <> <> <> <>
  930 2 -11.198613 -1.438660 -0.355113 177 D "A" 24 0.52000 0.52000 "ASH " " CG " "    " 6 0 1 808080  "C921"  1 "%UT"  13 "Neutral"  0 0 0 930 930 1 0 0 1912 0 930 930 <> 0 1 <> "CCD match"  1 34.46 921 1.30084496714598 <> <> <> <> <>
  931 15 -10.236841 -1.928182 -0.948275 177 D "A" 70 -0.44000 -0.44000 "ASH " " OD1" "    " 8 0 1 FF2E2E  "O922"  1 ""  1 ""  0 0 0 931 931 1 0 0 1913 0 931 931 <> 0 1 <> "CCD match"  1 34.46 922 <> <> <> <> <> <>
  932 16 -11.983441 -2.108066 0.506776 177 D "A" 70 -0.53000 -0.53000 "ASH " " OD2" "    " 8 0 1 FF2E2E  "O923"  1 ""  1 ""  0 0 0 932 932 1 0 0 1914 1 932 932 <> 0 1 <> "CCD match"  1 34.46 923 <> <> <> <> <> <>
  933 25 -8.766164 1.225888 -0.586610 178 G "A" 38 -0.50000 -0.50000 "GLY " " N  " "    " 7 0 1 2E2EFF  "N924"  1 ""  1 ""  0 0 0 933 933 1 0 0 1920 1 933 933 <> 0 1 <> "CCD match"  1 36.2 924 <> <> <> <> <> <>
  934 3 -7.341072 1.311903 -0.811928 178 G "A" 24 0.08000 0.08000 "GLY " " CA " "    " 6 0 1 808080  "C925"  1 ""  1 ""  0 0 0 934 934 1 0 0 1921 2 934 934 <> 0 1 <> "CCD match"  1 36.2 925 <> <> <> <> <> <>
  935 2 -6.654865 1.944678 0.387976 178 G "A" 24 0.50000 0.50000 "GLY " " C  " "    " 6 0 1 808080  "C926"  1 ""  1 ""  0 0 0 935 935 1 0 0 1922 0 935 935 <> 0 1 <> "CCD match"  1 36.2 926 <> <> <> <> <> <>
  936 15 -5.678297 1.451728 0.884518 178 G "A" 70 -0.50000 -0.50000 "GLY " " O  " "    " 8 0 1 FF2E2E  "O927"  1 ""  1 ""  0 0 0 936 936 1 0 0 1923 0 936 936 <> 0 1 <> "CCD match"  1 36.2 927 <> <> <> <> <> <>
  937 25 -7.164946 3.141475 0.798327 179 G "A" 38 -0.50000 -0.50000 "GLY " " N  " "    " 7 0 1 2E2EFF  "N928"  1 ""  1 ""  0 0 0 937 937 1 0 0 1927 1 937 937 <> 0 1 <> "CCD match"  1 37.35 928 <> <> <> <> <> <>
  938 3 -6.557452 3.877654 1.827020 179 G "A" 24 0.08000 0.08000 "GLY " " CA " "    " 6 0 1 808080  "C929"  1 ""  1 ""  0 0 0 938 938 1 0 0 1928 2 938 938 <> 0 1 <> "CCD match"  1 37.35 929 <> <> <> <> <> <>
  939 2 -6.421959 3.173074 3.198768 179 G "A" 24 0.50000 0.50000 "GLY " " C  " "    " 6 0 1 808080  "C930"  1 ""  1 ""  0 0 0 939 939 1 0 0 1929 0 939 939 <> 0 1 <> "CCD match"  1 37.35 930 <> <> <> <> <> <>
  940 15 -5.360265 3.169870 3.827405 179 G "A" 70 -0.50000 -0.50000 "GLY " " O  " "    " 8 0 1 FF2E2E  "O931"  1 ""  1 ""  0 0 0 940 940 1 0 0 1930 0 940 940 <> 0 1 <> "CCD match"  1 37.35 931 <> <> <> <> <> <>
  941 25 -7.417836 2.385564 3.573273 180 V "A" 38 -0.50000 -0.50000 "VAL " " N  " "    " 7 0 1 2E2EFF  "N932"  1 ""  1 ""  0 0 0 941 941 1 0 0 1934 1 941 941 <> 0 1 <> "CCD match"  1 37.99 932 <> <> <> <> <> <>
  942 3 -7.528197 1.758179 4.874125 180 V "A" 24 0.14000 0.14000 "VAL " " CA " "    " 6 0 1 808080  "C933"  1 ""  1 ""  0 0 0 942 942 1 0 0 1935 1 942 942 <> 0 1 <> "CCD match"  1 37.99 933 <> <> <> <> <> <>
  943 2 -6.626170 0.513727 4.957556 180 V "A" 24 0.50000 0.50000 "VAL " " C  " "    " 6 0 1 808080  "C934"  1 ""  1 ""  0 0 0 943 943 1 0 0 1936 0 943 943 <> 0 1 <> "CCD match"  1 37.99 934 <> <> <> <> <> <>
  944 15 -6.161234 0.194183 6.061579 180 V "A" 70 -0.50000 -0.50000 "VAL " " O  " "    " 8 0 1 FF2E2E  "O935"  1 ""  1 ""  0 0 0 944 944 1 0 0 1937 0 944 944 <> 0 1 <> "CCD match"  1 37.99 935 <> <> <> <> <> <>
  945 3 -8.994021 1.315753 5.115866 180 V "A" 24 -0.06000 -0.06000 "VAL " " CB " "    " 6 0 1 808080  "C936"  1 ""  1 ""  0 0 0 945 945 1 0 0 1938 1 945 945 <> 0 1 <> "CCD match"  1 37.99 936 <> <> <> <> <> <>
  946 3 -9.283781 0.361901 6.261041 180 V "A" 24 -0.18000 -0.18000 "VAL " " CG1" "    " 6 0 1 808080  "C937"  1 ""  1 ""  0 0 0 946 946 1 0 0 1939 3 946 946 <> 0 1 <> "CCD match"  1 37.99 937 <> <> <> <> <> <>
  947 3 -9.885349 2.651786 5.160567 180 V "A" 24 -0.18000 -0.18000 "VAL " " CG2" "    " 6 0 1 808080  "C938"  1 ""  1 ""  0 0 0 947 947 1 0 0 1940 3 947 947 <> 0 1 <> "CCD match"  1 37.99 938 <> <> <> <> <> <>
  948 25 -6.323521 -0.117330 3.813912 181 A "A" 38 -0.50000 -0.50000 "ALA " " N  " "    " 7 0 1 2E2EFF  "N939"  1 ""  1 ""  0 0 0 948 948 1 0 0 1950 1 948 948 <> 0 1 <> "CCD match"  1 38.32 939 <> <> <> <> <> <>
  949 3 -5.489619 -1.342961 3.809028 181 A "A" 24 0.14000 0.14000 "ALA " " CA " "    " 6 0 1 808080  "C940"  1 ""  1 ""  0 0 0 949 949 1 0 0 1951 1 949 949 <> 0 1 <> "CCD match"  1 38.32 940 <> <> <> <> <> <>
  950 2 -4.064506 -1.193921 4.363366 181 A "A" 24 0.50000 0.50000 "ALA " " C  " "    " 6 0 1 808080  "C941"  1 ""  1 ""  0 0 0 950 950 1 0 0 1952 0 950 950 <> 0 1 <> "CCD match"  1 38.32 941 <> <> <> <> <> <>
  951 15 -3.523587 -2.139779 4.914011 181 A "A" 70 -0.50000 -0.50000 "ALA " " O  " "    " 8 0 1 FF2E2E  "O942"  1 ""  1 ""  0 0 0 951 951 1 0 0 1953 0 951 951 <> 0 1 <> "CCD match"  1 38.32 942 <> <> <> <> <> <>
  952 3 -5.433515 -1.820618 2.368726 181 A "A" 24 -0.18000 -0.18000 "ALA " " CB " "    " 6 0 1 808080  "C943"  1 ""  1 ""  0 0 0 952 952 1 0 0 1954 3 952 952 <> 0 1 <> "CCD match"  1 38.32 943 <> <> <> <> <> <>
  953 25 -3.612574 0.061259 4.091619 182 L "A" 38 -0.50000 -0.50000 "LEU " " N  " "    " 7 0 1 2E2EFF  "N944"  1 ""  1 ""  0 0 0 953 953 1 0 0 1960 1 953 953 <> 0 1 <> "CCD match"  1 39.21 944 <> <> <> <> <> <>
  954 3 -2.291751 0.534422 4.435540 182 L "A" 24 0.14000 0.14000 "LEU " " CA " "    " 6 0 1 808080  "C945"  1 ""  1 ""  0 0 0 954 954 1 0 0 1961 1 954 954 <> 0 1 <> "CCD match"  1 39.21 945 <> <> <> <> <> <>
  955 2 -2.332778 1.406241 5.674035 182 L "A" 24 0.50000 0.50000 "LEU " " C  " "    " 6 0 1 808080  "C946"  1 ""  1 ""  0 0 0 955 955 1 0 0 1962 0 955 955 <> 0 1 <> "CCD match"  1 39.21 946 <> <> <> <> <> <>
  956 15 -1.559636 1.190647 6.619983 182 L "A" 70 -0.50000 -0.50000 "LEU " " O  " "    " 8 0 1 FF2E2E  "O947"  1 ""  1 ""  0 0 0 956 956 1 0 0 1963 0 956 956 <> 0 1 <> "CCD match"  1 39.21 947 <> <> <> <> <> <>
  957 3 -1.626007 1.289990 3.230837 182 L "A" 24 -0.12000 -0.12000 "LEU " " CB " "    " 6 0 1 808080  "C948"  1 ""  1 ""  0 0 0 957 957 1 0 0 1964 2 957 957 <> 0 1 <> "CCD match"  1 39.21 948 <> <> <> <> <> <>
  958 3 -0.523813 0.475505 2.575762 182 L "A" 24 -0.06000 -0.06000 "LEU " " CG " "    " 6 0 1 808080  "C949"  1 ""  1 ""  0 0 0 958 958 1 0 0 1965 1 958 958 <> 0 1 <> "CCD match"  1 39.21 949 <> <> <> <> <> <>
  959 3 -0.894310 -0.964633 2.254966 182 L "A" 24 -0.18000 -0.18000 "LEU " " CD1" "    " 6 0 1 808080  "C950"  1 ""  1 ""  0 0 0 959 959 1 0 0 1966 3 959 959 <> 0 1 <> "CCD match"  1 39.21 950 <> <> <> <> <> <>
  960 3 0.067785 1.232176 1.311535 182 L "A" 24 -0.18000 -0.18000 "LEU " " CD2" "    " 6 0 1 808080  "C951"  1 ""  1 ""  0 0 0 960 960 1 0 0 1967 3 960 960 <> 0 1 <> "CCD match"  1 39.21 951 <> <> <> <> <> <>
  961 25 -3.177736 2.403555 5.777297 183 S "A" 38 -0.50000 -0.50000 "SER " " N  " "    " 7 0 1 2E2EFF  "N952"  0 ""  1 ""  0 0 0 961 961 1 0 0 1979 1 961 961 <> 0 1 <> "CCD match"  1 41.36 952 <> <> <> <> <> <>
  962 3 -3.217816 3.472467 6.807213 183 S "A" 24 0.14000 0.14000 "SER " " CA " "    " 6 0 1 808080  "C953"  0 ""  1 ""  0 0 0 962 962 1 0 0 1980 1 962 962 <> 0 1 <> "CCD match"  1 41.36 953 <> <> <> <> <> <>
  963 2 -3.849030 3.086032 8.173122 183 S "A" 24 0.50000 0.50000 "SER " " C  " "    " 6 0 1 808080  "C954"  0 ""  1 ""  0 0 0 963 963 1 0 0 1981 0 963 963 <> 0 1 <> "CCD match"  1 41.36 954 <> <> <> <> <> <>
  964 15 -3.758878 3.908630 9.117821 183 S "A" 70 -0.50000 -0.50000 "SER " " O  " "    " 8 0 1 FF2E2E  "O955"  0 ""  1 ""  0 0 0 964 964 1 0 0 1982 0 964 964 <> 0 1 <> "CCD match"  1 41.36 955 <> <> <> <> <> <>
  965 3 -3.889681 4.787767 6.364197 183 S "A" 24 0.14500 0.14500 "SER " " CB " "    " 6 0 1 808080  "C956"  0 ""  1 ""  0 0 0 965 965 1 0 0 1983 2 965 965 <> 0 1 <> "CCD match"  1 41.36 956 <> <> <> <> <> <>
  966 16 -3.571370 5.211971 5.045481 183 S "A" 70 -0.68300 -0.68300 "SER " " OG " "    " 8 0 1 FF2E2E  "O957"  0 "%UT"  13 ""  0 0 0 966 966 1 0 0 1984 1 966 966 <> 0 1 <> "CCD match"  1 41.36 957 <> <> <> <> <> <>
  967 25 -4.669226 2.010508 8.168139 184 V "A" 38 -0.50000 -0.50000 "VAL " " N  " "    " 7 0 1 2E2EFF  "N958"  0 ""  1 ""  0 0 0 967 967 1 0 0 1990 1 967 967 <> 0 1 <> "CCD match"  1 44.23 958 <> <> <> <> <> <>
  968 3 -5.362449 1.620197 9.416010 184 V "A" 24 0.14000 0.14000 "VAL " " CA " "    " 6 0 1 808080  "C959"  0 ""  1 ""  0 0 0 968 968 1 0 0 1991 1 968 968 <> 0 1 <> "CCD match"  1 44.23 959 <> <> <> <> <> <>
  969 2 -5.100338 0.087150 9.714042 184 V "A" 24 0.50000 0.50000 "VAL " " C  " "    " 6 0 1 808080  "C960"  0 ""  1 ""  0 0 0 969 969 1 0 0 1992 0 969 969 <> 0 1 <> "CCD match"  1 44.23 960 <> <> <> <> <> <>
  970 15 -4.681800 -0.259102 10.798260 184 V "A" 70 -0.50000 -0.50000 "VAL " " O  " "    " 8 0 1 FF2E2E  "O961"  0 ""  1 ""  0 0 0 970 970 1 0 0 1993 0 970 970 <> 0 1 <> "CCD match"  1 44.23 961 <> <> <> <> <> <>
  971 3 -6.887929 1.888185 9.192205 184 V "A" 24 -0.06000 -0.06000 "VAL " " CB " "    " 6 0 1 808080  "C962"  0 ""  1 ""  0 0 0 971 971 1 0 0 1994 1 971 971 <> 0 1 <> "CCD match"  1 44.23 962 <> <> <> <> <> <>
  972 3 -7.819635 1.859571 10.407147 184 V "A" 24 -0.18000 -0.18000 "VAL " " CG1" "    " 6 0 1 808080  "C963"  0 ""  1 ""  0 0 0 972 972 1 0 0 1995 3 972 972 <> 0 1 <> "CCD match"  1 44.23 963 <> <> <> <> <> <>
  973 3 -7.221570 3.201582 8.475455 184 V "A" 24 -0.18000 -0.18000 "VAL " " CG2" "    " 6 0 1 808080  "C964"  0 ""  1 ""  0 0 0 973 973 1 0 0 1996 3 973 973 <> 0 1 <> "CCD match"  1 44.23 964 <> <> <> <> <> <>
  974 25 -5.328597 -0.760476 8.687465 185 L "A" 38 -0.50000 -0.50000 "LEU " " N  " "    " 7 0 1 2E2EFF  "N965"  1 ""  1 ""  0 0 0 974 974 1 0 0 2006 1 974 974 <> 0 1 <> "CCD match"  1 46.27 965 <> <> <> <> <> <>
  975 3 -5.469815 -2.172314 8.864384 185 L "A" 24 0.14000 0.14000 "LEU " " CA " "    " 6 0 1 808080  "C966"  1 ""  1 ""  0 0 0 975 975 1 0 0 2007 1 975 975 <> 0 1 <> "CCD match"  1 46.27 966 <> <> <> <> <> <>
  976 2 -4.280305 -2.951908 9.462331 185 L "A" 24 0.50000 0.50000 "LEU " " C  " "    " 6 0 1 808080  "C967"  1 ""  1 ""  0 0 0 976 976 1 0 0 2008 0 976 976 <> 0 1 <> "CCD match"  1 46.27 967 <> <> <> <> <> <>
  977 15 -4.532972 -3.921220 10.198139 185 L "A" 70 -0.50000 -0.50000 "LEU " " O  " "    " 8 0 1 FF2E2E  "O968"  1 ""  1 ""  0 0 0 977 977 1 0 0 2009 0 977 977 <> 0 1 <> "CCD match"  1 46.27 968 <> <> <> <> <> <>
  978 3 -5.888934 -2.764878 7.471494 185 L "A" 24 -0.12000 -0.12000 "LEU " " CB " "    " 6 0 1 808080  "C969"  1 ""  1 ""  0 0 0 978 978 1 0 0 2010 2 978 978 <> 0 1 <> "CCD match"  1 46.27 969 <> <> <> <> <> <>
  979 3 -6.234526 -4.275288 7.530109 185 L "A" 24 -0.06000 -0.06000 "LEU " " CG " "    " 6 0 1 808080  "C970"  1 ""  1 ""  0 0 0 979 979 1 0 0 2011 1 979 979 <> 0 1 <> "CCD match"  1 46.27 970 <> <> <> <> <> <>
  980 3 -7.469298 -4.616074 8.447455 185 L "A" 24 -0.18000 -0.18000 "LEU " " CD1" "    " 6 0 1 808080  "C971"  1 ""  1 ""  0 0 0 980 980 1 0 0 2012 3 980 980 <> 0 1 <> "CCD match"  1 46.27 971 <> <> <> <> <> <>
  981 3 -6.250902 -4.837604 6.117453 185 L "A" 24 -0.18000 -0.18000 "LEU " " CD2" "    " 6 0 1 808080  "C972"  1 ""  1 ""  0 0 0 981 981 1 0 0 2013 3 981 981 <> 0 1 <> "CCD match"  1 46.27 972 <> <> <> <> <> <>
  982 25 -2.993859 -2.562815 9.216051 186 P "A" 38 -0.14000 -0.14000 "PRO " " N  " "    " 7 0 1 2E2EFF  "N973"  1 ""  1 ""  0 0 0 982 982 1 0 0 2025 0 982 982 <> 0 1 <> "CCD match"  1 46.71 973 <> <> <> <> <> <>
  983 3 -1.885430 -3.202804 9.964915 186 P "A" 24 0.01000 0.01000 "PRO " " CA " "    " 6 0 1 808080  "C974"  1 ""  1 ""  0 0 0 983 983 1 0 0 2026 1 983 983 <> 0 1 <> "CCD match"  1 46.71 974 <> <> <> <> <> <>
  984 2 -1.918555 -3.037340 11.463428 186 P "A" 24 0.50000 0.50000 "PRO " " C  " "    " 6 0 1 808080  "C975"  1 ""  1 ""  0 0 0 984 984 1 0 0 2027 0 984 984 <> 0 1 <> "CCD match"  1 46.71 975 <> <> <> <> <> <>
  985 15 -1.384968 -3.872674 12.168262 186 P "A" 70 -0.50000 -0.50000 "PRO " " O  " "    " 8 0 1 FF2E2E  "O976"  1 ""  1 ""  0 0 0 985 985 1 0 0 2028 0 985 985 <> 0 1 <> "CCD match"  1 46.71 976 <> <> <> <> <> <>
  986 3 -0.554098 -2.622714 9.451370 186 P "A" 24 -0.12000 -0.12000 "PRO " " CB " "    " 6 0 1 808080  "C977"  1 ""  1 ""  0 0 0 986 986 1 0 0 2029 2 986 986 <> 0 1 <> "CCD match"  1 46.71 977 <> <> <> <> <> <>
  987 3 -1.070464 -1.488635 8.577642 186 P "A" 24 -0.12000 -0.12000 "PRO " " CG " "    " 6 0 1 808080  "C978"  1 ""  1 ""  0 0 0 987 987 1 0 0 2030 2 987 987 <> 0 1 <> "CCD match"  1 46.71 978 <> <> <> <> <> <>
  988 3 -2.405126 -1.856231 8.106970 186 P "A" 24 -0.05000 -0.05000 "PRO " " CD " "    " 6 0 1 808080  "C979"  1 ""  1 ""  0 0 0 988 988 1 0 0 2031 2 988 988 <> 0 1 <> "CCD match"  1 46.71 979 <> <> <> <> <> <>
  989 25 -2.466133 -1.896252 11.894535 187 M "A" 38 -0.50000 -0.50000 "MET " " N  " "    " 7 0 1 2E2EFF  "N980"  1 ""  1 ""  0 0 0 989 989 1 0 0 2039 1 989 989 <> 0 1 <> "CCD match"  1 46.64 980 <> <> 1 <> <> <>
  990 3 -2.745945 -1.573603 13.316713 187 M "A" 24 0.14000 0.14000 "MET " " CA " "    " 6 0 1 808080  "C981"  1 ""  1 ""  0 0 0 990 990 1 0 0 2040 1 990 990 <> 0 1 <> "CCD match"  1 46.64 981 <> <> 1 1 <> <>
  991 2 -4.006672 -2.279232 13.717705 187 M "A" 24 0.50000 0.50000 "MET " " C  " "    " 6 0 1 808080  "C982"  1 ""  1 ""  0 0 0 991 991 1 0 0 2041 0 991 991 <> 0 1 <> "CCD match"  1 46.64 982 <> <> 1 <> <> <>
  992 15 -3.902623 -2.864387 14.820598 187 M "A" 70 -0.50000 -0.50000 "MET " " O  " "    " 8 0 1 FF2E2E  "O983"  1 ""  1 ""  0 0 0 992 992 1 0 0 2042 0 992 992 <> 0 1 <> "CCD match"  1 46.64 983 <> <> 1 <> <> <>
  993 25 -5.071726 -2.434070 12.929684 188 Y "A" 38 -0.50000 -0.50000 "TYR " " N  " "    " 7 0 1 2E2EFF  "N985"  1 ""  1 ""  0 0 0 993 993 1 0 0 2056 1 993 993 <> 0 1 <> "CCD match"  1 52.74 985 <> <> <> <> <> <>
  994 3 -6.144557 -3.366666 13.371757 188 Y "A" 24 0.14000 0.14000 "TYR " " CA " "    " 6 0 1 808080  "C986"  1 ""  1 ""  0 0 0 994 994 1 0 0 2057 1 994 994 <> 0 1 <> "CCD match"  1 52.74 986 <> <> <> <> <> <>
  995 2 -5.735379 -4.896864 13.505188 188 Y "A" 24 0.50000 0.50000 "TYR " " C  " "    " 6 0 1 808080  "C987"  1 ""  1 ""  0 0 0 995 995 1 0 0 2058 0 995 995 <> 0 1 <> "CCD match"  1 52.74 987 <> <> <> <> <> <>
  996 15 -6.122709 -5.509040 14.504914 188 Y "A" 70 -0.50000 -0.50000 "TYR " " O  " "    " 8 0 1 FF2E2E  "O988"  1 ""  1 ""  0 0 0 996 996 1 0 0 2059 0 996 996 <> 0 1 <> "CCD match"  1 52.74 988 <> <> <> <> <> <>
  997 3 -7.317497 -3.116978 12.414989 188 Y "A" 24 -0.00500 -0.00500 "TYR " " CB " "    " 6 0 1 808080  "C989"  1 ""  1 ""  0 0 0 997 997 1 0 0 2060 2 997 997 <> 0 1 <> "CCD match"  1 52.74 989 <> <> <> <> <> <>
  998 2 -8.531434 -3.986248 12.691114 188 Y "A" 24 -0.11500 -0.11500 "TYR " " CG " "    " 6 0 1 808080  "C990"  1 ""  1 ""  0 0 0 998 998 1 0 0 2061 0 998 998 <> 0 1 <> "CCD match"  1 52.74 990 <> <> <> <> <> <>
  999 2 -9.496834 -3.582764 13.593527 188 Y "A" 24 -0.11500 -0.11500 "TYR " " CD1" "    " 6 0 1 808080  "C991"  1 ""  1 ""  0 0 0 999 999 1 0 0 2062 1 999 999 <> 0 1 <> "CCD match"  1 52.74 991 <> <> <> <> <> <>
  1000 2 -8.855460 -5.162275 11.972416 188 Y "A" 24 -0.11500 -0.11500 "TYR " " CD2" "    " 6 0 1 808080  "C992"  1 ""  1 ""  0 0 0 1000 1000 1 0 0 2063 1 1000 1000 <> 0 1 <> "CCD match"  1 52.74 992 <> <> <> <> <> <>
  1001 2 -10.740396 -4.255342 13.888842 188 Y "A" 24 -0.11500 -0.11500 "TYR " " CE1" "    " 6 0 1 808080  "C993"  1 ""  1 ""  0 0 0 1001 1001 1 0 0 2064 1 1001 1001 <> 0 1 <> "CCD match"  1 52.74 993 <> <> <> <> <> <>
  1002 2 -10.061784 -5.854183 12.150925 188 Y "A" 24 -0.11500 -0.11500 "TYR " " CE2" "    " 6 0 1 808080  "C994"  1 ""  1 ""  0 0 0 1002 1002 1 0 0 2065 1 1002 1002 <> 0 1 <> "CCD match"  1 52.74 994 <> <> <> <> <> <>
  1003 2 -10.978302 -5.455762 13.143019 188 Y "A" 24 0.15000 0.15000 "TYR " " CZ " "    " 6 0 1 808080  "C995"  1 ""  1 ""  0 0 0 1003 1003 1 0 0 2066 0 1003 1003 <> 0 1 <> "CCD match"  1 52.74 995 <> <> <> <> <> <>
  1004 16 -11.921874 -6.348172 13.468340 188 Y "A" 70 -0.58500 -0.58500 "TYR " " OH " "    " 8 0 1 FF2E2E  "O996"  1 "%UT"  13 ""  0 0 0 1004 1004 1 0 0 2067 1 1004 1004 <> 0 1 <> "CCD match"  1 52.74 996 <> <> <> <> <> <>
  1005 25 -4.918851 -5.482087 12.624969 189 L "A" 38 -0.50000 -0.50000 "LEU " " N  " "    " 7 0 1 2E2EFF  "N997"  1 ""  1 ""  0 0 0 1005 1005 1 0 0 2077 1 1005 1005 <> 0 1 <> "CCD match"  1 49.84 997 <> <> <> <> <> <>
  1006 3 -4.440758 -6.835933 12.752617 189 L "A" 24 0.14000 0.14000 "LEU " " CA " "    " 6 0 1 808080  "C998"  1 ""  1 ""  0 0 0 1006 1006 1 0 0 2078 1 1006 1006 <> 0 1 <> "CCD match"  1 49.84 998 <> <> <> <> <> <>
  1007 2 -3.562459 -7.080501 13.994718 189 L "A" 24 0.50000 0.50000 "LEU " " C  " "    " 6 0 1 808080  "C999"  1 ""  1 ""  0 0 0 1007 1007 1 0 0 2079 0 1007 1007 <> 0 1 <> "CCD match"  1 49.84 999 <> <> <> <> <> <>
  1008 15 -3.774384 -7.975388 14.786717 189 L "A" 70 -0.50000 -0.50000 "LEU " " O  " "    " 8 0 1 FF2E2E  "O1000"  1 ""  1 ""  0 0 0 1008 1008 1 0 0 2080 0 1008 1008 <> 0 1 <> "CCD match"  1 49.84 1000 <> <> <> <> <> <>
  1009 3 -3.730046 -7.262063 11.485756 189 L "A" 24 -0.12000 -0.12000 "LEU " " CB " "    " 6 0 1 808080  "C1001"  1 ""  1 ""  0 0 0 1009 1009 1 0 0 2081 2 1009 1009 <> 0 1 <> "CCD match"  1 49.84 1001 <> <> <> <> <> <>
  1010 3 -4.430579 -7.140941 10.114651 189 L "A" 24 -0.06000 -0.06000 "LEU " " CG " "    " 6 0 1 808080  "C1002"  1 ""  1 ""  0 0 0 1010 1010 1 0 0 2082 1 1010 1010 <> 0 1 <> "CCD match"  1 49.84 1002 <> <> <> <> <> <>
  1011 3 -3.619576 -7.626779 8.921751 189 L "A" 24 -0.18000 -0.18000 "LEU " " CD1" "    " 6 0 1 808080  "C1003"  1 ""  1 ""  0 0 0 1011 1011 1 0 0 2083 3 1011 1011 <> 0 1 <> "CCD match"  1 49.84 1003 <> <> <> <> <> <>
  1012 3 -5.831803 -7.801700 10.300665 189 L "A" 24 -0.18000 -0.18000 "LEU " " CD2" "    " 6 0 1 808080  "C1004"  1 ""  1 ""  0 0 0 1012 1012 1 0 0 2084 3 1012 1012 <> 0 1 <> "CCD match"  1 49.84 1004 <> <> <> <> <> <>
  1013 25 -2.632826 -6.080283 14.208720 190 S "A" 38 -0.50000 -0.50000 "SER " " N  " "    " 7 0 1 2E2EFF  "N1005"  1 ""  1 ""  0 0 0 1013 1013 1 0 0 2096 1 1013 1013 <> 0 1 <> "CCD match"  1 51.51 1005 <> <> <> <> <> <>
  1014 3 -1.861606 -6.034557 15.397878 190 S "A" 24 0.14000 0.14000 "SER " " CA " "    " 6 0 1 808080  "C1006"  1 ""  1 ""  0 0 0 1014 1014 1 0 0 2097 1 1014 1014 <> 0 1 <> "CCD match"  1 51.51 1006 <> <> <> <> <> <>
  1015 2 -2.792667 -5.997241 16.676644 190 S "A" 24 0.50000 0.50000 "SER " " C  " "    " 6 0 1 808080  "C1007"  1 ""  1 ""  0 0 0 1015 1015 1 0 0 2098 0 1015 1015 <> 0 1 <> "CCD match"  1 51.51 1007 <> <> <> <> <> <>
  1016 15 -2.637268 -6.852075 17.532988 190 S "A" 70 -0.50000 -0.50000 "SER " " O  " "    " 8 0 1 FF2E2E  "O1008"  1 ""  1 ""  0 0 0 1016 1016 1 0 0 2099 0 1016 1016 <> 0 1 <> "CCD match"  1 51.51 1008 <> <> <> <> <> <>
  1017 3 -0.892773 -4.836233 15.282598 190 S "A" 24 0.14500 0.14500 "SER " " CB " "    " 6 0 1 808080  "C1009"  1 ""  1 ""  0 0 0 1017 1017 1 0 0 2100 2 1017 1017 <> 0 1 <> "CCD match"  1 51.51 1009 <> <> <> <> <> <>
  1018 16 0.188782 -4.830576 16.160412 190 S "A" 70 -0.68300 -0.68300 "SER " " OG " "    " 8 0 1 FF2E2E  "O1010"  1 "%UT"  13 ""  0 0 0 1018 1018 1 0 0 2101 1 1018 1018 <> 0 1 <> "CCD match"  1 51.51 1010 <> <> <> <> <> <>
  1019 25 -3.862937 -5.109776 16.611357 191 E "A" 38 -0.50000 -0.50000 "GLU " " N  " "    " 7 0 1 2E2EFF  "N1011"  1 ""  1 ""  0 0 0 1019 1019 1 0 0 2107 1 1019 1019 <> 0 1 <> "CCD match"  1 60.09 1011 <> <> <> <> <> <>
  1020 3 -4.824672 -4.890451 17.698493 191 E "A" 24 0.14000 0.14000 "GLU " " CA " "    " 6 0 1 808080  "C1012"  1 ""  1 ""  0 0 0 1020 1020 1 0 0 2108 1 1020 1020 <> 0 1 <> "CCD match"  1 60.09 1012 <> <> <> <> <> <>
  1021 2 -5.574673 -6.219798 18.106156 191 E "A" 24 0.50000 0.50000 "GLU " " C  " "    " 6 0 1 808080  "C1013"  1 ""  1 ""  0 0 0 1021 1021 1 0 0 2109 0 1021 1021 <> 0 1 <> "CCD match"  1 60.09 1013 <> <> <> <> <> <>
  1022 15 -5.798572 -6.394462 19.293578 191 E "A" 70 -0.50000 -0.50000 "GLU " " O  " "    " 8 0 1 FF2E2E  "O1014"  1 ""  1 ""  0 0 0 1022 1022 1 0 0 2110 0 1022 1022 <> 0 1 <> "CCD match"  1 60.09 1014 <> <> <> <> <> <>
  1023 3 -5.784481 -3.787851 17.380671 191 E "A" 24 -0.12000 -0.12000 "GLU " " CB " "    " 6 0 1 808080  "C1015"  1 ""  1 ""  0 0 0 1023 1023 1 0 0 2111 2 1023 1023 <> 0 1 <> "CCD match"  1 60.09 1015 <> <> <> <> <> <>
  1024 3 -6.563626 -3.385621 18.704463 191 E "A" 24 -0.22000 -0.22000 "GLU " " CG " "    " 6 0 1 808080  "C1016"  1 ""  1 ""  0 0 0 1024 1024 1 0 0 2112 2 1024 1024 <> 0 1 <> "CCD match"  1 60.09 1016 <> <> <> <> <> <>
  1025 2 -7.137048 -1.982621 18.665793 191 E "A" 24 0.70000 0.70000 "GLU " " CD " "    " 6 0 1 808080  "C1017"  1 "%UT"  13 ""  0 0 0 1025 1025 1 0 0 2113 0 1025 1025 <> 0 1 <> "CCD match"  1 60.09 1017 9.99769352494855 <> <> <> <> <>
  1026 15 -6.352843 -1.005141 18.857916 191 E "A" 70 -0.80000 -0.80000 "GLU " " OE1" "    " 8 0 1 FF2E2E  "O1018"  1 ""  1 ""  0 0 0 1026 1026 1 0 0 2114 0 1026 1026 <> 0 1 <> "CCD match"  1 60.09 1018 <> <> <> <> <> <>
  1027 18 -8.347213 -1.788850 18.450001 191 E "A" 70 -0.80000 -0.80000 "GLU " " OE2" "    " 8 -1 1 FF2E2E  "O1019"  1 ""  1 ""  0 0 0 1027 1027 1 0 0 2115 0 1027 1027 <> 0 1 <> "CCD match"  1 60.09 1019 <> <> <> <> <> <>
  1028 25 -5.935264 -7.088920 17.092839 192 I "A" 38 -0.50000 -0.50000 "ILE " " N  " "    " 7 0 1 2E2EFF  "N1020"  1 ""  1 ""  0 0 0 1028 1028 1 0 0 2122 1 1028 1028 <> 0 1 <> "CCD match"  1 58.96 1020 <> <> <> <> <> <>
  1029 3 -6.758055 -8.260888 17.447051 192 I "A" 24 0.14000 0.14000 "ILE " " CA " "    " 6 0 1 808080  "C1021"  1 ""  1 ""  0 0 0 1029 1029 1 0 0 2123 1 1029 1029 <> 0 1 <> "CCD match"  1 58.96 1021 <> <> <> <> <> <>
  1030 2 -5.840007 -9.454743 17.973897 192 I "A" 24 0.50000 0.50000 "ILE " " C  " "    " 6 0 1 808080  "C1022"  1 ""  1 ""  0 0 0 1030 1030 1 0 0 2124 0 1030 1030 <> 0 1 <> "CCD match"  1 58.96 1022 <> <> <> <> <> <>
  1031 15 -6.359999 -10.384919 18.556191 192 I "A" 70 -0.50000 -0.50000 "ILE " " O  " "    " 8 0 1 FF2E2E  "O1023"  1 ""  1 ""  0 0 0 1031 1031 1 0 0 2125 0 1031 1031 <> 0 1 <> "CCD match"  1 58.96 1023 <> <> <> <> <> <>
  1032 3 -7.717654 -8.664474 16.334723 192 I "A" 24 -0.06000 -0.06000 "ILE " " CB " "    " 6 0 1 808080  "C1024"  1 ""  1 ""  0 0 0 1032 1032 1 0 0 2126 1 1032 1032 <> 0 1 <> "CCD match"  1 58.96 1024 <> <> <> <> <> <>
  1033 3 -7.053963 -9.131120 14.953035 192 I "A" 24 -0.12000 -0.12000 "ILE " " CG1" "    " 6 0 1 808080  "C1025"  1 ""  1 ""  0 0 0 1033 1033 1 0 0 2127 2 1033 1033 <> 0 1 <> "CCD match"  1 58.96 1025 <> <> <> <> <> <>
  1034 3 -8.817256 -7.486395 16.155255 192 I "A" 24 -0.18000 -0.18000 "ILE " " CG2" "    " 6 0 1 808080  "C1026"  1 ""  1 ""  0 0 0 1034 1034 1 0 0 2128 3 1034 1034 <> 0 1 <> "CCD match"  1 58.96 1026 <> <> <> <> <> <>
  1035 3 -7.753033 -10.171247 14.062556 192 I "A" 24 -0.18000 -0.18000 "ILE " " CD1" "    " 6 0 1 808080  "C1027"  1 ""  1 ""  0 0 0 1035 1035 1 0 0 2129 3 1035 1035 <> 0 1 <> "CCD match"  1 58.96 1027 <> <> <> <> <> <>
  1036 25 -4.578552 -9.443782 17.623480 193 S "A" 38 -0.50000 -0.50000 "SER " " N  " "    " 7 0 1 2E2EFF  "N1028"  0 ""  1 ""  0 0 0 1036 1036 1 0 0 2141 1 1036 1036 <> 0 1 <> "CCD match"  1 55.12 1028 <> <> <> <> <> <>
  1037 3 -3.604628 -10.498722 17.873839 193 S "A" 24 0.14000 0.14000 "SER " " CA " "    " 6 0 1 808080  "C1029"  0 ""  1 ""  0 0 0 1037 1037 1 0 0 2142 1 1037 1037 <> 0 1 <> "CCD match"  1 55.12 1029 <> <> <> <> <> <>
  1038 2 -3.106092 -10.334544 19.360735 193 S "A" 24 0.50000 0.50000 "SER " " C  " "    " 6 0 1 808080  "C1030"  0 ""  1 ""  0 0 0 1038 1038 1 0 0 2143 0 1038 1038 <> 0 1 <> "CCD match"  1 55.12 1030 <> <> <> <> <> <>
  1039 15 -2.624729 -9.246882 19.701346 193 S "A" 70 -0.50000 -0.50000 "SER " " O  " "    " 8 0 1 FF2E2E  "O1031"  0 ""  1 ""  0 0 0 1039 1039 1 0 0 2144 0 1039 1039 <> 0 1 <> "CCD match"  1 55.12 1031 <> <> <> <> <> <>
  1040 3 -2.540143 -10.199968 16.896990 193 S "A" 24 0.14500 0.14500 "SER " " CB " "    " 6 0 1 808080  "C1032"  0 ""  1 ""  0 0 0 1040 1040 1 0 0 2145 2 1040 1040 <> 0 1 <> "CCD match"  1 55.12 1032 <> <> <> <> <> <>
  1041 16 -2.961204 -10.474089 15.587158 193 S "A" 70 -0.68300 -0.68300 "SER " " OG " "    " 8 0 1 FF2E2E  "O1033"  0 "%UT"  13 ""  0 0 0 1041 1041 1 0 0 2146 1 1041 1041 <> 0 1 <> "CCD match"  1 55.12 1033 <> <> <> <> <> <>
  1042 25 -3.092293 -11.493776 20.100115 194 P "A" 38 -0.14000 -0.14000 "PRO " " N  " "    " 7 0 1 2E2EFF  "N1034"  0 ""  1 ""  0 0 0 1042 1042 1 0 0 2152 0 1042 1042 <> 0 1 <> "CCD match"  1 54.78 1034 <> <> <> <> <> <>
  1043 3 -2.281997 -11.544240 21.385212 194 P "A" 24 0.01000 0.01000 "PRO " " CA " "    " 6 0 1 808080  "C1035"  0 ""  1 ""  0 0 0 1043 1043 1 0 0 2153 1 1043 1043 <> 0 1 <> "CCD match"  1 54.78 1035 <> <> <> <> <> <>
  1044 2 -0.729081 -11.365323 21.115056 194 P "A" 24 0.50000 0.50000 "PRO " " C  " "    " 6 0 1 808080  "C1036"  0 ""  1 ""  0 0 0 1044 1044 1 0 0 2154 0 1044 1044 <> 0 1 <> "CCD match"  1 54.78 1036 <> <> <> <> <> <>
  1045 15 -0.327147 -11.557071 19.988947 194 P "A" 70 -0.50000 -0.50000 "PRO " " O  " "    " 8 0 1 FF2E2E  "O1037"  0 ""  1 ""  0 0 0 1045 1045 1 0 0 2155 0 1045 1045 <> 0 1 <> "CCD match"  1 54.78 1037 <> <> <> <> <> <>
  1046 3 -2.645781 -12.903027 21.910498 194 P "A" 24 -0.12000 -0.12000 "PRO " " CB " "    " 6 0 1 808080  "C1038"  0 ""  1 ""  0 0 0 1046 1046 1 0 0 2156 2 1046 1046 <> 0 1 <> "CCD match"  1 54.78 1038 <> <> <> <> <> <>
  1047 3 -4.065737 -13.166499 21.315733 194 P "A" 24 -0.12000 -0.12000 "PRO " " CG " "    " 6 0 1 808080  "C1039"  0 ""  1 ""  0 0 0 1047 1047 1 0 0 2157 2 1047 1047 <> 0 1 <> "CCD match"  1 54.78 1039 <> <> <> <> <> <>
  1048 3 -4.076164 -12.562540 19.972748 194 P "A" 24 -0.05000 -0.05000 "PRO " " CD " "    " 6 0 1 808080  "C1040"  0 ""  1 ""  0 0 0 1048 1048 1 0 0 2158 2 1048 1048 <> 0 1 <> "CCD match"  1 54.78 1040 <> <> <> <> <> <>
  1049 25 0.105002 -10.997590 22.053851 195 K "A" 38 -0.50000 -0.50000 "LYS " " N  " "    " 7 0 1 2E2EFF  "N1041"  0 ""  1 ""  0 0 0 1049 1049 1 0 0 2166 1 1049 1049 <> 0 1 <> "CCD match"  1 59.27 1041 <> <> <> <> <> <>
  1050 3 1.378748 -10.439505 21.729273 195 K "A" 24 0.14000 0.14000 "LYS " " CA " "    " 6 0 1 808080  "C1042"  0 ""  1 ""  0 0 0 1050 1050 1 0 0 2167 1 1050 1050 <> 0 1 <> "CCD match"  1 59.27 1042 <> <> <> <> <> <>
  1051 2 2.347536 -11.444858 20.933972 195 K "A" 24 0.50000 0.50000 "LYS " " C  " "    " 6 0 1 808080  "C1043"  0 ""  1 ""  0 0 0 1051 1051 1 0 0 2168 0 1051 1051 <> 0 1 <> "CCD match"  1 59.27 1043 <> <> <> <> <> <>
  1052 15 3.240326 -10.975290 20.230549 195 K "A" 70 -0.50000 -0.50000 "LYS " " O  " "    " 8 0 1 FF2E2E  "O1044"  0 ""  1 ""  0 0 0 1052 1052 1 0 0 2169 0 1052 1052 <> 0 1 <> "CCD match"  1 59.27 1044 <> <> <> <> <> <>
  1053 3 2.091038 -9.740213 22.849129 195 K "A" 24 -0.12000 -0.12000 "LYS " " CB " "    " 6 0 1 808080  "C1045"  0 ""  1 ""  0 0 0 1053 1053 1 0 0 2170 2 1053 1053 <> 0 1 <> "CCD match"  1 59.27 1045 <> <> <> <> <> <>
  1054 3 2.842281 -10.648207 23.901114 195 K "A" 24 -0.12000 -0.12000 "LYS " " CG " "    " 6 0 1 808080  "C1046"  0 ""  1 ""  0 0 0 1054 1054 1 0 0 2171 2 1054 1054 <> 0 1 <> "CCD match"  1 59.27 1046 <> <> <> <> <> <>
  1055 3 3.849566 -9.826795 24.719218 195 K "A" 24 -0.12000 -0.12000 "LYS " " CD " "    " 6 0 1 808080  "C1047"  0 ""  1 ""  0 0 0 1055 1055 1 0 0 2172 2 1055 1055 <> 0 1 <> "CCD match"  1 59.27 1047 <> <> <> <> <> <>
  1056 3 3.102923 -8.950094 25.757180 195 K "A" 24 0.19000 0.19000 "LYS " " CE " "    " 6 0 1 808080  "C1048"  0 ""  1 ""  0 0 0 1056 1056 1 0 0 2173 2 1056 1056 <> 0 1 <> "CCD match"  1 59.27 1048 <> <> <> <> <> <>
  1057 32 4.039392 -8.119678 26.531855 195 K "A" 38 -0.30000 -0.30000 "LYS " " NZ " "    " 7 1 1 2E2EFF  "N1049"  0 "%UT"  13 ""  0 0 0 1057 1057 1 0 0 2174 3 1057 1057 <> 0 1 <> "CCD match"  1 59.27 1049 <> <> <> <> <> <>
  1058 25 2.057113 -12.798175 21.020455 196 E "A" 38 -0.50000 -0.50000 "GLU " " N  " "    " 7 0 1 2E2EFF  "N1050"  0 ""  1 ""  0 0 0 1058 1058 1 0 0 2188 1 1058 1058 <> 0 1 <> "CCD match"  1 53.56 1050 <> <> <> <> <> <>
  1059 3 2.811228 -13.833239 20.259087 196 E "A" 24 0.14000 0.14000 "GLU " " CA " "    " 6 0 1 808080  "C1051"  0 ""  1 ""  0 0 0 1059 1059 1 0 0 2189 1 1059 1059 <> 0 1 <> "CCD match"  1 53.56 1051 <> <> <> <> <> <>
  1060 2 2.621790 -13.737357 18.781436 196 E "A" 24 0.50000 0.50000 "GLU " " C  " "    " 6 0 1 808080  "C1052"  0 ""  1 ""  0 0 0 1060 1060 1 0 0 2190 0 1060 1060 <> 0 1 <> "CCD match"  1 53.56 1052 <> <> <> <> <> <>
  1061 15 3.602479 -13.807424 18.043233 196 E "A" 70 -0.50000 -0.50000 "GLU " " O  " "    " 8 0 1 FF2E2E  "O1053"  0 ""  1 ""  0 0 0 1061 1061 1 0 0 2191 0 1061 1061 <> 0 1 <> "CCD match"  1 53.56 1053 <> <> <> <> <> <>
  1062 3 2.362860 -15.237560 20.721764 196 E "A" 24 -0.12000 -0.12000 "GLU " " CB " "    " 6 0 1 808080  "C1054"  0 ""  1 ""  0 0 0 1062 1062 1 0 0 2192 2 1062 1062 <> 0 1 <> "CCD match"  1 53.56 1054 <> <> <> <> <> <>
  1063 3 2.743388 -15.455740 22.159525 196 E "A" 24 -0.22000 -0.22000 "GLU " " CG " "    " 6 0 1 808080  "C1055"  0 ""  1 ""  0 0 0 1063 1063 1 0 0 2193 2 1063 1063 <> 0 1 <> "CCD match"  1 53.56 1055 <> <> <> <> <> <>
  1064 2 2.211063 -16.725447 22.830357 196 E "A" 24 0.70000 0.70000 "GLU " " CD " "    " 6 0 1 808080  "C1056"  0 "%UT"  13 ""  0 0 0 1064 1064 1 0 0 2194 0 1064 1064 <> 0 1 <> "CCD match"  1 53.56 1056 10 <> <> <> <> <>
  1065 15 1.446046 -17.501476 22.214053 196 E "A" 70 -0.80000 -0.80000 "GLU " " OE1" "    " 8 0 1 FF2E2E  "O1057"  0 ""  1 ""  0 0 0 1065 1065 1 0 0 2195 0 1065 1065 <> 0 1 <> "CCD match"  1 53.56 1057 <> <> <> <> <> <>
  1066 18 2.459464 -16.862190 24.014466 196 E "A" 70 -0.80000 -0.80000 "GLU " " OE2" "    " 8 -1 1 FF2E2E  "O1058"  0 ""  1 ""  0 0 0 1066 1066 1 0 0 2196 0 1066 1066 <> 0 1 <> "CCD match"  1 53.56 1058 <> <> <> <> <> <>
  1067 25 1.395282 -13.542667 18.322922 197 I "A" 38 -0.50000 -0.50000 "ILE " " N  " "    " 7 0 1 2E2EFF  "N1059"  0 ""  1 ""  0 0 0 1067 1067 1 0 0 2203 1 1067 1067 <> 0 1 <> "CCD match"  1 51.44 1059 <> <> <> <> <> <>
  1068 3 1.086892 -13.760837 16.907240 197 I "A" 24 0.14000 0.14000 "ILE " " CA " "    " 6 0 1 808080  "C1060"  0 ""  1 ""  0 0 0 1068 1068 1 0 0 2204 1 1068 1068 <> 0 1 <> "CCD match"  1 51.44 1060 <> <> <> <> <> <>
  1069 2 1.075241 -12.511783 15.998122 197 I "A" 24 0.50000 0.50000 "ILE " " C  " "    " 6 0 1 808080  "C1061"  0 ""  1 ""  0 0 0 1069 1069 1 0 0 2205 0 1069 1069 <> 0 1 <> "CCD match"  1 51.44 1061 <> <> <> <> <> <>
  1070 15 0.759144 -12.603638 14.825338 197 I "A" 70 -0.50000 -0.50000 "ILE " " O  " "    " 8 0 1 FF2E2E  "O1062"  0 ""  1 ""  0 0 0 1070 1070 1 0 0 2206 0 1070 1070 <> 0 1 <> "CCD match"  1 51.44 1062 <> <> <> <> <> <>
  1071 3 -0.289383 -14.459798 16.832676 197 I "A" 24 -0.06000 -0.06000 "ILE " " CB " "    " 6 0 1 808080  "C1063"  0 ""  1 ""  0 0 0 1071 1071 1 0 0 2207 1 1071 1071 <> 0 1 <> "CCD match"  1 51.44 1063 <> <> <> <> <> <>
  1072 3 -0.634727 -15.244512 15.540027 197 I "A" 24 -0.12000 -0.12000 "ILE " " CG1" "    " 6 0 1 808080  "C1064"  0 ""  1 ""  0 0 0 1072 1072 1 0 0 2208 2 1072 1072 <> 0 1 <> "CCD match"  1 51.44 1064 <> <> <> <> <> <>
  1073 3 -1.446035 -13.547062 17.327565 197 I "A" 24 -0.18000 -0.18000 "ILE " " CG2" "    " 6 0 1 808080  "C1065"  0 ""  1 ""  0 0 0 1073 1073 1 0 0 2209 3 1073 1073 <> 0 1 <> "CCD match"  1 51.44 1065 <> <> <> <> <> <>
  1074 3 0.385185 -16.291463 15.211557 197 I "A" 24 -0.18000 -0.18000 "ILE " " CD1" "    " 6 0 1 808080  "C1066"  0 ""  1 ""  0 0 0 1074 1074 1 0 0 2210 3 1074 1074 <> 0 1 <> "CCD match"  1 51.44 1066 <> <> <> <> <> <>
  1075 25 1.364621 -11.352765 16.690171 198 R "A" 38 -0.50000 -0.50000 "ARG " " N  " "    " 7 0 1 2E2EFF  "N1067"  1 ""  1 ""  0 0 0 1075 1075 1 0 0 2222 1 1075 1075 <> 0 1 <> "CCD match"  1 54.22 1067 <> <> <> <> <> <>
  1076 3 1.597019 -10.050896 16.019429 198 R "A" 24 0.14000 0.14000 "ARG " " CA " "    " 6 0 1 808080  "C1068"  1 ""  1 ""  0 0 0 1076 1076 1 0 0 2223 1 1076 1076 <> 0 1 <> "CCD match"  1 54.22 1068 <> <> <> <> <> <>
  1077 2 2.677909 -10.119168 14.975588 198 R "A" 24 0.50000 0.50000 "ARG " " C  " "    " 6 0 1 808080  "C1069"  1 ""  1 ""  0 0 0 1077 1077 1 0 0 2224 0 1077 1077 <> 0 1 <> "CCD match"  1 54.22 1069 <> <> <> <> <> <>
  1078 15 2.635706 -9.414703 13.957593 198 R "A" 70 -0.50000 -0.50000 "ARG " " O  " "    " 8 0 1 FF2E2E  "O1070"  1 ""  1 ""  0 0 0 1078 1078 1 0 0 2225 0 1078 1078 <> 0 1 <> "CCD match"  1 54.22 1070 <> <> <> <> <> <>
  1079 3 1.864954 -8.956966 17.079777 198 R "A" 24 -0.12000 -0.12000 "ARG " " CB " "    " 6 0 1 808080  "C1071"  1 ""  1 ""  0 0 0 1079 1079 1 0 0 2226 2 1079 1079 <> 0 1 <> "CCD match"  1 54.22 1071 <> <> <> <> <> <>
  1080 3 0.597572 -8.660266 17.975773 198 R "A" 24 -0.05000 -0.05000 "ARG " " CG " "    " 6 0 1 808080  "C1072"  1 ""  1 ""  0 0 0 1080 1080 1 0 0 2227 2 1080 1080 <> 0 1 <> "CCD match"  1 54.22 1072 <> <> <> <> <> <>
  1081 3 0.863169 -7.632606 19.075884 198 R "A" 24 0.19000 0.19000 "ARG " " CD " "    " 6 0 1 808080  "C1073"  1 ""  1 ""  0 0 0 1081 1081 1 0 0 2228 2 1081 1081 <> 0 1 <> "CCD match"  1 54.22 1073 <> <> <> <> <> <>
  1082 25 -0.281121 -7.469638 19.971608 198 R "A" 38 -0.69997 -0.69997 "ARG " " NE " "    " 7 0 1 2E2EFF  "N1074"  1 ""  1 ""  0 0 0 1082 1082 1 0 0 2229 1 1082 1082 <> 0 1 <> "CCD match"  1 54.22 1074 <> <> <> <> <> <>
  1083 2 -0.366052 -6.926403 21.181725 198 R "A" 24 0.63990 0.63990 "ARG " " CZ " "    " 6 0 1 808080  "C1075"  1 ""  1 ""  0 0 0 1083 1083 1 0 0 2230 0 1083 1083 <> 0 1 <> "CCD match"  1 54.22 1075 <> <> <> <> <> <>
  1084 25 0.616772 -6.318210 21.745204 198 R "A" 38 -0.79997 -0.79997 "ARG " " NH1" "    " 7 0 1 2E2EFF  "N1076"  1 ""  1 ""  0 0 0 1084 1084 1 0 0 2231 2 1084 1084 <> 0 1 <> "CCD match"  1 54.22 1076 <> <> <> <> <> <>
  1085 31 -1.554000 -6.976407 21.818518 198 R "A" 38 -0.79997 -0.79997 "ARG " " NH2" "    " 7 1 1 2E2EFF  "N1077"  1 ""  1 ""  0 0 0 1085 1085 1 0 0 2232 2 1085 1085 <> 0 1 <> "CCD match"  1 54.22 1077 <> <> <> <> <> <>
  1086 25 3.693960 -10.945434 15.257039 199 G "A" 38 -0.50000 -0.50000 "GLY " " N  " "    " 7 0 1 2E2EFF  "N1078"  1 ""  1 ""  0 0 0 1086 1086 1 0 0 2246 1 1086 1086 <> 0 1 <> "CCD match"  1 53.15 1078 <> <> <> <> <> <>
  1087 3 4.791722 -11.193130 14.328643 199 G "A" 24 0.08000 0.08000 "GLY " " CA " "    " 6 0 1 808080  "C1079"  1 ""  1 ""  0 0 0 1087 1087 1 0 0 2247 2 1087 1087 <> 0 1 <> "CCD match"  1 53.15 1079 <> <> <> <> <> <>
  1088 2 4.432738 -11.872311 13.008929 199 G "A" 24 0.50000 0.50000 "GLY " " C  " "    " 6 0 1 808080  "C1080"  1 ""  1 ""  0 0 0 1088 1088 1 0 0 2248 0 1088 1088 <> 0 1 <> "CCD match"  1 53.15 1080 <> <> <> <> <> <>
  1089 15 5.391117 -12.142682 12.214355 199 G "A" 70 -0.50000 -0.50000 "GLY " " O  " "    " 8 0 1 FF2E2E  "O1081"  1 ""  1 ""  0 0 0 1089 1089 1 0 0 2249 0 1089 1089 <> 0 1 <> "CCD match"  1 53.15 1081 <> <> <> <> <> <>
  1090 25 3.180708 -12.395165 12.851427 200 S "A" 38 -0.50000 -0.50000 "SER " " N  " "    " 7 0 1 2E2EFF  "N1082"  1 ""  1 ""  0 0 0 1090 1090 1 0 0 2253 1 1090 1090 <> 0 1 <> "CCD match"  1 51.51 1082 <> <> <> <> <> <>
  1091 3 2.846904 -13.070181 11.666519 200 S "A" 24 0.14000 0.14000 "SER " " CA " "    " 6 0 1 808080  "C1083"  1 ""  1 ""  0 0 0 1091 1091 1 0 0 2254 1 1091 1091 <> 0 1 <> "CCD match"  1 51.51 1083 <> <> <> <> <> <>
  1092 2 1.618162 -12.328108 11.234171 200 S "A" 24 0.50000 0.50000 "SER " " C  " "    " 6 0 1 808080  "C1084"  1 ""  1 ""  0 0 0 1092 1092 1 0 0 2255 0 1092 1092 <> 0 1 <> "CCD match"  1 51.51 1084 <> <> <> <> <> <>
  1093 15 1.604368 -11.893645 10.100886 200 S "A" 70 -0.50000 -0.50000 "SER " " O  " "    " 8 0 1 FF2E2E  "O1085"  1 ""  1 ""  0 0 0 1093 1093 1 0 0 2256 0 1093 1093 <> 0 1 <> "CCD match"  1 51.51 1085 <> <> <> <> <> <>
  1094 3 2.446001 -14.559521 11.986577 200 S "A" 24 0.14500 0.14500 "SER " " CB " "    " 6 0 1 808080  "C1086"  1 ""  1 ""  0 0 0 1094 1094 1 0 0 2257 2 1094 1094 <> 0 1 <> "CCD match"  1 51.51 1086 <> <> <> <> <> <>
  1095 16 1.916849 -15.287553 10.887532 200 S "A" 70 -0.68300 -0.68300 "SER " " OG " "    " 8 0 1 FF2E2E  "O1087"  1 "%UT"  13 ""  0 0 0 1095 1095 1 0 0 2258 1 1095 1095 <> 0 1 <> "CCD match"  1 51.51 1087 <> <> <> <> <> <>
  1096 25 0.588241 -12.288145 12.098786 201 L "A" 38 -0.50000 -0.50000 "LEU " " N  " "    " 7 0 1 2E2EFF  "N1088"  1 ""  1 ""  0 0 0 1096 1096 1 0 0 2264 1 1096 1096 <> 0 1 <> "CCD match"  1 51.23 1088 <> <> <> <> <> <>
  1097 3 -0.756593 -11.727362 11.771317 201 L "A" 24 0.14000 0.14000 "LEU " " CA " "    " 6 0 1 808080  "C1089"  1 ""  1 ""  0 0 0 1097 1097 1 0 0 2265 1 1097 1097 <> 0 1 <> "CCD match"  1 51.23 1089 <> <> <> <> <> <>
  1098 2 -0.861162 -10.324558 11.315174 201 L "A" 24 0.50000 0.50000 "LEU " " C  " "    " 6 0 1 808080  "C1090"  1 ""  1 ""  0 0 0 1098 1098 1 0 0 2266 0 1098 1098 <> 0 1 <> "CCD match"  1 51.23 1090 <> <> <> <> <> <>
  1099 15 -1.826837 -10.055616 10.593319 201 L "A" 70 -0.50000 -0.50000 "LEU " " O  " "    " 8 0 1 FF2E2E  "O1091"  1 ""  1 ""  0 0 0 1099 1099 1 0 0 2267 0 1099 1099 <> 0 1 <> "CCD match"  1 51.23 1091 <> <> <> <> <> <>
  1100 3 -1.821505 -12.099584 12.873722 201 L "A" 24 -0.12000 -0.12000 "LEU " " CB " "    " 6 0 1 808080  "C1092"  1 ""  1 ""  0 0 0 1100 1100 1 0 0 2268 2 1100 1100 <> 0 1 <> "CCD match"  1 51.23 1092 <> <> <> <> <> <>
  1101 3 -2.610437 -13.444807 12.488104 201 L "A" 24 -0.06000 -0.06000 "LEU " " CG " "    " 6 0 1 808080  "C1093"  1 ""  1 ""  0 0 0 1101 1101 1 0 0 2269 1 1101 1101 <> 0 1 <> "CCD match"  1 51.23 1093 <> <> <> <> <> <>
  1102 3 -1.802445 -14.615374 11.962780 201 L "A" 24 -0.18000 -0.18000 "LEU " " CD1" "    " 6 0 1 808080  "C1094"  1 ""  1 ""  0 0 0 1102 1102 1 0 0 2270 3 1102 1102 <> 0 1 <> "CCD match"  1 51.23 1094 <> <> <> <> <> <>
  1103 3 -3.542419 -13.776464 13.714285 201 L "A" 24 -0.18000 -0.18000 "LEU " " CD2" "    " 6 0 1 808080  "C1095"  1 ""  1 ""  0 0 0 1103 1103 1 0 0 2271 3 1103 1103 <> 0 1 <> "CCD match"  1 51.23 1095 <> <> <> <> <> <>
  1104 25 0.179047 -9.480092 11.531921 202 G "A" 38 -0.50000 -0.50000 "GLY " " N  " "    " 7 0 1 2E2EFF  "N1096"  1 ""  1 ""  0 0 0 1104 1104 1 0 0 2283 1 1104 1104 <> 0 1 <> "CCD match"  1 50.99 1096 <> <> <> <> <> <>
  1105 3 0.194210 -8.130229 11.104892 202 G "A" 24 0.08000 0.08000 "GLY " " CA " "    " 6 0 1 808080  "C1097"  1 ""  1 ""  0 0 0 1105 1105 1 0 0 2284 2 1105 1105 <> 0 1 <> "CCD match"  1 50.99 1097 <> <> <> <> <> <>
  1106 2 0.526742 -8.059538 9.651810 202 G "A" 24 0.50000 0.50000 "GLY " " C  " "    " 6 0 1 808080  "C1098"  1 ""  1 ""  0 0 0 1106 1106 1 0 0 2285 0 1106 1106 <> 0 1 <> "CCD match"  1 50.99 1098 <> <> <> <> <> <>
  1107 15 -0.117469 -7.405573 8.866809 202 G "A" 70 -0.50000 -0.50000 "GLY " " O  " "    " 8 0 1 FF2E2E  "O1099"  1 ""  1 ""  0 0 0 1107 1107 1 0 0 2286 0 1107 1107 <> 0 1 <> "CCD match"  1 50.99 1099 <> <> <> <> <> <>
  1108 25 1.639417 -8.774600 9.305085 203 Q "A" 38 -0.50000 -0.50000 "GLN " " N  " "    " 7 0 1 2E2EFF  "N1100"  1 ""  1 ""  0 0 0 1108 1108 1 0 0 2290 1 1108 1108 <> 0 1 <> "CCD match"  1 47.31 1100 <> <> <> <> <> <>
  1109 3 2.187583 -8.998005 7.928339 203 Q "A" 24 0.14000 0.14000 "GLN " " CA " "    " 6 0 1 808080  "C1101"  1 ""  1 ""  0 0 0 1109 1109 1 0 0 2291 1 1109 1109 <> 0 1 <> "CCD match"  1 47.31 1101 <> <> <> <> <> <>
  1110 2 1.157525 -9.621794 6.996940 203 Q "A" 24 0.50000 0.50000 "GLN " " C  " "    " 6 0 1 808080  "C1102"  1 ""  1 ""  0 0 0 1110 1110 1 0 0 2292 0 1110 1110 <> 0 1 <> "CCD match"  1 47.31 1102 <> <> <> <> <> <>
  1111 15 1.268412 -9.348156 5.806046 203 Q "A" 70 -0.50000 -0.50000 "GLN " " O  " "    " 8 0 1 FF2E2E  "O1103"  1 ""  1 ""  0 0 0 1111 1111 1 0 0 2293 0 1111 1111 <> 0 1 <> "CCD match"  1 47.31 1103 <> <> <> <> <> <>
  1112 3 3.479988 -9.771369 8.248993 203 Q "A" 24 -0.12000 -0.12000 "GLN " " CB " "    " 6 0 1 808080  "C1104"  1 ""  1 ""  0 0 0 1112 1112 1 0 0 2294 2 1112 1112 <> 0 1 <> "CCD match"  1 47.31 1104 <> <> <> <> <> <>
  1113 3 4.266790 -10.344986 7.062526 203 Q "A" 24 -0.12000 -0.12000 "GLN " " CG " "    " 6 0 1 808080  "C1105"  1 ""  1 ""  0 0 0 1113 1113 1 0 0 2295 2 1113 1113 <> 0 1 <> "CCD match"  1 47.31 1105 <> <> <> <> <> <>
  1114 2 4.692498 -9.303321 5.944614 203 Q "A" 24 0.50000 0.50000 "GLN " " CD " "    " 6 0 1 808080  "C1106"  1 "%UT"  13 "Flip"  0 0 0 1114 1114 1 0 0 2296 0 1114 1114 <> 0 1 <> "CCD match"  1 47.31 1106 8.54875126900966 "Flip"  <> <> <> <>
  1115 15 4.163356 -8.196119 5.840561 203 Q "A" 70 -0.50000 -0.50000 "GLN " " OE1" "    " 8 0 1 FF2E2E  "O1107"  1 ""  1 ""  0 0 0 1115 1115 1 0 0 2297 0 1115 1115 <> 0 1 <> "CCD match"  1 47.31 1107 <> <> <> <> <> <>
  1116 25 5.592350 -9.686549 5.049241 203 Q "A" 38 -0.76000 -0.76000 "GLN " " NE2" "    " 7 0 1 2E2EFF  "N1108"  1 ""  1 ""  0 0 0 1116 1116 1 0 0 2298 2 1116 1116 <> 0 1 <> "CCD match"  1 47.31 1108 <> <> <> <> <> <>
  1117 25 0.144733 -10.386188 7.495599 204 V "A" 38 -0.50000 -0.50000 "VAL " " N  " "    " 7 0 1 2E2EFF  "N1109"  1 ""  1 ""  0 0 0 1117 1117 1 0 0 2307 1 1117 1117 <> 0 1 <> "CCD match"  1 43.83 1109 <> <> <> <> <> <>
  1118 3 -0.909595 -10.960043 6.694729 204 V "A" 24 0.14000 0.14000 "VAL " " CA " "    " 6 0 1 808080  "C1110"  1 ""  1 ""  0 0 0 1118 1118 1 0 0 2308 1 1118 1118 <> 0 1 <> "CCD match"  1 43.83 1110 <> <> <> <> <> <>
  1119 2 -1.617374 -10.006815 5.733300 204 V "A" 24 0.50000 0.50000 "VAL " " C  " "    " 6 0 1 808080  "C1111"  1 ""  1 ""  0 0 0 1119 1119 1 0 0 2309 0 1119 1119 <> 0 1 <> "CCD match"  1 43.83 1111 <> <> <> <> <> <>
  1120 15 -2.159490 -10.489834 4.733729 204 V "A" 70 -0.50000 -0.50000 "VAL " " O  " "    " 8 0 1 FF2E2E  "O1112"  1 ""  1 ""  0 0 0 1120 1120 1 0 0 2310 0 1120 1120 <> 0 1 <> "CCD match"  1 43.83 1112 <> <> <> <> <> <>
  1121 3 -1.910210 -11.745932 7.590159 204 V "A" 24 -0.06000 -0.06000 "VAL " " CB " "    " 6 0 1 808080  "C1113"  1 ""  1 ""  0 0 0 1121 1121 1 0 0 2311 1 1121 1121 <> 0 1 <> "CCD match"  1 43.83 1113 <> <> <> <> <> <>
  1122 3 -3.296949 -12.162530 6.883818 204 V "A" 24 -0.18000 -0.18000 "VAL " " CG1" "    " 6 0 1 808080  "C1114"  1 ""  1 ""  0 0 0 1122 1122 1 0 0 2312 3 1122 1122 <> 0 1 <> "CCD match"  1 43.83 1114 <> <> <> <> <> <>
  1123 3 -1.225910 -12.987060 8.053485 204 V "A" 24 -0.18000 -0.18000 "VAL " " CG2" "    " 6 0 1 808080  "C1115"  1 ""  1 ""  0 0 0 1123 1123 1 0 0 2313 3 1123 1123 <> 0 1 <> "CCD match"  1 43.83 1115 <> <> <> <> <> <>
  1124 25 -1.565096 -8.723399 6.003131 205 T "A" 38 -0.50000 -0.50000 "THR " " N  " "    " 7 0 1 2E2EFF  "N1116"  1 ""  1 ""  0 0 0 1124 1124 1 0 0 2323 1 1124 1124 <> 0 1 <> "CCD match"  1 42.49 1116 <> <> <> <> <> <>
  1125 3 -1.881710 -7.582973 5.078649 205 T "A" 24 0.14000 0.14000 "THR " " CA " "    " 6 0 1 808080  "C1117"  1 ""  1 ""  0 0 0 1125 1125 1 0 0 2324 1 1125 1125 <> 0 1 <> "CCD match"  1 42.49 1117 <> <> <> <> <> <>
  1126 2 -1.105391 -7.685106 3.750321 205 T "A" 24 0.50000 0.50000 "THR " " C  " "    " 6 0 1 808080  "C1118"  1 ""  1 ""  0 0 0 1126 1126 1 0 0 2325 0 1126 1126 <> 0 1 <> "CCD match"  1 42.49 1118 <> <> <> <> <> <>
  1127 15 -1.655308 -7.652590 2.651681 205 T "A" 70 -0.50000 -0.50000 "THR " " O  " "    " 8 0 1 FF2E2E  "O1119"  1 ""  1 ""  0 0 0 1127 1127 1 0 0 2326 0 1127 1127 <> 0 1 <> "CCD match"  1 42.49 1119 <> <> <> <> <> <>
  1128 3 -1.822879 -6.159913 5.852646 205 T "A" 24 0.20500 0.20500 "THR " " CB " "    " 6 0 1 808080  "C1120"  1 ""  1 ""  0 0 0 1128 1128 1 0 0 2327 1 1128 1128 <> 0 1 <> "CCD match"  1 42.49 1120 <> <> <> <> <> <>
  1129 16 -2.779820 -5.242758 5.149160 205 T "A" 70 -0.68300 -0.68300 "THR " " OG1" "    " 8 0 1 FF2E2E  "O1121"  1 "%UT"  13 ""  0 0 0 1129 1129 1 0 0 2328 1 1129 1129 <> 0 1 <> "CCD match"  1 42.49 1121 <> <> <> <> <> <>
  1130 3 -0.406591 -5.528977 5.967330 205 T "A" 24 -0.18000 -0.18000 "THR " " CG2" "    " 6 0 1 808080  "C1122"  1 ""  1 ""  0 0 0 1130 1130 1 0 0 2329 3 1130 1130 <> 0 1 <> "CCD match"  1 42.49 1122 <> <> <> <> <> <>
  1131 25 0.250683 -7.835689 3.787809 206 A "A" 38 -0.50000 -0.50000 "ALA " " N  " "    " 7 0 1 2E2EFF  "N1123"  1 ""  1 ""  0 0 0 1131 1131 1 0 0 2337 1 1131 1131 <> 0 1 <> "CCD match"  1 40.88 1123 <> <> <> <> <> <>
  1132 3 1.109171 -7.840601 2.571646 206 A "A" 24 0.14000 0.14000 "ALA " " CA " "    " 6 0 1 808080  "C1124"  1 ""  1 ""  0 0 0 1132 1132 1 0 0 2338 1 1132 1132 <> 0 1 <> "CCD match"  1 40.88 1124 <> <> <> <> <> <>
  1133 2 0.863947 -9.094067 1.734005 206 A "A" 24 0.50000 0.50000 "ALA " " C  " "    " 6 0 1 808080  "C1125"  1 ""  1 ""  0 0 0 1133 1133 1 0 0 2339 0 1133 1133 <> 0 1 <> "CCD match"  1 40.88 1125 <> <> <> <> <> <>
  1134 15 0.811742 -9.015589 0.522981 206 A "A" 70 -0.50000 -0.50000 "ALA " " O  " "    " 8 0 1 FF2E2E  "O1126"  1 ""  1 ""  0 0 0 1134 1134 1 0 0 2340 0 1134 1134 <> 0 1 <> "CCD match"  1 40.88 1126 <> <> <> <> <> <>
  1135 3 2.667583 -7.685796 2.847219 206 A "A" 24 -0.18000 -0.18000 "ALA " " CB " "    " 6 0 1 808080  "C1127"  1 ""  1 ""  0 0 0 1135 1135 1 0 0 2341 3 1135 1135 <> 0 1 <> "CCD match"  1 40.88 1127 <> <> <> <> <> <>
  1136 25 0.649896 -10.201477 2.451075 207 I "A" 38 -0.50000 -0.50000 "ILE " " N  " "    " 7 0 1 2E2EFF  "N1128"  1 ""  1 ""  0 0 0 1136 1136 1 0 0 2347 1 1136 1136 <> 0 1 <> "CCD match"  1 39.12 1128 <> <> <> <> <> <>
  1137 3 0.387954 -11.514311 1.884015 207 I "A" 24 0.14000 0.14000 "ILE " " CA " "    " 6 0 1 808080  "C1129"  1 ""  1 ""  0 0 0 1137 1137 1 0 0 2348 1 1137 1137 <> 0 1 <> "CCD match"  1 39.12 1129 <> <> <> <> <> <>
  1138 2 -0.838111 -11.606458 0.984492 207 I "A" 24 0.50000 0.50000 "ILE " " C  " "    " 6 0 1 808080  "C1130"  1 ""  1 ""  0 0 0 1138 1138 1 0 0 2349 0 1138 1138 <> 0 1 <> "CCD match"  1 39.12 1130 <> <> <> <> <> <>
  1139 15 -0.764986 -11.925563 -0.201418 207 I "A" 70 -0.50000 -0.50000 "ILE " " O  " "    " 8 0 1 FF2E2E  "O1131"  1 ""  1 ""  0 0 0 1139 1139 1 0 0 2350 0 1139 1139 <> 0 1 <> "CCD match"  1 39.12 1131 <> <> <> <> <> <>
  1140 3 0.320067 -12.509229 3.063181 207 I "A" 24 -0.06000 -0.06000 "ILE " " CB " "    " 6 0 1 808080  "C1132"  1 ""  1 ""  0 0 0 1140 1140 1 0 0 2351 1 1140 1140 <> 0 1 <> "CCD match"  1 39.12 1132 <> <> <> <> <> <>
  1141 3 1.614705 -12.406857 3.939849 207 I "A" 24 -0.12000 -0.12000 "ILE " " CG1" "    " 6 0 1 808080  "C1133"  1 ""  1 ""  0 0 0 1141 1141 1 0 0 2352 2 1141 1141 <> 0 1 <> "CCD match"  1 39.12 1133 <> <> <> <> <> <>
  1142 3 0.127779 -13.960906 2.731578 207 I "A" 24 -0.18000 -0.18000 "ILE " " CG2" "    " 6 0 1 808080  "C1134"  1 ""  1 ""  0 0 0 1142 1142 1 0 0 2353 3 1142 1142 <> 0 1 <> "CCD match"  1 39.12 1134 <> <> <> <> <> <>
  1143 3 2.944640 -12.794124 3.225671 207 I "A" 24 -0.18000 -0.18000 "ILE " " CD1" "    " 6 0 1 808080  "C1135"  1 ""  1 ""  0 0 0 1143 1143 1 0 0 2354 3 1143 1143 <> 0 1 <> "CCD match"  1 39.12 1135 <> <> <> <> <> <>
  1144 25 -1.905808 -10.991729 1.487919 208 F "A" 38 -0.50000 -0.50000 "PHE " " N  " "    " 7 0 1 2E2EFF  "N1136"  1 ""  1 ""  0 0 0 1144 1144 1 0 0 2366 1 1144 1144 <> 0 1 <> "CCD match"  1 39.15 1136 <> <> <> <> <> <>
  1145 3 -3.062882 -10.605123 0.740797 208 F "A" 24 0.14000 0.14000 "PHE " " CA " "    " 6 0 1 808080  "C1137"  1 ""  1 ""  0 0 0 1145 1145 1 0 0 2367 1 1145 1145 <> 0 1 <> "CCD match"  1 39.15 1137 <> <> <> <> <> <>
  1146 2 -2.873941 -9.722186 -0.486537 208 F "A" 24 0.50000 0.50000 "PHE " " C  " "    " 6 0 1 808080  "C1138"  1 ""  1 ""  0 0 0 1146 1146 1 0 0 2368 0 1146 1146 <> 0 1 <> "CCD match"  1 39.15 1138 <> <> <> <> <> <>
  1147 15 -3.493911 -10.018443 -1.502266 208 F "A" 70 -0.50000 -0.50000 "PHE " " O  " "    " 8 0 1 FF2E2E  "O1139"  1 ""  1 ""  0 0 0 1147 1147 1 0 0 2369 0 1147 1147 <> 0 1 <> "CCD match"  1 39.15 1139 <> <> <> <> <> <>
  1148 3 -4.297151 -10.323769 1.589257 208 F "A" 24 -0.00500 -0.00500 "PHE " " CB " "    " 6 0 1 808080  "C1140"  1 ""  1 ""  0 0 0 1148 1148 1 0 0 2370 2 1148 1148 <> 0 1 <> "CCD match"  1 39.15 1140 <> <> <> <> <> <>
  1149 2 -5.181336 -11.509302 1.860671 208 F "A" 24 -0.11500 -0.11500 "PHE " " CG " "    " 6 0 1 808080  "C1141"  1 ""  1 ""  0 0 0 1149 1149 1 0 0 2371 0 1149 1149 <> 0 1 <> "CCD match"  1 39.15 1141 <> <> <> <> <> <>
  1150 2 -5.880357 -12.160015 0.828010 208 F "A" 24 -0.11500 -0.11500 "PHE " " CD1" "    " 6 0 1 808080  "C1142"  1 ""  1 ""  0 0 0 1150 1150 1 0 0 2372 1 1150 1150 <> 0 1 <> "CCD match"  1 39.15 1142 <> <> <> <> <> <>
  1151 2 -5.237676 -12.028521 3.199387 208 F "A" 24 -0.11500 -0.11500 "PHE " " CD2" "    " 6 0 1 808080  "C1143"  1 ""  1 ""  0 0 0 1151 1151 1 0 0 2373 1 1151 1151 <> 0 1 <> "CCD match"  1 39.15 1143 <> <> <> <> <> <>
  1152 2 -6.719254 -13.223444 1.088586 208 F "A" 24 -0.11500 -0.11500 "PHE " " CE1" "    " 6 0 1 808080  "C1144"  1 ""  1 ""  0 0 0 1152 1152 1 0 0 2374 1 1152 1152 <> 0 1 <> "CCD match"  1 39.15 1144 <> <> <> <> <> <>
  1153 2 -5.942925 -13.244760 3.381125 208 F "A" 24 -0.11500 -0.11500 "PHE " " CE2" "    " 6 0 1 808080  "C1145"  1 ""  1 ""  0 0 0 1153 1153 1 0 0 2375 1 1153 1153 <> 0 1 <> "CCD match"  1 39.15 1145 <> <> <> <> <> <>
  1154 2 -6.680521 -13.853908 2.349560 208 F "A" 24 -0.11500 -0.11500 "PHE " " CZ " "    " 6 0 1 808080  "C1146"  1 ""  1 ""  0 0 0 1154 1154 1 0 0 2376 1 1154 1154 <> 0 1 <> "CCD match"  1 39.15 1146 <> <> <> <> <> <>
  1155 25 -2.004124 -8.687582 -0.440397 209 I "A" 38 -0.50000 -0.50000 "ILE " " N  " "    " 7 0 1 2E2EFF  "N1147"  1 ""  1 ""  0 0 0 1155 1155 1 0 0 2386 1 1155 1155 <> 0 1 <> "CCD match"  1 38.11 1147 <> <> <> <> <> <>
  1156 3 -1.683129 -7.831816 -1.585368 209 I "A" 24 0.14000 0.14000 "ILE " " CA " "    " 6 0 1 808080  "C1148"  1 ""  1 ""  0 0 0 1156 1156 1 0 0 2387 1 1156 1156 <> 0 1 <> "CCD match"  1 38.11 1148 <> <> <> <> <> <>
  1157 2 -1.035274 -8.732916 -2.684166 209 I "A" 24 0.50000 0.50000 "ILE " " C  " "    " 6 0 1 808080  "C1149"  1 ""  1 ""  0 0 0 1157 1157 1 0 0 2388 0 1157 1157 <> 0 1 <> "CCD match"  1 38.11 1149 <> <> <> <> <> <>
  1158 15 -1.363998 -8.562070 -3.835711 209 I "A" 70 -0.50000 -0.50000 "ILE " " O  " "    " 8 0 1 FF2E2E  "O1150"  1 ""  1 ""  0 0 0 1158 1158 1 0 0 2389 0 1158 1158 <> 0 1 <> "CCD match"  1 38.11 1150 <> <> <> <> <> <>
  1159 3 -0.689378 -6.704615 -1.402712 209 I "A" 24 -0.06000 -0.06000 "ILE " " CB " "    " 6 0 1 808080  "C1151"  1 ""  1 ""  0 0 0 1159 1159 1 0 0 2390 1 1159 1159 <> 0 1 <> "CCD match"  1 38.11 1151 <> <> <> <> <> <>
  1160 3 -0.906487 -5.860937 -0.133980 209 I "A" 24 -0.12000 -0.12000 "ILE " " CG1" "    " 6 0 1 808080  "C1152"  1 ""  1 ""  0 0 0 1160 1160 1 0 0 2391 2 1160 1160 <> 0 1 <> "CCD match"  1 38.11 1152 <> <> <> <> <> <>
  1161 3 -0.668899 -5.774056 -2.594858 209 I "A" 24 -0.18000 -0.18000 "ILE " " CG2" "    " 6 0 1 808080  "C1153"  1 ""  1 ""  0 0 0 1161 1161 1 0 0 2392 3 1161 1161 <> 0 1 <> "CCD match"  1 38.11 1153 <> <> <> <> <> <>
  1162 3 0.120640 -4.833544 0.286612 209 I "A" 24 -0.18000 -0.18000 "ILE " " CD1" "    " 6 0 1 808080  "C1154"  1 ""  1 ""  0 0 0 1162 1162 1 0 0 2393 3 1162 1162 <> 0 1 <> "CCD match"  1 38.11 1154 <> <> <> <> <> <>
  1163 25 -0.105896 -9.552549 -2.257512 210 C "A" 38 -0.50000 -0.50000 "CYS " " N  " "    " 7 0 1 2E2EFF  "N1155"  1 ""  1 ""  0 0 0 1163 1163 1 0 0 2405 1 1163 1163 <> 0 1 <> "CCD match"  1 37.51 1155 <> <> <> <> <> <>
  1164 3 0.691413 -10.338888 -3.212454 210 C "A" 24 0.14000 0.14000 "CYS " " CA " "    " 6 0 1 808080  "C1156"  1 ""  1 ""  0 0 0 1164 1164 1 0 0 2406 1 1164 1164 <> 0 1 <> "CCD match"  1 37.51 1156 <> <> <> <> <> <>
  1165 2 -0.083894 -11.367301 -4.086769 210 C "A" 24 0.50000 0.50000 "CYS " " C  " "    " 6 0 1 808080  "C1157"  1 ""  1 ""  0 0 0 1165 1165 1 0 0 2407 0 1165 1165 <> 0 1 <> "CCD match"  1 37.51 1157 <> <> <> <> <> <>
  1166 15 0.265030 -11.438282 -5.337741 210 C "A" 70 -0.50000 -0.50000 "CYS " " O  " "    " 8 0 1 FF2E2E  "O1158"  1 ""  1 ""  0 0 0 1166 1166 1 0 0 2408 0 1166 1166 <> 0 1 <> "CCD match"  1 37.51 1158 <> <> <> <> <> <>
  1167 3 1.882113 -10.986665 -2.450917 210 C "A" 24 0.02000 0.02000 "CYS " " CB " "    " 6 0 1 808080  "C1159"  1 ""  1 ""  0 0 0 1167 1167 1 0 0 2409 2 1167 1167 <> 0 1 <> "CCD match"  1 37.51 1159 <> <> <> <> <> <>
  1168 49 2.860490 -9.582284 -1.676886 210 C "A" 143 -0.33500 -0.33500 "CYS " " SG " "    " 16 0 1 FFFF6B  "S1160"  1 "%UT"  13 ""  0 0 0 1168 1168 1 0 0 2410 1 1168 1168 <> 0 1 <> "CCD match"  1 37.51 1160 <> <> <> <> <> <>
  1169 25 -1.043154 -12.125235 -3.536511 211 I "A" 38 -0.50000 -0.50000 "ILE " " N  " "    " 7 0 1 2E2EFF  "N1161"  1 ""  1 ""  0 0 0 1169 1169 1 0 0 2416 1 1169 1169 <> 0 1 <> "CCD match"  1 36.69 1161 <> <> <> <> <> <>
  1170 3 -2.077290 -12.828556 -4.337209 211 I "A" 24 0.14000 0.14000 "ILE " " CA " "    " 6 0 1 808080  "C1162"  1 ""  1 ""  0 0 0 1170 1170 1 0 0 2417 1 1170 1170 <> 0 1 <> "CCD match"  1 36.69 1162 <> <> <> <> <> <>
  1171 2 -3.084066 -11.951670 -5.189097 211 I "A" 24 0.50000 0.50000 "ILE " " C  " "    " 6 0 1 808080  "C1163"  1 ""  1 ""  0 0 0 1171 1171 1 0 0 2418 0 1171 1171 <> 0 1 <> "CCD match"  1 36.69 1163 <> <> <> <> <> <>
  1172 15 -3.521616 -12.379410 -6.210310 211 I "A" 70 -0.50000 -0.50000 "ILE " " O  " "    " 8 0 1 FF2E2E  "O1164"  1 ""  1 ""  0 0 0 1172 1172 1 0 0 2419 0 1172 1172 <> 0 1 <> "CCD match"  1 36.69 1164 <> <> <> <> <> <>
  1173 3 -2.731707 -13.925486 -3.484393 211 I "A" 24 -0.06000 -0.06000 "ILE " " CB " "    " 6 0 1 808080  "C1165"  1 ""  1 ""  0 0 0 1173 1173 1 0 0 2420 1 1173 1173 <> 0 1 <> "CCD match"  1 36.69 1165 <> <> <> <> <> <>
  1174 3 -3.673191 -14.817897 -4.237730 211 I "A" 24 -0.12000 -0.12000 "ILE " " CG1" "    " 6 0 1 808080  "C1166"  1 ""  1 ""  0 0 0 1174 1174 1 0 0 2421 2 1174 1174 <> 0 1 <> "CCD match"  1 36.69 1166 <> <> <> <> <> <>
  1175 3 -3.532877 -13.320430 -2.367139 211 I "A" 24 -0.18000 -0.18000 "ILE " " CG2" "    " 6 0 1 808080  "C1167"  1 ""  1 ""  0 0 0 1175 1175 1 0 0 2422 3 1175 1175 <> 0 1 <> "CCD match"  1 36.69 1167 <> <> <> <> <> <>
  1176 3 -3.929784 -16.180208 -3.530268 211 I "A" 24 -0.18000 -0.18000 "ILE " " CD1" "    " 6 0 1 808080  "C1168"  1 ""  1 ""  0 0 0 1176 1176 1 0 0 2423 3 1176 1176 <> 0 1 <> "CCD match"  1 36.69 1168 <> <> <> <> <> <>
  1177 25 -3.290745 -10.686403 -4.673313 212 G "A" 38 -0.50000 -0.50000 "GLY " " N  " "    " 7 0 1 2E2EFF  "N1169"  1 ""  1 ""  0 0 0 1177 1177 1 0 0 2435 1 1177 1177 <> 0 1 <> "CCD match"  1 34.52 1169 <> <> <> <> <> <>
  1178 3 -3.983820 -9.641509 -5.288344 212 G "A" 24 0.08000 0.08000 "GLY " " CA " "    " 6 0 1 808080  "C1170"  1 ""  1 ""  0 0 0 1178 1178 1 0 0 2436 2 1178 1178 <> 0 1 <> "CCD match"  1 34.52 1170 <> <> <> <> <> <>
  1179 2 -3.295698 -9.196584 -6.553345 212 G "A" 24 0.50000 0.50000 "GLY " " C  " "    " 6 0 1 808080  "C1171"  1 ""  1 ""  0 0 0 1179 1179 1 0 0 2437 0 1179 1179 <> 0 1 <> "CCD match"  1 34.52 1171 <> <> <> <> <> <>
  1180 15 -3.993839 -8.966152 -7.537167 212 G "A" 70 -0.50000 -0.50000 "GLY " " O  " "    " 8 0 1 FF2E2E  "O1172"  1 ""  1 ""  0 0 0 1180 1180 1 0 0 2438 0 1180 1180 <> 0 1 <> "CCD match"  1 34.52 1172 <> <> <> <> <> <>
  1181 25 -1.939196 -9.075102 -6.514807 213 V "A" 38 -0.50000 -0.50000 "VAL " " N  " "    " 7 0 1 2E2EFF  "N1173"  1 ""  1 ""  0 0 0 1181 1181 1 0 0 2442 1 1181 1181 <> 0 1 <> "CCD match"  1 34.06 1173 <> <> <> <> <> <>
  1182 3 -1.290316 -8.796764 -7.762628 213 V "A" 24 0.14000 0.14000 "VAL " " CA " "    " 6 0 1 808080  "C1174"  1 ""  1 ""  0 0 0 1182 1182 1 0 0 2443 1 1182 1182 <> 0 1 <> "CCD match"  1 34.06 1174 <> <> <> <> <> <>
  1183 2 -1.362957 -9.891169 -8.817595 213 V "A" 24 0.50000 0.50000 "VAL " " C  " "    " 6 0 1 808080  "C1175"  1 ""  1 ""  0 0 0 1183 1183 1 0 0 2444 0 1183 1183 <> 0 1 <> "CCD match"  1 34.06 1175 <> <> <> <> <> <>
  1184 15 -1.566549 -9.599330 -9.983076 213 V "A" 70 -0.50000 -0.50000 "VAL " " O  " "    " 8 0 1 FF2E2E  "O1176"  1 ""  1 ""  0 0 0 1184 1184 1 0 0 2445 0 1184 1184 <> 0 1 <> "CCD match"  1 34.06 1176 <> <> <> <> <> <>
  1185 3 0.184793 -8.421287 -7.555922 213 V "A" 24 -0.06000 -0.06000 "VAL " " CB " "    " 6 0 1 808080  "C1177"  1 ""  1 ""  0 0 0 1185 1185 1 0 0 2446 1 1185 1185 <> 0 1 <> "CCD match"  1 34.06 1177 <> <> <> <> <> <>
  1186 3 1.151013 -8.451807 -8.723947 213 V "A" 24 -0.18000 -0.18000 "VAL " " CG1" "    " 6 0 1 808080  "C1178"  1 ""  1 ""  0 0 0 1186 1186 1 0 0 2447 3 1186 1186 <> 0 1 <> "CCD match"  1 34.06 1178 <> <> <> <> <> <>
  1187 3 0.242393 -7.018503 -6.763697 213 V "A" 24 -0.18000 -0.18000 "VAL " " CG2" "    " 6 0 1 808080  "C1179"  1 ""  1 ""  0 0 0 1187 1187 1 0 0 2448 3 1187 1187 <> 0 1 <> "CCD match"  1 34.06 1179 <> <> <> <> <> <>
  1188 25 -1.345049 -11.169152 -8.287694 214 F "A" 38 -0.50000 -0.50000 "PHE " " N  " "    " 7 0 1 2E2EFF  "N1180"  1 ""  1 ""  0 0 0 1188 1188 1 0 0 2458 1 1188 1188 <> 0 1 <> "CCD match"  1 32.81 1180 <> <> <> <> <> <>
  1189 3 -1.229305 -12.318718 -9.137292 214 F "A" 24 0.14000 0.14000 "PHE " " CA " "    " 6 0 1 808080  "C1181"  1 ""  1 ""  0 0 0 1189 1189 1 0 0 2459 1 1189 1189 <> 0 1 <> "CCD match"  1 32.81 1181 <> <> <> <> <> <>
  1190 2 -2.510965 -12.532020 -9.951315 214 F "A" 24 0.50000 0.50000 "PHE " " C  " "    " 6 0 1 808080  "C1182"  1 ""  1 ""  0 0 0 1190 1190 1 0 0 2460 0 1190 1190 <> 0 1 <> "CCD match"  1 32.81 1182 <> <> <> <> <> <>
  1191 15 -2.453095 -12.757215 -11.175494 214 F "A" 70 -0.50000 -0.50000 "PHE " " O  " "    " 8 0 1 FF2E2E  "O1183"  1 ""  1 ""  0 0 0 1191 1191 1 0 0 2461 0 1191 1191 <> 0 1 <> "CCD match"  1 32.81 1183 <> <> <> <> <> <>
  1192 3 -0.716887 -13.666768 -8.481821 214 F "A" 24 -0.00500 -0.00500 "PHE " " CB " "    " 6 0 1 808080  "C1184"  1 ""  1 ""  0 0 0 1192 1192 1 0 0 2462 2 1192 1192 <> 0 1 <> "CCD match"  1 32.81 1184 <> <> <> <> <> <>
  1193 2 -0.946252 -14.956299 -9.267701 214 F "A" 24 -0.11500 -0.11500 "PHE " " CG " "    " 6 0 1 808080  "C1185"  1 ""  1 ""  0 0 0 1193 1193 1 0 0 2463 0 1193 1193 <> 0 1 <> "CCD match"  1 32.81 1185 <> <> <> <> <> <>
  1194 2 -0.113456 -15.215865 -10.405109 214 F "A" 24 -0.11500 -0.11500 "PHE " " CD1" "    " 6 0 1 808080  "C1186"  1 ""  1 ""  0 0 0 1194 1194 1 0 0 2464 1 1194 1194 <> 0 1 <> "CCD match"  1 32.81 1186 <> <> <> <> <> <>
  1195 2 -1.980382 -15.869494 -8.936449 214 F "A" 24 -0.11500 -0.11500 "PHE " " CD2" "    " 6 0 1 808080  "C1187"  1 ""  1 ""  0 0 0 1195 1195 1 0 0 2465 1 1195 1195 <> 0 1 <> "CCD match"  1 32.81 1187 <> <> <> <> <> <>
  1196 2 -0.322744 -16.325104 -11.172843 214 F "A" 24 -0.11500 -0.11500 "PHE " " CE1" "    " 6 0 1 808080  "C1188"  1 ""  1 ""  0 0 0 1196 1196 1 0 0 2466 1 1196 1196 <> 0 1 <> "CCD match"  1 32.81 1188 <> <> <> <> <> <>
  1197 2 -2.151756 -16.927235 -9.784712 214 F "A" 24 -0.11500 -0.11500 "PHE " " CE2" "    " 6 0 1 808080  "C1189"  1 ""  1 ""  0 0 0 1197 1197 1 0 0 2467 1 1197 1197 <> 0 1 <> "CCD match"  1 32.81 1189 <> <> <> <> <> <>
  1198 2 -1.297472 -17.208626 -10.816429 214 F "A" 24 -0.11500 -0.11500 "PHE " " CZ " "    " 6 0 1 808080  "C1190"  1 ""  1 ""  0 0 0 1198 1198 1 0 0 2468 1 1198 1198 <> 0 1 <> "CCD match"  1 32.81 1190 <> <> <> <> <> <>
  1199 25 -3.620083 -12.419270 -9.233832 215 T "A" 38 -0.50000 -0.50000 "THR " " N  " "    " 7 0 1 2E2EFF  "N1191"  1 ""  1 ""  0 0 0 1199 1199 1 0 0 2478 1 1199 1199 <> 0 1 <> "CCD match"  1 32.69 1191 <> <> <> <> <> <>
  1200 3 -5.007916 -12.568903 -9.838211 215 T "A" 24 0.14000 0.14000 "THR " " CA " "    " 6 0 1 808080  "C1192"  1 ""  1 ""  0 0 0 1200 1200 1 0 0 2479 1 1200 1200 <> 0 1 <> "CCD match"  1 32.69 1192 <> <> <> <> <> <>
  1201 2 -5.299669 -11.367314 -10.730586 215 T "A" 24 0.50000 0.50000 "THR " " C  " "    " 6 0 1 808080  "C1193"  1 ""  1 ""  0 0 0 1201 1201 1 0 0 2480 0 1201 1201 <> 0 1 <> "CCD match"  1 32.69 1193 <> <> <> <> <> <>
  1202 15 -6.080174 -11.519622 -11.632839 215 T "A" 70 -0.50000 -0.50000 "THR " " O  " "    " 8 0 1 FF2E2E  "O1194"  1 ""  1 ""  0 0 0 1202 1202 1 0 0 2481 0 1202 1202 <> 0 1 <> "CCD match"  1 32.69 1194 <> <> <> <> <> <>
  1203 3 -6.072831 -12.895283 -8.897056 215 T "A" 24 0.20500 0.20500 "THR " " CB " "    " 6 0 1 808080  "C1195"  1 ""  1 ""  0 0 0 1203 1203 1 0 0 2482 1 1203 1203 <> 0 1 <> "CCD match"  1 32.69 1195 <> <> <> <> <> <>
  1204 16 -7.217530 -13.291589 -9.678145 215 T "A" 70 -0.68300 -0.68300 "THR " " OG1" "    " 8 0 1 FF2E2E  "O1196"  1 "%UT"  13 ""  0 0 0 1204 1204 1 0 0 2483 1 1204 1204 <> 0 1 <> "CCD match"  1 32.69 1196 <> <> <> <> <> <>
  1205 3 -6.576583 -11.695630 -7.949332 215 T "A" 24 -0.18000 -0.18000 "THR " " CG2" "    " 6 0 1 808080  "C1197"  1 ""  1 ""  0 0 0 1205 1205 1 0 0 2484 3 1205 1205 <> 0 1 <> "CCD match"  1 32.69 1197 <> <> <> <> <> <>
  1206 25 -4.655562 -10.205397 -10.574715 216 G "A" 38 -0.50000 -0.50000 "GLY " " N  " "    " 7 0 1 2E2EFF  "N1198"  1 ""  1 ""  0 0 0 1206 1206 1 0 0 2492 1 1206 1206 <> 0 1 <> "CCD match"  1 33.58 1198 <> <> <> <> <> <>
  1207 3 -4.814827 -9.058333 -11.440025 216 G "A" 24 0.08000 0.08000 "GLY " " CA " "    " 6 0 1 808080  "C1199"  1 ""  1 ""  0 0 0 1207 1207 1 0 0 2493 2 1207 1207 <> 0 1 <> "CCD match"  1 33.58 1199 <> <> <> <> <> <>
  1208 2 -4.005825 -9.231810 -12.801962 216 G "A" 24 0.50000 0.50000 "GLY " " C  " "    " 6 0 1 808080  "C1200"  1 ""  1 ""  0 0 0 1208 1208 1 0 0 2494 0 1208 1208 <> 0 1 <> "CCD match"  1 33.58 1200 <> <> <> <> <> <>
  1209 15 -4.456156 -8.821766 -13.887594 216 G "A" 70 -0.50000 -0.50000 "GLY " " O  " "    " 8 0 1 FF2E2E  "O1201"  1 ""  1 ""  0 0 0 1209 1209 1 0 0 2495 0 1209 1209 <> 0 1 <> "CCD match"  1 33.58 1201 <> <> <> <> <> <>
  1210 25 -2.857407 -9.978084 -12.770710 217 Q "A" 38 -0.50000 -0.50000 "GLN " " N  " "    " 7 0 1 2E2EFF  "N1202"  1 ""  1 ""  0 0 0 1210 1210 1 0 0 2499 1 1210 1210 <> 0 1 <> "CCD match"  1 32.28 1202 <> <> <> <> <> <>
  1211 3 -2.196025 -10.468594 -13.995433 217 Q "A" 24 0.14000 0.14000 "GLN " " CA " "    " 6 0 1 808080  "C1203"  1 ""  1 ""  0 0 0 1211 1211 1 0 0 2500 1 1211 1211 <> 0 1 <> "CCD match"  1 32.28 1203 <> <> <> <> <> <>
  1212 2 -2.860768 -11.643576 -14.661925 217 Q "A" 24 0.50000 0.50000 "GLN " " C  " "    " 6 0 1 808080  "C1204"  1 ""  1 ""  0 0 0 1212 1212 1 0 0 2501 0 1212 1212 <> 0 1 <> "CCD match"  1 32.28 1204 <> <> <> <> <> <>
  1213 15 -2.823066 -11.588013 -15.890438 217 Q "A" 70 -0.50000 -0.50000 "GLN " " O  " "    " 8 0 1 FF2E2E  "O1205"  1 ""  1 ""  0 0 0 1213 1213 1 0 0 2502 0 1213 1213 <> 0 1 <> "CCD match"  1 32.28 1205 <> <> <> <> <> <>
  1214 3 -0.707869 -10.775010 -13.688980 217 Q "A" 24 -0.12000 -0.12000 "GLN " " CB " "    " 6 0 1 808080  "C1206"  1 ""  1 ""  0 0 0 1214 1214 1 0 0 2503 2 1214 1214 <> 0 1 <> "CCD match"  1 32.28 1206 <> <> <> <> <> <>
  1215 3 0.063615 -9.459559 -13.272645 217 Q "A" 24 -0.12000 -0.12000 "GLN " " CG " "    " 6 0 1 808080  "C1207"  1 ""  1 ""  0 0 0 1215 1215 1 0 0 2504 2 1215 1215 <> 0 1 <> "CCD match"  1 32.28 1207 <> <> <> <> <> <>
  1216 2 -0.129561 -8.353185 -14.301169 217 Q "A" 24 0.50000 0.50000 "GLN " " CD " "    " 6 0 1 808080  "C1208"  1 "%UT"  13 ""  0 0 0 1216 1216 1 0 0 2505 0 1216 1216 <> 0 1 <> "CCD match"  1 32.28 1208 <> "No Flip"  <> <> <> <>
  1217 15 0.339776 -8.361692 -15.404436 217 Q "A" 70 -0.50000 -0.50000 "GLN " " OE1" "    " 8 0 1 FF2E2E  "O1209"  1 ""  1 ""  0 0 0 1217 1217 1 0 0 2506 0 1217 1217 <> 0 1 <> "CCD match"  1 32.28 1209 <> <> <> <> <> <>
  1218 25 -0.792319 -7.333884 -13.874159 217 Q "A" 38 -0.76000 -0.76000 "GLN " " NE2" "    " 7 0 1 2E2EFF  "N1210"  1 ""  1 ""  0 0 0 1218 1218 1 0 0 2507 2 1218 1218 <> 0 1 <> "CCD match"  1 32.28 1210 <> <> <> <> <> <>
  1219 25 -3.460346 -12.542628 -13.917784 218 L "A" 38 -0.50000 -0.50000 "LEU " " N  " "    " 7 0 1 2E2EFF  "N1211"  1 ""  1 ""  0 0 0 1219 1219 1 0 0 2516 1 1219 1219 <> 0 1 <> "CCD match"  1 29.7 1211 <> <> <> <> <> <>
  1220 3 -4.089552 -13.740960 -14.488590 218 L "A" 24 0.14000 0.14000 "LEU " " CA " "    " 6 0 1 808080  "C1212"  1 ""  1 ""  0 0 0 1220 1220 1 0 0 2517 1 1220 1220 <> 0 1 <> "CCD match"  1 29.7 1212 <> <> <> <> <> <>
  1221 2 -5.380112 -13.463255 -15.285605 218 L "A" 24 0.50000 0.50000 "LEU " " C  " "    " 6 0 1 808080  "C1213"  1 ""  1 ""  0 0 0 1221 1221 1 0 0 2518 0 1221 1221 <> 0 1 <> "CCD match"  1 29.7 1213 <> <> <> <> <> <>
  1222 15 -5.506019 -13.876137 -16.474998 218 L "A" 70 -0.50000 -0.50000 "LEU " " O  " "    " 8 0 1 FF2E2E  "O1214"  1 ""  1 ""  0 0 0 1222 1222 1 0 0 2519 0 1222 1222 <> 0 1 <> "CCD match"  1 29.7 1214 <> <> <> <> <> <>
  1223 3 -4.273724 -14.781293 -13.332694 218 L "A" 24 -0.12000 -0.12000 "LEU " " CB " "    " 6 0 1 808080  "C1215"  1 ""  1 ""  0 0 0 1223 1223 1 0 0 2520 2 1223 1223 <> 0 1 <> "CCD match"  1 29.7 1215 <> <> <> <> <> <>
  1224 3 -5.029817 -16.113809 -13.601146 218 L "A" 24 -0.06000 -0.06000 "LEU " " CG " "    " 6 0 1 808080  "C1216"  1 ""  1 ""  0 0 0 1224 1224 1 0 0 2521 1 1224 1224 <> 0 1 <> "CCD match"  1 29.7 1216 <> <> <> <> <> <>
  1225 3 -4.220505 -17.120434 -14.407014 218 L "A" 24 -0.18000 -0.18000 "LEU " " CD1" "    " 6 0 1 808080  "C1217"  1 ""  1 ""  0 0 0 1225 1225 1 0 0 2522 3 1225 1225 <> 0 1 <> "CCD match"  1 29.7 1217 <> <> <> <> <> <>
  1226 3 -5.499325 -16.793529 -12.396247 218 L "A" 24 -0.18000 -0.18000 "LEU " " CD2" "    " 6 0 1 808080  "C1218"  1 ""  1 ""  0 0 0 1226 1226 1 0 0 2523 3 1226 1226 <> 0 1 <> "CCD match"  1 29.7 1218 <> <> <> <> <> <>
  1227 25 -6.328454 -12.816042 -14.657364 219 L "A" 38 -0.50000 -0.50000 "LEU " " N  " "    " 7 0 1 2E2EFF  "N1219"  0 ""  1 ""  0 0 0 1227 1227 1 0 0 2535 1 1227 1227 <> 0 1 <> "CCD match"  1 29.15 1219 <> <> <> <> <> <>
  1228 3 -7.666983 -12.384365 -15.139359 219 L "A" 24 0.14000 0.14000 "LEU " " CA " "    " 6 0 1 808080  "C1220"  0 ""  1 ""  0 0 0 1228 1228 1 0 0 2536 1 1228 1228 <> 0 1 <> "CCD match"  1 29.15 1220 <> <> <> <> <> <>
  1229 2 -7.530835 -11.434872 -16.339475 219 L "A" 24 0.50000 0.50000 "LEU " " C  " "    " 6 0 1 808080  "C1221"  0 ""  1 ""  0 0 0 1229 1229 1 0 0 2537 0 1229 1229 <> 0 1 <> "CCD match"  1 29.15 1221 <> <> <> <> <> <>
  1230 15 -8.369308 -11.520855 -17.240436 219 L "A" 70 -0.50000 -0.50000 "LEU " " O  " "    " 8 0 1 FF2E2E  "O1222"  0 ""  1 ""  0 0 0 1230 1230 1 0 0 2538 0 1230 1230 <> 0 1 <> "CCD match"  1 29.15 1222 <> <> <> <> <> <>
  1231 3 -8.483772 -11.608160 -14.016417 219 L "A" 24 -0.12000 -0.12000 "LEU " " CB " "    " 6 0 1 808080  "C1223"  0 ""  1 ""  0 0 0 1231 1231 1 0 0 2539 2 1231 1231 <> 0 1 <> "CCD match"  1 29.15 1223 <> <> <> <> <> <>
  1232 3 -8.982320 -12.508440 -12.791122 219 L "A" 24 -0.06000 -0.06000 "LEU " " CG " "    " 6 0 1 808080  "C1224"  0 ""  1 ""  0 0 0 1232 1232 1 0 0 2540 1 1232 1232 <> 0 1 <> "CCD match"  1 29.15 1224 <> <> <> <> <> <>
  1233 3 -9.598644 -11.767650 -11.619790 219 L "A" 24 -0.18000 -0.18000 "LEU " " CD1" "    " 6 0 1 808080  "C1225"  0 ""  1 ""  0 0 0 1233 1233 1 0 0 2541 3 1233 1233 <> 0 1 <> "CCD match"  1 29.15 1225 <> <> <> <> <> <>
  1234 3 -9.936288 -13.656550 -13.286069 219 L "A" 24 -0.18000 -0.18000 "LEU " " CD2" "    " 6 0 1 808080  "C1226"  0 ""  1 ""  0 0 0 1234 1234 1 0 0 2542 3 1234 1234 <> 0 1 <> "CCD match"  1 29.15 1226 <> <> <> <> <> <>
  1235 25 -6.409688 -10.663202 -16.433664 220 G "A" 38 -0.50000 -0.50000 "GLY " " N  " "    " 7 0 1 2E2EFF  "N1227"  0 ""  1 ""  0 0 0 1235 1235 1 0 0 2554 1 1235 1235 <> 0 1 <> "CCD match"  1 26.05 1227 <> <> <> <> <> <>
  1236 3 -6.217486 -9.511963 -17.314002 220 G "A" 24 0.08000 0.08000 "GLY " " CA " "    " 6 0 1 808080  "C1228"  0 ""  1 ""  0 0 0 1236 1236 1 0 0 2555 2 1236 1236 <> 0 1 <> "CCD match"  1 26.05 1228 <> <> <> <> <> <>
  1237 2 -5.527225 -9.940253 -18.620141 220 G "A" 24 0.50000 0.50000 "GLY " " C  " "    " 6 0 1 808080  "C1229"  0 ""  1 ""  0 0 0 1237 1237 1 0 0 2556 0 1237 1237 <> 0 1 <> "CCD match"  1 26.05 1229 <> <> <> <> <> <>
  1238 15 -5.292058 -9.058362 -19.430593 220 G "A" 70 -0.50000 -0.50000 "GLY " " O  " "    " 8 0 1 FF2E2E  "O1230"  0 ""  1 ""  0 0 0 1238 1238 1 0 0 2557 0 1238 1238 <> 0 1 <> "CCD match"  1 26.05 1230 <> <> <> <> <> <>
  1239 25 -5.262547 -11.206266 -18.859662 221 L "A" 38 -0.50000 -0.50000 "LEU " " N  " "    " 7 0 1 2E2EFF  "N1231"  0 ""  1 ""  0 0 0 1239 1239 1 0 0 2561 1 1239 1239 <> 0 1 <> "CCD match"  1 22.58 1231 <> <> <> <> <> <>
  1240 3 -4.672884 -11.744416 -20.002857 221 L "A" 24 0.14000 0.14000 "LEU " " CA " "    " 6 0 1 808080  "C1232"  0 ""  1 ""  0 0 0 1240 1240 1 0 0 2562 1 1240 1240 <> 0 1 <> "CCD match"  1 22.58 1232 <> <> <> <> <> <>
  1241 2 -5.733340 -11.495375 -21.104627 221 L "A" 24 0.50000 0.50000 "LEU " " C  " "    " 6 0 1 808080  "C1233"  0 ""  1 ""  0 0 0 1241 1241 1 0 0 2563 0 1241 1241 <> 0 1 <> "CCD match"  1 22.58 1233 <> <> <> <> <> <>
  1242 15 -6.942515 -11.698262 -20.896091 221 L "A" 70 -0.50000 -0.50000 "LEU " " O  " "    " 8 0 1 FF2E2E  "O1234"  0 ""  1 ""  0 0 0 1242 1242 1 0 0 2564 0 1242 1242 <> 0 1 <> "CCD match"  1 22.58 1234 <> <> <> <> <> <>
  1243 3 -4.266063 -13.255828 -19.842920 221 L "A" 24 -0.12000 -0.12000 "LEU " " CB " "    " 6 0 1 808080  "C1235"  0 ""  1 ""  0 0 0 1243 1243 1 0 0 2565 2 1243 1243 <> 0 1 <> "CCD match"  1 22.58 1235 <> <> <> <> <> <>
  1244 3 -3.219295 -13.494794 -18.780469 221 L "A" 24 -0.06000 -0.06000 "LEU " " CG " "    " 6 0 1 808080  "C1236"  0 ""  1 ""  0 0 0 1244 1244 1 0 0 2566 1 1244 1244 <> 0 1 <> "CCD match"  1 22.58 1236 <> <> <> <> <> <>
  1245 3 -3.226432 -14.957396 -18.447498 221 L "A" 24 -0.18000 -0.18000 "LEU " " CD1" "    " 6 0 1 808080  "C1237"  0 ""  1 ""  0 0 0 1245 1245 1 0 0 2567 3 1245 1245 <> 0 1 <> "CCD match"  1 22.58 1237 <> <> <> <> <> <>
  1246 3 -1.792755 -12.978146 -19.073146 221 L "A" 24 -0.18000 -0.18000 "LEU " " CD2" "    " 6 0 1 808080  "C1238"  0 ""  1 ""  0 0 0 1246 1246 1 0 0 2568 3 1246 1246 <> 0 1 <> "CCD match"  1 22.58 1238 <> <> <> <> <> <>
  1247 25 -5.315998 -11.395254 -22.349225 222 P "A" 38 -0.14000 -0.14000 "PRO " " N  " "    " 7 0 1 2E2EFF  "N1239"  0 ""  1 ""  0 0 0 1247 1247 1 0 0 2580 0 1247 1247 <> 0 1 <> "CCD match"  1 23.03 1239 <> <> <> <> <> <>
  1248 3 -6.119629 -11.677784 -23.551645 222 P "A" 24 0.01000 0.01000 "PRO " " CA " "    " 6 0 1 808080  "C1240"  0 ""  1 ""  0 0 0 1248 1248 1 0 0 2581 1 1248 1248 <> 0 1 <> "CCD match"  1 23.03 1240 <> <> <> <> <> <>
  1249 2 -6.833443 -13.060285 -23.604888 222 P "A" 24 0.50000 0.50000 "PRO " " C  " "    " 6 0 1 808080  "C1241"  0 ""  1 ""  0 0 0 1249 1249 1 0 0 2582 0 1249 1249 <> 0 1 <> "CCD match"  1 23.03 1241 <> <> <> <> <> <>
  1250 15 -7.873832 -13.175740 -24.280721 222 P "A" 70 -0.50000 -0.50000 "PRO " " O  " "    " 8 0 1 FF2E2E  "O1242"  0 ""  1 ""  0 0 0 1250 1250 1 0 0 2583 0 1250 1250 <> 0 1 <> "CCD match"  1 23.03 1242 <> <> <> <> <> <>
  1251 3 -5.124958 -11.649052 -24.743030 222 P "A" 24 -0.12000 -0.12000 "PRO " " CB " "    " 6 0 1 808080  "C1243"  0 ""  1 ""  0 0 0 1251 1251 1 0 0 2584 2 1251 1251 <> 0 1 <> "CCD match"  1 23.03 1243 <> <> <> <> <> <>
  1252 3 -3.965028 -10.769507 -24.263441 222 P "A" 24 -0.12000 -0.12000 "PRO " " CG " "    " 6 0 1 808080  "C1244"  0 ""  1 ""  0 0 0 1252 1252 1 0 0 2585 2 1252 1252 <> 0 1 <> "CCD match"  1 23.03 1244 <> <> <> <> <> <>
  1253 3 -3.991580 -10.904550 -22.768400 222 P "A" 24 -0.05000 -0.05000 "PRO " " CD " "    " 6 0 1 808080  "C1245"  0 ""  1 ""  0 0 0 1253 1253 1 0 0 2586 2 1253 1253 <> 0 1 <> "CCD match"  1 23.03 1245 <> <> <> <> <> <>
  1254 25 -6.291785 -14.163198 -23.045780 223 E "A" 38 -0.50000 -0.50000 "GLU " " N  " "    " 7 0 1 2E2EFF  "N1246"  0 ""  1 ""  0 0 0 1254 1254 1 0 0 2594 1 1254 1254 <> 0 1 <> "CCD match"  1 21.91 1246 <> <> <> <> <> <>
  1255 3 -6.880316 -15.470096 -22.875095 223 E "A" 24 0.14000 0.14000 "GLU " " CA " "    " 6 0 1 808080  "C1247"  0 ""  1 ""  0 0 0 1255 1255 1 0 0 2595 1 1255 1255 <> 0 1 <> "CCD match"  1 21.91 1247 <> <> <> <> <> <>
  1256 2 -8.080566 -15.518418 -21.907232 223 E "A" 24 0.50000 0.50000 "GLU " " C  " "    " 6 0 1 808080  "C1248"  0 ""  1 ""  0 0 0 1256 1256 1 0 0 2596 0 1256 1256 <> 0 1 <> "CCD match"  1 21.91 1248 <> <> <> <> <> <>
  1257 15 -8.988326 -16.315452 -22.143539 223 E "A" 70 -0.50000 -0.50000 "GLU " " O  " "    " 8 0 1 FF2E2E  "O1249"  0 ""  1 ""  0 0 0 1257 1257 1 0 0 2597 0 1257 1257 <> 0 1 <> "CCD match"  1 21.91 1249 <> <> <> <> <> <>
  1258 3 -5.777988 -16.421648 -22.416339 223 E "A" 24 -0.12000 -0.12000 "GLU " " CB " "    " 6 0 1 808080  "C1250"  0 ""  1 ""  0 0 0 1258 1258 1 0 0 2598 2 1258 1258 <> 0 1 <> "CCD match"  1 21.91 1250 <> <> <> <> <> <>
  1259 3 -4.722517 -16.789793 -23.525899 223 E "A" 24 -0.22000 -0.22000 "GLU " " CG " "    " 6 0 1 808080  "C1251"  0 ""  1 ""  0 0 0 1259 1259 1 0 0 2599 2 1259 1259 <> 0 1 <> "CCD match"  1 21.91 1251 <> <> <> <> <> <>
  1260 2 -3.691005 -17.818409 -23.190490 223 E "A" 24 0.70000 0.70000 "GLU " " CD " "    " 6 0 1 808080  "C1252"  0 "%UT"  13 ""  0 0 0 1260 1260 1 0 0 2600 0 1260 1260 <> 0 1 <> "CCD match"  1 21.91 1252 10 <> <> <> <> <>
  1261 15 -2.829559 -18.148355 -24.049920 223 E "A" 70 -0.80000 -0.80000 "GLU " " OE1" "    " 8 0 1 FF2E2E  "O1253"  0 ""  1 ""  0 0 0 1261 1261 1 0 0 2601 0 1261 1261 <> 0 1 <> "CCD match"  1 21.91 1253 <> <> <> <> <> <>
  1262 18 -3.706618 -18.347315 -22.098010 223 E "A" 70 -0.80000 -0.80000 "GLU " " OE2" "    " 8 -1 1 FF2E2E  "O1254"  0 ""  1 ""  0 0 0 1262 1262 1 0 0 2602 0 1262 1262 <> 0 1 <> "CCD match"  1 21.91 1254 <> <> <> <> <> <>
  1263 25 -8.169998 -14.598539 -20.908727 224 L "A" 38 -0.50000 -0.50000 "LEU " " N  " "    " 7 0 1 2E2EFF  "N1255"  0 ""  1 ""  0 0 0 1263 1263 1 0 0 2609 1 1263 1263 <> 0 1 <> "CCD match"  1 21.68 1255 <> <> <> <> <> <>
  1264 3 -9.304037 -14.583499 -19.982389 224 L "A" 24 0.14000 0.14000 "LEU " " CA " "    " 6 0 1 808080  "C1256"  0 ""  1 ""  0 0 0 1264 1264 1 0 0 2610 1 1264 1264 <> 0 1 <> "CCD match"  1 21.68 1256 <> <> <> <> <> <>
  1265 2 -10.017372 -13.291457 -20.389829 224 L "A" 24 0.50000 0.50000 "LEU " " C  " "    " 6 0 1 808080  "C1257"  0 ""  1 ""  0 0 0 1265 1265 1 0 0 2611 0 1265 1265 <> 0 1 <> "CCD match"  1 21.68 1257 <> <> <> <> <> <>
  1266 15 -10.526270 -13.233126 -21.516893 224 L "A" 70 -0.50000 -0.50000 "LEU " " O  " "    " 8 0 1 FF2E2E  "O1258"  0 ""  1 ""  0 0 0 1266 1266 1 0 0 2612 0 1266 1266 <> 0 1 <> "CCD match"  1 21.68 1258 <> <> <> <> <> <>
  1267 3 -8.715035 -14.651046 -18.509201 224 L "A" 24 -0.12000 -0.12000 "LEU " " CB " "    " 6 0 1 808080  "C1259"  0 ""  1 ""  0 0 0 1267 1267 1 0 0 2613 2 1267 1267 <> 0 1 <> "CCD match"  1 21.68 1259 <> <> <> <> <> <>
  1268 3 -8.109715 -16.090129 -18.230813 224 L "A" 24 -0.06000 -0.06000 "LEU " " CG " "    " 6 0 1 808080  "C1260"  0 ""  1 ""  0 0 0 1268 1268 1 0 0 2614 1 1268 1268 <> 0 1 <> "CCD match"  1 21.68 1260 <> <> <> <> <> <>
  1269 3 -7.815591 -16.175612 -16.674287 224 L "A" 24 -0.18000 -0.18000 "LEU " " CD1" "    " 6 0 1 808080  "C1261"  0 ""  1 ""  0 0 0 1269 1269 1 0 0 2615 3 1269 1269 <> 0 1 <> "CCD match"  1 21.68 1261 <> <> <> <> <> <>
  1270 3 -9.008912 -17.235041 -18.636476 224 L "A" 24 -0.18000 -0.18000 "LEU " " CD2" "    " 6 0 1 808080  "C1262"  0 ""  1 ""  0 0 0 1270 1270 1 0 0 2616 3 1270 1270 <> 0 1 <> "CCD match"  1 21.68 1262 <> <> <> <> <> <>
  1271 25 -10.252111 -12.353607 -19.437087 225 L "A" 38 -0.50000 -0.50000 "LEU " " N  " "    " 7 0 1 2E2EFF  "N1263"  0 ""  1 ""  0 0 0 1271 1271 1 0 0 2628 1 1271 1271 <> 0 1 <> "CCD match"  1 23.82 1263 <> <> <> <> <> <>
  1272 3 -11.154886 -11.228676 -19.622137 225 L "A" 24 0.14000 0.14000 "LEU " " CA " "    " 6 0 1 808080  "C1264"  0 ""  1 ""  0 0 0 1272 1272 1 0 0 2629 1 1272 1272 <> 0 1 <> "CCD match"  1 23.82 1264 <> <> <> <> <> <>
  1273 2 -10.520239 -9.953778 -20.190771 225 L "A" 24 0.50000 0.50000 "LEU " " C  " "    " 6 0 1 808080  "C1265"  0 ""  1 ""  0 0 0 1273 1273 1 0 0 2630 0 1273 1273 <> 0 1 <> "CCD match"  1 23.82 1265 <> <> <> <> <> <>
  1274 15 -11.250909 -9.040676 -20.559682 225 L "A" 70 -0.50000 -0.50000 "LEU " " O  " "    " 8 0 1 FF2E2E  "O1266"  0 ""  1 ""  0 0 0 1274 1274 1 0 0 2631 0 1274 1274 <> 0 1 <> "CCD match"  1 23.82 1266 <> <> <> <> <> <>
  1275 3 -11.685724 -10.842141 -18.203266 225 L "A" 24 -0.12000 -0.12000 "LEU " " CB " "    " 6 0 1 808080  "C1267"  0 ""  1 ""  0 0 0 1275 1275 1 0 0 2632 2 1275 1275 <> 0 1 <> "CCD match"  1 23.82 1267 <> <> <> <> <> <>
  1276 3 -12.456648 -12.006370 -17.477836 225 L "A" 24 -0.06000 -0.06000 "LEU " " CG " "    " 6 0 1 808080  "C1268"  0 ""  1 ""  0 0 0 1276 1276 1 0 0 2633 1 1276 1276 <> 0 1 <> "CCD match"  1 23.82 1268 <> <> <> <> <> <>
  1277 3 -12.594542 -11.733331 -15.935259 225 L "A" 24 -0.18000 -0.18000 "LEU " " CD1" "    " 6 0 1 808080  "C1269"  0 ""  1 ""  0 0 0 1277 1277 1 0 0 2634 3 1277 1277 <> 0 1 <> "CCD match"  1 23.82 1269 <> <> <> <> <> <>
  1278 3 -13.861414 -12.231892 -18.049041 225 L "A" 24 -0.18000 -0.18000 "LEU " " CD2" "    " 6 0 1 808080  "C1270"  0 ""  1 ""  0 0 0 1278 1278 1 0 0 2635 3 1278 1278 <> 0 1 <> "CCD match"  1 23.82 1270 <> <> <> <> <> <>
  1279 25 -9.196961 -9.953861 -20.488161 226 G "A" 38 -0.50000 -0.50000 "GLY " " N  " "    " 7 0 1 2E2EFF  "N1271"  0 ""  1 ""  0 0 0 1279 1279 1 0 0 2647 1 1279 1279 <> 0 1 <> "CCD match"  1 23.82 1271 <> <> <> <> <> <>
  1280 3 -8.396396 -8.809712 -21.062812 226 G "A" 24 0.08000 0.08000 "GLY " " CA " "    " 6 0 1 808080  "C1272"  0 ""  1 ""  0 0 0 1280 1280 1 0 0 2648 2 1280 1280 <> 0 1 <> "CCD match"  1 23.82 1272 <> <> <> <> <> <>
  1281 2 -8.444848 -8.813100 -22.587432 226 G "A" 24 0.50000 0.50000 "GLY " " C  " "    " 6 0 1 808080  "C1273"  0 ""  1 ""  0 0 0 1281 1281 1 0 0 2649 0 1281 1281 <> 0 1 <> "CCD match"  1 23.82 1273 <> <> <> <> <> <>
  1282 15 -7.467149 -8.530381 -23.320476 226 G "A" 70 -0.50000 -0.50000 "GLY " " O  " "    " 8 0 1 FF2E2E  "O1274"  0 ""  1 ""  0 0 0 1282 1282 1 0 0 2650 0 1282 1282 <> 0 1 <> "CCD match"  1 23.82 1274 <> <> <> <> <> <>
  1283 25 -9.673140 -8.875497 -23.114253 227 K "A" 38 -0.50000 -0.50000 "LYS " " N  " "    " 7 0 1 2E2EFF  "N1275"  0 ""  1 ""  0 0 0 1283 1283 1 0 0 2654 1 1283 1283 <> 0 1 <> "CCD match"  1 24.78 1275 <> <> <> <> <> <>
  1284 3 -10.218023 -8.808598 -24.491764 227 K "A" 24 0.14000 0.14000 "LYS " " CA " "    " 6 0 1 808080  "C1276"  0 ""  1 ""  0 0 0 1284 1284 1 0 0 2655 1 1284 1284 <> 0 1 <> "CCD match"  1 24.78 1276 <> <> <> <> <> <>
  1285 2 -10.953987 -7.447288 -24.729595 227 K "A" 24 0.50000 0.50000 "LYS " " C  " "    " 6 0 1 808080  "C1277"  0 ""  1 ""  0 0 0 1285 1285 1 0 0 2656 0 1285 1285 <> 0 1 <> "CCD match"  1 24.78 1277 <> <> <> <> <> <>
  1286 15 -11.378072 -6.726983 -23.790901 227 K "A" 70 -0.50000 -0.50000 "LYS " " O  " "    " 8 0 1 FF2E2E  "O1278"  0 ""  1 ""  0 0 0 1286 1286 1 0 0 2657 0 1286 1286 <> 0 1 <> "CCD match"  1 24.78 1278 <> <> <> <> <> <>
  1287 3 -11.217829 -10.029734 -24.665609 227 K "A" 24 -0.12000 -0.12000 "LYS " " CB " "    " 6 0 1 808080  "C1279"  0 ""  1 ""  0 0 0 1287 1287 1 0 0 2658 2 1287 1287 <> 0 1 <> "CCD match"  1 24.78 1279 <> <> <> <> <> <>
  1288 3 -10.511238 -11.462666 -24.504941 227 K "A" 24 -0.12000 -0.12000 "LYS " " CG " "    " 6 0 1 808080  "C1280"  0 ""  1 ""  0 0 0 1288 1288 1 0 0 2659 2 1288 1288 <> 0 1 <> "CCD match"  1 24.78 1280 <> <> <> <> <> <>
  1289 3 -11.495416 -12.625893 -24.398704 227 K "A" 24 -0.12000 -0.12000 "LYS " " CD " "    " 6 0 1 808080  "C1281"  0 ""  1 ""  0 0 0 1289 1289 1 0 0 2660 2 1289 1289 <> 0 1 <> "CCD match"  1 24.78 1281 <> <> <> <> <> <>
  1290 3 -10.997892 -14.048672 -24.624641 227 K "A" 24 0.19000 0.19000 "LYS " " CE " "    " 6 0 1 808080  "C1282"  0 ""  1 ""  0 0 0 1290 1290 1 0 0 2661 2 1290 1290 <> 0 1 <> "CCD match"  1 24.78 1282 <> <> <> <> <> <>
  1291 32 -10.341797 -14.298813 -25.923120 227 K "A" 38 -0.30000 -0.30000 "LYS " " NZ " "    " 7 1 1 2E2EFF  "N1283"  0 "%UT"  13 ""  0 0 0 1291 1291 1 0 0 2662 3 1291 1291 <> 0 1 <> "CCD match"  1 24.78 1283 <> <> <> <> <> <>
  1292 25 -10.997183 -6.992371 -26.000520 228 E "A" 38 -0.50000 -0.50000 "GLU " " N  " "    " 7 0 1 2E2EFF  "N1284"  0 ""  1 ""  0 0 0 1292 1292 1 0 0 2676 1 1292 1292 <> 0 1 <> "CCD match"  1 27.95 1284 <> <> <> <> <> <>
  1293 3 -11.305565 -5.679685 -26.560388 228 E "A" 24 0.14000 0.14000 "GLU " " CA " "    " 6 0 1 808080  "C1285"  0 ""  1 ""  0 0 0 1293 1293 1 0 0 2677 1 1293 1293 <> 0 1 <> "CCD match"  1 27.95 1285 <> <> <> <> <> <>
  1294 2 -12.396358 -4.739692 -25.952724 228 E "A" 24 0.50000 0.50000 "GLU " " C  " "    " 6 0 1 808080  "C1286"  0 ""  1 ""  0 0 0 1294 1294 1 0 0 2678 0 1294 1294 <> 0 1 <> "CCD match"  1 27.95 1286 <> <> <> <> <> <>
  1295 15 -12.227026 -3.537487 -26.104272 228 E "A" 70 -0.50000 -0.50000 "GLU " " O  " "    " 8 0 1 FF2E2E  "O1287"  0 ""  1 ""  0 0 0 1295 1295 1 0 0 2679 0 1295 1295 <> 0 1 <> "CCD match"  1 27.95 1287 <> <> <> <> <> <>
  1296 3 -11.467925 -5.800614 -28.139009 228 E "A" 24 -0.12000 -0.12000 "GLU " " CB " "    " 6 0 1 808080  "C1288"  0 ""  1 ""  0 0 0 1296 1296 1 0 0 2680 2 1296 1296 <> 0 1 <> "CCD match"  1 27.95 1288 <> <> <> <> <> <>
  1297 3 -10.269548 -6.336283 -28.881977 228 E "A" 24 -0.22000 -0.22000 "GLU " " CG " "    " 6 0 1 808080  "C1289"  0 ""  1 ""  0 0 0 1297 1297 1 0 0 2681 2 1297 1297 <> 0 1 <> "CCD match"  1 27.95 1289 <> <> <> <> <> <>
  1298 2 -10.572037 -6.425135 -30.389121 228 E "A" 24 0.70000 0.70000 "GLU " " CD " "    " 6 0 1 808080  "C1290"  0 "%UT"  13 ""  0 0 0 1298 1298 1 0 0 2682 0 1298 1298 <> 0 1 <> "CCD match"  1 27.95 1290 10 <> <> <> <> <>
  1299 15 -10.800158 -5.368497 -31.004098 228 E "A" 70 -0.80000 -0.80000 "GLU " " OE1" "    " 8 0 1 FF2E2E  "O1291"  0 ""  1 ""  0 0 0 1299 1299 1 0 0 2683 0 1299 1299 <> 0 1 <> "CCD match"  1 27.95 1291 <> <> <> <> <> <>
  1300 18 -10.380388 -7.560700 -30.919572 228 E "A" 70 -0.80000 -0.80000 "GLU " " OE2" "    " 8 -1 1 FF2E2E  "O1292"  0 ""  1 ""  0 0 0 1300 1300 1 0 0 2684 0 1300 1300 <> 0 1 <> "CCD match"  1 27.95 1292 <> <> <> <> <> <>
  1301 25 -13.511889 -5.240278 -25.480947 229 S "A" 38 -0.50000 -0.50000 "SER " " N  " "    " 7 0 1 2E2EFF  "N1293"  0 ""  1 ""  0 0 0 1301 1301 1 0 0 2691 1 1301 1301 <> 0 1 <> "CCD match"  1 28.44 1293 <> <> <> <> <> <>
  1302 3 -14.731689 -4.637296 -24.927244 229 S "A" 24 0.14000 0.14000 "SER " " CA " "    " 6 0 1 808080  "C1294"  0 ""  1 ""  0 0 0 1302 1302 1 0 0 2692 1 1302 1302 <> 0 1 <> "CCD match"  1 28.44 1294 <> <> <> <> <> <>
  1303 2 -15.222177 -5.404895 -23.629550 229 S "A" 24 0.50000 0.50000 "SER " " C  " "    " 6 0 1 808080  "C1295"  0 ""  1 ""  0 0 0 1303 1303 1 0 0 2693 0 1303 1303 <> 0 1 <> "CCD match"  1 28.44 1295 <> <> <> <> <> <>
  1304 15 -16.254851 -5.096544 -22.980071 229 S "A" 70 -0.50000 -0.50000 "SER " " O  " "    " 8 0 1 FF2E2E  "O1296"  0 ""  1 ""  0 0 0 1304 1304 1 0 0 2694 0 1304 1304 <> 0 1 <> "CCD match"  1 28.44 1296 <> <> <> <> <> <>
  1305 3 -15.887918 -4.650665 -25.943036 229 S "A" 24 0.14500 0.14500 "SER " " CB " "    " 6 0 1 808080  "C1297"  0 ""  1 ""  0 0 0 1305 1305 1 0 0 2695 2 1305 1305 <> 0 1 <> "CCD match"  1 28.44 1297 <> <> <> <> <> <>
  1306 16 -16.153699 -5.970921 -26.467752 229 S "A" 70 -0.68300 -0.68300 "SER " " OG " "    " 8 0 1 FF2E2E  "O1298"  0 "%UT"  13 ""  0 0 0 1306 1306 1 0 0 2696 1 1306 1306 <> 0 1 <> "CCD match"  1 28.44 1298 <> <> <> <> <> <>
  1307 25 -14.496148 -6.427903 -23.199329 230 T "A" 38 -0.50000 -0.50000 "THR " " N  " "    " 7 0 1 2E2EFF  "N1299"  0 ""  1 ""  0 0 0 1307 1307 1 0 0 2702 1 1307 1307 <> 0 1 <> "CCD match"  1 23.27 1299 <> <> <> <> <> <>
  1308 3 -14.773580 -7.226909 -22.005460 230 T "A" 24 0.14000 0.14000 "THR " " CA " "    " 6 0 1 808080  "C1300"  0 ""  1 ""  0 0 0 1308 1308 1 0 0 2703 1 1308 1308 <> 0 1 <> "CCD match"  1 23.27 1300 <> <> <> <> <> <>
  1309 2 -14.151905 -6.642627 -20.720294 230 T "A" 24 0.50000 0.50000 "THR " " C  " "    " 6 0 1 808080  "C1301"  0 ""  1 ""  0 0 0 1309 1309 1 0 0 2704 0 1309 1309 <> 0 1 <> "CCD match"  1 23.27 1301 <> <> <> <> <> <>
  1310 15 -14.616835 -7.064153 -19.640230 230 T "A" 70 -0.50000 -0.50000 "THR " " O  " "    " 8 0 1 FF2E2E  "O1302"  0 ""  1 ""  0 0 0 1310 1310 1 0 0 2705 0 1310 1310 <> 0 1 <> "CCD match"  1 23.27 1302 <> <> <> <> <> <>
  1311 3 -14.160299 -8.649337 -22.237834 230 T "A" 24 0.20500 0.20500 "THR " " CB " "    " 6 0 1 808080  "C1303"  0 ""  1 ""  0 0 0 1311 1311 1 0 0 2706 1 1311 1311 <> 0 1 <> "CCD match"  1 23.27 1303 <> <> <> <> <> <>
  1312 16 -14.579727 -9.250833 -23.428184 230 T "A" 70 -0.68300 -0.68300 "THR " " OG1" "    " 8 0 1 FF2E2E  "O1304"  0 "%UT"  13 ""  0 0 0 1312 1312 1 0 0 2707 1 1312 1312 <> 0 1 <> "CCD match"  1 23.27 1304 <> <> <> <> <> <>
  1313 3 -14.561459 -9.619844 -21.141855 230 T "A" 24 -0.18000 -0.18000 "THR " " CG2" "    " 6 0 1 808080  "C1305"  0 ""  1 ""  0 0 0 1313 1313 1 0 0 2708 3 1313 1313 <> 0 1 <> "CCD match"  1 23.27 1305 <> <> <> <> <> <>
  1314 25 -13.246906 -5.669896 -20.929115 231 W "A" 38 -0.50000 -0.50000 "TRP " " N  " "    " 7 0 1 2E2EFF  "N1306"  0 ""  1 ""  0 0 0 1314 1314 1 0 0 2716 1 1314 1314 <> 0 1 <> "CCD match"  1 22.92 1306 <> <> <> <> <> <>
  1315 3 -12.465029 -5.068404 -19.778222 231 W "A" 24 0.14000 0.14000 "TRP " " CA " "    " 6 0 1 808080  "C1307"  0 ""  1 ""  0 0 0 1315 1315 1 0 0 2717 1 1315 1315 <> 0 1 <> "CCD match"  1 22.92 1307 <> <> <> <> <> <>
  1316 2 -13.244745 -4.392764 -18.591636 231 W "A" 24 0.50000 0.50000 "TRP " " C  " "    " 6 0 1 808080  "C1308"  0 ""  1 ""  0 0 0 1316 1316 1 0 0 2718 0 1316 1316 <> 0 1 <> "CCD match"  1 22.92 1308 <> <> <> <> <> <>
  1317 15 -12.545413 -4.388755 -17.574184 231 W "A" 70 -0.50000 -0.50000 "TRP " " O  " "    " 8 0 1 FF2E2E  "O1309"  0 ""  1 ""  0 0 0 1317 1317 1 0 0 2719 0 1317 1317 <> 0 1 <> "CCD match"  1 22.92 1309 <> <> <> <> <> <>
  1318 3 -11.225689 -4.149058 -20.284000 231 W "A" 24 -0.12000 -0.12000 "TRP " " CB " "    " 6 0 1 808080  "C1310"  0 ""  1 ""  0 0 0 1318 1318 1 0 0 2720 2 1318 1318 <> 0 1 <> "CCD match"  1 22.92 1310 <> <> <> <> <> <>
  1319 2 -11.685972 -2.975006 -21.094959 231 W "A" 24 0.07500 0.07500 "TRP " " CG " "    " 6 0 1 808080  "C1311"  0 ""  1 ""  0 0 0 1319 1319 1 0 0 2721 0 1319 1319 <> 0 1 <> "CCD match"  1 22.92 1311 <> <> <> <> <> <>
  1320 2 -11.835592 -2.961323 -22.431678 231 W "A" 24 -0.11500 -0.11500 "TRP " " CD1" "    " 6 0 1 808080  "C1312"  0 ""  1 ""  0 0 0 1320 1320 1 0 0 2722 1 1320 1320 <> 0 1 <> "CCD match"  1 22.92 1312 <> <> <> <> <> <>
  1321 2 -12.231819 -1.687494 -20.595737 231 W "A" 24 -0.05500 -0.05500 "TRP " " CD2" "    " 6 0 1 808080  "C1313"  0 ""  1 ""  0 0 0 1321 1321 1 0 0 2723 0 1321 1321 <> 0 1 <> "CCD match"  1 22.92 1313 <> <> <> <> <> <>
  1322 25 -12.202153 -1.663234 -22.830940 231 W "A" 38 -0.57000 -0.57000 "TRP " " NE1" "    " 7 0 1 2E2EFF  "N1314"  0 ""  1 ""  0 0 0 1322 1322 1 0 0 2724 1 1322 1322 <> 0 1 <> "CCD match"  1 22.92 1314 <> <> <> <> <> <>
  1323 2 -12.532488 -0.903906 -21.737169 231 W "A" 24 0.13000 0.13000 "TRP " " CE2" "    " 6 0 1 808080  "C1315"  0 ""  1 ""  0 0 0 1323 1323 1 0 0 2725 0 1323 1323 <> 0 1 <> "CCD match"  1 22.92 1315 <> <> <> <> <> <>
  1324 2 -12.460747 -1.061126 -19.313877 231 W "A" 24 -0.11500 -0.11500 "TRP " " CE3" "    " 6 0 1 808080  "C1316"  0 ""  1 ""  0 0 0 1324 1324 1 0 0 2726 1 1324 1324 <> 0 1 <> "CCD match"  1 22.92 1316 <> <> <> <> <> <>
  1325 2 -13.101496 0.400514 -21.651512 231 W "A" 24 -0.11500 -0.11500 "TRP " " CZ2" "    " 6 0 1 808080  "C1317"  0 ""  1 ""  0 0 0 1325 1325 1 0 0 2727 1 1325 1325 <> 0 1 <> "CCD match"  1 22.92 1317 <> <> <> <> <> <>
  1326 2 -13.105252 0.198174 -19.260219 231 W "A" 24 -0.11500 -0.11500 "TRP " " CZ3" "    " 6 0 1 808080  "C1318"  0 ""  1 ""  0 0 0 1326 1326 1 0 0 2728 1 1326 1326 <> 0 1 <> "CCD match"  1 22.92 1318 <> <> <> <> <> <>
  1327 2 -13.473994 0.907227 -20.405000 231 W "A" 24 -0.11500 -0.11500 "TRP " " CH2" "    " 6 0 1 808080  "C1319"  0 ""  1 ""  0 0 0 1327 1327 1 0 0 2729 1 1327 1327 <> 0 1 <> "CCD match"  1 22.92 1319 <> <> <> <> <> <>
  1328 25 -14.498911 -3.998352 -18.676828 232 P "A" 38 -0.14000 -0.14000 "PRO " " N  " "    " 7 0 1 2E2EFF  "N1320"  0 ""  1 ""  0 0 0 1328 1328 1 0 0 2740 0 1328 1328 <> 0 1 <> "CCD match"  1 22.01 1320 <> <> <> <> <> <>
  1329 3 -15.218858 -3.467023 -17.517509 232 P "A" 24 0.01000 0.01000 "PRO " " CA " "    " 6 0 1 808080  "C1321"  0 ""  1 ""  0 0 0 1329 1329 1 0 0 2741 1 1329 1329 <> 0 1 <> "CCD match"  1 22.01 1321 <> <> <> <> <> <>
  1330 2 -15.661936 -4.540871 -16.454360 232 P "A" 24 0.50000 0.50000 "PRO " " C  " "    " 6 0 1 808080  "C1322"  0 ""  1 ""  0 0 0 1330 1330 1 0 0 2742 0 1330 1330 <> 0 1 <> "CCD match"  1 22.01 1322 <> <> <> <> <> <>
  1331 15 -15.702939 -4.238773 -15.263303 232 P "A" 70 -0.50000 -0.50000 "PRO " " O  " "    " 8 0 1 FF2E2E  "O1323"  0 ""  1 ""  0 0 0 1331 1331 1 0 0 2743 0 1331 1331 <> 0 1 <> "CCD match"  1 22.01 1323 <> <> <> <> <> <>
  1332 3 -16.370751 -2.642293 -18.112894 232 P "A" 24 -0.12000 -0.12000 "PRO " " CB " "    " 6 0 1 808080  "C1324"  0 ""  1 ""  0 0 0 1332 1332 1 0 0 2744 2 1332 1332 <> 0 1 <> "CCD match"  1 22.01 1324 <> <> <> <> <> <>
  1333 3 -16.012975 -2.360740 -19.565616 232 P "A" 24 -0.12000 -0.12000 "PRO " " CG " "    " 6 0 1 808080  "C1325"  0 ""  1 ""  0 0 0 1333 1333 1 0 0 2745 2 1333 1333 <> 0 1 <> "CCD match"  1 22.01 1325 <> <> <> <> <> <>
  1334 3 -15.177659 -3.624058 -19.920957 232 P "A" 24 -0.05000 -0.05000 "PRO " " CD " "    " 6 0 1 808080  "C1326"  0 ""  1 ""  0 0 0 1334 1334 1 0 0 2746 2 1334 1334 <> 0 1 <> "CCD match"  1 22.01 1326 <> <> <> <> <> <>
  1335 25 -15.894693 -5.798458 -16.878852 233 Y "A" 38 -0.50000 -0.50000 "TYR " " N  " "    " 7 0 1 2E2EFF  "N1327"  0 ""  1 ""  0 0 0 1335 1335 1 0 0 2754 1 1335 1335 <> 0 1 <> "CCD match"  1 21.63 1327 <> <> <> <> <> <>
  1336 3 -16.179190 -6.876792 -16.069653 233 Y "A" 24 0.14000 0.14000 "TYR " " CA " "    " 6 0 1 808080  "C1328"  0 ""  1 ""  0 0 0 1336 1336 1 0 0 2755 1 1336 1336 <> 0 1 <> "CCD match"  1 21.63 1328 <> <> <> <> <> <>
  1337 2 -14.979109 -7.312583 -15.120505 233 Y "A" 24 0.50000 0.50000 "TYR " " C  " "    " 6 0 1 808080  "C1329"  0 ""  1 ""  0 0 0 1337 1337 1 0 0 2756 0 1337 1337 <> 0 1 <> "CCD match"  1 21.63 1329 <> <> <> <> <> <>
  1338 15 -15.230425 -7.855956 -14.056283 233 Y "A" 70 -0.50000 -0.50000 "TYR " " O  " "    " 8 0 1 FF2E2E  "O1330"  0 ""  1 ""  0 0 0 1338 1338 1 0 0 2757 0 1338 1338 <> 0 1 <> "CCD match"  1 21.63 1330 <> <> <> <> <> <>
  1339 3 -16.502330 -8.057054 -16.999660 233 Y "A" 24 -0.00500 -0.00500 "TYR " " CB " "    " 6 0 1 808080  "C1331"  0 ""  1 ""  0 0 0 1339 1339 1 0 0 2758 2 1339 1339 <> 0 1 <> "CCD match"  1 21.63 1331 <> <> <> <> <> <>
  1340 2 -17.515502 -7.828604 -18.049840 233 Y "A" 24 -0.11500 -0.11500 "TYR " " CG " "    " 6 0 1 808080  "C1332"  0 ""  1 ""  0 0 0 1340 1340 1 0 0 2759 0 1340 1340 <> 0 1 <> "CCD match"  1 21.63 1332 <> <> <> <> <> <>
  1341 2 -18.593739 -6.926254 -17.828638 233 Y "A" 24 -0.11500 -0.11500 "TYR " " CD1" "    " 6 0 1 808080  "C1333"  0 ""  1 ""  0 0 0 1341 1341 1 0 0 2760 1 1341 1341 <> 0 1 <> "CCD match"  1 21.63 1333 <> <> <> <> <> <>
  1342 2 -17.465384 -8.587363 -19.237642 233 Y "A" 24 -0.11500 -0.11500 "TYR " " CD2" "    " 6 0 1 808080  "C1334"  0 ""  1 ""  0 0 0 1342 1342 1 0 0 2761 1 1342 1342 <> 0 1 <> "CCD match"  1 21.63 1334 <> <> <> <> <> <>
  1343 2 -19.748698 -7.012504 -18.665775 233 Y "A" 24 -0.11500 -0.11500 "TYR " " CE1" "    " 6 0 1 808080  "C1335"  0 ""  1 ""  0 0 0 1343 1343 1 0 0 2762 1 1343 1343 <> 0 1 <> "CCD match"  1 21.63 1335 <> <> <> <> <> <>
  1344 2 -18.566317 -8.569855 -20.169902 233 Y "A" 24 -0.11500 -0.11500 "TYR " " CE2" "    " 6 0 1 808080  "C1336"  0 ""  1 ""  0 0 0 1344 1344 1 0 0 2763 1 1344 1344 <> 0 1 <> "CCD match"  1 21.63 1336 <> <> <> <> <> <>
  1345 2 -19.720341 -7.855648 -19.774761 233 Y "A" 24 0.15000 0.15000 "TYR " " CZ " "    " 6 0 1 808080  "C1337"  0 ""  1 ""  0 0 0 1345 1345 1 0 0 2764 0 1345 1345 <> 0 1 <> "CCD match"  1 21.63 1337 <> <> <> <> <> <>
  1346 16 -20.817801 -8.088055 -20.625669 233 Y "A" 70 -0.58500 -0.58500 "TYR " " OH " "    " 8 0 1 FF2E2E  "O1338"  0 "%UT"  13 ""  0 0 0 1346 1346 1 0 0 2765 1 1346 1346 <> 0 1 <> "CCD match"  1 21.63 1338 <> <> <> <> <> <>
  1347 25 -13.712745 -6.840725 -15.368571 234 L "A" 38 -0.50000 -0.50000 "LEU " " N  " "    " 7 0 1 2E2EFF  "N1339"  0 ""  1 ""  0 0 0 1347 1347 1 0 0 2775 1 1347 1347 <> 0 1 <> "CCD match"  1 25 1339 <> <> <> <> <> <>
  1348 3 -12.572084 -6.784651 -14.461667 234 L "A" 24 0.14000 0.14000 "LEU " " CA " "    " 6 0 1 808080  "C1340"  0 ""  1 ""  0 0 0 1348 1348 1 0 0 2776 1 1348 1348 <> 0 1 <> "CCD match"  1 25 1340 <> <> <> <> <> <>
  1349 2 -12.957652 -6.057506 -13.166304 234 L "A" 24 0.50000 0.50000 "LEU " " C  " "    " 6 0 1 808080  "C1341"  0 ""  1 ""  0 0 0 1349 1349 1 0 0 2777 0 1349 1349 <> 0 1 <> "CCD match"  1 25 1341 <> <> <> <> <> <>
  1350 15 -12.422070 -6.476955 -12.157046 234 L "A" 70 -0.50000 -0.50000 "LEU " " O  " "    " 8 0 1 FF2E2E  "O1342"  0 ""  1 ""  0 0 0 1350 1350 1 0 0 2778 0 1350 1350 <> 0 1 <> "CCD match"  1 25 1342 <> <> <> <> <> <>
  1351 3 -11.282197 -6.366430 -15.180304 234 L "A" 24 -0.12000 -0.12000 "LEU " " CB " "    " 6 0 1 808080  "C1343"  0 ""  1 ""  0 0 0 1351 1351 1 0 0 2779 2 1351 1351 <> 0 1 <> "CCD match"  1 25 1343 <> <> <> <> <> <>
  1352 3 -10.690929 -7.379873 -16.232721 234 L "A" 24 -0.06000 -0.06000 "LEU " " CG " "    " 6 0 1 808080  "C1344"  0 ""  1 ""  0 0 0 1352 1352 1 0 0 2780 1 1352 1352 <> 0 1 <> "CCD match"  1 25 1344 <> <> <> <> <> <>
  1353 3 -9.644713 -6.705742 -17.152524 234 L "A" 24 -0.18000 -0.18000 "LEU " " CD1" "    " 6 0 1 808080  "C1345"  0 ""  1 ""  0 0 0 1353 1353 1 0 0 2781 3 1353 1353 <> 0 1 <> "CCD match"  1 25 1345 <> <> <> <> <> <>
  1354 3 -10.036986 -8.544938 -15.474067 234 L "A" 24 -0.18000 -0.18000 "LEU " " CD2" "    " 6 0 1 808080  "C1346"  0 ""  1 ""  0 0 0 1354 1354 1 0 0 2782 3 1354 1354 <> 0 1 <> "CCD match"  1 25 1346 <> <> <> <> <> <>
  1355 25 -13.848382 -5.065041 -13.116918 235 F "A" 38 -0.50000 -0.50000 "PHE " " N  " "    " 7 0 1 2E2EFF  "N1347"  0 ""  1 ""  0 0 0 1355 1355 1 0 0 2794 1 1355 1355 <> 0 1 <> "CCD match"  1 25.02 1347 <> <> <> <> <> <>
  1356 3 -14.308439 -4.319879 -11.913899 235 F "A" 24 0.14000 0.14000 "PHE " " CA " "    " 6 0 1 808080  "C1348"  0 ""  1 ""  0 0 0 1356 1356 1 0 0 2795 1 1356 1356 <> 0 1 <> "CCD match"  1 25.02 1348 <> <> <> <> <> <>
  1357 2 -15.630715 -4.810808 -11.242798 235 F "A" 24 0.50000 0.50000 "PHE " " C  " "    " 6 0 1 808080  "C1349"  0 ""  1 ""  0 0 0 1357 1357 1 0 0 2796 0 1357 1357 <> 0 1 <> "CCD match"  1 25.02 1349 <> <> <> <> <> <>
  1358 15 -15.917515 -4.345797 -10.104974 235 F "A" 70 -0.50000 -0.50000 "PHE " " O  " "    " 8 0 1 FF2E2E  "O1350"  0 ""  1 ""  0 0 0 1358 1358 1 0 0 2797 0 1358 1358 <> 0 1 <> "CCD match"  1 25.02 1350 <> <> <> <> <> <>
  1359 3 -14.242761 -2.833857 -12.071995 235 F "A" 24 -0.00500 -0.00500 "PHE " " CB " "    " 6 0 1 808080  "C1351"  0 ""  1 ""  0 0 0 1359 1359 1 0 0 2798 2 1359 1359 <> 0 1 <> "CCD match"  1 25.02 1351 <> <> <> <> <> <>
  1360 2 -12.864454 -2.285472 -12.582506 235 F "A" 24 -0.11500 -0.11500 "PHE " " CG " "    " 6 0 1 808080  "C1352"  0 ""  1 ""  0 0 0 1360 1360 1 0 0 2799 0 1360 1360 <> 0 1 <> "CCD match"  1 25.02 1352 <> <> <> <> <> <>
  1361 2 -11.714753 -2.240687 -11.707166 235 F "A" 24 -0.11500 -0.11500 "PHE " " CD1" "    " 6 0 1 808080  "C1353"  0 ""  1 ""  0 0 0 1361 1361 1 0 0 2800 1 1361 1361 <> 0 1 <> "CCD match"  1 25.02 1353 <> <> <> <> <> <>
  1362 2 -12.766587 -1.808394 -13.881995 235 F "A" 24 -0.11500 -0.11500 "PHE " " CD2" "    " 6 0 1 808080  "C1354"  0 ""  1 ""  0 0 0 1362 1362 1 0 0 2801 1 1362 1362 <> 0 1 <> "CCD match"  1 25.02 1354 <> <> <> <> <> <>
  1363 2 -10.501992 -1.811061 -12.198266 235 F "A" 24 -0.11500 -0.11500 "PHE " " CE1" "    " 6 0 1 808080  "C1355"  0 ""  1 ""  0 0 0 1363 1363 1 0 0 2802 1 1363 1363 <> 0 1 <> "CCD match"  1 25.02 1355 <> <> <> <> <> <>
  1364 2 -11.514868 -1.372877 -14.287658 235 F "A" 24 -0.11500 -0.11500 "PHE " " CE2" "    " 6 0 1 808080  "C1356"  0 ""  1 ""  0 0 0 1364 1364 1 0 0 2803 1 1364 1364 <> 0 1 <> "CCD match"  1 25.02 1356 <> <> <> <> <> <>
  1365 2 -10.399832 -1.363756 -13.510601 235 F "A" 24 -0.11500 -0.11500 "PHE " " CZ " "    " 6 0 1 808080  "C1357"  0 ""  1 ""  0 0 0 1365 1365 1 0 0 2804 1 1365 1365 <> 0 1 <> "CCD match"  1 25.02 1357 <> <> <> <> <> <>
  1366 25 -16.327296 -5.789679 -11.904845 236 G "A" 38 -0.50000 -0.50000 "GLY " " N  " "    " 7 0 1 2E2EFF  "N1358"  0 ""  1 ""  0 0 0 1366 1366 1 0 0 2814 1 1366 1366 <> 0 1 <> "CCD match"  1 26.82 1358 <> <> <> <> <> <>
  1367 3 -17.495469 -6.480177 -11.361705 236 G "A" 24 0.08000 0.08000 "GLY " " CA " "    " 6 0 1 808080  "C1359"  0 ""  1 ""  0 0 0 1367 1367 1 0 0 2815 2 1367 1367 <> 0 1 <> "CCD match"  1 26.82 1359 <> <> <> <> <> <>
  1368 2 -16.945931 -7.560897 -10.376104 236 G "A" 24 0.50000 0.50000 "GLY " " C  " "    " 6 0 1 808080  "C1360"  0 ""  1 ""  0 0 0 1368 1368 1 0 0 2816 0 1368 1368 <> 0 1 <> "CCD match"  1 26.82 1360 <> <> <> <> <> <>
  1369 15 -17.608523 -7.927789 -9.427581 236 G "A" 70 -0.50000 -0.50000 "GLY " " O  " "    " 8 0 1 FF2E2E  "O1361"  0 ""  1 ""  0 0 0 1369 1369 1 0 0 2817 0 1369 1369 <> 0 1 <> "CCD match"  1 26.82 1361 <> <> <> <> <> <>
  1370 25 -15.686772 -7.946164 -10.634756 237 V "A" 38 -0.50000 -0.50000 "VAL " " N  " "    " 7 0 1 2E2EFF  "N1362"  0 ""  1 ""  0 0 0 1370 1370 1 0 0 2821 1 1370 1370 <> 0 1 <> "CCD match"  1 26.74 1362 <> <> <> <> <> <>
  1371 3 -14.923279 -8.838316 -9.733481 237 V "A" 24 0.14000 0.14000 "VAL " " CA " "    " 6 0 1 808080  "C1363"  0 ""  1 ""  0 0 0 1371 1371 1 0 0 2822 1 1371 1371 <> 0 1 <> "CCD match"  1 26.74 1363 <> <> <> <> <> <>
  1372 2 -14.847739 -8.336319 -8.256757 237 V "A" 24 0.50000 0.50000 "VAL " " C  " "    " 6 0 1 808080  "C1364"  0 ""  1 ""  0 0 0 1372 1372 1 0 0 2823 0 1372 1372 <> 0 1 <> "CCD match"  1 26.74 1364 <> <> <> <> <> <>
  1373 15 -14.904258 -9.177719 -7.355380 237 V "A" 70 -0.50000 -0.50000 "VAL " " O  " "    " 8 0 1 FF2E2E  "O1365"  0 ""  1 ""  0 0 0 1373 1373 1 0 0 2824 0 1373 1373 <> 0 1 <> "CCD match"  1 26.74 1365 <> <> <> <> <> <>
  1374 3 -13.480560 -9.166810 -10.252983 237 V "A" 24 -0.06000 -0.06000 "VAL " " CB " "    " 6 0 1 808080  "C1366"  0 ""  1 ""  0 0 0 1374 1374 1 0 0 2825 1 1374 1374 <> 0 1 <> "CCD match"  1 26.74 1366 <> <> <> <> <> <>
  1375 3 -12.573077 -10.117957 -9.411705 237 V "A" 24 -0.18000 -0.18000 "VAL " " CG1" "    " 6 0 1 808080  "C1367"  0 ""  1 ""  0 0 0 1375 1375 1 0 0 2826 3 1375 1375 <> 0 1 <> "CCD match"  1 26.74 1367 <> <> <> <> <> <>
  1376 3 -13.511895 -9.816027 -11.612782 237 V "A" 24 -0.18000 -0.18000 "VAL " " CG2" "    " 6 0 1 808080  "C1368"  0 ""  1 ""  0 0 0 1376 1376 1 0 0 2827 3 1376 1376 <> 0 1 <> "CCD match"  1 26.74 1368 <> <> <> <> <> <>
  1377 25 -14.786753 -6.993272 -8.054832 238 I "A" 38 -0.50000 -0.50000 "ILE " " N  " "    " 7 0 1 2E2EFF  "N1369"  0 ""  1 ""  0 0 0 1377 1377 1 0 0 2837 1 1377 1377 <> 0 1 <> "CCD match"  1 29.25 1369 <> <> <> <> <> <>
  1378 3 -14.852020 -6.371463 -6.696600 238 I "A" 24 0.14000 0.14000 "ILE " " CA " "    " 6 0 1 808080  "C1370"  0 ""  1 ""  0 0 0 1378 1378 1 0 0 2838 1 1378 1378 <> 0 1 <> "CCD match"  1 29.25 1370 <> <> <> <> <> <>
  1379 2 -16.196984 -6.747755 -5.953102 238 I "A" 24 0.50000 0.50000 "ILE " " C  " "    " 6 0 1 808080  "C1371"  0 ""  1 ""  0 0 0 1379 1379 1 0 0 2839 0 1379 1379 <> 0 1 <> "CCD match"  1 29.25 1371 <> <> <> <> <> <>
  1380 15 -16.100566 -6.781554 -4.680995 238 I "A" 70 -0.50000 -0.50000 "ILE " " O  " "    " 8 0 1 FF2E2E  "O1372"  0 ""  1 ""  0 0 0 1380 1380 1 0 0 2840 0 1380 1380 <> 0 1 <> "CCD match"  1 29.25 1372 <> <> <> <> <> <>
  1381 3 -14.729965 -4.866402 -6.797405 238 I "A" 24 -0.06000 -0.06000 "ILE " " CB " "    " 6 0 1 808080  "C1373"  0 ""  1 ""  0 0 0 1381 1381 1 0 0 2841 1 1381 1381 <> 0 1 <> "CCD match"  1 29.25 1373 <> <> <> <> <> <>
  1382 3 -13.711732 -4.364959 -7.843574 238 I "A" 24 -0.12000 -0.12000 "ILE " " CG1" "    " 6 0 1 808080  "C1374"  0 ""  1 ""  0 0 0 1382 1382 1 0 0 2842 2 1382 1382 <> 0 1 <> "CCD match"  1 29.25 1374 <> <> <> <> <> <>
  1383 3 -14.460958 -4.080036 -5.487646 238 I "A" 24 -0.18000 -0.18000 "ILE " " CG2" "    " 6 0 1 808080  "C1375"  0 ""  1 ""  0 0 0 1383 1383 1 0 0 2843 3 1383 1383 <> 0 1 <> "CCD match"  1 29.25 1375 <> <> <> <> <> <>
  1384 3 -12.195414 -4.639106 -7.455437 238 I "A" 24 -0.18000 -0.18000 "ILE " " CD1" "    " 6 0 1 808080  "C1376"  0 ""  1 ""  0 0 0 1384 1384 1 0 0 2844 3 1384 1384 <> 0 1 <> "CCD match"  1 29.25 1376 <> <> <> <> <> <>
  1385 25 -17.342143 -7.198363 -6.569826 239 V "A" 38 -0.50000 -0.50000 "VAL " " N  " "    " 7 0 1 2E2EFF  "N1377"  0 ""  1 ""  0 0 0 1385 1385 1 0 0 2856 1 1385 1385 <> 0 1 <> "CCD match"  1 29.51 1377 <> <> <> <> <> <>
  1386 3 -18.526717 -7.459160 -5.792552 239 V "A" 24 0.14000 0.14000 "VAL " " CA " "    " 6 0 1 808080  "C1378"  0 ""  1 ""  0 0 0 1386 1386 1 0 0 2857 1 1386 1386 <> 0 1 <> "CCD match"  1 29.51 1378 <> <> <> <> <> <>
  1387 2 -18.291394 -8.661261 -4.833627 239 V "A" 24 0.50000 0.50000 "VAL " " C  " "    " 6 0 1 808080  "C1379"  0 ""  1 ""  0 0 0 1387 1387 1 0 0 2858 0 1387 1387 <> 0 1 <> "CCD match"  1 29.51 1379 <> <> <> <> <> <>
  1388 15 -18.745074 -8.593599 -3.721230 239 V "A" 70 -0.50000 -0.50000 "VAL " " O  " "    " 8 0 1 FF2E2E  "O1380"  0 ""  1 ""  0 0 0 1388 1388 1 0 0 2859 0 1388 1388 <> 0 1 <> "CCD match"  1 29.51 1380 <> <> <> <> <> <>
  1389 3 -19.836753 -7.568738 -6.586946 239 V "A" 24 -0.06000 -0.06000 "VAL " " CB " "    " 6 0 1 808080  "C1381"  0 ""  1 ""  0 0 0 1389 1389 1 0 0 2860 1 1389 1389 <> 0 1 <> "CCD match"  1 29.51 1381 <> <> <> <> <> <>
  1390 3 -21.099650 -7.859823 -5.731698 239 V "A" 24 -0.18000 -0.18000 "VAL " " CG1" "    " 6 0 1 808080  "C1382"  0 ""  1 ""  0 0 0 1390 1390 1 0 0 2861 3 1390 1390 <> 0 1 <> "CCD match"  1 29.51 1382 <> <> <> <> <> <>
  1391 3 -19.936764 -6.208872 -7.422038 239 V "A" 24 -0.18000 -0.18000 "VAL " " CG2" "    " 6 0 1 808080  "C1383"  0 ""  1 ""  0 0 0 1391 1391 1 0 0 2862 3 1391 1391 <> 0 1 <> "CCD match"  1 29.51 1383 <> <> <> <> <> <>
  1392 25 -17.529004 -9.742079 -5.154534 240 V "A" 38 -0.50000 -0.50000 "VAL " " N  " "    " 7 0 1 2E2EFF  "N1384"  1 ""  1 ""  0 0 0 1392 1392 1 0 0 2872 1 1392 1392 <> 0 1 <> "CCD match"  1 31.54 1384 <> <> <> <> <> <>
  1393 3 -17.508374 -10.941127 -4.243322 240 V "A" 24 0.14000 0.14000 "VAL " " CA " "    " 6 0 1 808080  "C1385"  1 ""  1 ""  0 0 0 1393 1393 1 0 0 2873 1 1393 1393 <> 0 1 <> "CCD match"  1 31.54 1385 <> <> <> <> <> <>
  1394 2 -16.745629 -10.704899 -2.928887 240 V "A" 24 0.50000 0.50000 "VAL " " C  " "    " 6 0 1 808080  "C1386"  1 ""  1 ""  0 0 0 1394 1394 1 0 0 2874 0 1394 1394 <> 0 1 <> "CCD match"  1 31.54 1386 <> <> <> <> <> <>
  1395 15 -17.287570 -10.955095 -1.896284 240 V "A" 70 -0.50000 -0.50000 "VAL " " O  " "    " 8 0 1 FF2E2E  "O1387"  1 ""  1 ""  0 0 0 1395 1395 1 0 0 2875 0 1395 1395 <> 0 1 <> "CCD match"  1 31.54 1387 <> <> <> <> <> <>
  1396 3 -17.057622 -12.218798 -5.077819 240 V "A" 24 -0.06000 -0.06000 "VAL " " CB " "    " 6 0 1 808080  "C1388"  1 ""  1 ""  0 0 0 1396 1396 1 0 0 2876 1 1396 1396 <> 0 1 <> "CCD match"  1 31.54 1388 <> <> <> <> <> <>
  1397 3 -16.913892 -13.462834 -4.249573 240 V "A" 24 -0.18000 -0.18000 "VAL " " CG1" "    " 6 0 1 808080  "C1389"  1 ""  1 ""  0 0 0 1397 1397 1 0 0 2877 3 1397 1397 <> 0 1 <> "CCD match"  1 31.54 1389 <> <> <> <> <> <>
  1398 3 -18.127267 -12.441403 -6.136590 240 V "A" 24 -0.18000 -0.18000 "VAL " " CG2" "    " 6 0 1 808080  "C1390"  1 ""  1 ""  0 0 0 1398 1398 1 0 0 2878 3 1398 1398 <> 0 1 <> "CCD match"  1 31.54 1390 <> <> <> <> <> <>
  1399 25 -15.498939 -10.141945 -2.971217 241 P "A" 38 -0.14000 -0.14000 "PRO " " N  " "    " 7 0 1 2E2EFF  "N1391"  1 ""  1 ""  0 0 0 1399 1399 1 0 0 2888 0 1399 1399 <> 0 1 <> "CCD match"  1 32.06 1391 <> <> <> <> <> <>
  1400 3 -14.774949 -9.831928 -1.813366 241 P "A" 24 0.01000 0.01000 "PRO " " CA " "    " 6 0 1 808080  "C1392"  1 ""  1 ""  0 0 0 1400 1400 1 0 0 2889 1 1400 1400 <> 0 1 <> "CCD match"  1 32.06 1392 <> <> <> <> <> <>
  1401 2 -15.477472 -8.724676 -0.836205 241 P "A" 24 0.50000 0.50000 "PRO " " C  " "    " 6 0 1 808080  "C1393"  1 ""  1 ""  0 0 0 1401 1401 1 0 0 2890 0 1401 1401 <> 0 1 <> "CCD match"  1 32.06 1393 <> <> <> <> <> <>
  1402 15 -15.210320 -8.768454 0.375662 241 P "A" 70 -0.50000 -0.50000 "PRO " " O  " "    " 8 0 1 FF2E2E  "O1394"  1 ""  1 ""  0 0 0 1402 1402 1 0 0 2891 0 1402 1402 <> 0 1 <> "CCD match"  1 32.06 1394 <> <> <> <> <> <>
  1403 3 -13.388786 -9.475479 -2.293982 241 P "A" 24 -0.12000 -0.12000 "PRO " " CB " "    " 6 0 1 808080  "C1395"  1 ""  1 ""  0 0 0 1403 1403 1 0 0 2892 2 1403 1403 <> 0 1 <> "CCD match"  1 32.06 1395 <> <> <> <> <> <>
  1404 3 -13.232980 -10.173073 -3.649409 241 P "A" 24 -0.12000 -0.12000 "PRO " " CG " "    " 6 0 1 808080  "C1396"  1 ""  1 ""  0 0 0 1404 1404 1 0 0 2893 2 1404 1404 <> 0 1 <> "CCD match"  1 32.06 1396 <> <> <> <> <> <>
  1405 3 -14.580865 -10.059383 -4.178832 241 P "A" 24 -0.05000 -0.05000 "PRO " " CD " "    " 6 0 1 808080  "C1397"  1 ""  1 ""  0 0 0 1405 1405 1 0 0 2894 2 1405 1405 <> 0 1 <> "CCD match"  1 32.06 1397 <> <> <> <> <> <>
  1406 25 -16.114339 -7.696775 -1.397867 242 A "A" 38 -0.50000 -0.50000 "ALA " " N  " "    " 7 0 1 2E2EFF  "N1398"  1 ""  1 ""  0 0 0 1406 1406 1 0 0 2902 1 1406 1406 <> 0 1 <> "CCD match"  1 31.27 1398 <> <> <> <> <> <>
  1407 3 -16.851275 -6.663709 -0.666352 242 A "A" 24 0.14000 0.14000 "ALA " " CA " "    " 6 0 1 808080  "C1399"  1 ""  1 ""  0 0 0 1407 1407 1 0 0 2903 1 1407 1407 <> 0 1 <> "CCD match"  1 31.27 1399 <> <> <> <> <> <>
  1408 2 -18.041285 -7.197173 -0.025000 242 A "A" 24 0.50000 0.50000 "ALA " " C  " "    " 6 0 1 808080  "C1400"  1 ""  1 ""  0 0 0 1408 1408 1 0 0 2904 0 1408 1408 <> 0 1 <> "CCD match"  1 31.27 1400 <> <> <> <> <> <>
  1409 15 -18.329293 -6.818332 1.077754 242 A "A" 70 -0.50000 -0.50000 "ALA " " O  " "    " 8 0 1 FF2E2E  "O1401"  1 ""  1 ""  0 0 0 1409 1409 1 0 0 2905 0 1409 1409 <> 0 1 <> "CCD match"  1 31.27 1401 <> <> <> <> <> <>
  1410 3 -17.320760 -5.728218 -1.788828 242 A "A" 24 -0.18000 -0.18000 "ALA " " CB " "    " 6 0 1 808080  "C1402"  1 ""  1 ""  0 0 0 1410 1410 1 0 0 2906 3 1410 1410 <> 0 1 <> "CCD match"  1 31.27 1402 <> <> <> <> <> <>
  1411 25 -18.725157 -8.139741 -0.687818 243 V "A" 38 -0.50000 -0.50000 "VAL " " N  " "    " 7 0 1 2E2EFF  "N1403"  1 ""  1 ""  0 0 0 1411 1411 1 0 0 2912 1 1411 1411 <> 0 1 <> "CCD match"  1 33.18 1403 <> <> <> <> <> <>
  1412 3 -19.871644 -8.846640 -0.181188 243 V "A" 24 0.14000 0.14000 "VAL " " CA " "    " 6 0 1 808080  "C1404"  1 ""  1 ""  0 0 0 1412 1412 1 0 0 2913 1 1412 1412 <> 0 1 <> "CCD match"  1 33.18 1404 <> <> <> <> <> <>
  1413 2 -19.501240 -9.789762 1.035576 243 V "A" 24 0.50000 0.50000 "VAL " " C  " "    " 6 0 1 808080  "C1405"  1 ""  1 ""  0 0 0 1413 1413 1 0 0 2914 0 1413 1413 <> 0 1 <> "CCD match"  1 33.18 1405 <> <> <> <> <> <>
  1414 15 -20.192170 -9.731688 2.037027 243 V "A" 70 -0.50000 -0.50000 "VAL " " O  " "    " 8 0 1 FF2E2E  "O1406"  1 ""  1 ""  0 0 0 1414 1414 1 0 0 2915 0 1414 1414 <> 0 1 <> "CCD match"  1 33.18 1406 <> <> <> <> <> <>
  1415 3 -20.649464 -9.661874 -1.310936 243 V "A" 24 -0.06000 -0.06000 "VAL " " CB " "    " 6 0 1 808080  "C1407"  1 ""  1 ""  0 0 0 1415 1415 1 0 0 2916 1 1415 1415 <> 0 1 <> "CCD match"  1 33.18 1407 <> <> <> <> <> <>
  1416 3 -21.564801 -10.885474 -0.745320 243 V "A" 24 -0.18000 -0.18000 "VAL " " CG1" "    " 6 0 1 808080  "C1408"  1 ""  1 ""  0 0 0 1416 1416 1 0 0 2917 3 1416 1416 <> 0 1 <> "CCD match"  1 33.18 1408 <> <> <> <> <> <>
  1417 3 -21.517260 -8.704651 -2.154113 243 V "A" 24 -0.18000 -0.18000 "VAL " " CG2" "    " 6 0 1 808080  "C1409"  1 ""  1 ""  0 0 0 1417 1417 1 0 0 2918 3 1417 1417 <> 0 1 <> "CCD match"  1 33.18 1409 <> <> <> <> <> <>
  1418 25 -18.455083 -10.564378 0.770163 244 V "A" 38 -0.50000 -0.50000 "VAL " " N  " "    " 7 0 1 2E2EFF  "N1410"  1 ""  1 ""  0 0 0 1418 1418 1 0 0 2928 1 1418 1418 <> 0 1 <> "CCD match"  1 37.67 1410 <> <> <> <> <> <>
  1419 3 -18.001006 -11.518680 1.779299 244 V "A" 24 0.14000 0.14000 "VAL " " CA " "    " 6 0 1 808080  "C1411"  1 ""  1 ""  0 0 0 1419 1419 1 0 0 2929 1 1419 1419 <> 0 1 <> "CCD match"  1 37.67 1411 <> <> <> <> <> <>
  1420 2 -17.484151 -10.737615 3.046402 244 V "A" 24 0.50000 0.50000 "VAL " " C  " "    " 6 0 1 808080  "C1412"  1 ""  1 ""  0 0 0 1420 1420 1 0 0 2930 0 1420 1420 <> 0 1 <> "CCD match"  1 37.67 1412 <> <> <> <> <> <>
  1421 15 -17.884055 -11.034252 4.155798 244 V "A" 70 -0.50000 -0.50000 "VAL " " O  " "    " 8 0 1 FF2E2E  "O1413"  1 ""  1 ""  0 0 0 1421 1421 1 0 0 2931 0 1421 1421 <> 0 1 <> "CCD match"  1 37.67 1413 <> <> <> <> <> <>
  1422 3 -16.894284 -12.466642 1.296118 244 V "A" 24 -0.06000 -0.06000 "VAL " " CB " "    " 6 0 1 808080  "C1414"  1 ""  1 ""  0 0 0 1422 1422 1 0 0 2932 1 1422 1422 <> 0 1 <> "CCD match"  1 37.67 1414 <> <> <> <> <> <>
  1423 3 -15.983033 -12.975300 2.399033 244 V "A" 24 -0.18000 -0.18000 "VAL " " CG1" "    " 6 0 1 808080  "C1415"  1 ""  1 ""  0 0 0 1423 1423 1 0 0 2933 3 1423 1423 <> 0 1 <> "CCD match"  1 37.67 1415 <> <> <> <> <> <>
  1424 3 -17.449750 -13.608172 0.420631 244 V "A" 24 -0.18000 -0.18000 "VAL " " CG2" "    " 6 0 1 808080  "C1416"  1 ""  1 ""  0 0 0 1424 1424 1 0 0 2934 3 1424 1424 <> 0 1 <> "CCD match"  1 37.67 1416 <> <> <> <> <> <>
  1425 25 -16.561484 -9.674014 2.930876 245 Q "A" 38 -0.50000 -0.50000 "GLN " " N  " "    " 7 0 1 2E2EFF  "N1417"  1 ""  1 ""  0 0 0 1425 1425 1 0 0 2944 1 1425 1425 <> 0 1 <> "CCD match"  1 37.31 1417 <> <> <> <> <> <>
  1426 3 -16.272071 -8.748344 4.057446 245 Q "A" 24 0.14000 0.14000 "GLN " " CA " "    " 6 0 1 808080  "C1418"  1 ""  1 ""  0 0 0 1426 1426 1 0 0 2945 1 1426 1426 <> 0 1 <> "CCD match"  1 37.31 1418 <> <> <> <> <> <>
  1427 2 -17.532084 -8.139810 4.679118 245 Q "A" 24 0.50000 0.50000 "GLN " " C  " "    " 6 0 1 808080  "C1419"  1 ""  1 ""  0 0 0 1427 1427 1 0 0 2946 0 1427 1427 <> 0 1 <> "CCD match"  1 37.31 1419 <> <> <> <> <> <>
  1428 15 -17.562274 -8.136490 5.964862 245 Q "A" 70 -0.50000 -0.50000 "GLN " " O  " "    " 8 0 1 FF2E2E  "O1420"  1 ""  1 ""  0 0 0 1428 1428 1 0 0 2947 0 1428 1428 <> 0 1 <> "CCD match"  1 37.31 1420 <> <> <> <> <> <>
  1429 3 -15.297186 -7.665337 3.603663 245 Q "A" 24 -0.12000 -0.12000 "GLN " " CB " "    " 6 0 1 808080  "C1421"  1 ""  1 ""  0 0 0 1429 1429 1 0 0 2948 2 1429 1429 <> 0 1 <> "CCD match"  1 37.31 1421 <> <> <> <> <> <>
  1430 3 -14.741821 -6.926672 4.875681 245 Q "A" 24 -0.12000 -0.12000 "GLN " " CG " "    " 6 0 1 808080  "C1422"  1 ""  1 ""  0 0 0 1430 1430 1 0 0 2949 2 1430 1430 <> 0 1 <> "CCD match"  1 37.31 1422 <> <> <> <> <> <>
  1431 2 -13.690155 -5.903007 4.530853 245 Q "A" 24 0.50000 0.50000 "GLN " " CD " "    " 6 0 1 808080  "C1423"  1 "%UT"  13 "Flip"  0 0 0 1431 1431 1 0 0 2950 0 1431 1431 <> 0 1 <> "CCD match"  1 37.31 1423 <> "Flip"  <> <> <> <>
  1432 15 -12.704289 -5.879341 5.271937 245 Q "A" 70 -0.50000 -0.50000 "GLN " " OE1" "    " 8 0 1 FF2E2E  "O1424"  1 ""  1 ""  0 0 0 1432 1432 1 0 0 2951 0 1432 1432 <> 0 1 <> "CCD match"  1 37.31 1424 <> <> <> <> <> <>
  1433 25 -13.801914 -5.025294 3.542391 245 Q "A" 38 -0.76000 -0.76000 "GLN " " NE2" "    " 7 0 1 2E2EFF  "N1425"  1 ""  1 ""  0 0 0 1433 1433 1 0 0 2952 2 1433 1433 <> 0 1 <> "CCD match"  1 37.31 1425 <> <> <> <> <> <>
  1434 25 -18.500289 -7.772259 3.857668 246 L "A" 38 -0.50000 -0.50000 "LEU " " N  " "    " 7 0 1 2E2EFF  "N1426"  1 ""  1 ""  0 0 0 1434 1434 1 0 0 2961 1 1434 1434 <> 0 1 <> "CCD match"  1 36.91 1426 <> <> <> <> <> <>
  1435 3 -19.701096 -7.145390 4.355525 246 L "A" 24 0.14000 0.14000 "LEU " " CA " "    " 6 0 1 808080  "C1427"  1 ""  1 ""  0 0 0 1435 1435 1 0 0 2962 1 1435 1435 <> 0 1 <> "CCD match"  1 36.91 1427 <> <> <> <> <> <>
  1436 2 -20.588267 -8.174373 5.197681 246 L "A" 24 0.50000 0.50000 "LEU " " C  " "    " 6 0 1 808080  "C1428"  1 ""  1 ""  0 0 0 1436 1436 1 0 0 2963 0 1436 1436 <> 0 1 <> "CCD match"  1 36.91 1428 <> <> <> <> <> <>
  1437 15 -21.276402 -7.716118 6.151541 246 L "A" 70 -0.50000 -0.50000 "LEU " " O  " "    " 8 0 1 FF2E2E  "O1429"  1 ""  1 ""  0 0 0 1437 1437 1 0 0 2964 0 1437 1437 <> 0 1 <> "CCD match"  1 36.91 1429 <> <> <> <> <> <>
  1438 3 -20.465190 -6.430313 3.250888 246 L "A" 24 -0.12000 -0.12000 "LEU " " CB " "    " 6 0 1 808080  "C1430"  1 ""  1 ""  0 0 0 1438 1438 1 0 0 2965 2 1438 1438 <> 0 1 <> "CCD match"  1 36.91 1430 <> <> <> <> <> <>
  1439 3 -21.670930 -5.555946 3.665592 246 L "A" 24 -0.06000 -0.06000 "LEU " " CG " "    " 6 0 1 808080  "C1431"  1 ""  1 ""  0 0 0 1439 1439 1 0 0 2966 1 1439 1439 <> 0 1 <> "CCD match"  1 36.91 1431 <> <> <> <> <> <>
  1440 3 -21.207200 -4.369781 4.565493 246 L "A" 24 -0.18000 -0.18000 "LEU " " CD1" "    " 6 0 1 808080  "C1432"  1 ""  1 ""  0 0 0 1440 1440 1 0 0 2967 3 1440 1440 <> 0 1 <> "CCD match"  1 36.91 1432 <> <> <> <> <> <>
  1441 3 -22.489899 -5.079018 2.384582 246 L "A" 24 -0.18000 -0.18000 "LEU " " CD2" "    " 6 0 1 808080  "C1433"  1 ""  1 ""  0 0 0 1441 1441 1 0 0 2968 3 1441 1441 <> 0 1 <> "CCD match"  1 36.91 1433 <> <> <> <> <> <>
  1442 25 -20.517262 -9.482743 4.889129 247 L "A" 38 -0.50000 -0.50000 "LEU " " N  " "    " 7 0 1 2E2EFF  "N1434"  1 ""  1 ""  0 0 0 1442 1442 1 0 0 2980 1 1442 1442 <> 0 1 <> "CCD match"  1 42.94 1434 <> <> <> <> <> <>
  1443 3 -21.190961 -10.489612 5.699353 247 L "A" 24 0.14000 0.14000 "LEU " " CA " "    " 6 0 1 808080  "C1435"  1 ""  1 ""  0 0 0 1443 1443 1 0 0 2981 1 1443 1443 <> 0 1 <> "CCD match"  1 42.94 1435 <> <> <> <> <> <>
  1444 2 -20.397780 -11.016372 6.879001 247 L "A" 24 0.50000 0.50000 "LEU " " C  " "    " 6 0 1 808080  "C1436"  1 ""  1 ""  0 0 0 1444 1444 1 0 0 2982 0 1444 1444 <> 0 1 <> "CCD match"  1 42.94 1436 <> <> <> <> <> <>
  1445 15 -20.980023 -11.625720 7.750138 247 L "A" 70 -0.50000 -0.50000 "LEU " " O  " "    " 8 0 1 FF2E2E  "O1437"  1 ""  1 ""  0 0 0 1445 1445 1 0 0 2983 0 1445 1445 <> 0 1 <> "CCD match"  1 42.94 1437 <> <> <> <> <> <>
  1446 3 -21.436904 -11.780188 4.771315 247 L "A" 24 -0.12000 -0.12000 "LEU " " CB " "    " 6 0 1 808080  "C1438"  1 ""  1 ""  0 0 0 1446 1446 1 0 0 2984 2 1446 1446 <> 0 1 <> "CCD match"  1 42.94 1438 <> <> <> <> <> <>
  1447 3 -22.645613 -11.609807 3.863127 247 L "A" 24 -0.06000 -0.06000 "LEU " " CG " "    " 6 0 1 808080  "C1439"  1 ""  1 ""  0 0 0 1447 1447 1 0 0 2985 1 1447 1447 <> 0 1 <> "CCD match"  1 42.94 1439 <> <> <> <> <> <>
  1448 3 -22.789674 -12.604694 2.748780 247 L "A" 24 -0.18000 -0.18000 "LEU " " CD1" "    " 6 0 1 808080  "C1440"  1 ""  1 ""  0 0 0 1448 1448 1 0 0 2986 3 1448 1448 <> 0 1 <> "CCD match"  1 42.94 1440 <> <> <> <> <> <>
  1449 3 -23.858006 -11.688896 4.844750 247 L "A" 24 -0.18000 -0.18000 "LEU " " CD2" "    " 6 0 1 808080  "C1441"  1 ""  1 ""  0 0 0 1449 1449 1 0 0 2987 3 1449 1449 <> 0 1 <> "CCD match"  1 42.94 1441 <> <> <> <> <> <>
  1450 25 -19.016036 -11.023484 6.811591 248 S "A" 38 -0.50000 -0.50000 "SER " " N  " "    " 7 0 1 2E2EFF  "N1442"  1 ""  1 ""  0 0 0 1450 1450 1 0 0 2999 1 1450 1450 <> 0 1 <> "CCD match"  1 48.92 1442 <> <> <> <> <> <>
  1451 3 -18.104670 -11.682061 7.757752 248 S "A" 24 0.14000 0.14000 "SER " " CA " "    " 6 0 1 808080  "C1443"  1 ""  1 ""  0 0 0 1451 1451 1 0 0 3000 1 1451 1451 <> 0 1 <> "CCD match"  1 48.92 1443 <> <> <> <> <> <>
  1452 2 -17.989228 -10.755012 8.924141 248 S "A" 24 0.50000 0.50000 "SER " " C  " "    " 6 0 1 808080  "C1444"  1 ""  1 ""  0 0 0 1452 1452 1 0 0 3001 0 1452 1452 <> 0 1 <> "CCD match"  1 48.92 1444 <> <> <> <> <> <>
  1453 15 -18.221217 -11.208558 10.094776 248 S "A" 70 -0.50000 -0.50000 "SER " " O  " "    " 8 0 1 FF2E2E  "O1445"  1 ""  1 ""  0 0 0 1453 1453 1 0 0 3002 0 1453 1453 <> 0 1 <> "CCD match"  1 48.92 1445 <> <> <> <> <> <>
  1454 3 -16.756673 -11.995983 6.962824 248 S "A" 24 0.14500 0.14500 "SER " " CB " "    " 6 0 1 808080  "C1446"  1 ""  1 ""  0 0 0 1454 1454 1 0 0 3003 2 1454 1454 <> 0 1 <> "CCD match"  1 48.92 1446 <> <> <> <> <> <>
  1455 16 -15.852370 -12.675432 7.793833 248 S "A" 70 -0.68300 -0.68300 "SER " " OG " "    " 8 0 1 FF2E2E  "O1447"  1 "%UT"  13 ""  0 0 0 1455 1455 1 0 0 3004 1 1455 1455 <> 0 1 <> "CCD match"  1 48.92 1447 <> <> <> <> <> <>
  1456 25 -17.576525 -9.451655 8.868212 249 L "A" 38 -0.50000 -0.50000 "LEU " " N  " "    " 7 0 1 2E2EFF  "N1448"  0 ""  1 ""  0 0 0 1456 1456 1 0 0 3010 1 1456 1456 <> 0 1 <> "CCD match"  1 49.28 1448 <> <> <> <> <> <>
  1457 3 -17.158869 -8.739666 10.080558 249 L "A" 24 0.14000 0.14000 "LEU " " CA " "    " 6 0 1 808080  "C1449"  0 ""  1 ""  0 0 0 1457 1457 1 0 0 3011 1 1457 1457 <> 0 1 <> "CCD match"  1 49.28 1449 <> <> <> <> <> <>
  1458 2 -18.289351 -8.242788 11.076159 249 L "A" 24 0.50000 0.50000 "LEU " " C  " "    " 6 0 1 808080  "C1450"  0 ""  1 ""  0 0 0 1458 1458 1 0 0 3012 0 1458 1458 <> 0 1 <> "CCD match"  1 49.28 1450 <> <> <> <> <> <>
  1459 15 -17.940289 -8.056293 12.275864 249 L "A" 70 -0.50000 -0.50000 "LEU " " O  " "    " 8 0 1 FF2E2E  "O1451"  0 ""  1 ""  0 0 0 1459 1459 1 0 0 3013 0 1459 1459 <> 0 1 <> "CCD match"  1 49.28 1451 <> <> <> <> <> <>
  1460 3 -16.227795 -7.491390 9.796693 249 L "A" 24 -0.12000 -0.12000 "LEU " " CB " "    " 6 0 1 808080  "C1452"  0 ""  1 ""  0 0 0 1460 1460 1 0 0 3014 2 1460 1460 <> 0 1 <> "CCD match"  1 49.28 1452 <> <> <> <> <> <>
  1461 3 -14.922120 -7.892243 9.064939 249 L "A" 24 -0.06000 -0.06000 "LEU " " CG " "    " 6 0 1 808080  "C1453"  0 ""  1 ""  0 0 0 1461 1461 1 0 0 3015 1 1461 1461 <> 0 1 <> "CCD match"  1 49.28 1453 <> <> <> <> <> <>
  1462 3 -14.026047 -6.665020 8.788035 249 L "A" 24 -0.18000 -0.18000 "LEU " " CD1" "    " 6 0 1 808080  "C1454"  0 ""  1 ""  0 0 0 1462 1462 1 0 0 3016 3 1462 1462 <> 0 1 <> "CCD match"  1 49.28 1454 <> <> <> <> <> <>
  1463 3 -13.957747 -8.929241 9.724624 249 L "A" 24 -0.18000 -0.18000 "LEU " " CD2" "    " 6 0 1 808080  "C1455"  0 ""  1 ""  0 0 0 1463 1463 1 0 0 3017 3 1463 1463 <> 0 1 <> "CCD match"  1 49.28 1455 <> <> <> <> <> <>
  1464 25 -19.570445 -8.093038 10.737670 250 P "A" 38 -0.14000 -0.14000 "PRO " " N  " "    " 7 0 1 2E2EFF  "N1456"  0 ""  1 ""  0 0 0 1464 1464 1 0 0 3029 0 1464 1464 <> 0 1 <> "CCD match"  1 50.73 1456 <> <> <> <> <> <>
  1465 3 -20.553712 -7.591044 11.708745 250 P "A" 24 0.01000 0.01000 "PRO " " CA " "    " 6 0 1 808080  "C1457"  0 ""  1 ""  0 0 0 1465 1465 1 0 0 3030 1 1465 1465 <> 0 1 <> "CCD match"  1 50.73 1457 <> <> <> <> <> <>
  1466 2 -20.904090 -8.642288 12.824250 250 P "A" 24 0.50000 0.50000 "PRO " " C  " "    " 6 0 1 808080  "C1458"  0 ""  1 ""  0 0 0 1466 1466 1 0 0 3031 0 1466 1466 <> 0 1 <> "CCD match"  1 50.73 1458 <> <> <> <> <> <>
  1467 15 -21.079007 -8.250072 13.991568 250 P "A" 70 -0.50000 -0.50000 "PRO " " O  " "    " 8 0 1 FF2E2E  "O1459"  0 ""  1 ""  0 0 0 1467 1467 1 0 0 3032 0 1467 1467 <> 0 1 <> "CCD match"  1 50.73 1459 <> <> <> <> <> <>
  1468 3 -21.756905 -6.995055 10.843830 250 P "A" 24 -0.12000 -0.12000 "PRO " " CB " "    " 6 0 1 808080  "C1460"  0 ""  1 ""  0 0 0 1468 1468 1 0 0 3033 2 1468 1468 <> 0 1 <> "CCD match"  1 50.73 1460 <> <> <> <> <> <>
  1469 3 -21.730109 -8.004722 9.685162 250 P "A" 24 -0.12000 -0.12000 "PRO " " CG " "    " 6 0 1 808080  "C1461"  0 ""  1 ""  0 0 0 1469 1469 1 0 0 3034 2 1469 1469 <> 0 1 <> "CCD match"  1 50.73 1461 <> <> <> <> <> <>
  1470 3 -20.268830 -8.208718 9.390239 250 P "A" 24 -0.05000 -0.05000 "PRO " " CD " "    " 6 0 1 808080  "C1462"  0 ""  1 ""  0 0 0 1470 1470 1 0 0 3035 2 1470 1470 <> 0 1 <> "CCD match"  1 50.73 1462 <> <> <> <> <> <>
  1471 25 -20.859097 -9.907308 12.530392 251 F "A" 38 -0.50000 -0.50000 "PHE " " N  " "    " 7 0 1 2E2EFF  "N1463"  0 ""  1 ""  0 0 0 1471 1471 1 0 0 3043 1 1471 1471 <> 0 1 <> "CCD match"  1 56.87 1463 <> <> <> <> <> <>
  1472 3 -20.869416 -11.065807 13.455638 251 F "A" 24 0.14000 0.14000 "PHE " " CA " "    " 6 0 1 808080  "C1464"  0 ""  1 ""  0 0 0 1472 1472 1 0 0 3044 1 1472 1472 <> 0 1 <> "CCD match"  1 56.87 1464 <> <> <> <> <> <>
  1473 2 -19.521657 -11.478972 14.018485 251 F "A" 24 0.50000 0.50000 "PHE " " C  " "    " 6 0 1 808080  "C1465"  0 ""  1 ""  0 0 0 1473 1473 1 0 0 3045 0 1473 1473 <> 0 1 <> "CCD match"  1 56.87 1465 <> <> <> <> <> <>
  1474 15 -19.508841 -12.592651 14.566587 251 F "A" 70 -0.50000 -0.50000 "PHE " " O  " "    " 8 0 1 FF2E2E  "O1466"  0 ""  1 ""  0 0 0 1474 1474 1 0 0 3046 0 1474 1474 <> 0 1 <> "CCD match"  1 56.87 1466 <> <> <> <> <> <>
  1475 3 -21.598880 -12.253917 12.737219 251 F "A" 24 -0.00500 -0.00500 "PHE " " CB " "    " 6 0 1 808080  "C1467"  0 ""  1 ""  0 0 0 1475 1475 1 0 0 3047 2 1475 1475 <> 0 1 <> "CCD match"  1 56.87 1467 <> <> <> <> <> <>
  1476 2 -22.973757 -11.938815 12.193625 251 F "A" 24 -0.11500 -0.11500 "PHE " " CG " "    " 6 0 1 808080  "C1468"  0 ""  1 ""  0 0 0 1476 1476 1 0 0 3048 0 1476 1476 <> 0 1 <> "CCD match"  1 56.87 1468 <> <> <> <> <> <>
  1477 2 -23.094702 -11.587854 10.805987 251 F "A" 24 -0.11500 -0.11500 "PHE " " CD1" "    " 6 0 1 808080  "C1469"  0 ""  1 ""  0 0 0 1477 1477 1 0 0 3049 1 1477 1477 <> 0 1 <> "CCD match"  1 56.87 1469 <> <> <> <> <> <>
  1478 2 -24.102088 -11.897130 12.989866 251 F "A" 24 -0.11500 -0.11500 "PHE " " CD2" "    " 6 0 1 808080  "C1470"  0 ""  1 ""  0 0 0 1478 1478 1 0 0 3050 1 1478 1478 <> 0 1 <> "CCD match"  1 56.87 1470 <> <> <> <> <> <>
  1479 2 -24.309128 -11.137828 10.346869 251 F "A" 24 -0.11500 -0.11500 "PHE " " CE1" "    " 6 0 1 808080  "C1471"  0 ""  1 ""  0 0 0 1479 1479 1 0 0 3051 1 1479 1479 <> 0 1 <> "CCD match"  1 56.87 1471 <> <> <> <> <> <>
  1480 2 -25.306611 -11.418031 12.524254 251 F "A" 24 -0.11500 -0.11500 "PHE " " CE2" "    " 6 0 1 808080  "C1472"  0 ""  1 ""  0 0 0 1480 1480 1 0 0 3052 1 1480 1480 <> 0 1 <> "CCD match"  1 56.87 1472 <> <> <> <> <> <>
  1481 2 -25.417744 -11.084855 11.224621 251 F "A" 24 -0.11500 -0.11500 "PHE " " CZ " "    " 6 0 1 808080  "C1473"  0 ""  1 ""  0 0 0 1481 1481 1 0 0 3053 1 1481 1481 <> 0 1 <> "CCD match"  1 56.87 1473 <> <> <> <> <> <>
  1482 25 -18.419396 -10.698258 13.894935 252 L "A" 38 -0.50000 -0.50000 "LEU " " N  " "    " 7 0 1 2E2EFF  "N1474"  0 ""  1 ""  0 0 0 1482 1482 1 0 0 3063 1 1482 1482 <> 0 1 <> "CCD match"  1 58.03 1474 <> <> <> <> <> <>
  1483 3 -17.188113 -11.170843 14.553085 252 L "A" 24 0.14000 0.14000 "LEU " " CA " "    " 6 0 1 808080  "C1475"  0 ""  1 ""  0 0 0 1483 1483 1 0 0 3064 1 1483 1483 <> 0 1 <> "CCD match"  1 58.03 1475 <> <> <> <> <> <>
  1484 2 -16.785722 -10.125443 15.616273 252 L "A" 24 0.50000 0.50000 "LEU " " C  " "    " 6 0 1 808080  "C1476"  0 ""  1 ""  0 0 0 1484 1484 1 0 0 3065 0 1484 1484 <> 0 1 <> "CCD match"  1 58.03 1476 <> <> <> <> <> <>
  1485 15 -17.186089 -8.953699 15.515235 252 L "A" 70 -0.50000 -0.50000 "LEU " " O  " "    " 8 0 1 FF2E2E  "O1477"  0 ""  1 ""  0 0 0 1485 1485 1 0 0 3066 0 1485 1485 <> 0 1 <> "CCD match"  1 58.03 1477 <> <> <> <> <> <>
  1486 3 -16.040269 -11.404464 13.486580 252 L "A" 24 -0.12000 -0.12000 "LEU " " CB " "    " 6 0 1 808080  "C1478"  0 ""  1 ""  0 0 0 1486 1486 1 0 0 3067 2 1486 1486 <> 0 1 <> "CCD match"  1 58.03 1478 <> <> <> <> <> <>
  1487 3 -16.195433 -12.491003 12.391373 252 L "A" 24 -0.06000 -0.06000 "LEU " " CG " "    " 6 0 1 808080  "C1479"  0 ""  1 ""  0 0 0 1487 1487 1 0 0 3068 1 1487 1487 <> 0 1 <> "CCD match"  1 58.03 1479 <> <> <> <> <> <>
  1488 3 -15.046832 -12.433043 11.348209 252 L "A" 24 -0.18000 -0.18000 "LEU " " CD1" "    " 6 0 1 808080  "C1480"  0 ""  1 ""  0 0 0 1488 1488 1 0 0 3069 3 1488 1488 <> 0 1 <> "CCD match"  1 58.03 1480 <> <> <> <> <> <>
  1489 3 -16.239587 -13.867348 12.993714 252 L "A" 24 -0.18000 -0.18000 "LEU " " CD2" "    " 6 0 1 808080  "C1481"  0 ""  1 ""  0 0 0 1489 1489 1 0 0 3070 3 1489 1489 <> 0 1 <> "CCD match"  1 58.03 1481 <> <> <> <> <> <>
  1490 25 -15.931322 -10.594040 16.565363 253 P "A" 38 -0.14000 -0.14000 "PRO " " N  " "    " 7 0 1 2E2EFF  "N1482"  0 ""  1 ""  0 0 0 1490 1490 1 0 0 3082 0 1490 1490 <> 0 1 <> "CCD match"  1 67.54 1482 <> <> <> <> <> <>
  1491 3 -15.526558 -9.668997 17.682337 253 P "A" 24 0.01000 0.01000 "PRO " " CA " "    " 6 0 1 808080  "C1483"  0 ""  1 ""  0 0 0 1491 1491 1 0 0 3083 1 1491 1491 <> 0 1 <> "CCD match"  1 67.54 1483 <> <> <> <> <> <>
  1492 2 -14.932319 -8.309824 17.247038 253 P "A" 24 0.50000 0.50000 "PRO " " C  " "    " 6 0 1 808080  "C1484"  0 ""  1 ""  0 0 0 1492 1492 1 0 0 3084 0 1492 1492 <> 0 1 <> "CCD match"  1 67.54 1484 <> <> <> <> <> <>
  1493 15 -14.268553 -8.228367 16.197186 253 P "A" 70 -0.50000 -0.50000 "PRO " " O  " "    " 8 0 1 FF2E2E  "O1485"  0 ""  1 ""  0 0 0 1493 1493 1 0 0 3085 0 1493 1493 <> 0 1 <> "CCD match"  1 67.54 1485 <> <> <> <> <> <>
  1494 3 -14.525382 -10.528232 18.464562 253 P "A" 24 -0.12000 -0.12000 "PRO " " CB " "    " 6 0 1 808080  "C1486"  0 ""  1 ""  0 0 0 1494 1494 1 0 0 3086 2 1494 1494 <> 0 1 <> "CCD match"  1 67.54 1486 <> <> <> <> <> <>
  1495 3 -14.725937 -11.968897 18.029477 253 P "A" 24 -0.12000 -0.12000 "PRO " " CG " "    " 6 0 1 808080  "C1487"  0 ""  1 ""  0 0 0 1495 1495 1 0 0 3087 2 1495 1495 <> 0 1 <> "CCD match"  1 67.54 1487 <> <> <> <> <> <>
  1496 3 -15.086593 -11.777314 16.596892 253 P "A" 24 -0.05000 -0.05000 "PRO " " CD " "    " 6 0 1 808080  "C1488"  0 ""  1 ""  0 0 0 1496 1496 1 0 0 3088 2 1496 1496 <> 0 1 <> "CCD match"  1 67.54 1488 <> <> <> <> <> <>
  1497 25 -15.014216 -7.353856 18.190360 254 D "A" 38 -0.50000 -0.50000 "ASP " " N  " "    " 7 0 1 2E2EFF  "N1489"  0 ""  1 ""  0 0 0 1497 1497 1 0 0 3096 1 1497 1497 <> 0 1 <> "CCD match"  1 66.25 1489 <> <> <> <> <> <>
  1498 3 -14.316838 -6.082439 18.257502 254 D "A" 24 0.14000 0.14000 "ASP " " CA " "    " 6 0 1 808080  "C1490"  0 ""  1 ""  0 0 0 1498 1498 1 0 0 3097 1 1498 1498 <> 0 1 <> "CCD match"  1 66.25 1490 <> <> <> <> <> <>
  1499 2 -12.836393 -6.327032 18.611508 254 D "A" 24 0.50000 0.50000 "ASP " " C  " "    " 6 0 1 808080  "C1491"  0 ""  1 ""  0 0 0 1499 1499 1 0 0 3098 0 1499 1499 <> 0 1 <> "CCD match"  1 66.25 1491 <> <> <> <> <> <>
  1500 15 -12.504508 -7.218085 19.382166 254 D "A" 70 -0.50000 -0.50000 "ASP " " O  " "    " 8 0 1 FF2E2E  "O1492"  0 ""  1 ""  0 0 0 1500 1500 1 0 0 3099 0 1500 1500 <> 0 1 <> "CCD match"  1 66.25 1492 <> <> <> <> <> <>
  1501 3 -14.972592 -5.125177 19.324988 254 D "A" 24 -0.22000 -0.22000 "ASP " " CB " "    " 6 0 1 808080  "C1493"  0 ""  1 ""  0 0 0 1501 1501 1 0 0 3100 2 1501 1501 <> 0 1 <> "CCD match"  1 66.25 1493 <> <> <> <> <> <>
  1502 2 -16.445977 -4.749411 19.297776 254 D "A" 24 0.70000 0.70000 "ASP " " CG " "    " 6 0 1 808080  "C1494"  0 "%UT"  13 ""  0 0 0 1502 1502 1 0 0 3101 0 1502 1502 <> 0 1 <> "CCD match"  1 66.25 1494 10 <> <> <> <> <>
  1503 15 -17.072043 -4.917534 18.220013 254 D "A" 70 -0.80000 -0.80000 "ASP " " OD1" "    " 8 0 1 FF2E2E  "O1495"  0 ""  1 ""  0 0 0 1503 1503 1 0 0 3102 0 1503 1503 <> 0 1 <> "CCD match"  1 66.25 1495 <> <> <> <> <> <>
  1504 18 -16.848946 -4.043828 20.285769 254 D "A" 70 -0.80000 -0.80000 "ASP " " OD2" "    " 8 -1 1 FF2E2E  "O1496"  0 ""  1 ""  0 0 0 1504 1504 1 0 0 3103 0 1504 1504 <> 0 1 <> "CCD match"  1 66.25 1496 <> <> <> <> <> <>
  1505 25 -12.018036 -5.406111 18.079466 255 S "A" 38 -0.50000 -0.50000 "SER " " N  " "    " 7 0 1 2E2EFF  "N1497"  0 ""  1 ""  0 0 0 1505 1505 1 0 0 3108 1 1505 1505 <> 0 1 <> "CCD match"  1 70.38 1497 <> <> <> <> <> <>
  1506 3 -10.623419 -5.383369 18.460270 255 S "A" 24 0.14000 0.14000 "SER " " CA " "    " 6 0 1 808080  "C1498"  0 ""  1 ""  0 0 0 1506 1506 1 0 0 3109 1 1506 1506 <> 0 1 <> "CCD match"  1 70.38 1498 <> <> <> <> <> <>
  1507 2 -10.504663 -4.897341 19.921305 255 S "A" 24 0.50000 0.50000 "SER " " C  " "    " 6 0 1 808080  "C1499"  0 ""  1 ""  0 0 0 1507 1507 1 0 0 3110 0 1507 1507 <> 0 1 <> "CCD match"  1 70.38 1499 <> <> <> <> <> <>
  1508 15 -11.027417 -3.831957 20.228657 255 S "A" 70 -0.50000 -0.50000 "SER " " O  " "    " 8 0 1 FF2E2E  "O1500"  0 ""  1 ""  0 0 0 1508 1508 1 0 0 3111 0 1508 1508 <> 0 1 <> "CCD match"  1 70.38 1500 <> <> <> <> <> <>
  1509 3 -9.904793 -4.491519 17.315487 255 S "A" 24 0.14500 0.14500 "SER " " CB " "    " 6 0 1 808080  "C1501"  0 ""  1 ""  0 0 0 1509 1509 1 0 0 3112 2 1509 1509 <> 0 1 <> "CCD match"  1 70.38 1501 <> <> <> <> <> <>
  1510 16 -10.397556 -3.165324 17.222439 255 S "A" 70 -0.68300 -0.68300 "SER " " OG " "    " 8 0 1 FF2E2E  "O1502"  0 "%UT"  13 ""  0 0 0 1510 1510 1 0 0 3113 1 1510 1510 <> 0 1 <> "CCD match"  1 70.38 1502 <> <> <> <> <> <>
  1511 25 -9.796304 -5.659561 20.803048 256 P "A" 38 -0.14000 -0.14000 "PRO " " N  " "    " 7 0 1 2E2EFF  "N1503"  0 ""  1 ""  0 0 0 1511 1511 1 0 0 3119 0 1511 1511 <> 0 1 <> "CCD match"  1 75.96 1503 <> <> <> <> <> <>
  1512 3 -9.769590 -5.506827 22.291895 256 P "A" 24 0.01000 0.01000 "PRO " " CA " "    " 6 0 1 808080  "C1504"  0 ""  1 ""  0 0 0 1512 1512 1 0 0 3120 1 1512 1512 <> 0 1 <> "CCD match"  1 75.96 1504 <> <> <> <> <> <>
  1513 2 -9.618178 -4.030491 22.818608 256 P "A" 24 0.50000 0.50000 "PRO " " C  " "    " 6 0 1 808080  "C1505"  0 ""  1 ""  0 0 0 1513 1513 1 0 0 3121 0 1513 1513 <> 0 1 <> "CCD match"  1 75.96 1505 <> <> <> <> <> <>
  1514 15 -10.441839 -3.777034 23.694268 256 P "A" 70 -0.50000 -0.50000 "PRO " " O  " "    " 8 0 1 FF2E2E  "O1506"  0 ""  1 ""  0 0 0 1514 1514 1 0 0 3122 0 1514 1514 <> 0 1 <> "CCD match"  1 75.96 1506 <> <> <> <> <> <>
  1515 3 -8.561062 -6.352940 22.759398 256 P "A" 24 -0.12000 -0.12000 "PRO " " CB " "    " 6 0 1 808080  "C1507"  0 ""  1 ""  0 0 0 1515 1515 1 0 0 3123 2 1515 1515 <> 0 1 <> "CCD match"  1 75.96 1507 <> <> <> <> <> <>
  1516 3 -8.771703 -7.593355 21.875336 256 P "A" 24 -0.12000 -0.12000 "PRO " " CG " "    " 6 0 1 808080  "C1508"  0 ""  1 ""  0 0 0 1516 1516 1 0 0 3124 2 1516 1516 <> 0 1 <> "CCD match"  1 75.96 1508 <> <> <> <> <> <>
  1517 3 -9.218845 -7.034967 20.520449 256 P "A" 24 -0.05000 -0.05000 "PRO " " CD " "    " 6 0 1 808080  "C1509"  0 ""  1 ""  0 0 0 1517 1517 1 0 0 3125 2 1517 1517 <> 0 1 <> "CCD match"  1 75.96 1509 <> <> <> <> <> <>
  1518 25 -8.610911 -3.286546 22.339947 257 R "A" 38 -0.50000 -0.50000 "ARG " " N  " "    " 7 0 1 2E2EFF  "N1510"  0 ""  1 ""  0 0 0 1518 1518 1 0 0 3133 1 1518 1518 <> 0 1 <> "CCD match"  1 79.61 1510 <> <> <> <> <> <>
  1519 3 -8.232447 -2.046505 23.011975 257 R "A" 24 0.14000 0.14000 "ARG " " CA " "    " 6 0 1 808080  "C1511"  0 ""  1 ""  0 0 0 1519 1519 1 0 0 3134 1 1519 1519 <> 0 1 <> "CCD match"  1 79.61 1511 <> <> <> <> <> <>
  1520 2 -9.227832 -0.896132 22.671809 257 R "A" 24 0.50000 0.50000 "ARG " " C  " "    " 6 0 1 808080  "C1512"  0 ""  1 ""  0 0 0 1520 1520 1 0 0 3135 0 1520 1520 <> 0 1 <> "CCD match"  1 79.61 1512 <> <> <> <> <> <>
  1521 15 -9.519404 -0.072383 23.575541 257 R "A" 70 -0.50000 -0.50000 "ARG " " O  " "    " 8 0 1 FF2E2E  "O1513"  0 ""  1 ""  0 0 0 1521 1521 1 0 0 3136 0 1521 1521 <> 0 1 <> "CCD match"  1 79.61 1513 <> <> <> <> <> <>
  1522 3 -7.001299 -1.500844 22.461325 257 R "A" 24 -0.12000 -0.12000 "ARG " " CB " "    " 6 0 1 808080  "C1514"  0 ""  1 ""  0 0 0 1522 1522 1 0 0 3137 2 1522 1522 <> 0 1 <> "CCD match"  1 79.61 1514 <> <> <> <> <> <>
  1523 3 -5.747780 -2.394206 22.644724 257 R "A" 24 -0.05000 -0.05000 "ARG " " CG " "    " 6 0 1 808080  "C1515"  0 ""  1 ""  0 0 0 1523 1523 1 0 0 3138 2 1523 1523 <> 0 1 <> "CCD match"  1 79.61 1515 <> <> <> <> <> <>
  1524 3 -4.384165 -1.772160 22.248515 257 R "A" 24 0.19000 0.19000 "ARG " " CD " "    " 6 0 1 808080  "C1516"  0 ""  1 ""  0 0 0 1524 1524 1 0 0 3139 2 1524 1524 <> 0 1 <> "CCD match"  1 79.61 1516 <> <> <> <> <> <>
  1525 25 -4.124725 -1.684442 20.795422 257 R "A" 38 -0.69997 -0.69997 "ARG " " NE " "    " 7 0 1 2E2EFF  "N1517"  0 ""  1 ""  0 0 0 1525 1525 1 0 0 3140 1 1525 1525 <> 0 1 <> "CCD match"  1 79.61 1517 <> <> <> <> <> <>
  1526 2 -2.976397 -1.970130 20.054438 257 R "A" 24 0.63990 0.63990 "ARG " " CZ " "    " 6 0 1 808080  "C1518"  0 ""  1 ""  0 0 0 1526 1526 1 0 0 3141 0 1526 1526 <> 0 1 <> "CCD match"  1 79.61 1518 <> <> <> <> <> <>
  1527 25 -1.785414 -2.225153 20.539067 257 R "A" 38 -0.79997 -0.79997 "ARG " " NH1" "    " 7 0 1 2E2EFF  "N1519"  0 ""  1 ""  0 0 0 1527 1527 1 0 0 3142 2 1527 1527 <> 0 1 <> "CCD match"  1 79.61 1519 <> <> <> <> <> <>
  1528 31 -3.269622 -2.077899 18.749281 257 R "A" 38 -0.79997 -0.79997 "ARG " " NH2" "    " 7 1 1 2E2EFF  "N1520"  0 ""  1 ""  0 0 0 1528 1528 1 0 0 3143 2 1528 1528 <> 0 1 <> "CCD match"  1 79.61 1520 <> <> <> <> <> <>
  1529 25 -9.833579 -0.920844 21.502446 258 Y "A" 38 -0.50000 -0.50000 "TYR " " N  " "    " 7 0 1 2E2EFF  "N1521"  1 ""  1 ""  0 0 0 1529 1529 1 0 0 3157 1 1529 1529 <> 0 1 <> "CCD match"  1 78.15 1521 <> <> <> <> <> <>
  1530 3 -10.695481 0.101894 20.968161 258 Y "A" 24 0.14000 0.14000 "TYR " " CA " "    " 6 0 1 808080  "C1522"  1 ""  1 ""  0 0 0 1530 1530 1 0 0 3158 1 1530 1530 <> 0 1 <> "CCD match"  1 78.15 1522 <> <> <> <> <> <>
  1531 2 -11.808367 0.588290 21.865302 258 Y "A" 24 0.50000 0.50000 "TYR " " C  " "    " 6 0 1 808080  "C1523"  1 ""  1 ""  0 0 0 1531 1531 1 0 0 3159 0 1531 1531 <> 0 1 <> "CCD match"  1 78.15 1523 <> <> <> <> <> <>
  1532 15 -12.043565 1.737111 22.282839 258 Y "A" 70 -0.50000 -0.50000 "TYR " " O  " "    " 8 0 1 FF2E2E  "O1524"  1 ""  1 ""  0 0 0 1532 1532 1 0 0 3160 0 1532 1532 <> 0 1 <> "CCD match"  1 78.15 1524 <> <> <> <> <> <>
  1533 3 -11.298158 -0.195642 19.538102 258 Y "A" 24 -0.00500 -0.00500 "TYR " " CB " "    " 6 0 1 808080  "C1525"  1 ""  1 ""  0 0 0 1533 1533 1 0 0 3161 2 1533 1533 <> 0 1 <> "CCD match"  1 78.15 1525 <> <> <> <> <> <>
  1534 2 -12.282564 0.942138 19.037369 258 Y "A" 24 -0.11500 -0.11500 "TYR " " CG " "    " 6 0 1 808080  "C1526"  1 ""  1 ""  0 0 0 1534 1534 1 0 0 3162 0 1534 1534 <> 0 1 <> "CCD match"  1 78.15 1526 <> <> <> <> <> <>
  1535 2 -11.719462 2.169341 18.727828 258 Y "A" 24 -0.11500 -0.11500 "TYR " " CD1" "    " 6 0 1 808080  "C1527"  1 ""  1 ""  0 0 0 1535 1535 1 0 0 3163 1 1535 1535 <> 0 1 <> "CCD match"  1 78.15 1527 <> <> <> <> <> <>
  1536 2 -13.673106 0.757979 18.950383 258 Y "A" 24 -0.11500 -0.11500 "TYR " " CD2" "    " 6 0 1 808080  "C1528"  1 ""  1 ""  0 0 0 1536 1536 1 0 0 3164 1 1536 1536 <> 0 1 <> "CCD match"  1 78.15 1528 <> <> <> <> <> <>
  1537 2 -12.582087 3.264893 18.392449 258 Y "A" 24 -0.11500 -0.11500 "TYR " " CE1" "    " 6 0 1 808080  "C1529"  1 ""  1 ""  0 0 0 1537 1537 1 0 0 3165 1 1537 1537 <> 0 1 <> "CCD match"  1 78.15 1529 <> <> <> <> <> <>
  1538 2 -14.535668 1.833898 18.594241 258 Y "A" 24 -0.11500 -0.11500 "TYR " " CE2" "    " 6 0 1 808080  "C1530"  1 ""  1 ""  0 0 0 1538 1538 1 0 0 3166 1 1538 1538 <> 0 1 <> "CCD match"  1 78.15 1530 <> <> <> <> <> <>
  1539 2 -13.995062 3.051505 18.263655 258 Y "A" 24 0.15000 0.15000 "TYR " " CZ " "    " 6 0 1 808080  "C1531"  1 ""  1 ""  0 0 0 1539 1539 1 0 0 3167 0 1539 1539 <> 0 1 <> "CCD match"  1 78.15 1531 <> <> <> <> <> <>
  1540 16 -14.740967 4.117278 17.863381 258 Y "A" 70 -0.58500 -0.58500 "TYR " " OH " "    " 8 0 1 FF2E2E  "O1532"  1 "%UT"  13 ""  0 0 0 1540 1540 1 0 0 3168 1 1540 1540 <> 0 1 <> "CCD match"  1 78.15 1532 <> <> <> <> <> <>
  1541 25 -12.582988 -0.396950 22.334254 259 L "A" 38 -0.50000 -0.50000 "LEU " " N  " "    " 7 0 1 2E2EFF  "N1533"  1 ""  1 ""  0 0 0 1541 1541 1 0 0 3178 1 1541 1541 <> 0 1 <> "CCD match"  1 80.91 1533 <> <> <> <> <> <>
  1542 3 -13.749200 -0.183194 23.108397 259 L "A" 24 0.14000 0.14000 "LEU " " CA " "    " 6 0 1 808080  "C1534"  1 ""  1 ""  0 0 0 1542 1542 1 0 0 3179 1 1542 1542 <> 0 1 <> "CCD match"  1 80.91 1534 <> <> <> <> <> <>
  1543 2 -13.378808 0.104316 24.540125 259 L "A" 24 0.50000 0.50000 "LEU " " C  " "    " 6 0 1 808080  "C1535"  1 ""  1 ""  0 0 0 1543 1543 1 0 0 3180 0 1543 1543 <> 0 1 <> "CCD match"  1 80.91 1535 <> <> <> <> <> <>
  1544 15 -14.056824 0.898038 25.138314 259 L "A" 70 -0.50000 -0.50000 "LEU " " O  " "    " 8 0 1 FF2E2E  "O1536"  1 ""  1 ""  0 0 0 1544 1544 1 0 0 3181 0 1544 1544 <> 0 1 <> "CCD match"  1 80.91 1536 <> <> <> <> <> <>
  1545 3 -14.800654 -1.347110 22.957018 259 L "A" 24 -0.12000 -0.12000 "LEU " " CB " "    " 6 0 1 808080  "C1537"  1 ""  1 ""  0 0 0 1545 1545 1 0 0 3182 2 1545 1545 <> 0 1 <> "CCD match"  1 80.91 1537 <> <> <> <> <> <>
  1546 3 -14.261464 -2.778712 23.235690 259 L "A" 24 -0.06000 -0.06000 "LEU " " CG " "    " 6 0 1 808080  "C1538"  1 ""  1 ""  0 0 0 1546 1546 1 0 0 3183 1 1546 1546 <> 0 1 <> "CCD match"  1 80.91 1538 <> <> <> <> <> <>
  1547 3 -15.205609 -3.884258 23.731906 259 L "A" 24 -0.18000 -0.18000 "LEU " " CD1" "    " 6 0 1 808080  "C1539"  1 ""  1 ""  0 0 0 1547 1547 1 0 0 3184 3 1547 1547 <> 0 1 <> "CCD match"  1 80.91 1539 <> <> <> <> <> <>
  1548 3 -13.377930 -3.285055 22.038237 259 L "A" 24 -0.18000 -0.18000 "LEU " " CD2" "    " 6 0 1 808080  "C1540"  1 ""  1 ""  0 0 0 1548 1548 1 0 0 3185 3 1548 1548 <> 0 1 <> "CCD match"  1 80.91 1540 <> <> <> <> <> <>
  1549 25 -12.296980 -0.410118 25.012606 260 L "A" 38 -0.50000 -0.50000 "LEU " " N  " "    " 7 0 1 2E2EFF  "N1541"  1 ""  1 ""  0 0 0 1549 1549 1 0 0 3197 1 1549 1549 <> 0 1 <> "CCD match"  1 85.9 1541 <> <> <> <> <> <>
  1550 3 -11.681586 -0.114278 26.333769 260 L "A" 24 0.14000 0.14000 "LEU " " CA " "    " 6 0 1 808080  "C1542"  1 ""  1 ""  0 0 0 1550 1550 1 0 0 3198 1 1550 1550 <> 0 1 <> "CCD match"  1 85.9 1542 <> <> <> <> <> <>
  1551 2 -11.135997 1.294390 26.370549 260 L "A" 24 0.50000 0.50000 "LEU " " C  " "    " 6 0 1 808080  "C1543"  1 ""  1 ""  0 0 0 1551 1551 1 0 0 3199 0 1551 1551 <> 0 1 <> "CCD match"  1 85.9 1543 <> <> <> <> <> <>
  1552 15 -11.222490 2.002515 27.370490 260 L "A" 70 -0.50000 -0.50000 "LEU " " O  " "    " 8 0 1 FF2E2E  "O1544"  1 ""  1 ""  0 0 0 1552 1552 1 0 0 3200 0 1552 1552 <> 0 1 <> "CCD match"  1 85.9 1544 <> <> <> <> <> <>
  1553 3 -10.613779 -1.190629 26.702956 260 L "A" 24 -0.12000 -0.12000 "LEU " " CB " "    " 6 0 1 808080  "C1545"  1 ""  1 ""  0 0 0 1553 1553 1 0 0 3201 2 1553 1553 <> 0 1 <> "CCD match"  1 85.9 1545 <> <> <> <> <> <>
  1554 3 -10.589153 -1.597017 28.224351 260 L "A" 24 -0.06000 -0.06000 "LEU " " CG " "    " 6 0 1 808080  "C1546"  1 ""  1 ""  0 0 0 1554 1554 1 0 0 3202 1 1554 1554 <> 0 1 <> "CCD match"  1 85.9 1546 <> <> <> <> <> <>
  1555 3 -10.061428 -2.991273 28.625752 260 L "A" 24 -0.18000 -0.18000 "LEU " " CD1" "    " 6 0 1 808080  "C1547"  1 ""  1 ""  0 0 0 1555 1555 1 0 0 3203 3 1555 1555 <> 0 1 <> "CCD match"  1 85.9 1547 <> <> <> <> <> <>
  1556 3 -9.959553 -0.545120 29.130187 260 L "A" 24 -0.18000 -0.18000 "LEU " " CD2" "    " 6 0 1 808080  "C1548"  1 ""  1 ""  0 0 0 1556 1556 1 0 0 3204 3 1556 1556 <> 0 1 <> "CCD match"  1 85.9 1548 <> <> <> <> <> <>
  1557 25 -10.689047 1.837983 25.210290 261 L "A" 38 -0.50000 -0.50000 "LEU " " N  " "    " 7 0 1 2E2EFF  "N1549"  1 ""  1 ""  0 0 0 1557 1557 1 0 0 3216 1 1557 1557 <> 0 1 <> "CCD match"  1 86.86 1549 <> <> <> <> <> <>
  1558 3 -10.295476 3.238679 25.224076 261 L "A" 24 0.14000 0.14000 "LEU " " CA " "    " 6 0 1 808080  "C1550"  1 ""  1 ""  0 0 0 1558 1558 1 0 0 3217 1 1558 1558 <> 0 1 <> "CCD match"  1 86.86 1550 <> <> <> <> <> <>
  1559 2 -11.421224 4.193041 24.984423 261 L "A" 24 0.50000 0.50000 "LEU " " C  " "    " 6 0 1 808080  "C1551"  1 ""  1 ""  0 0 0 1559 1559 1 0 0 3218 0 1559 1559 <> 0 1 <> "CCD match"  1 86.86 1551 <> <> <> <> <> <>
  1560 15 -11.387205 5.266316 25.513114 261 L "A" 70 -0.50000 -0.50000 "LEU " " O  " "    " 8 0 1 FF2E2E  "O1552"  1 ""  1 ""  0 0 0 1560 1560 1 0 0 3219 0 1560 1560 <> 0 1 <> "CCD match"  1 86.86 1552 <> <> <> <> <> <>
  1561 3 -9.022776 3.512924 24.391678 261 L "A" 24 -0.12000 -0.12000 "LEU " " CB " "    " 6 0 1 808080  "C1553"  1 ""  1 ""  0 0 0 1561 1561 1 0 0 3220 2 1561 1561 <> 0 1 <> "CCD match"  1 86.86 1553 <> <> <> <> <> <>
  1562 3 -9.152355 3.214117 22.876921 261 L "A" 24 -0.06000 -0.06000 "LEU " " CG " "    " 6 0 1 808080  "C1554"  1 ""  1 ""  0 0 0 1562 1562 1 0 0 3221 1 1562 1562 <> 0 1 <> "CCD match"  1 86.86 1554 <> <> <> <> <> <>
  1563 3 -9.846540 4.367076 22.102810 261 L "A" 24 -0.18000 -0.18000 "LEU " " CD1" "    " 6 0 1 808080  "C1555"  1 ""  1 ""  0 0 0 1563 1563 1 0 0 3222 3 1563 1563 <> 0 1 <> "CCD match"  1 86.86 1555 <> <> <> <> <> <>
  1564 3 -7.834426 2.764673 22.246836 261 L "A" 24 -0.18000 -0.18000 "LEU " " CD2" "    " 6 0 1 808080  "C1556"  1 ""  1 ""  0 0 0 1564 1564 1 0 0 3223 3 1564 1564 <> 0 1 <> "CCD match"  1 86.86 1556 <> <> <> <> <> <>
  1565 25 -12.305186 3.828797 24.037373 262 E "A" 38 -0.50000 -0.50000 "GLU " " N  " "    " 7 0 1 2E2EFF  "N1557"  0 ""  1 ""  0 0 0 1565 1565 1 0 0 3235 1 1565 1565 <> 0 1 <> "CCD match"  1 85.88 1557 <> <> <> <> <> <>
  1566 3 -13.284839 4.819945 23.546395 262 E "A" 24 0.14000 0.14000 "GLU " " CA " "    " 6 0 1 808080  "C1558"  0 ""  1 ""  0 0 0 1566 1566 1 0 0 3236 1 1566 1566 <> 0 1 <> "CCD match"  1 85.88 1558 <> <> <> <> <> <>
  1567 2 -14.538908 4.771578 24.429787 262 E "A" 24 0.50000 0.50000 "GLU " " C  " "    " 6 0 1 808080  "C1559"  0 ""  1 ""  0 0 0 1567 1567 1 0 0 3237 0 1567 1567 <> 0 1 <> "CCD match"  1 85.88 1559 <> <> <> <> <> <>
  1568 15 -15.017585 5.753544 24.987099 262 E "A" 70 -0.50000 -0.50000 "GLU " " O  " "    " 8 0 1 FF2E2E  "O1560"  0 ""  1 ""  0 0 0 1568 1568 1 0 0 3238 0 1568 1568 <> 0 1 <> "CCD match"  1 85.88 1560 <> <> <> <> <> <>
  1569 3 -13.532473 4.663615 21.983744 262 E "A" 24 -0.12000 -0.12000 "GLU " " CB " "    " 6 0 1 808080  "C1561"  0 ""  1 ""  0 0 0 1569 1569 1 0 0 3239 2 1569 1569 <> 0 1 <> "CCD match"  1 85.88 1561 <> <> <> <> <> <>
  1570 3 -14.717040 5.504231 21.452181 262 E "A" 24 -0.22000 -0.22000 "GLU " " CG " "    " 6 0 1 808080  "C1562"  0 ""  1 ""  0 0 0 1570 1570 1 0 0 3240 2 1570 1570 <> 0 1 <> "CCD match"  1 85.88 1562 <> <> <> <> <> <>
  1571 2 -14.401177 6.986318 21.213101 262 E "A" 24 0.70000 0.70000 "GLU " " CD " "    " 6 0 1 808080  "C1563"  0 "%UT"  13 ""  0 0 0 1571 1571 1 0 0 3241 0 1571 1571 <> 0 1 <> "CCD match"  1 85.88 1563 9.139896245969 <> <> <> <> <>
  1572 15 -13.220982 7.368942 21.176514 262 E "A" 70 -0.80000 -0.80000 "GLU " " OE1" "    " 8 0 1 FF2E2E  "O1564"  0 ""  1 ""  0 0 0 1572 1572 1 0 0 3242 0 1572 1572 <> 0 1 <> "CCD match"  1 85.88 1564 <> <> <> <> <> <>
  1573 18 -15.369964 7.825229 21.130032 262 E "A" 70 -0.80000 -0.80000 "GLU " " OE2" "    " 8 -1 1 FF2E2E  "O1565"  0 ""  1 ""  0 0 0 1573 1573 1 0 0 3243 0 1573 1573 <> 0 1 <> "CCD match"  1 85.88 1565 <> <> <> <> <> <>
  1574 25 -15.043618 3.519391 24.550091 263 K "A" 38 -0.50000 -0.50000 "LYS " " N  " "    " 7 0 1 2E2EFF  "N1566"  0 ""  1 ""  0 0 0 1574 1574 1 0 0 3250 1 1574 1574 <> 0 1 <> "CCD match"  1 84.09 1566 <> <> <> <> <> <>
  1575 3 -16.301486 3.133549 25.298714 263 K "A" 24 0.14000 0.14000 "LYS " " CA " "    " 6 0 1 808080  "C1567"  0 ""  1 ""  0 0 0 1575 1575 1 0 0 3251 1 1575 1575 <> 0 1 <> "CCD match"  1 84.09 1567 <> <> <> <> <> <>
  1576 2 -15.954925 2.950387 26.814631 263 K "A" 24 0.50000 0.50000 "LYS " " C  " "    " 6 0 1 808080  "C1568"  0 ""  1 ""  0 0 0 1576 1576 1 0 0 3252 0 1576 1576 <> 0 1 <> "CCD match"  1 84.09 1568 <> <> <> <> <> <>
  1577 15 -16.955600 2.871189 27.518130 263 K "A" 70 -0.50000 -0.50000 "LYS " " O  " "    " 8 0 1 FF2E2E  "O1569"  0 ""  1 ""  0 0 0 1577 1577 1 0 0 3253 0 1577 1577 <> 0 1 <> "CCD match"  1 84.09 1569 <> <> <> <> <> <>
  1578 3 -16.869506 1.806971 24.733843 263 K "A" 24 -0.12000 -0.12000 "LYS " " CB " "    " 6 0 1 808080  "C1570"  0 ""  1 ""  0 0 0 1578 1578 1 0 0 3254 2 1578 1578 <> 0 1 <> "CCD match"  1 84.09 1570 <> <> <> <> <> <>
  1579 3 -16.968215 1.762553 23.180077 263 K "A" 24 -0.12000 -0.12000 "LYS " " CG " "    " 6 0 1 808080  "C1571"  0 ""  1 ""  0 0 0 1579 1579 1 0 0 3255 2 1579 1579 <> 0 1 <> "CCD match"  1 84.09 1571 <> <> <> <> <> <>
  1580 3 -17.862515 2.843071 22.521817 263 K "A" 24 -0.12000 -0.12000 "LYS " " CD " "    " 6 0 1 808080  "C1572"  0 ""  1 ""  0 0 0 1580 1580 1 0 0 3256 2 1580 1580 <> 0 1 <> "CCD match"  1 84.09 1572 <> <> <> <> <> <>
  1581 3 -17.714476 2.974939 21.018221 263 K "A" 24 0.19000 0.19000 "LYS " " CE " "    " 6 0 1 808080  "C1573"  0 ""  1 ""  0 0 0 1581 1581 1 0 0 3257 2 1581 1581 <> 0 1 <> "CCD match"  1 84.09 1573 <> <> <> <> <> <>
  1582 32 -18.759362 3.876422 20.554511 263 K "A" 38 -0.30000 -0.30000 "LYS " " NZ " "    " 7 1 1 2E2EFF  "N1574"  0 "%UT"  13 ""  0 0 0 1582 1582 1 0 0 3258 3 1582 1582 <> 0 1 <> "CCD match"  1 84.09 1574 <> <> <> <> <> <>
  1583 25 -14.709469 2.958343 27.265931 264 H "A" 38 -0.50000 -0.50000 "HIS " " N  " "    " 7 0 1 2E2EFF  "N1575"  0 ""  1 ""  0 0 0 1583 1583 1 0 0 3272 1 1583 1583 <> 0 1 <> "CCD match"  1 90.06 1575 <> <> <> <> <> <>
  1584 3 -14.316896 2.674742 28.681653 264 H "A" 24 0.14000 0.14000 "HIS " " CA " "    " 6 0 1 808080  "C1576"  0 ""  1 ""  0 0 0 1584 1584 1 0 0 3273 1 1584 1584 <> 0 1 <> "CCD match"  1 90.06 1576 <> <> <> <> <> <>
  1585 2 -14.796107 1.328850 29.227538 264 H "A" 24 0.50000 0.50000 "HIS " " C  " "    " 6 0 1 808080  "C1577"  0 ""  1 ""  0 0 0 1585 1585 1 0 0 3274 0 1585 1585 <> 0 1 <> "CCD match"  1 90.06 1577 <> <> <> <> <> <>
  1586 15 -14.841589 1.141960 30.437932 264 H "A" 70 -0.50000 -0.50000 "HIS " " O  " "    " 8 0 1 FF2E2E  "O1578"  0 ""  1 ""  0 0 0 1586 1586 1 0 0 3275 0 1586 1586 <> 0 1 <> "CCD match"  1 90.06 1578 <> <> <> <> <> <>
  1587 3 -14.546796 3.821998 29.668570 264 H "A" 24 -0.12000 -0.12000 "HIS " " CB " "    " 6 0 1 808080  "C1579"  0 ""  1 ""  0 0 0 1587 1587 1 0 0 3276 2 1587 1587 <> 0 1 <> "CCD match"  1 90.06 1579 <> <> <> <> <> <>
  1588 2 -14.106188 5.134705 29.090048 264 H "A" 24 -0.09900 -0.09900 "HIS " " CG " "    " 6 0 1 808080  "C1580"  0 "%UT"  13 "Flip HIS"  0 0 0 1588 1588 1 0 0 3277 0 1588 1588 <> 0 1 <> "CCD match"  1 90.06 1580 0.0375707066457955 "Flip HIS"  <> <> <> <>
  1589 25 -14.813034 5.887460 28.225863 264 H "A" 38 -0.25700 -0.25700 "HIS " " ND1" "    " 7 0 1 2E2EFF  "N1581"  0 ""  1 ""  0 0 0 1589 1589 1 0 0 3278 1 1589 1589 <> 0 1 <> "CCD match"  1 90.06 1581 <> <> <> <> <> <>
  1590 2 -13.038743 5.844646 29.458232 264 H "A" 24 0.18500 0.18500 "HIS " " CD2" "    " 6 0 1 808080  "C1582"  0 ""  1 ""  0 0 0 1590 1590 1 0 0 3279 1 1590 1590 <> 0 1 <> "CCD match"  1 90.06 1582 <> <> <> <> <> <>
  1591 2 -14.166311 7.060516 28.152585 264 H "A" 24 0.27500 0.27500 "HIS " " CE1" "    " 6 0 1 808080  "C1583"  0 ""  1 ""  0 0 0 1591 1591 1 0 0 3280 1 1591 1591 <> 0 1 <> "CCD match"  1 90.06 1583 <> <> <> <> <> <>
  1592 25 -13.018684 7.072878 28.816565 264 H "A" 38 -0.56300 -0.56300 "HIS " " NE2" "    " 7 0 1 2E2EFF  "N1584"  0 ""  1 ""  0 0 0 1592 1592 1 0 0 3281 0 1592 1592 <> 0 1 <> "CCD match"  1 90.06 1584 <> <> <> <> <> <>
  1593 25 -15.242005 0.445205 28.351328 265 N "A" 38 -0.50000 -0.50000 "ASN " " N  " "    " 7 0 1 2E2EFF  "N1585"  0 ""  1 ""  0 0 0 1593 1593 1 0 0 3289 1 1593 1593 <> 0 1 <> "CCD match"  1 90.42 1585 <> <> <> <> <> <>
  1594 3 -15.873781 -0.898103 28.554860 265 N "A" 24 0.14000 0.14000 "ASN " " CA " "    " 6 0 1 808080  "C1586"  0 ""  1 ""  0 0 0 1594 1594 1 0 0 3290 1 1594 1594 <> 0 1 <> "CCD match"  1 90.42 1586 <> <> <> <> <> <>
  1595 2 -14.825032 -1.934891 28.786946 265 N "A" 24 0.50000 0.50000 "ASN " " C  " "    " 6 0 1 808080  "C1587"  0 ""  1 ""  0 0 0 1595 1595 1 0 0 3291 0 1595 1595 <> 0 1 <> "CCD match"  1 90.42 1587 <> <> <> <> <> <>
  1596 15 -13.954413 -1.956449 27.932885 265 N "A" 70 -0.50000 -0.50000 "ASN " " O  " "    " 8 0 1 FF2E2E  "O1588"  0 ""  1 ""  0 0 0 1596 1596 1 0 0 3292 0 1596 1596 <> 0 1 <> "CCD match"  1 90.42 1588 <> <> <> <> <> <>
  1597 3 -16.772895 -1.268496 27.347527 265 N "A" 24 -0.12000 -0.12000 "ASN " " CB " "    " 6 0 1 808080  "C1589"  0 ""  1 ""  0 0 0 1597 1597 1 0 0 3293 2 1597 1597 <> 0 1 <> "CCD match"  1 90.42 1589 <> <> <> <> <> <>
  1598 2 -17.664717 -2.537261 27.514245 265 N "A" 24 0.50000 0.50000 "ASN " " CG " "    " 6 0 1 808080  "C1590"  0 "%UT"  13 ""  0 0 0 1598 1598 1 0 0 3294 0 1598 1598 <> 0 1 <> "CCD match"  1 90.42 1590 58.5056938783573 "No Flip"  <> <> <> <>
  1599 15 -17.228329 -3.571030 28.026038 265 N "A" 70 -0.50000 -0.50000 "ASN " " OD1" "    " 8 0 1 FF2E2E  "O1591"  0 ""  1 ""  0 0 0 1599 1599 1 0 0 3295 0 1599 1599 <> 0 1 <> "CCD match"  1 90.42 1591 <> <> <> <> <> <>
  1600 25 -18.902602 -2.573496 27.020201 265 N "A" 38 -0.76000 -0.76000 "ASN " " ND2" "    " 7 0 1 2E2EFF  "N1592"  0 ""  1 ""  0 0 0 1600 1600 1 0 0 3296 2 1600 1600 <> 0 1 <> "CCD match"  1 90.42 1592 <> <> <> <> <> <>
  1601 25 -14.968827 -2.722144 29.855309 266 E "A" 38 -0.50000 -0.50000 "GLU " " N  " "    " 7 0 1 2E2EFF  "N1593"  1 ""  1 ""  0 0 0 1601 1601 1 0 0 3303 1 1601 1601 <> 0 1 <> "CCD match"  1 91.49 1593 <> <> <> <> <> <>
  1602 3 -13.999911 -3.709904 30.309308 266 E "A" 24 0.14000 0.14000 "GLU " " CA " "    " 6 0 1 808080  "C1594"  1 ""  1 ""  0 0 0 1602 1602 1 0 0 3304 1 1602 1602 <> 0 1 <> "CCD match"  1 91.49 1594 <> <> <> <> <> <>
  1603 2 -14.599294 -5.076826 29.940291 266 E "A" 24 0.50000 0.50000 "GLU " " C  " "    " 6 0 1 808080  "C1595"  1 ""  1 ""  0 0 0 1603 1603 1 0 0 3305 0 1603 1603 <> 0 1 <> "CCD match"  1 91.49 1595 <> <> <> <> <> <>
  1604 15 -13.933339 -5.946299 29.287654 266 E "A" 70 -0.50000 -0.50000 "GLU " " O  " "    " 8 0 1 FF2E2E  "O1596"  1 ""  1 ""  0 0 0 1604 1604 1 0 0 3306 0 1604 1604 <> 0 1 <> "CCD match"  1 91.49 1596 <> <> <> <> <> <>
  1605 3 -13.746545 -3.688384 31.863833 266 E "A" 24 -0.12000 -0.12000 "GLU " " CB " "    " 6 0 1 808080  "C1597"  1 ""  1 ""  0 0 0 1605 1605 1 0 0 3307 2 1605 1605 <> 0 1 <> "CCD match"  1 91.49 1597 <> <> <> <> <> <>
  1606 3 -13.476372 -2.304295 32.441779 266 E "A" 24 -0.22000 -0.22000 "GLU " " CG " "    " 6 0 1 808080  "C1598"  1 ""  1 ""  0 0 0 1606 1606 1 0 0 3308 2 1606 1606 <> 0 1 <> "CCD match"  1 91.49 1598 <> <> <> <> <> <>
  1607 2 -13.851587 -2.213750 33.878661 266 E "A" 24 0.70000 0.70000 "GLU " " CD " "    " 6 0 1 808080  "C1599"  1 "%UT"  13 ""  0 0 0 1607 1607 1 0 0 3309 0 1607 1607 <> 0 1 <> "CCD match"  1 91.49 1599 10 <> <> <> <> <>
  1608 15 -13.913316 -1.021007 34.323580 266 E "A" 70 -0.80000 -0.80000 "GLU " " OE1" "    " 8 0 1 FF2E2E  "O1600"  1 ""  1 ""  0 0 0 1608 1608 1 0 0 3310 0 1608 1608 <> 0 1 <> "CCD match"  1 91.49 1600 <> <> <> <> <> <>
  1609 18 -14.182544 -3.168774 34.612071 266 E "A" 70 -0.80000 -0.80000 "GLU " " OE2" "    " 8 -1 1 FF2E2E  "O1601"  1 ""  1 ""  0 0 0 1609 1609 1 0 0 3311 0 1609 1609 <> 0 1 <> "CCD match"  1 91.49 1601 <> <> <> <> <> <>
  1610 25 -15.844825 -5.338086 30.331030 267 A "A" 38 -0.50000 -0.50000 "ALA " " N  " "    " 7 0 1 2E2EFF  "N1602"  1 ""  1 ""  0 0 0 1610 1610 1 0 0 3318 1 1610 1610 <> 0 1 <> "CCD match"  1 90.66 1602 <> <> <> <> <> <>
  1611 3 -16.570597 -6.601283 30.270680 267 A "A" 24 0.14000 0.14000 "ALA " " CA " "    " 6 0 1 808080  "C1603"  1 ""  1 ""  0 0 0 1611 1611 1 0 0 3319 1 1611 1611 <> 0 1 <> "CCD match"  1 90.66 1603 <> <> <> <> <> <>
  1612 2 -16.515277 -7.268336 28.868495 267 A "A" 24 0.50000 0.50000 "ALA " " C  " "    " 6 0 1 808080  "C1604"  1 ""  1 ""  0 0 0 1612 1612 1 0 0 3320 0 1612 1612 <> 0 1 <> "CCD match"  1 90.66 1604 <> <> <> <> <> <>
  1613 15 -16.558900 -8.449868 28.674933 267 A "A" 70 -0.50000 -0.50000 "ALA " " O  " "    " 8 0 1 FF2E2E  "O1605"  1 ""  1 ""  0 0 0 1613 1613 1 0 0 3321 0 1613 1613 <> 0 1 <> "CCD match"  1 90.66 1605 <> <> <> <> <> <>
  1614 3 -18.032284 -6.488117 30.784699 267 A "A" 24 -0.18000 -0.18000 "ALA " " CB " "    " 6 0 1 808080  "C1606"  1 ""  1 ""  0 0 0 1614 1614 1 0 0 3322 3 1614 1614 <> 0 1 <> "CCD match"  1 90.66 1606 <> <> <> <> <> <>
  1615 25 -16.714968 -6.380363 27.851977 268 R "A" 38 -0.50000 -0.50000 "ARG " " N  " "    " 7 0 1 2E2EFF  "N1607"  1 ""  1 ""  0 0 0 1615 1615 1 0 0 3328 1 1615 1615 <> 0 1 <> "CCD match"  1 86.75 1607 <> <> <> <> <> <>
  1616 3 -16.698485 -6.787372 26.440871 268 R "A" 24 0.14000 0.14000 "ARG " " CA " "    " 6 0 1 808080  "C1608"  1 ""  1 ""  0 0 0 1616 1616 1 0 0 3329 1 1616 1616 <> 0 1 <> "CCD match"  1 86.75 1608 <> <> <> <> <> <>
  1617 2 -15.339807 -7.076409 25.881241 268 R "A" 24 0.50000 0.50000 "ARG " " C  " "    " 6 0 1 808080  "C1609"  1 ""  1 ""  0 0 0 1617 1617 1 0 0 3330 0 1617 1617 <> 0 1 <> "CCD match"  1 86.75 1609 <> <> <> <> <> <>
  1618 15 -15.198073 -8.119262 25.310387 268 R "A" 70 -0.50000 -0.50000 "ARG " " O  " "    " 8 0 1 FF2E2E  "O1610"  1 ""  1 ""  0 0 0 1618 1618 1 0 0 3331 0 1618 1618 <> 0 1 <> "CCD match"  1 86.75 1610 <> <> <> <> <> <>
  1619 3 -17.598910 -5.871581 25.648966 268 R "A" 24 -0.12000 -0.12000 "ARG " " CB " "    " 6 0 1 808080  "C1611"  1 ""  1 ""  0 0 0 1619 1619 1 0 0 3332 2 1619 1619 <> 0 1 <> "CCD match"  1 86.75 1611 <> <> <> <> <> <>
  1620 3 -17.963618 -6.318214 24.213540 268 R "A" 24 -0.05000 -0.05000 "ARG " " CG " "    " 6 0 1 808080  "C1612"  1 ""  1 ""  0 0 0 1620 1620 1 0 0 3333 2 1620 1620 <> 0 1 <> "CCD match"  1 86.75 1612 <> <> <> <> <> <>
  1621 3 -18.983206 -5.357998 23.553565 268 R "A" 24 0.19000 0.19000 "ARG " " CD " "    " 6 0 1 808080  "C1613"  1 ""  1 ""  0 0 0 1621 1621 1 0 0 3334 2 1621 1621 <> 0 1 <> "CCD match"  1 86.75 1613 <> <> <> <> <> <>
  1622 25 -19.079272 -5.422839 22.100400 268 R "A" 38 -0.69997 -0.69997 "ARG " " NE " "    " 7 0 1 2E2EFF  "N1614"  1 ""  1 ""  0 0 0 1622 1622 1 0 0 3335 1 1622 1622 <> 0 1 <> "CCD match"  1 86.75 1614 <> <> <> <> <> <>
  1623 2 -19.831187 -6.145223 21.296666 268 R "A" 24 0.63990 0.63990 "ARG " " CZ " "    " 6 0 1 808080  "C1615"  1 ""  1 ""  0 0 0 1623 1623 1 0 0 3336 0 1623 1623 <> 0 1 <> "CCD match"  1 86.75 1615 <> <> <> <> <> <>
  1624 25 -20.815844 -6.921524 21.754736 268 R "A" 38 -0.79997 -0.79997 "ARG " " NH1" "    " 7 0 1 2E2EFF  "N1616"  1 ""  1 ""  0 0 0 1624 1624 1 0 0 3337 2 1624 1624 <> 0 1 <> "CCD match"  1 86.75 1616 <> <> <> <> <> <>
  1625 31 -19.682296 -5.965678 19.983355 268 R "A" 38 -0.79997 -0.79997 "ARG " " NH2" "    " 7 1 1 2E2EFF  "N1617"  1 ""  1 ""  0 0 0 1625 1625 1 0 0 3338 2 1625 1625 <> 0 1 <> "CCD match"  1 86.75 1617 <> <> <> <> <> <>
  1626 25 -14.351430 -6.164266 26.157984 269 A "A" 38 -0.50000 -0.50000 "ALA " " N  " "    " 7 0 1 2E2EFF  "N1618"  1 ""  1 ""  0 0 0 1626 1626 1 0 0 3352 1 1626 1626 <> 0 1 <> "CCD match"  1 87.31 1618 <> <> <> <> <> <>
  1627 3 -12.953702 -6.386680 25.729186 269 A "A" 24 0.14000 0.14000 "ALA " " CA " "    " 6 0 1 808080  "C1619"  1 ""  1 ""  0 0 0 1627 1627 1 0 0 3353 1 1627 1627 <> 0 1 <> "CCD match"  1 87.31 1619 <> <> <> <> <> <>
  1628 2 -12.288775 -7.670804 26.114665 269 A "A" 24 0.50000 0.50000 "ALA " " C  " "    " 6 0 1 808080  "C1620"  1 ""  1 ""  0 0 0 1628 1628 1 0 0 3354 0 1628 1628 <> 0 1 <> "CCD match"  1 87.31 1620 <> <> <> <> <> <>
  1629 15 -11.629889 -8.272429 25.258906 269 A "A" 70 -0.50000 -0.50000 "ALA " " O  " "    " 8 0 1 FF2E2E  "O1621"  1 ""  1 ""  0 0 0 1629 1629 1 0 0 3355 0 1629 1629 <> 0 1 <> "CCD match"  1 87.31 1621 <> <> <> <> <> <>
  1630 3 -12.160539 -5.269324 26.305131 269 A "A" 24 -0.18000 -0.18000 "ALA " " CB " "    " 6 0 1 808080  "C1622"  1 ""  1 ""  0 0 0 1630 1630 1 0 0 3356 3 1630 1630 <> 0 1 <> "CCD match"  1 87.31 1622 <> <> <> <> <> <>
  1631 25 -12.487307 -8.005801 27.383328 270 V "A" 38 -0.50000 -0.50000 "VAL " " N  " "    " 7 0 1 2E2EFF  "N1623"  1 ""  1 ""  0 0 0 1631 1631 1 0 0 3362 1 1631 1631 <> 0 1 <> "CCD match"  1 84.83 1623 <> <> <> <> <> <>
  1632 3 -12.370295 -9.348476 27.957644 270 V "A" 24 0.14000 0.14000 "VAL " " CA " "    " 6 0 1 808080  "C1624"  1 ""  1 ""  0 0 0 1632 1632 1 0 0 3363 1 1632 1632 <> 0 1 <> "CCD match"  1 84.83 1624 <> <> <> <> <> <>
  1633 2 -13.011806 -10.450956 27.073134 270 V "A" 24 0.50000 0.50000 "VAL " " C  " "    " 6 0 1 808080  "C1625"  1 ""  1 ""  0 0 0 1633 1633 1 0 0 3364 0 1633 1633 <> 0 1 <> "CCD match"  1 84.83 1625 <> <> <> <> <> <>
  1634 15 -12.343393 -11.290868 26.549275 270 V "A" 70 -0.50000 -0.50000 "VAL " " O  " "    " 8 0 1 FF2E2E  "O1626"  1 ""  1 ""  0 0 0 1634 1634 1 0 0 3365 0 1634 1634 <> 0 1 <> "CCD match"  1 84.83 1626 <> <> <> <> <> <>
  1635 3 -12.891335 -9.400882 29.425892 270 V "A" 24 -0.06000 -0.06000 "VAL " " CB " "    " 6 0 1 808080  "C1627"  1 ""  1 ""  0 0 0 1635 1635 1 0 0 3366 1 1635 1635 <> 0 1 <> "CCD match"  1 84.83 1627 <> <> <> <> <> <>
  1636 3 -13.220930 -10.820482 29.983727 270 V "A" 24 -0.18000 -0.18000 "VAL " " CG1" "    " 6 0 1 808080  "C1628"  1 ""  1 ""  0 0 0 1636 1636 1 0 0 3367 3 1636 1636 <> 0 1 <> "CCD match"  1 84.83 1628 <> <> <> <> <> <>
  1637 3 -11.863822 -8.799511 30.419348 270 V "A" 24 -0.18000 -0.18000 "VAL " " CG2" "    " 6 0 1 808080  "C1629"  1 ""  1 ""  0 0 0 1637 1637 1 0 0 3368 3 1637 1637 <> 0 1 <> "CCD match"  1 84.83 1629 <> <> <> <> <> <>
  1638 25 -14.352743 -10.421946 26.851691 271 K "A" 38 -0.50000 -0.50000 "LYS " " N  " "    " 7 0 1 2E2EFF  "N1630"  1 ""  1 ""  0 0 0 1638 1638 1 0 0 3378 1 1638 1638 <> 0 1 <> "CCD match"  1 82.73 1630 <> <> <> <> <> <>
  1639 3 -15.057564 -11.483248 26.093890 271 K "A" 24 0.14000 0.14000 "LYS " " CA " "    " 6 0 1 808080  "C1631"  1 ""  1 ""  0 0 0 1639 1639 1 0 0 3379 1 1639 1639 <> 0 1 <> "CCD match"  1 82.73 1631 <> <> <> <> <> <>
  1640 2 -14.517344 -11.518212 24.576401 271 K "A" 24 0.50000 0.50000 "LYS " " C  " "    " 6 0 1 808080  "C1632"  1 ""  1 ""  0 0 0 1640 1640 1 0 0 3380 0 1640 1640 <> 0 1 <> "CCD match"  1 82.73 1632 <> <> <> <> <> <>
  1641 15 -14.379454 -12.641245 24.122706 271 K "A" 70 -0.50000 -0.50000 "LYS " " O  " "    " 8 0 1 FF2E2E  "O1633"  1 ""  1 ""  0 0 0 1641 1641 1 0 0 3381 0 1641 1641 <> 0 1 <> "CCD match"  1 82.73 1633 <> <> <> <> <> <>
  1642 3 -16.530175 -11.110035 26.211129 271 K "A" 24 -0.12000 -0.12000 "LYS " " CB " "    " 6 0 1 808080  "C1634"  1 ""  1 ""  0 0 0 1642 1642 1 0 0 3382 2 1642 1642 <> 0 1 <> "CCD match"  1 82.73 1634 <> <> <> <> <> <>
  1643 3 -17.592202 -11.876800 25.527974 271 K "A" 24 -0.12000 -0.12000 "LYS " " CG " "    " 6 0 1 808080  "C1635"  1 ""  1 ""  0 0 0 1643 1643 1 0 0 3383 2 1643 1643 <> 0 1 <> "CCD match"  1 82.73 1635 <> <> <> <> <> <>
  1644 3 -18.111405 -13.024178 26.455754 271 K "A" 24 -0.12000 -0.12000 "LYS " " CD " "    " 6 0 1 808080  "C1636"  1 ""  1 ""  0 0 0 1644 1644 1 0 0 3384 2 1644 1644 <> 0 1 <> "CCD match"  1 82.73 1636 <> <> <> <> <> <>
  1645 3 -19.119181 -13.989403 25.776854 271 K "A" 24 0.19000 0.19000 "LYS " " CE " "    " 6 0 1 808080  "C1637"  1 ""  1 ""  0 0 0 1645 1645 1 0 0 3385 2 1645 1645 <> 0 1 <> "CCD match"  1 82.73 1637 <> <> <> <> <> <>
  1646 32 -19.651927 -14.947052 26.753668 271 K "A" 38 -0.30000 -0.30000 "LYS " " NZ " "    " 7 1 1 2E2EFF  "N1638"  1 "%UT"  13 ""  0 0 0 1646 1646 1 0 0 3386 3 1646 1646 <> 0 1 <> "CCD match"  1 82.73 1638 <> <> <> <> <> <>
  1647 25 -14.188452 -10.376102 23.932375 272 A "A" 38 -0.50000 -0.50000 "ALA " " N  " "    " 7 0 1 2E2EFF  "N1639"  1 ""  1 ""  0 0 0 1647 1647 1 0 0 3400 1 1647 1647 <> 0 1 <> "CCD match"  1 82.52 1639 <> <> <> <> <> <>
  1648 3 -13.489343 -10.324630 22.714354 272 A "A" 24 0.14000 0.14000 "ALA " " CA " "    " 6 0 1 808080  "C1640"  1 ""  1 ""  0 0 0 1648 1648 1 0 0 3401 1 1648 1648 <> 0 1 <> "CCD match"  1 82.52 1640 <> <> <> <> <> <>
  1649 2 -12.114752 -11.030088 22.850085 272 A "A" 24 0.50000 0.50000 "ALA " " C  " "    " 6 0 1 808080  "C1641"  1 ""  1 ""  0 0 0 1649 1649 1 0 0 3402 0 1649 1649 <> 0 1 <> "CCD match"  1 82.52 1641 <> <> <> <> <> <>
  1650 15 -11.685323 -11.889002 22.065949 272 A "A" 70 -0.50000 -0.50000 "ALA " " O  " "    " 8 0 1 FF2E2E  "O1642"  1 ""  1 ""  0 0 0 1650 1650 1 0 0 3403 0 1650 1650 <> 0 1 <> "CCD match"  1 82.52 1642 <> <> <> <> <> <>
  1651 3 -13.231006 -8.898135 22.140065 272 A "A" 24 -0.18000 -0.18000 "ALA " " CB " "    " 6 0 1 808080  "C1643"  1 ""  1 ""  0 0 0 1651 1651 1 0 0 3404 3 1651 1651 <> 0 1 <> "CCD match"  1 82.52 1643 <> <> <> <> <> <>
  1652 25 -11.305204 -10.489235 23.788851 273 F "A" 38 -0.50000 -0.50000 "PHE " " N  " "    " 7 0 1 2E2EFF  "N1644"  1 ""  1 ""  0 0 0 1652 1652 1 0 0 3410 1 1652 1652 <> 0 1 <> "CCD match"  1 84.51 1644 <> <> <> <> <> <>
  1653 3 -9.987212 -10.985880 24.160569 273 F "A" 24 0.14000 0.14000 "PHE " " CA " "    " 6 0 1 808080  "C1645"  1 ""  1 ""  0 0 0 1653 1653 1 0 0 3411 1 1653 1653 <> 0 1 <> "CCD match"  1 84.51 1645 <> <> <> <> <> <>
  1654 2 -9.883859 -12.492052 24.382382 273 F "A" 24 0.50000 0.50000 "PHE " " C  " "    " 6 0 1 808080  "C1646"  1 ""  1 ""  0 0 0 1654 1654 1 0 0 3412 0 1654 1654 <> 0 1 <> "CCD match"  1 84.51 1646 <> <> <> <> <> <>
  1655 15 -9.104614 -13.120558 23.687497 273 F "A" 70 -0.50000 -0.50000 "PHE " " O  " "    " 8 0 1 FF2E2E  "O1647"  1 ""  1 ""  0 0 0 1655 1655 1 0 0 3413 0 1655 1655 <> 0 1 <> "CCD match"  1 84.51 1647 <> <> <> <> <> <>
  1656 3 -9.188761 -10.068090 25.098095 273 F "A" 24 -0.00500 -0.00500 "PHE " " CB " "    " 6 0 1 808080  "C1648"  1 ""  1 ""  0 0 0 1656 1656 1 0 0 3414 2 1656 1656 <> 0 1 <> "CCD match"  1 84.51 1648 <> <> <> <> <> <>
  1657 2 -7.664664 -10.451814 25.122666 273 F "A" 24 -0.11500 -0.11500 "PHE " " CG " "    " 6 0 1 808080  "C1649"  1 ""  1 ""  0 0 0 1657 1657 1 0 0 3415 0 1657 1657 <> 0 1 <> "CCD match"  1 84.51 1649 <> <> <> <> <> <>
  1658 2 -7.166790 -11.186416 26.152844 273 F "A" 24 -0.11500 -0.11500 "PHE " " CD1" "    " 6 0 1 808080  "C1650"  1 ""  1 ""  0 0 0 1658 1658 1 0 0 3416 1 1658 1658 <> 0 1 <> "CCD match"  1 84.51 1650 <> <> <> <> <> <>
  1659 2 -6.824849 -10.088385 23.980698 273 F "A" 24 -0.11500 -0.11500 "PHE " " CD2" "    " 6 0 1 808080  "C1651"  1 ""  1 ""  0 0 0 1659 1659 1 0 0 3417 1 1659 1659 <> 0 1 <> "CCD match"  1 84.51 1651 <> <> <> <> <> <>
  1660 2 -5.781945 -11.636176 26.137488 273 F "A" 24 -0.11500 -0.11500 "PHE " " CE1" "    " 6 0 1 808080  "C1652"  1 ""  1 ""  0 0 0 1660 1660 1 0 0 3418 1 1660 1660 <> 0 1 <> "CCD match"  1 84.51 1652 <> <> <> <> <> <>
  1661 2 -5.475288 -10.473331 23.968747 273 F "A" 24 -0.11500 -0.11500 "PHE " " CE2" "    " 6 0 1 808080  "C1653"  1 ""  1 ""  0 0 0 1661 1661 1 0 0 3419 1 1661 1661 <> 0 1 <> "CCD match"  1 84.51 1653 <> <> <> <> <> <>
  1662 2 -5.013419 -11.318343 24.964894 273 F "A" 24 -0.11500 -0.11500 "PHE " " CZ " "    " 6 0 1 808080  "C1654"  1 ""  1 ""  0 0 0 1662 1662 1 0 0 3420 1 1662 1662 <> 0 1 <> "CCD match"  1 84.51 1654 <> <> <> <> <> <>
  1663 25 -10.868846 -13.004438 25.104073 274 Q "A" 38 -0.50000 -0.50000 "GLN " " N  " "    " 7 0 1 2E2EFF  "N1655"  1 ""  1 ""  0 0 0 1663 1663 1 0 0 3430 1 1663 1663 <> 0 1 <> "CCD match"  1 83.99 1655 <> <> <> <> <> <>
  1664 3 -11.081356 -14.424074 25.400776 274 Q "A" 24 0.14000 0.14000 "GLN " " CA " "    " 6 0 1 808080  "C1656"  1 ""  1 ""  0 0 0 1664 1664 1 0 0 3431 1 1664 1664 <> 0 1 <> "CCD match"  1 83.99 1656 <> <> <> <> <> <>
  1665 2 -11.395723 -15.337624 24.120463 274 Q "A" 24 0.50000 0.50000 "GLN " " C  " "    " 6 0 1 808080  "C1657"  1 ""  1 ""  0 0 0 1665 1665 1 0 0 3432 0 1665 1665 <> 0 1 <> "CCD match"  1 83.99 1657 <> <> <> <> <> <>
  1666 15 -10.939698 -16.486685 24.091763 274 Q "A" 70 -0.50000 -0.50000 "GLN " " O  " "    " 8 0 1 FF2E2E  "O1658"  1 ""  1 ""  0 0 0 1666 1666 1 0 0 3433 0 1666 1666 <> 0 1 <> "CCD match"  1 83.99 1658 <> <> <> <> <> <>
  1667 3 -12.285366 -14.634557 26.351433 274 Q "A" 24 -0.12000 -0.12000 "GLN " " CB " "    " 6 0 1 808080  "C1659"  1 ""  1 ""  0 0 0 1667 1667 1 0 0 3434 2 1667 1667 <> 0 1 <> "CCD match"  1 83.99 1659 <> <> <> <> <> <>
  1668 3 -11.898596 -14.427108 27.832736 274 Q "A" 24 -0.12000 -0.12000 "GLN " " CG " "    " 6 0 1 808080  "C1660"  1 ""  1 ""  0 0 0 1668 1668 1 0 0 3435 2 1668 1668 <> 0 1 <> "CCD match"  1 83.99 1660 <> <> <> <> <> <>
  1669 2 -13.091119 -14.716718 28.808407 274 Q "A" 24 0.50000 0.50000 "GLN " " CD " "    " 6 0 1 808080  "C1661"  1 "%UT"  13 "Flip"  0 0 0 1669 1669 1 0 0 3436 0 1669 1669 <> 0 1 <> "CCD match"  1 83.99 1661 0.948847454110103 "Flip"  <> <> <> <>
  1670 15 -14.235403 -14.776174 28.348616 274 Q "A" 70 -0.50000 -0.50000 "GLN " " OE1" "    " 8 0 1 FF2E2E  "O1662"  1 ""  1 ""  0 0 0 1670 1670 1 0 0 3437 0 1670 1670 <> 0 1 <> "CCD match"  1 83.99 1662 <> <> <> <> <> <>
  1671 25 -12.808149 -14.926537 30.061564 274 Q "A" 38 -0.76000 -0.76000 "GLN " " NE2" "    " 7 0 1 2E2EFF  "N1663"  1 ""  1 ""  0 0 0 1671 1671 1 0 0 3438 2 1671 1671 <> 0 1 <> "CCD match"  1 83.99 1663 <> <> <> <> <> <>
  1672 25 -12.163224 -14.819178 23.164055 275 T "A" 38 -0.50000 -0.50000 "THR " " N  " "    " 7 0 1 2E2EFF  "N1664"  1 ""  1 ""  0 0 0 1672 1672 1 0 0 3447 1 1672 1672 <> 0 1 <> "CCD match"  1 81.98 1664 <> <> <> <> <> <>
  1673 3 -12.493362 -15.425028 21.917895 275 T "A" 24 0.14000 0.14000 "THR " " CA " "    " 6 0 1 808080  "C1665"  1 ""  1 ""  0 0 0 1673 1673 1 0 0 3448 1 1673 1673 <> 0 1 <> "CCD match"  1 81.98 1665 <> <> <> <> <> <>
  1674 2 -11.237042 -15.542366 20.975905 275 T "A" 24 0.50000 0.50000 "THR " " C  " "    " 6 0 1 808080  "C1666"  1 ""  1 ""  0 0 0 1674 1674 1 0 0 3449 0 1674 1674 <> 0 1 <> "CCD match"  1 81.98 1666 <> <> <> <> <> <>
  1675 15 -11.013413 -16.716894 20.702803 275 T "A" 70 -0.50000 -0.50000 "THR " " O  " "    " 8 0 1 FF2E2E  "O1667"  1 ""  1 ""  0 0 0 1675 1675 1 0 0 3450 0 1675 1675 <> 0 1 <> "CCD match"  1 81.98 1667 <> <> <> <> <> <>
  1676 3 -13.528750 -14.569586 21.048705 275 T "A" 24 0.20500 0.20500 "THR " " CB " "    " 6 0 1 808080  "C1668"  1 ""  1 ""  0 0 0 1676 1676 1 0 0 3451 1 1676 1676 <> 0 1 <> "CCD match"  1 81.98 1668 <> <> <> <> <> <>
  1677 16 -14.736789 -14.370878 21.768292 275 T "A" 70 -0.68300 -0.68300 "THR " " OG1" "    " 8 0 1 FF2E2E  "O1669"  1 "%UT"  13 ""  0 0 0 1677 1677 1 0 0 3452 1 1677 1677 <> 0 1 <> "CCD match"  1 81.98 1669 <> <> <> <> <> <>
  1678 3 -13.864673 -15.221120 19.711573 275 T "A" 24 -0.18000 -0.18000 "THR " " CG2" "    " 6 0 1 808080  "C1670"  1 ""  1 ""  0 0 0 1678 1678 1 0 0 3453 3 1678 1678 <> 0 1 <> "CCD match"  1 81.98 1670 <> <> <> <> <> <>
  1679 25 -10.449989 -14.464453 20.606316 276 F "A" 38 -0.50000 -0.50000 "PHE " " N  " "    " 7 0 1 2E2EFF  "N1671"  1 ""  1 ""  0 0 0 1679 1679 1 0 0 3461 1 1679 1679 <> 0 1 <> "CCD match"  1 77.45 1671 <> <> <> <> <> <>
  1680 3 -9.138460 -14.503775 19.929207 276 F "A" 24 0.14000 0.14000 "PHE " " CA " "    " 6 0 1 808080  "C1672"  1 ""  1 ""  0 0 0 1680 1680 1 0 0 3462 1 1680 1680 <> 0 1 <> "CCD match"  1 77.45 1672 <> <> <> <> <> <>
  1681 2 -8.028095 -15.339601 20.675393 276 F "A" 24 0.50000 0.50000 "PHE " " C  " "    " 6 0 1 808080  "C1673"  1 ""  1 ""  0 0 0 1681 1681 1 0 0 3463 0 1681 1681 <> 0 1 <> "CCD match"  1 77.45 1673 <> <> <> <> <> <>
  1682 15 -7.237138 -16.042214 20.054017 276 F "A" 70 -0.50000 -0.50000 "PHE " " O  " "    " 8 0 1 FF2E2E  "O1674"  1 ""  1 ""  0 0 0 1682 1682 1 0 0 3464 0 1682 1682 <> 0 1 <> "CCD match"  1 77.45 1674 <> <> <> <> <> <>
  1683 3 -8.646344 -13.052785 19.629006 276 F "A" 24 -0.00500 -0.00500 "PHE " " CB " "    " 6 0 1 808080  "C1675"  1 ""  1 ""  0 0 0 1683 1683 1 0 0 3465 2 1683 1683 <> 0 1 <> "CCD match"  1 77.45 1675 <> <> <> <> <> <>
  1684 2 -9.604158 -12.265357 18.766907 276 F "A" 24 -0.11500 -0.11500 "PHE " " CG " "    " 6 0 1 808080  "C1676"  1 ""  1 ""  0 0 0 1684 1684 1 0 0 3466 0 1684 1684 <> 0 1 <> "CCD match"  1 77.45 1676 <> <> <> <> <> <>
  1685 2 -10.118609 -12.772566 17.585959 276 F "A" 24 -0.11500 -0.11500 "PHE " " CD1" "    " 6 0 1 808080  "C1677"  1 ""  1 ""  0 0 0 1685 1685 1 0 0 3467 1 1685 1685 <> 0 1 <> "CCD match"  1 77.45 1677 <> <> <> <> <> <>
  1686 2 -9.894477 -10.900023 18.984065 276 F "A" 24 -0.11500 -0.11500 "PHE " " CD2" "    " 6 0 1 808080  "C1678"  1 ""  1 ""  0 0 0 1686 1686 1 0 0 3468 1 1686 1686 <> 0 1 <> "CCD match"  1 77.45 1678 <> <> <> <> <> <>
  1687 2 -10.753394 -12.011339 16.603442 276 F "A" 24 -0.11500 -0.11500 "PHE " " CE1" "    " 6 0 1 808080  "C1679"  1 ""  1 ""  0 0 0 1687 1687 1 0 0 3469 1 1687 1687 <> 0 1 <> "CCD match"  1 77.45 1679 <> <> <> <> <> <>
  1688 2 -10.634611 -10.090769 18.097748 276 F "A" 24 -0.11500 -0.11500 "PHE " " CE2" "    " 6 0 1 808080  "C1680"  1 ""  1 ""  0 0 0 1688 1688 1 0 0 3470 1 1688 1688 <> 0 1 <> "CCD match"  1 77.45 1680 <> <> <> <> <> <>
  1689 2 -11.090825 -10.626962 16.909672 276 F "A" 24 -0.11500 -0.11500 "PHE " " CZ " "    " 6 0 1 808080  "C1681"  1 ""  1 ""  0 0 0 1689 1689 1 0 0 3471 1 1689 1689 <> 0 1 <> "CCD match"  1 77.45 1681 <> <> <> <> <> <>
  1690 25 -7.938893 -15.206117 21.973754 277 L "A" 38 -0.50000 -0.50000 "LEU " " N  " "    " 7 0 1 2E2EFF  "N1682"  1 ""  1 ""  0 0 0 1690 1690 1 0 0 3481 1 1690 1690 <> 0 1 <> "CCD match"  1 79.45 1682 <> <> <> <> <> <>
  1691 3 -6.952386 -16.008449 22.835221 277 L "A" 24 0.14000 0.14000 "LEU " " CA " "    " 6 0 1 808080  "C1683"  1 ""  1 ""  0 0 0 1691 1691 1 0 0 3482 1 1691 1691 <> 0 1 <> "CCD match"  1 79.45 1683 <> <> <> <> <> <>
  1692 2 -7.328850 -17.558477 22.851027 277 L "A" 24 0.50000 0.50000 "LEU " " C  " "    " 6 0 1 808080  "C1684"  1 ""  1 ""  0 0 0 1692 1692 1 0 0 3483 0 1692 1692 <> 0 1 <> "CCD match"  1 79.45 1684 <> <> <> <> <> <>
  1693 15 -6.393589 -18.314575 22.696105 277 L "A" 70 -0.50000 -0.50000 "LEU " " O  " "    " 8 0 1 FF2E2E  "O1685"  1 ""  1 ""  0 0 0 1693 1693 1 0 0 3484 0 1693 1693 <> 0 1 <> "CCD match"  1 79.45 1685 <> <> <> <> <> <>
  1694 3 -6.808106 -15.520199 24.233927 277 L "A" 24 -0.12000 -0.12000 "LEU " " CB " "    " 6 0 1 808080  "C1686"  1 ""  1 ""  0 0 0 1694 1694 1 0 0 3485 2 1694 1694 <> 0 1 <> "CCD match"  1 79.45 1686 <> <> <> <> <> <>
  1695 3 -5.708264 -16.177306 25.148726 277 L "A" 24 -0.06000 -0.06000 "LEU " " CG " "    " 6 0 1 808080  "C1687"  1 ""  1 ""  0 0 0 1695 1695 1 0 0 3486 1 1695 1695 <> 0 1 <> "CCD match"  1 79.45 1687 <> <> <> <> <> <>
  1696 3 -4.254348 -16.153265 24.623658 277 L "A" 24 -0.18000 -0.18000 "LEU " " CD1" "    " 6 0 1 808080  "C1688"  1 ""  1 ""  0 0 0 1696 1696 1 0 0 3487 3 1696 1696 <> 0 1 <> "CCD match"  1 79.45 1688 <> <> <> <> <> <>
  1697 3 -5.664901 -15.527545 26.533873 277 L "A" 24 -0.18000 -0.18000 "LEU " " CD2" "    " 6 0 1 808080  "C1689"  1 ""  1 ""  0 0 0 1697 1697 1 0 0 3488 3 1697 1697 <> 0 1 <> "CCD match"  1 79.45 1689 <> <> <> <> <> <>
  1698 25 -8.597942 -17.921821 22.937129 278 G "A" 38 -0.50000 -0.50000 "GLY " " N  " "    " 7 0 1 2E2EFF  "N1690"  0 ""  1 ""  0 0 0 1698 1698 1 0 0 3500 1 1698 1698 <> 0 1 <> "CCD match"  1 84.52 1690 <> <> <> <> <> <>
  1699 3 -9.014271 -19.356338 22.980858 278 G "A" 24 0.08000 0.08000 "GLY " " CA " "    " 6 0 1 808080  "C1691"  0 ""  1 ""  0 0 0 1699 1699 1 0 0 3501 2 1699 1699 <> 0 1 <> "CCD match"  1 84.52 1691 <> <> <> <> <> <>
  1700 2 -8.857753 -19.902964 24.388423 278 G "A" 24 0.50000 0.50000 "GLY " " C  " "    " 6 0 1 808080  "C1692"  0 ""  1 ""  0 0 0 1700 1700 1 0 0 3502 0 1700 1700 <> 0 1 <> "CCD match"  1 84.52 1692 <> <> <> <> <> <>
  1701 15 -8.874594 -21.094107 24.570574 278 G "A" 70 -0.50000 -0.50000 "GLY " " O  " "    " 8 0 1 FF2E2E  "O1693"  0 ""  1 ""  0 0 0 1701 1701 1 0 0 3503 0 1701 1701 <> 0 1 <> "CCD match"  1 84.52 1693 <> <> <> <> <> <>
  1702 25 -8.927377 -19.038649 25.418950 279 K "A" 38 -0.50000 -0.50000 "LYS " " N  " "    " 7 0 1 2E2EFF  "N1694"  0 ""  1 ""  0 0 0 1702 1702 1 0 0 3507 1 1702 1702 <> 0 1 <> "CCD match"  1 88.66 1694 <> <> <> <> <> <>
  1703 3 -8.986400 -19.414318 26.848984 279 K "A" 24 0.14000 0.14000 "LYS " " CA " "    " 6 0 1 808080  "C1695"  0 ""  1 ""  0 0 0 1703 1703 1 0 0 3508 1 1703 1703 <> 0 1 <> "CCD match"  1 88.66 1695 <> <> <> <> <> <>
  1704 2 -9.471117 -18.240896 27.737984 279 K "A" 24 0.50000 0.50000 "LYS " " C  " "    " 6 0 1 808080  "C1696"  0 ""  1 ""  0 0 0 1704 1704 1 0 0 3509 0 1704 1704 <> 0 1 <> "CCD match"  1 88.66 1696 <> <> <> <> <> <>
  1705 15 -9.459363 -17.039791 27.334605 279 K "A" 70 -0.50000 -0.50000 "LYS " " O  " "    " 8 0 1 FF2E2E  "O1697"  0 ""  1 ""  0 0 0 1705 1705 1 0 0 3510 0 1705 1705 <> 0 1 <> "CCD match"  1 88.66 1697 <> <> <> <> <> <>
  1706 3 -7.673678 -20.054386 27.444829 279 K "A" 24 -0.12000 -0.12000 "LYS " " CB " "    " 6 0 1 808080  "C1698"  0 ""  1 ""  0 0 0 1706 1706 1 0 0 3511 2 1706 1706 <> 0 1 <> "CCD match"  1 88.66 1698 <> <> <> <> <> <>
  1707 3 -6.373061 -19.217739 27.270159 279 K "A" 24 -0.12000 -0.12000 "LYS " " CG " "    " 6 0 1 808080  "C1699"  0 ""  1 ""  0 0 0 1707 1707 1 0 0 3512 2 1707 1707 <> 0 1 <> "CCD match"  1 88.66 1699 <> <> <> <> <> <>
  1708 3 -5.141359 -19.860432 27.890690 279 K "A" 24 -0.12000 -0.12000 "LYS " " CD " "    " 6 0 1 808080  "C1700"  0 ""  1 ""  0 0 0 1708 1708 1 0 0 3513 2 1708 1708 <> 0 1 <> "CCD match"  1 88.66 1700 <> <> <> <> <> <>
  1709 3 -3.958974 -18.935810 27.743641 279 K "A" 24 0.19000 0.19000 "LYS " " CE " "    " 6 0 1 808080  "C1701"  0 ""  1 ""  0 0 0 1709 1709 1 0 0 3514 2 1709 1709 <> 0 1 <> "CCD match"  1 88.66 1701 <> <> <> <> <> <>
  1710 32 -2.735595 -19.448275 28.446736 279 K "A" 38 -0.30000 -0.30000 "LYS " " NZ " "    " 7 1 1 2E2EFF  "N1702"  0 "%UT"  13 ""  0 0 0 1710 1710 1 0 0 3515 3 1710 1710 <> 0 1 <> "CCD match"  1 88.66 1702 <> <> <> <> <> <>
  1711 25 -9.879946 -18.566908 28.994330 280 A "A" 38 -0.50000 -0.50000 "ALA " " N  " "    " 7 0 1 2E2EFF  "N1703"  0 ""  1 ""  0 0 0 1711 1711 1 0 0 3529 1 1711 1711 <> 0 1 <> "CCD match"  1 91.84 1703 <> <> <> <> <> <>
  1712 3 -10.366489 -17.598566 29.940369 280 A "A" 24 0.14000 0.14000 "ALA " " CA " "    " 6 0 1 808080  "C1704"  0 ""  1 ""  0 0 0 1712 1712 1 0 0 3530 1 1712 1712 <> 0 1 <> "CCD match"  1 91.84 1704 <> <> <> <> <> <>
  1713 2 -9.144526 -16.976828 30.702334 280 A "A" 24 0.50000 0.50000 "ALA " " C  " "    " 6 0 1 808080  "C1705"  0 ""  1 ""  0 0 0 1713 1713 1 0 0 3531 0 1713 1713 <> 0 1 <> "CCD match"  1 91.84 1705 <> <> <> <> <> <>
  1714 15 -9.406987 -15.914076 31.315499 280 A "A" 70 -0.50000 -0.50000 "ALA " " O  " "    " 8 0 1 FF2E2E  "O1706"  0 ""  1 ""  0 0 0 1714 1714 1 0 0 3532 0 1714 1714 <> 0 1 <> "CCD match"  1 91.84 1706 <> <> <> <> <> <>
  1715 3 -11.369980 -18.327970 30.916764 280 A "A" 24 -0.18000 -0.18000 "ALA " " CB " "    " 6 0 1 808080  "C1707"  0 ""  1 ""  0 0 0 1715 1715 1 0 0 3533 3 1715 1715 <> 0 1 <> "CCD match"  1 91.84 1707 <> <> <> <> <> <>
  1716 25 -7.946541 -17.632761 30.800887 281 D "A" 38 -0.50000 -0.50000 "ASP " " N  " "    " 7 0 1 2E2EFF  "N1708"  0 ""  1 ""  0 0 0 1716 1716 1 0 0 3539 1 1716 1716 <> 0 1 <> "CCD match"  1 95.09 1708 <> <> <> <> <> <>
  1717 3 -6.747288 -17.127924 31.510958 281 D "A" 24 0.14000 0.14000 "ASP " " CA " "    " 6 0 1 808080  "C1709"  0 ""  1 ""  0 0 0 1717 1717 1 0 0 3540 1 1717 1717 <> 0 1 <> "CCD match"  1 95.09 1709 <> <> <> <> <> <>
  1718 2 -6.167724 -15.925868 30.784159 281 D "A" 24 0.50000 0.50000 "ASP " " C  " "    " 6 0 1 808080  "C1710"  0 ""  1 ""  0 0 0 1718 1718 1 0 0 3541 0 1718 1718 <> 0 1 <> "CCD match"  1 95.09 1710 <> <> <> <> <> <>
  1719 15 -5.246242 -16.128410 29.953875 281 D "A" 70 -0.50000 -0.50000 "ASP " " O  " "    " 8 0 1 FF2E2E  "O1711"  0 ""  1 ""  0 0 0 1719 1719 1 0 0 3542 0 1719 1719 <> 0 1 <> "CCD match"  1 95.09 1711 <> <> <> <> <> <>
  1720 3 -5.622501 -18.173679 31.657845 281 D "A" 24 -0.22000 -0.22000 "ASP " " CB " "    " 6 0 1 808080  "C1712"  0 ""  1 ""  0 0 0 1720 1720 1 0 0 3543 2 1720 1720 <> 0 1 <> "CCD match"  1 95.09 1712 <> <> <> <> <> <>
  1721 2 -5.855084 -19.390982 32.483969 281 D "A" 24 0.70000 0.70000 "ASP " " CG " "    " 6 0 1 808080  "C1713"  0 "%UT"  13 ""  0 0 0 1721 1721 1 0 0 3544 0 1721 1721 <> 0 1 <> "CCD match"  1 95.09 1713 10 <> <> <> <> <>
  1722 15 -5.318614 -19.535343 33.617289 281 D "A" 70 -0.80000 -0.80000 "ASP " " OD1" "    " 8 0 1 FF2E2E  "O1714"  0 ""  1 ""  0 0 0 1722 1722 1 0 0 3545 0 1722 1722 <> 0 1 <> "CCD match"  1 95.09 1714 <> <> <> <> <> <>
  1723 18 -6.750312 -20.132208 32.063277 281 D "A" 70 -0.80000 -0.80000 "ASP " " OD2" "    " 8 -1 1 FF2E2E  "O1715"  0 ""  1 ""  0 0 0 1723 1723 1 0 0 3546 0 1723 1723 <> 0 1 <> "CCD match"  1 95.09 1715 <> <> <> <> <> <>
  1724 25 -6.652307 -14.787852 31.067988 282 V "A" 38 -0.50000 -0.50000 "VAL " " N  " "    " 7 0 1 2E2EFF  "N1716"  0 ""  1 ""  0 0 0 1724 1724 1 0 0 3551 1 1724 1724 <> 0 1 <> "CCD match"  1 91.28 1716 <> <> <> <> <> <>
  1725 3 -6.472394 -13.609915 30.260716 282 V "A" 24 0.14000 0.14000 "VAL " " CA " "    " 6 0 1 808080  "C1717"  0 ""  1 ""  0 0 0 1725 1725 1 0 0 3552 1 1725 1725 <> 0 1 <> "CCD match"  1 91.28 1717 <> <> <> <> <> <>
  1726 2 -5.770436 -12.465262 30.923239 282 V "A" 24 0.50000 0.50000 "VAL " " C  " "    " 6 0 1 808080  "C1718"  0 ""  1 ""  0 0 0 1726 1726 1 0 0 3553 0 1726 1726 <> 0 1 <> "CCD match"  1 91.28 1718 <> <> <> <> <> <>
  1727 15 -5.274470 -11.561330 30.179734 282 V "A" 70 -0.50000 -0.50000 "VAL " " O  " "    " 8 0 1 FF2E2E  "O1719"  0 ""  1 ""  0 0 0 1727 1727 1 0 0 3554 0 1727 1727 <> 0 1 <> "CCD match"  1 91.28 1719 <> <> <> <> <> <>
  1728 3 -7.795408 -12.953114 29.753773 282 V "A" 24 -0.06000 -0.06000 "VAL " " CB " "    " 6 0 1 808080  "C1720"  0 ""  1 ""  0 0 0 1728 1728 1 0 0 3555 1 1728 1728 <> 0 1 <> "CCD match"  1 91.28 1720 <> <> <> <> <> <>
  1729 3 -8.418442 -13.677025 28.540848 282 V "A" 24 -0.18000 -0.18000 "VAL " " CG1" "    " 6 0 1 808080  "C1721"  0 ""  1 ""  0 0 0 1729 1729 1 0 0 3556 3 1729 1729 <> 0 1 <> "CCD match"  1 91.28 1721 <> <> <> <> <> <>
  1730 3 -8.892128 -12.714303 30.824172 282 V "A" 24 -0.18000 -0.18000 "VAL " " CG2" "    " 6 0 1 808080  "C1722"  0 ""  1 ""  0 0 0 1730 1730 1 0 0 3557 3 1730 1730 <> 0 1 <> "CCD match"  1 91.28 1722 <> <> <> <> <> <>
  1731 25 -5.733825 -12.513882 32.278555 283 S "A" 38 -0.50000 -0.50000 "SER " " N  " "    " 7 0 1 2E2EFF  "N1723"  1 ""  1 ""  0 0 0 1731 1731 1 0 0 3567 1 1731 1731 <> 0 1 <> "CCD match"  1 93.72 1723 <> <> <> <> <> <>
  1732 3 -5.353525 -11.389300 33.159186 283 S "A" 24 0.14000 0.14000 "SER " " CA " "    " 6 0 1 808080  "C1724"  1 ""  1 ""  0 0 0 1732 1732 1 0 0 3568 1 1732 1732 <> 0 1 <> "CCD match"  1 93.72 1724 <> <> <> <> <> <>
  1733 2 -3.917597 -10.910715 33.101794 283 S "A" 24 0.50000 0.50000 "SER " " C  " "    " 6 0 1 808080  "C1725"  1 ""  1 ""  0 0 0 1733 1733 1 0 0 3569 0 1733 1733 <> 0 1 <> "CCD match"  1 93.72 1725 <> <> <> <> <> <>
  1734 15 -3.663934 -9.762285 33.413462 283 S "A" 70 -0.50000 -0.50000 "SER " " O  " "    " 8 0 1 FF2E2E  "O1726"  1 ""  1 ""  0 0 0 1734 1734 1 0 0 3570 0 1734 1734 <> 0 1 <> "CCD match"  1 93.72 1726 <> <> <> <> <> <>
  1735 3 -5.694773 -11.819471 34.642642 283 S "A" 24 0.14500 0.14500 "SER " " CB " "    " 6 0 1 808080  "C1727"  1 ""  1 ""  0 0 0 1735 1735 1 0 0 3571 2 1735 1735 <> 0 1 <> "CCD match"  1 93.72 1727 <> <> <> <> <> <>
  1736 16 -5.221473 -13.157144 34.851172 283 S "A" 70 -0.68300 -0.68300 "SER " " OG " "    " 8 0 1 FF2E2E  "O1728"  1 "%UT"  13 ""  0 0 0 1736 1736 1 0 0 3572 1 1736 1736 <> 0 1 <> "CCD match"  1 93.72 1728 <> <> <> <> <> <>
  1737 25 -2.991951 -11.830981 32.700602 284 Q "A" 38 -0.50000 -0.50000 "GLN " " N  " "    " 7 0 1 2E2EFF  "N1729"  1 ""  1 ""  0 0 0 1737 1737 1 0 0 3578 1 1737 1737 <> 0 1 <> "CCD match"  1 93.46 1729 <> <> <> <> <> <>
  1738 3 -1.571529 -11.509756 32.376158 284 Q "A" 24 0.14000 0.14000 "GLN " " CA " "    " 6 0 1 808080  "C1730"  1 ""  1 ""  0 0 0 1738 1738 1 0 0 3579 1 1738 1738 <> 0 1 <> "CCD match"  1 93.46 1730 <> <> <> <> <> <>
  1739 2 -1.417227 -10.598503 31.119885 284 Q "A" 24 0.50000 0.50000 "GLN " " C  " "    " 6 0 1 808080  "C1731"  1 ""  1 ""  0 0 0 1739 1739 1 0 0 3580 0 1739 1739 <> 0 1 <> "CCD match"  1 93.46 1731 <> <> <> <> <> <>
  1740 15 -0.278702 -10.082456 30.962344 284 Q "A" 70 -0.50000 -0.50000 "GLN " " O  " "    " 8 0 1 FF2E2E  "O1732"  1 ""  1 ""  0 0 0 1740 1740 1 0 0 3581 0 1740 1740 <> 0 1 <> "CCD match"  1 93.46 1732 <> <> <> <> <> <>
  1741 3 -0.776576 -12.782874 32.086951 284 Q "A" 24 -0.12000 -0.12000 "GLN " " CB " "    " 6 0 1 808080  "C1733"  1 ""  1 ""  0 0 0 1741 1741 1 0 0 3582 2 1741 1741 <> 0 1 <> "CCD match"  1 93.46 1733 <> <> <> <> <> <>
  1742 3 -0.966008 -13.572011 30.768096 284 Q "A" 24 -0.12000 -0.12000 "GLN " " CG " "    " 6 0 1 808080  "C1734"  1 ""  1 ""  0 0 0 1742 1742 1 0 0 3583 2 1742 1742 <> 0 1 <> "CCD match"  1 93.46 1734 <> <> <> <> <> <>
  1743 2 -2.340765 -14.164759 30.727297 284 Q "A" 24 0.50000 0.50000 "GLN " " CD " "    " 6 0 1 808080  "C1735"  1 "%UT"  13 ""  0 0 0 1743 1743 1 0 0 3584 0 1743 1743 <> 0 1 <> "CCD match"  1 93.46 1735 86.8621847158653 "No Flip"  <> <> <> <>
  1744 15 -3.009456 -14.524465 31.700818 284 Q "A" 70 -0.50000 -0.50000 "GLN " " OE1" "    " 8 0 1 FF2E2E  "O1736"  1 ""  1 ""  0 0 0 1744 1744 1 0 0 3585 0 1744 1744 <> 0 1 <> "CCD match"  1 93.46 1736 <> <> <> <> <> <>
  1745 25 -2.864374 -14.384251 29.483058 284 Q "A" 38 -0.76000 -0.76000 "GLN " " NE2" "    " 7 0 1 2E2EFF  "N1737"  1 ""  1 ""  0 0 0 1745 1745 1 0 0 3586 2 1745 1745 <> 0 1 <> "CCD match"  1 93.46 1737 <> <> <> <> <> <>
  1746 25 -2.449552 -10.434164 30.317349 285 E "A" 38 -0.50000 -0.50000 "GLU " " N  " "    " 7 0 1 2E2EFF  "N1738"  1 ""  1 ""  0 0 0 1746 1746 1 0 0 3595 1 1746 1746 <> 0 1 <> "CCD match"  1 96.14 1738 <> <> <> <> <> <>
  1747 3 -2.397647 -9.609412 29.055630 285 E "A" 24 0.14000 0.14000 "GLU " " CA " "    " 6 0 1 808080  "C1739"  1 ""  1 ""  0 0 0 1747 1747 1 0 0 3596 1 1747 1747 <> 0 1 <> "CCD match"  1 96.14 1739 <> <> <> <> <> <>
  1748 2 -3.441246 -8.519506 29.030257 285 E "A" 24 0.50000 0.50000 "GLU " " C  " "    " 6 0 1 808080  "C1740"  1 ""  1 ""  0 0 0 1748 1748 1 0 0 3597 0 1748 1748 <> 0 1 <> "CCD match"  1 96.14 1740 <> <> <> <> <> <>
  1749 15 -3.301807 -7.425348 28.469653 285 E "A" 70 -0.50000 -0.50000 "GLU " " O  " "    " 8 0 1 FF2E2E  "O1741"  1 ""  1 ""  0 0 0 1749 1749 1 0 0 3598 0 1749 1749 <> 0 1 <> "CCD match"  1 96.14 1741 <> <> <> <> <> <>
  1750 3 -2.351174 -10.411158 27.774695 285 E "A" 24 -0.12000 -0.12000 "GLU " " CB " "    " 6 0 1 808080  "C1742"  1 ""  1 ""  0 0 0 1750 1750 1 0 0 3599 2 1750 1750 <> 0 1 <> "CCD match"  1 96.14 1742 <> <> <> <> <> <>
  1751 3 -2.115091 -9.584261 26.438342 285 E "A" 24 -0.22000 -0.22000 "GLU " " CG " "    " 6 0 1 808080  "C1743"  1 ""  1 ""  0 0 0 1751 1751 1 0 0 3600 2 1751 1751 <> 0 1 <> "CCD match"  1 96.14 1743 <> <> <> <> <> <>
  1752 2 -1.511631 -10.344753 25.265175 285 E "A" 24 0.70000 0.70000 "GLU " " CD " "    " 6 0 1 808080  "C1744"  1 "%UT"  13 ""  0 0 0 1752 1752 1 0 0 3601 0 1752 1752 <> 0 1 <> "CCD match"  1 96.14 1744 9.30542657643194 <> <> <> <> <>
  1753 15 -1.644951 -11.610549 25.188292 285 E "A" 70 -0.80000 -0.80000 "GLU " " OE1" "    " 8 0 1 FF2E2E  "O1745"  1 ""  1 ""  0 0 0 1753 1753 1 0 0 3602 0 1753 1753 <> 0 1 <> "CCD match"  1 96.14 1745 <> <> <> <> <> <>
  1754 18 -0.945962 -9.716202 24.343403 285 E "A" 70 -0.80000 -0.80000 "GLU " " OE2" "    " 8 -1 1 FF2E2E  "O1746"  1 ""  1 ""  0 0 0 1754 1754 1 0 0 3603 0 1754 1754 <> 0 1 <> "CCD match"  1 96.14 1746 <> <> <> <> <> <>
  1755 25 -4.577502 -8.827351 29.678580 286 V "A" 38 -0.50000 -0.50000 "VAL " " N  " "    " 7 0 1 2E2EFF  "N1747"  1 ""  1 ""  0 0 0 1755 1755 1 0 0 3610 1 1755 1755 <> 0 1 <> "CCD match"  1 95.22 1747 <> <> <> <> <> <>
  1756 3 -5.583028 -7.831731 29.806286 286 V "A" 24 0.14000 0.14000 "VAL " " CA " "    " 6 0 1 808080  "C1748"  1 ""  1 ""  0 0 0 1756 1756 1 0 0 3611 1 1756 1756 <> 0 1 <> "CCD match"  1 95.22 1748 <> <> <> <> <> <>
  1757 2 -5.156621 -6.704919 30.772320 286 V "A" 24 0.50000 0.50000 "VAL " " C  " "    " 6 0 1 808080  "C1749"  1 ""  1 ""  0 0 0 1757 1757 1 0 0 3612 0 1757 1757 <> 0 1 <> "CCD match"  1 95.22 1749 <> <> <> <> <> <>
  1758 15 -5.574904 -5.559236 30.548724 286 V "A" 70 -0.50000 -0.50000 "VAL " " O  " "    " 8 0 1 FF2E2E  "O1750"  1 ""  1 ""  0 0 0 1758 1758 1 0 0 3613 0 1758 1758 <> 0 1 <> "CCD match"  1 95.22 1750 <> <> <> <> <> <>
  1759 3 -6.974940 -8.467151 30.123988 286 V "A" 24 -0.06000 -0.06000 "VAL " " CB " "    " 6 0 1 808080  "C1751"  1 ""  1 ""  0 0 0 1759 1759 1 0 0 3614 1 1759 1759 <> 0 1 <> "CCD match"  1 95.22 1751 <> <> <> <> <> <>
  1760 3 -8.005574 -7.576853 30.840754 286 V "A" 24 -0.18000 -0.18000 "VAL " " CG1" "    " 6 0 1 808080  "C1752"  1 ""  1 ""  0 0 0 1760 1760 1 0 0 3615 3 1760 1760 <> 0 1 <> "CCD match"  1 95.22 1752 <> <> <> <> <> <>
  1761 3 -7.539493 -9.095996 28.895730 286 V "A" 24 -0.18000 -0.18000 "VAL " " CG2" "    " 6 0 1 808080  "C1753"  1 ""  1 ""  0 0 0 1761 1761 1 0 0 3616 3 1761 1761 <> 0 1 <> "CCD match"  1 95.22 1753 <> <> <> <> <> <>
  1762 25 -4.150210 -6.888235 31.632626 287 E "A" 38 -0.50000 -0.50000 "GLU " " N  " "    " 7 0 1 2E2EFF  "N1754"  1 ""  1 ""  0 0 0 1762 1762 1 0 0 3626 1 1762 1762 <> 0 1 <> "CCD match"  1 96.24 1754 <> <> <> <> <> <>
  1763 3 -3.467591 -5.946948 32.512229 287 E "A" 24 0.14000 0.14000 "GLU " " CA " "    " 6 0 1 808080  "C1755"  1 ""  1 ""  0 0 0 1763 1763 1 0 0 3627 1 1763 1763 <> 0 1 <> "CCD match"  1 96.24 1755 <> <> <> <> <> <>
  1764 2 -2.784337 -4.816666 31.683943 287 E "A" 24 0.50000 0.50000 "GLU " " C  " "    " 6 0 1 808080  "C1756"  1 ""  1 ""  0 0 0 1764 1764 1 0 0 3628 0 1764 1764 <> 0 1 <> "CCD match"  1 96.24 1756 <> <> <> <> <> <>
  1765 15 -2.687966 -3.617225 32.087283 287 E "A" 70 -0.50000 -0.50000 "GLU " " O  " "    " 8 0 1 FF2E2E  "O1757"  1 ""  1 ""  0 0 0 1765 1765 1 0 0 3629 0 1765 1765 <> 0 1 <> "CCD match"  1 96.24 1757 <> <> <> <> <> <>
  1766 3 -2.405259 -6.856085 33.278876 287 E "A" 24 -0.12000 -0.12000 "GLU " " CB " "    " 6 0 1 808080  "C1758"  1 ""  1 ""  0 0 0 1766 1766 1 0 0 3630 2 1766 1766 <> 0 1 <> "CCD match"  1 96.24 1758 <> <> <> <> <> <>
  1767 3 -1.449149 -6.066402 34.184855 287 E "A" 24 -0.22000 -0.22000 "GLU " " CG " "    " 6 0 1 808080  "C1759"  1 ""  1 ""  0 0 0 1767 1767 1 0 0 3631 2 1767 1767 <> 0 1 <> "CCD match"  1 96.24 1759 <> <> <> <> <> <>
  1768 2 -2.033476 -5.257588 35.358756 287 E "A" 24 0.70000 0.70000 "GLU " " CD " "    " 6 0 1 808080  "C1760"  1 "%UT"  13 ""  0 0 0 1768 1768 1 0 0 3632 0 1768 1768 <> 0 1 <> "CCD match"  1 96.24 1760 10 <> <> <> <> <>
  1769 15 -3.227164 -5.444398 35.763430 287 E "A" 70 -0.80000 -0.80000 "GLU " " OE1" "    " 8 0 1 FF2E2E  "O1761"  1 ""  1 ""  0 0 0 1769 1769 1 0 0 3633 0 1769 1769 <> 0 1 <> "CCD match"  1 96.24 1761 <> <> <> <> <> <>
  1770 18 -1.239409 -4.458935 35.834105 287 E "A" 70 -0.80000 -0.80000 "GLU " " OE2" "    " 8 -1 1 FF2E2E  "O1762"  1 ""  1 ""  0 0 0 1770 1770 1 0 0 3634 0 1770 1770 <> 0 1 <> "CCD match"  1 96.24 1762 <> <> <> <> <> <>
  1771 25 -2.336200 -5.173671 30.495766 288 E "A" 38 -0.50000 -0.50000 "GLU " " N  " "    " 7 0 1 2E2EFF  "N1763"  1 ""  1 ""  0 0 0 1771 1771 1 0 0 3641 1 1771 1771 <> 0 1 <> "CCD match"  1 92.86 1763 <> <> <> <> <> <>
  1772 3 -1.607748 -4.221492 29.646901 288 E "A" 24 0.14000 0.14000 "GLU " " CA " "    " 6 0 1 808080  "C1764"  1 ""  1 ""  0 0 0 1772 1772 1 0 0 3642 1 1772 1772 <> 0 1 <> "CCD match"  1 92.86 1764 <> <> <> <> <> <>
  1773 2 -2.650794 -3.416504 28.786353 288 E "A" 24 0.50000 0.50000 "GLU " " C  " "    " 6 0 1 808080  "C1765"  1 ""  1 ""  0 0 0 1773 1773 1 0 0 3643 0 1773 1773 <> 0 1 <> "CCD match"  1 92.86 1765 <> <> <> <> <> <>
  1774 15 -2.457329 -2.220129 28.511645 288 E "A" 70 -0.50000 -0.50000 "GLU " " O  " "    " 8 0 1 FF2E2E  "O1766"  1 ""  1 ""  0 0 0 1774 1774 1 0 0 3644 0 1774 1774 <> 0 1 <> "CCD match"  1 92.86 1766 <> <> <> <> <> <>
  1775 3 -0.693582 -5.009323 28.623858 288 E "A" 24 -0.12000 -0.12000 "GLU " " CB " "    " 6 0 1 808080  "C1767"  1 ""  1 ""  0 0 0 1775 1775 1 0 0 3645 2 1775 1775 <> 0 1 <> "CCD match"  1 92.86 1767 <> <> <> <> <> <>
  1776 3 0.390792 -5.995484 29.238495 288 E "A" 24 -0.22000 -0.22000 "GLU " " CG " "    " 6 0 1 808080  "C1768"  1 ""  1 ""  0 0 0 1776 1776 1 0 0 3646 2 1776 1776 <> 0 1 <> "CCD match"  1 92.86 1768 <> <> <> <> <> <>
  1777 2 1.336095 -6.516535 28.292636 288 E "A" 24 0.70000 0.70000 "GLU " " CD " "    " 6 0 1 808080  "C1769"  1 "%UT"  13 ""  0 0 0 1777 1777 1 0 0 3647 0 1777 1777 <> 0 1 <> "CCD match"  1 92.86 1769 10 <> <> <> <> <>
  1778 15 1.942030 -7.508617 28.599833 288 E "A" 70 -0.80000 -0.80000 "GLU " " OE1" "    " 8 0 1 FF2E2E  "O1770"  1 ""  1 ""  0 0 0 1778 1778 1 0 0 3648 0 1778 1778 <> 0 1 <> "CCD match"  1 92.86 1770 <> <> <> <> <> <>
  1779 18 1.443958 -6.056608 27.116816 288 E "A" 70 -0.80000 -0.80000 "GLU " " OE2" "    " 8 -1 1 FF2E2E  "O1771"  1 ""  1 ""  0 0 0 1779 1779 1 0 0 3649 0 1779 1779 <> 0 1 <> "CCD match"  1 92.86 1771 <> <> <> <> <> <>
  1780 25 -3.759088 -4.113341 28.461409 289 V "A" 38 -0.50000 -0.50000 "VAL " " N  " "    " 7 0 1 2E2EFF  "N1772"  1 ""  1 ""  0 0 0 1780 1780 1 0 0 3656 1 1780 1780 <> 0 1 <> "CCD match"  1 95.52 1772 <> <> <> <> <> <>
  1781 3 -4.798041 -3.541424 27.555743 289 V "A" 24 0.14000 0.14000 "VAL " " CA " "    " 6 0 1 808080  "C1773"  1 ""  1 ""  0 0 0 1781 1781 1 0 0 3657 1 1781 1781 <> 0 1 <> "CCD match"  1 95.52 1773 <> <> <> <> <> <>
  1782 2 -5.580595 -2.411027 28.277520 289 V "A" 24 0.50000 0.50000 "VAL " " C  " "    " 6 0 1 808080  "C1774"  1 ""  1 ""  0 0 0 1782 1782 1 0 0 3658 0 1782 1782 <> 0 1 <> "CCD match"  1 95.52 1774 <> <> <> <> <> <>
  1783 15 -5.805166 -1.393700 27.669745 289 V "A" 70 -0.50000 -0.50000 "VAL " " O  " "    " 8 0 1 FF2E2E  "O1775"  1 ""  1 ""  0 0 0 1783 1783 1 0 0 3659 0 1783 1783 <> 0 1 <> "CCD match"  1 95.52 1775 <> <> <> <> <> <>
  1784 3 -5.616090 -4.723512 26.957848 289 V "A" 24 -0.06000 -0.06000 "VAL " " CB " "    " 6 0 1 808080  "C1776"  1 ""  1 ""  0 0 0 1784 1784 1 0 0 3660 1 1784 1784 <> 0 1 <> "CCD match"  1 95.52 1776 <> <> <> <> <> <>
  1785 3 -6.969616 -4.403303 26.347766 289 V "A" 24 -0.18000 -0.18000 "VAL " " CG1" "    " 6 0 1 808080  "C1777"  1 ""  1 ""  0 0 0 1785 1785 1 0 0 3661 3 1785 1785 <> 0 1 <> "CCD match"  1 95.52 1777 <> <> <> <> <> <>
  1786 3 -4.759985 -5.648137 26.006222 289 V "A" 24 -0.18000 -0.18000 "VAL " " CG2" "    " 6 0 1 808080  "C1778"  1 ""  1 ""  0 0 0 1786 1786 1 0 0 3662 3 1786 1786 <> 0 1 <> "CCD match"  1 95.52 1778 <> <> <> <> <> <>
  1787 25 -5.861046 -2.585272 29.578009 290 L "A" 38 -0.50000 -0.50000 "LEU " " N  " "    " 7 0 1 2E2EFF  "N1779"  1 ""  1 ""  0 0 0 1787 1787 1 0 0 3672 1 1787 1787 <> 0 1 <> "CCD match"  1 96.17 1779 <> <> <> <> <> <>
  1788 3 -6.334980 -1.618200 30.558831 290 L "A" 24 0.14000 0.14000 "LEU " " CA " "    " 6 0 1 808080  "C1780"  1 ""  1 ""  0 0 0 1788 1788 1 0 0 3673 1 1788 1788 <> 0 1 <> "CCD match"  1 96.17 1780 <> <> <> <> <> <>
  1789 2 -5.318548 -0.448393 30.731291 290 L "A" 24 0.50000 0.50000 "LEU " " C  " "    " 6 0 1 808080  "C1781"  1 ""  1 ""  0 0 0 1789 1789 1 0 0 3674 0 1789 1789 <> 0 1 <> "CCD match"  1 96.17 1781 <> <> <> <> <> <>
  1790 15 -5.765680 0.680778 31.012396 290 L "A" 70 -0.50000 -0.50000 "LEU " " O  " "    " 8 0 1 FF2E2E  "O1782"  1 ""  1 ""  0 0 0 1790 1790 1 0 0 3675 0 1790 1790 <> 0 1 <> "CCD match"  1 96.17 1782 <> <> <> <> <> <>
  1791 3 -6.552283 -2.291991 31.921404 290 L "A" 24 -0.12000 -0.12000 "LEU " " CB " "    " 6 0 1 808080  "C1783"  1 ""  1 ""  0 0 0 1791 1791 1 0 0 3676 2 1791 1791 <> 0 1 <> "CCD match"  1 96.17 1783 <> <> <> <> <> <>
  1792 3 -7.861428 -3.177140 32.218493 290 L "A" 24 -0.06000 -0.06000 "LEU " " CG " "    " 6 0 1 808080  "C1784"  1 ""  1 ""  0 0 0 1792 1792 1 0 0 3677 1 1792 1792 <> 0 1 <> "CCD match"  1 96.17 1784 <> <> <> <> <> <>
  1793 3 -7.691923 -3.852332 33.632693 290 L "A" 24 -0.18000 -0.18000 "LEU " " CD1" "    " 6 0 1 808080  "C1785"  1 ""  1 ""  0 0 0 1793 1793 1 0 0 3678 3 1793 1793 <> 0 1 <> "CCD match"  1 96.17 1785 <> <> <> <> <> <>
  1794 3 -9.204743 -2.500786 32.150717 290 L "A" 24 -0.18000 -0.18000 "LEU " " CD2" "    " 6 0 1 808080  "C1786"  1 ""  1 ""  0 0 0 1794 1794 1 0 0 3679 3 1794 1794 <> 0 1 <> "CCD match"  1 96.17 1786 <> <> <> <> <> <>
  1795 25 -4.034585 -0.751512 30.533850 291 A "A" 38 -0.50000 -0.50000 "ALA " " N  " "    " 7 0 1 2E2EFF  "N1787"  1 ""  1 ""  0 0 0 1795 1795 1 0 0 3691 1 1795 1795 <> 0 1 <> "CCD match"  1 97.55 1787 <> <> <> <> <> <>
  1796 3 -2.944514 0.190875 30.720444 291 A "A" 24 0.14000 0.14000 "ALA " " CA " "    " 6 0 1 808080  "C1788"  1 ""  1 ""  0 0 0 1796 1796 1 0 0 3692 1 1796 1796 <> 0 1 <> "CCD match"  1 97.55 1788 <> <> <> <> <> <>
  1797 2 -2.724835 1.074207 29.465020 291 A "A" 24 0.50000 0.50000 "ALA " " C  " "    " 6 0 1 808080  "C1789"  1 ""  1 ""  0 0 0 1797 1797 1 0 0 3693 0 1797 1797 <> 0 1 <> "CCD match"  1 97.55 1789 <> <> <> <> <> <>
  1798 15 -2.482091 2.259142 29.664931 291 A "A" 70 -0.50000 -0.50000 "ALA " " O  " "    " 8 0 1 FF2E2E  "O1790"  1 ""  1 ""  0 0 0 1798 1798 1 0 0 3694 0 1798 1798 <> 0 1 <> "CCD match"  1 97.55 1790 <> <> <> <> <> <>
  1799 3 -1.624175 -0.526860 31.087416 291 A "A" 24 -0.18000 -0.18000 "ALA " " CB " "    " 6 0 1 808080  "C1791"  1 ""  1 ""  0 0 0 1799 1799 1 0 0 3695 3 1799 1799 <> 0 1 <> "CCD match"  1 97.55 1791 <> <> <> <> <> <>
  1800 25 -2.824682 0.515386 28.214709 292 E "A" 38 -0.50000 -0.50000 "GLU " " N  " "    " 7 0 1 2E2EFF  "N1792"  1 ""  1 ""  0 0 0 1800 1800 1 0 0 3701 1 1800 1800 <> 0 1 <> "CCD match"  1 97.27 1792 <> <> <> <> <> <>
  1801 3 -2.733654 1.273385 26.985093 292 E "A" 24 0.14000 0.14000 "GLU " " CA " "    " 6 0 1 808080  "C1793"  1 ""  1 ""  0 0 0 1801 1801 1 0 0 3702 1 1801 1801 <> 0 1 <> "CCD match"  1 97.27 1793 <> <> <> <> <> <>
  1802 2 -3.857558 2.233763 26.938046 292 E "A" 24 0.50000 0.50000 "GLU " " C  " "    " 6 0 1 808080  "C1794"  1 ""  1 ""  0 0 0 1802 1802 1 0 0 3703 0 1802 1802 <> 0 1 <> "CCD match"  1 97.27 1794 <> <> <> <> <> <>
  1803 15 -3.509074 3.297706 26.599827 292 E "A" 70 -0.50000 -0.50000 "GLU " " O  " "    " 8 0 1 FF2E2E  "O1795"  1 ""  1 ""  0 0 0 1803 1803 1 0 0 3704 0 1803 1803 <> 0 1 <> "CCD match"  1 97.27 1795 <> <> <> <> <> <>
  1804 3 -2.640699 0.463672 25.676898 292 E "A" 24 -0.12000 -0.12000 "GLU " " CB " "    " 6 0 1 808080  "C1796"  1 ""  1 ""  0 0 0 1804 1804 1 0 0 3705 2 1804 1804 <> 0 1 <> "CCD match"  1 97.27 1796 <> <> <> <> <> <>
  1805 3 -1.533300 -0.615997 25.814343 292 E "A" 24 -0.22000 -0.22000 "GLU " " CG " "    " 6 0 1 808080  "C1797"  1 ""  1 ""  0 0 0 1805 1805 1 0 0 3706 2 1805 1805 <> 0 1 <> "CCD match"  1 97.27 1797 <> <> <> <> <> <>
  1806 2 -0.776138 -1.041897 24.582736 292 E "A" 24 0.70000 0.70000 "GLU " " CD " "    " 6 0 1 808080  "C1798"  1 "%UT"  13 ""  0 0 0 1806 1806 1 0 0 3707 0 1806 1806 <> 0 1 <> "CCD match"  1 97.27 1798 19.1340416726347 <> <> <> <> <>
  1807 15 -0.708635 -0.404184 23.540583 292 E "A" 70 -0.80000 -0.80000 "GLU " " OE1" "    " 8 0 1 FF2E2E  "O1799"  1 ""  1 ""  0 0 0 1807 1807 1 0 0 3708 0 1807 1807 <> 0 1 <> "CCD match"  1 97.27 1799 <> <> <> <> <> <>
  1808 18 -0.128792 -2.055647 24.709534 292 E "A" 70 -0.80000 -0.80000 "GLU " " OE2" "    " 8 -1 1 FF2E2E  "O1800"  1 ""  1 ""  0 0 0 1808 1808 1 0 0 3709 0 1808 1808 <> 0 1 <> "CCD match"  1 97.27 1800 <> <> <> <> <> <>
  1809 25 -5.078207 1.878319 27.504738 293 S "A" 38 -0.50000 -0.50000 "SER " " N  " "    " 7 0 1 2E2EFF  "N1801"  1 ""  1 ""  0 0 0 1809 1809 1 0 0 3716 1 1809 1809 <> 0 1 <> "CCD match"  1 96.98 1801 <> <> <> <> <> <>
  1810 3 -6.255103 2.818845 27.649485 293 S "A" 24 0.14000 0.14000 "SER " " CA " "    " 6 0 1 808080  "C1802"  1 ""  1 ""  0 0 0 1810 1810 1 0 0 3717 1 1810 1810 <> 0 1 <> "CCD match"  1 96.98 1802 <> <> <> <> <> <>
  1811 2 -5.970947 4.110224 28.472235 293 S "A" 24 0.50000 0.50000 "SER " " C  " "    " 6 0 1 808080  "C1803"  1 ""  1 ""  0 0 0 1811 1811 1 0 0 3718 0 1811 1811 <> 0 1 <> "CCD match"  1 96.98 1803 <> <> <> <> <> <>
  1812 15 -6.362437 5.222921 28.037964 293 S "A" 70 -0.50000 -0.50000 "SER " " O  " "    " 8 0 1 FF2E2E  "O1804"  1 ""  1 ""  0 0 0 1812 1812 1 0 0 3719 0 1812 1812 <> 0 1 <> "CCD match"  1 96.98 1804 <> <> <> <> <> <>
  1813 3 -7.449647 2.092675 28.281376 293 S "A" 24 0.14500 0.14500 "SER " " CB " "    " 6 0 1 808080  "C1805"  1 ""  1 ""  0 0 0 1813 1813 1 0 0 3720 2 1813 1813 <> 0 1 <> "CCD match"  1 96.98 1805 <> <> <> <> <> <>
  1814 16 -8.622751 2.874323 28.411032 293 S "A" 70 -0.68300 -0.68300 "SER " " OG " "    " 8 0 1 FF2E2E  "O1806"  1 "%UT"  13 ""  0 0 0 1814 1814 1 0 0 3721 1 1814 1814 <> 0 1 <> "CCD match"  1 96.98 1806 <> <> <> <> <> <>
  1815 25 -5.061405 3.994458 29.456000 294 R "A" 38 -0.50000 -0.50000 "ARG " " N  " "    " 7 0 1 2E2EFF  "N1807"  1 ""  1 ""  0 0 0 1815 1815 1 0 0 3727 1 1815 1815 <> 0 1 <> "CCD match"  1 98.11 1807 <> <> <> <> <> <>
  1816 3 -4.522889 5.078633 30.301709 294 R "A" 24 0.14000 0.14000 "ARG " " CA " "    " 6 0 1 808080  "C1808"  1 ""  1 ""  0 0 0 1816 1816 1 0 0 3728 1 1816 1816 <> 0 1 <> "CCD match"  1 98.11 1808 <> <> <> <> <> <>
  1817 2 -3.553885 6.034437 29.501854 294 R "A" 24 0.50000 0.50000 "ARG " " C  " "    " 6 0 1 808080  "C1809"  1 ""  1 ""  0 0 0 1817 1817 1 0 0 3729 0 1817 1817 <> 0 1 <> "CCD match"  1 98.11 1809 <> <> <> <> <> <>
  1818 15 -3.811708 7.205635 29.434380 294 R "A" 70 -0.50000 -0.50000 "ARG " " O  " "    " 8 0 1 FF2E2E  "O1810"  1 ""  1 ""  0 0 0 1818 1818 1 0 0 3730 0 1818 1818 <> 0 1 <> "CCD match"  1 98.11 1810 <> <> <> <> <> <>
  1819 3 -3.835369 4.579678 31.607968 294 R "A" 24 -0.12000 -0.12000 "ARG " " CB " "    " 6 0 1 808080  "C1811"  1 ""  1 ""  0 0 0 1819 1819 1 0 0 3731 2 1819 1819 <> 0 1 <> "CCD match"  1 98.11 1811 <> <> <> <> <> <>
  1820 3 -4.757518 3.806603 32.500613 294 R "A" 24 -0.05000 -0.05000 "ARG " " CG " "    " 6 0 1 808080  "C1812"  1 ""  1 ""  0 0 0 1820 1820 1 0 0 3732 2 1820 1820 <> 0 1 <> "CCD match"  1 98.11 1812 <> <> <> <> <> <>
  1821 3 -4.264426 3.542477 33.866618 294 R "A" 24 0.19000 0.19000 "ARG " " CD " "    " 6 0 1 808080  "C1813"  1 ""  1 ""  0 0 0 1821 1821 1 0 0 3733 2 1821 1821 <> 0 1 <> "CCD match"  1 98.11 1813 <> <> <> <> <> <>
  1822 25 -2.994405 2.763214 33.826579 294 R "A" 38 -0.69997 -0.69997 "ARG " " NE " "    " 7 0 1 2E2EFF  "N1814"  1 ""  1 ""  0 0 0 1822 1822 1 0 0 3734 1 1822 1822 <> 0 1 <> "CCD match"  1 98.11 1814 <> <> <> <> <> <>
  1823 2 -2.826700 1.497900 34.069979 294 R "A" 24 0.63990 0.63990 "ARG " " CZ " "    " 6 0 1 808080  "C1815"  1 ""  1 ""  0 0 0 1823 1823 1 0 0 3735 0 1823 1823 <> 0 1 <> "CCD match"  1 98.11 1815 <> <> <> <> <> <>
  1824 25 -3.803863 0.676545 34.344203 294 R "A" 38 -0.79997 -0.79997 "ARG " " NH1" "    " 7 0 1 2E2EFF  "N1816"  1 ""  1 ""  0 0 0 1824 1824 1 0 0 3736 2 1824 1824 <> 0 1 <> "CCD match"  1 98.11 1816 <> <> <> <> <> <>
  1825 31 -1.572460 1.017520 34.081748 294 R "A" 38 -0.79997 -0.79997 "ARG " " NH2" "    " 7 1 1 2E2EFF  "N1817"  1 ""  1 ""  0 0 0 1825 1825 1 0 0 3737 2 1825 1825 <> 0 1 <> "CCD match"  1 98.11 1817 <> <> <> <> <> <>
  1826 25 -2.630277 5.359279 28.759131 295 V "A" 38 -0.50000 -0.50000 "VAL " " N  " "    " 7 0 1 2E2EFF  "N1818"  1 ""  1 ""  0 0 0 1826 1826 1 0 0 3751 1 1826 1826 <> 0 1 <> "CCD match"  1 97.12 1818 <> <> <> <> <> <>
  1827 3 -1.627409 5.960410 27.901118 295 V "A" 24 0.14000 0.14000 "VAL " " CA " "    " 6 0 1 808080  "C1819"  1 ""  1 ""  0 0 0 1827 1827 1 0 0 3752 1 1827 1827 <> 0 1 <> "CCD match"  1 97.12 1819 <> <> <> <> <> <>
  1828 2 -2.375667 6.701992 26.824284 295 V "A" 24 0.50000 0.50000 "VAL " " C  " "    " 6 0 1 808080  "C1820"  1 ""  1 ""  0 0 0 1828 1828 1 0 0 3753 0 1828 1828 <> 0 1 <> "CCD match"  1 97.12 1820 <> <> <> <> <> <>
  1829 15 -2.035686 7.837687 26.453900 295 V "A" 70 -0.50000 -0.50000 "VAL " " O  " "    " 8 0 1 FF2E2E  "O1821"  1 ""  1 ""  0 0 0 1829 1829 1 0 0 3754 0 1829 1829 <> 0 1 <> "CCD match"  1 97.12 1821 <> <> <> <> <> <>
  1830 3 -0.541828 4.874512 27.449948 295 V "A" 24 -0.06000 -0.06000 "VAL " " CB " "    " 6 0 1 808080  "C1822"  1 ""  1 ""  0 0 0 1830 1830 1 0 0 3755 1 1830 1830 <> 0 1 <> "CCD match"  1 97.12 1822 <> <> <> <> <> <>
  1831 3 0.514450 5.269305 26.400796 295 V "A" 24 -0.18000 -0.18000 "VAL " " CG1" "    " 6 0 1 808080  "C1823"  1 ""  1 ""  0 0 0 1831 1831 1 0 0 3756 3 1831 1831 <> 0 1 <> "CCD match"  1 97.12 1823 <> <> <> <> <> <>
  1832 3 0.184852 4.229252 28.655255 295 V "A" 24 -0.18000 -0.18000 "VAL " " CG2" "    " 6 0 1 808080  "C1824"  1 ""  1 ""  0 0 0 1832 1832 1 0 0 3757 3 1832 1832 <> 0 1 <> "CCD match"  1 97.12 1824 <> <> <> <> <> <>
  1833 25 -3.431397 6.010561 26.265742 296 Q "A" 38 -0.50000 -0.50000 "GLN " " N  " "    " 7 0 1 2E2EFF  "N1825"  1 ""  1 ""  0 0 0 1833 1833 1 0 0 3767 1 1833 1833 <> 0 1 <> "CCD match"  1 94.59 1825 <> <> <> <> <> <>
  1834 3 -4.344137 6.557959 25.224694 296 Q "A" 24 0.14000 0.14000 "GLN " " CA " "    " 6 0 1 808080  "C1826"  1 ""  1 ""  0 0 0 1834 1834 1 0 0 3768 1 1834 1834 <> 0 1 <> "CCD match"  1 94.59 1826 <> <> <> <> <> <>
  1835 2 -5.182989 7.784349 25.693617 296 Q "A" 24 0.50000 0.50000 "GLN " " C  " "    " 6 0 1 808080  "C1827"  1 ""  1 ""  0 0 0 1835 1835 1 0 0 3769 0 1835 1835 <> 0 1 <> "CCD match"  1 94.59 1827 <> <> <> <> <> <>
  1836 15 -5.332315 8.694111 24.879298 296 Q "A" 70 -0.50000 -0.50000 "GLN " " O  " "    " 8 0 1 FF2E2E  "O1828"  1 ""  1 ""  0 0 0 1836 1836 1 0 0 3770 0 1836 1836 <> 0 1 <> "CCD match"  1 94.59 1828 <> <> <> <> <> <>
  1837 3 -5.394395 5.484849 24.849721 296 Q "A" 24 -0.12000 -0.12000 "GLN " " CB " "    " 6 0 1 808080  "C1829"  1 ""  1 ""  0 0 0 1837 1837 1 0 0 3771 2 1837 1837 <> 0 1 <> "CCD match"  1 94.59 1829 <> <> <> <> <> <>
  1838 3 -5.979596 5.581434 23.419520 296 Q "A" 24 -0.12000 -0.12000 "GLN " " CG " "    " 6 0 1 808080  "C1830"  1 ""  1 ""  0 0 0 1838 1838 1 0 0 3772 2 1838 1838 <> 0 1 <> "CCD match"  1 94.59 1830 <> <> <> <> <> <>
  1839 2 -5.007692 5.851568 22.337466 296 Q "A" 24 0.50000 0.50000 "GLN " " CD " "    " 6 0 1 808080  "C1831"  1 "%UT"  13 ""  0 0 0 1839 1839 1 0 0 3773 0 1839 1839 <> 0 1 <> "CCD match"  1 94.59 1831 60.6218163460707 "No Flip"  <> <> <> <>
  1840 15 -4.225971 4.961954 22.084021 296 Q "A" 70 -0.50000 -0.50000 "GLN " " OE1" "    " 8 0 1 FF2E2E  "O1832"  1 ""  1 ""  0 0 0 1840 1840 1 0 0 3774 0 1840 1840 <> 0 1 <> "CCD match"  1 94.59 1832 <> <> <> <> <> <>
  1841 25 -5.154689 7.025726 21.664630 296 Q "A" 38 -0.76000 -0.76000 "GLN " " NE2" "    " 7 0 1 2E2EFF  "N1833"  1 ""  1 ""  0 0 0 1841 1841 1 0 0 3775 2 1841 1841 <> 0 1 <> "CCD match"  1 94.59 1833 <> <> <> <> <> <>
[truncated: 22,234,873 more chars]
