# Supplementary material for: Structural basis for urate recognition and apigenin inhibition of human GLUT9
Source: Nat Commun. 2024 Jun 12;15:5039. doi: 10.1038/s41467-024-49420-9 (PMC11169512; doi:10.1038/s41467-024-49420-9)
Supplement: Supplementary file 4 — Source Data [file 41467_2024_49420_MOESM4_ESM.zip › Source data/MD simulation_initial for GLUT9-GLU.txt]

TITLE     GLUT9-GLU
REMARK   4      COMPLIES WITH FORMAT V. 3.0, 1-DEC-2006
REMARK 888
REMARK 888 WRITTEN BY MAESTRO (A PRODUCT OF SCHRODINGER, LLC)
CRYST1  210.797  210.797  210.797  90.00  90.00  90.00 P 1           0
ATOM      1  N   CYS A  54     123.682  88.053 117.826  1.00 55.77           N  
ATOM      2  CA  CYS A  54     123.263  87.930 119.235  1.00 55.77           C  
ATOM      3  C   CYS A  54     122.919  89.361 119.706  1.00 55.77           C  
ATOM      4  O   CYS A  54     121.840  89.847 119.365  1.00 55.77           O  
ATOM      5  CB  CYS A  54     124.327  87.212 120.107  1.00 55.77           C  
ATOM      6  SG  CYS A  54     124.446  85.453 119.666  1.00 55.77           S  
ATOM      7  H1  CYS A  54     124.032  87.170 117.480  1.00 55.77           H  
ATOM      8  H2  CYS A  54     122.901  88.307 117.237  1.00 55.77           H  
ATOM      9  HA  CYS A  54     122.341  87.347 119.281  1.00 55.77           H  
ATOM     10  HB3 CYS A  54     124.068  87.270 121.165  1.00 55.77           H  
ATOM     11  HB2 CYS A  54     125.312  87.667 119.991  1.00 55.77           H  
ATOM     12  HG  CYS A  54     125.390  85.145 120.559  1.00 55.77           H  
ATOM     13  N   SER A  55     123.833  90.027 120.440  1.00 54.94           N  
ATOM     14  CA  SER A  55     123.673  91.379 120.988  1.00 54.94           C  
ATOM     15  C   SER A  55     123.401  92.464 119.930  1.00 54.94           C  
ATOM     16  O   SER A  55     122.575  93.341 120.181  1.00 54.94           O  
ATOM     17  CB  SER A  55     124.920  91.744 121.818  1.00 54.94           C  
ATOM     18  OG  SER A  55     124.926  91.024 123.033  1.00 54.94           O  
ATOM     19  H   SER A  55     124.701  89.569 120.676  1.00 54.94           H  
ATOM     20  HA  SER A  55     122.806  91.365 121.652  1.00 54.94           H  
ATOM     21  HB3 SER A  55     124.924  92.806 122.066  1.00 54.94           H  
ATOM     22  HB2 SER A  55     125.840  91.543 121.266  1.00 54.94           H  
ATOM     23  HG  SER A  55     125.712  91.266 123.530  1.00 54.94           H  
ATOM     24  N   LEU A  56     124.065  92.358 118.764  1.00 57.42           N  
ATOM     25  CA  LEU A  56     123.858  93.226 117.603  1.00 57.42           C  
ATOM     26  C   LEU A  56     122.458  93.061 116.988  1.00 57.42           C  
ATOM     27  O   LEU A  56     121.818  94.068 116.694  1.00 57.42           O  
ATOM     28  CB  LEU A  56     124.984  92.976 116.567  1.00 57.42           C  
ATOM     29  CG  LEU A  56     124.821  93.697 115.204  1.00 57.42           C  
ATOM     30  CD1 LEU A  56     124.759  95.231 115.366  1.00 57.42           C  
ATOM     31  CD2 LEU A  56     125.914  93.255 114.213  1.00 57.42           C  
ATOM     32  H   LEU A  56     124.720  91.600 118.638  1.00 57.42           H  
ATOM     33  HA  LEU A  56     123.940  94.257 117.953  1.00 57.42           H  
ATOM     34  HB3 LEU A  56     125.047  91.904 116.374  1.00 57.42           H  
ATOM     35  HB2 LEU A  56     125.942  93.253 117.010  1.00 57.42           H  
ATOM     36  HG  LEU A  56     123.882  93.390 114.743  1.00 57.42           H  
ATOM     37 HD11 LEU A  56     125.383  95.749 114.644  1.00 57.42           H  
ATOM     38 HD12 LEU A  56     123.742  95.596 115.222  1.00 57.42           H  
ATOM     39 HD13 LEU A  56     125.086  95.556 116.353  1.00 57.42           H  
ATOM     40 HD21 LEU A  56     126.148  94.030 113.486  1.00 57.42           H  
ATOM     41 HD22 LEU A  56     126.839  92.982 114.721  1.00 57.42           H  
ATOM     42 HD23 LEU A  56     125.585  92.386 113.642  1.00 57.42           H  
ATOM     43  N   LEU A  57     122.017  91.804 116.805  1.00 55.85           N  
ATOM     44  CA  LEU A  57     120.719  91.466 116.217  1.00 55.85           C  
ATOM     45  C   LEU A  57     119.541  91.929 117.087  1.00 55.85           C  
ATOM     46  O   LEU A  57     118.609  92.516 116.545  1.00 55.85           O  
ATOM     47  CB  LEU A  57     120.639  89.951 115.925  1.00 55.85           C  
ATOM     48  CG  LEU A  57     121.524  89.487 114.748  1.00 55.85           C  
ATOM     49  CD1 LEU A  57     121.574  87.951 114.669  1.00 55.85           C  
ATOM     50  CD2 LEU A  57     121.093  90.101 113.399  1.00 55.85           C  
ATOM     51  H   LEU A  57     122.595  91.026 117.091  1.00 55.85           H  
ATOM     52  HA  LEU A  57     120.642  92.007 115.273  1.00 55.85           H  
ATOM     53  HB3 LEU A  57     119.607  89.672 115.705  1.00 55.85           H  
ATOM     54  HB2 LEU A  57     120.904  89.403 116.830  1.00 55.85           H  
ATOM     55  HG  LEU A  57     122.543  89.818 114.953  1.00 55.85           H  
ATOM     56 HD11 LEU A  57     122.465  87.618 114.137  1.00 55.85           H  
ATOM     57 HD12 LEU A  57     121.596  87.495 115.659  1.00 55.85           H  
ATOM     58 HD13 LEU A  57     120.705  87.550 114.146  1.00 55.85           H  
ATOM     59 HD21 LEU A  57     121.003  89.349 112.614  1.00 55.85           H  
ATOM     60 HD22 LEU A  57     120.130  90.607 113.465  1.00 55.85           H  
ATOM     61 HD23 LEU A  57     121.824  90.834 113.057  1.00 55.85           H  
ATOM     62  N   VAL A  58     119.628  91.717 118.410  1.00 54.41           N  
ATOM     63  CA  VAL A  58     118.638  92.176 119.388  1.00 54.41           C  
ATOM     64  C   VAL A  58     118.549  93.716 119.463  1.00 54.41           C  
ATOM     65  O   VAL A  58     117.438  94.243 119.502  1.00 54.41           O  
ATOM     66  CB  VAL A  58     118.928  91.586 120.801  1.00 54.41           C  
ATOM     67  CG1 VAL A  58     118.110  92.202 121.959  1.00 54.41           C  
ATOM     68  CG2 VAL A  58     118.720  90.060 120.805  1.00 54.41           C  
ATOM     69  H   VAL A  58     120.431  91.226 118.784  1.00 54.41           H  
ATOM     70  HA  VAL A  58     117.662  91.810 119.060  1.00 54.41           H  
ATOM     71  HB  VAL A  58     119.981  91.764 121.027  1.00 54.41           H  
ATOM     72 HG11 VAL A  58     118.301  91.677 122.895  1.00 54.41           H  
ATOM     73 HG12 VAL A  58     118.360  93.247 122.136  1.00 54.41           H  
ATOM     74 HG13 VAL A  58     117.039  92.143 121.761  1.00 54.41           H  
ATOM     75 HG21 VAL A  58     119.000  89.627 121.766  1.00 54.41           H  
ATOM     76 HG22 VAL A  58     117.676  89.805 120.618  1.00 54.41           H  
ATOM     77 HG23 VAL A  58     119.318  89.563 120.043  1.00 54.41           H  
ATOM     78  N   ALA A  59     119.707  94.401 119.433  1.00 47.22           N  
ATOM     79  CA  ALA A  59     119.817  95.861 119.453  1.00 47.22           C  
ATOM     80  C   ALA A  59     119.292  96.549 118.185  1.00 47.22           C  
ATOM     81  O   ALA A  59     118.667  97.605 118.298  1.00 47.22           O  
ATOM     82  CB  ALA A  59     121.280  96.249 119.718  1.00 47.22           C  
ATOM     83  H   ALA A  59     120.581  93.893 119.400  1.00 47.22           H  
ATOM     84  HA  ALA A  59     119.207  96.236 120.274  1.00 47.22           H  
ATOM     85  HB1 ALA A  59     121.415  97.329 119.711  1.00 47.22           H  
ATOM     86  HB2 ALA A  59     121.611  95.890 120.693  1.00 47.22           H  
ATOM     87  HB3 ALA A  59     121.948  95.831 118.964  1.00 47.22           H  
ATOM     88  N   SER A  60     119.540  95.936 117.016  1.00 49.34           N  
ATOM     89  CA  SER A  60     119.080  96.425 115.718  1.00 49.34           C  
ATOM     90  C   SER A  60     117.568  96.236 115.507  1.00 49.34           C  
ATOM     91  O   SER A  60     116.931  97.144 114.976  1.00 49.34           O  
ATOM     92  CB  SER A  60     119.940  95.813 114.590  1.00 49.34           C  
ATOM     93  OG  SER A  60     119.636  94.458 114.324  1.00 49.34           O  
ATOM     94  H   SER A  60     120.087  95.085 117.007  1.00 49.34           H  
ATOM     95  HA  SER A  60     119.272  97.498 115.711  1.00 49.34           H  
ATOM     96  HB3 SER A  60     120.999  95.893 114.834  1.00 49.34           H  
ATOM     97  HB2 SER A  60     119.789  96.375 113.667  1.00 49.34           H  
ATOM     98  HG  SER A  60     119.913  93.928 115.075  1.00 49.34           H  
ATOM     99  N   LEU A  61     117.020  95.094 115.960  1.00 47.06           N  
ATOM    100  CA  LEU A  61     115.594  94.770 115.894  1.00 47.06           C  
ATOM    101  C   LEU A  61     114.753  95.622 116.856  1.00 47.06           C  
ATOM    102  O   LEU A  61     113.686  96.079 116.454  1.00 47.06           O  
ATOM    103  CB  LEU A  61     115.389  93.264 116.174  1.00 47.06           C  
ATOM    104  CG  LEU A  61     115.822  92.342 115.009  1.00 47.06           C  
ATOM    105  CD1 LEU A  61     115.912  90.869 115.464  1.00 47.06           C  
ATOM    106  CD2 LEU A  61     114.924  92.521 113.768  1.00 47.06           C  
ATOM    107  H   LEU A  61     117.615  94.387 116.372  1.00 47.06           H  
ATOM    108  HA  LEU A  61     115.245  94.995 114.885  1.00 47.06           H  
ATOM    109  HB3 LEU A  61     114.340  93.061 116.400  1.00 47.06           H  
ATOM    110  HB2 LEU A  61     115.937  93.002 117.081  1.00 47.06           H  
ATOM    111  HG  LEU A  61     116.827  92.636 114.709  1.00 47.06           H  
ATOM    112 HD11 LEU A  61     116.907  90.469 115.266  1.00 47.06           H  
ATOM    113 HD12 LEU A  61     115.732  90.758 116.533  1.00 47.06           H  
ATOM    114 HD13 LEU A  61     115.197  90.222 114.956  1.00 47.06           H  
ATOM    115 HD21 LEU A  61     114.598  91.576 113.337  1.00 47.06           H  
ATOM    116 HD22 LEU A  61     114.027  93.088 114.011  1.00 47.06           H  
ATOM    117 HD23 LEU A  61     115.451  93.066 112.984  1.00 47.06           H  
ATOM    118  N   ALA A  62     115.251  95.842 118.086  1.00 44.13           N  
ATOM    119  CA  ALA A  62     114.599  96.663 119.109  1.00 44.13           C  
ATOM    120  C   ALA A  62     114.560  98.162 118.769  1.00 44.13           C  
ATOM    121  O   ALA A  62     113.561  98.814 119.072  1.00 44.13           O  
ATOM    122  CB  ALA A  62     115.298  96.435 120.455  1.00 44.13           C  
ATOM    123  H   ALA A  62     116.129  95.417 118.352  1.00 44.13           H  
ATOM    124  HA  ALA A  62     113.566  96.322 119.206  1.00 44.13           H  
ATOM    125  HB1 ALA A  62     114.897  97.091 121.227  1.00 44.13           H  
ATOM    126  HB2 ALA A  62     115.164  95.407 120.793  1.00 44.13           H  
ATOM    127  HB3 ALA A  62     116.368  96.622 120.380  1.00 44.13           H  
ATOM    128  N   GLY A  63     115.626  98.667 118.123  1.00 45.95           N  
ATOM    129  CA  GLY A  63     115.724 100.053 117.671  1.00 45.95           C  
ATOM    130  C   GLY A  63     114.855 100.290 116.429  1.00 45.95           C  
ATOM    131  O   GLY A  63     114.186 101.319 116.351  1.00 45.95           O  
ATOM    132  H   GLY A  63     116.411  98.063 117.922  1.00 45.95           H  
ATOM    133  HA3 GLY A  63     116.763 100.272 117.424  1.00 45.95           H  
ATOM    134  HA2 GLY A  63     115.432 100.741 118.465  1.00 45.95           H  
ATOM    135  N   ALA A  64     114.849  99.342 115.474  1.00 41.58           N  
ATOM    136  CA  ALA A  64     114.091  99.437 114.225  1.00 41.58           C  
ATOM    137  C   ALA A  64     112.574  99.262 114.419  1.00 41.58           C  
ATOM    138  O   ALA A  64     111.810  99.983 113.778  1.00 41.58           O  
ATOM    139  CB  ALA A  64     114.654  98.437 113.207  1.00 41.58           C  
ATOM    140  H   ALA A  64     115.420  98.515 115.585  1.00 41.58           H  
ATOM    141  HA  ALA A  64     114.255 100.433 113.814  1.00 41.58           H  
ATOM    142  HB1 ALA A  64     114.219  98.600 112.223  1.00 41.58           H  
ATOM    143  HB2 ALA A  64     115.731  98.561 113.090  1.00 41.58           H  
ATOM    144  HB3 ALA A  64     114.462  97.404 113.499  1.00 41.58           H  
ATOM    145  N   PHE A  65     112.165  98.361 115.333  1.00 41.98           N  
ATOM    146  CA  PHE A  65     110.770  98.178 115.754  1.00 41.98           C  
ATOM    147  C   PHE A  65     110.273  99.321 116.668  1.00 41.98           C  
ATOM    148  O   PHE A  65     109.065  99.471 116.847  1.00 41.98           O  
ATOM    149  CB  PHE A  65     110.613  96.793 116.423  1.00 41.98           C  
ATOM    150  CG  PHE A  65     109.181  96.327 116.645  1.00 41.98           C  
ATOM    151  CD1 PHE A  65     108.459  95.755 115.575  1.00 41.98           C  
ATOM    152  CD2 PHE A  65     108.501  96.602 117.853  1.00 41.98           C  
ATOM    153  CE1 PHE A  65     107.127  95.404 115.740  1.00 41.98           C  
ATOM    154  CE2 PHE A  65     107.162  96.257 117.991  1.00 41.98           C  
ATOM    155  CZ  PHE A  65     106.481  95.654 116.942  1.00 41.98           C  
ATOM    156  H   PHE A  65     112.850  97.787 115.809  1.00 41.98           H  
ATOM    157  HA  PHE A  65     110.156  98.171 114.856  1.00 41.98           H  
ATOM    158  HB3 PHE A  65     111.149  96.771 117.374  1.00 41.98           H  
ATOM    159  HB2 PHE A  65     111.091  96.042 115.793  1.00 41.98           H  
ATOM    160  HD1 PHE A  65     108.938  95.586 114.624  1.00 41.98           H  
ATOM    161  HD2 PHE A  65     109.016  97.091 118.666  1.00 41.98           H  
ATOM    162  HE1 PHE A  65     106.586  94.952 114.922  1.00 41.98           H  
ATOM    163  HE2 PHE A  65     106.640  96.462 118.913  1.00 41.98           H  
ATOM    164  HZ  PHE A  65     105.439  95.392 117.057  1.00 41.98           H  
ATOM    165  N   GLY A  66     111.204 100.113 117.220  1.00 38.89           N  
ATOM    166  CA  GLY A  66     110.901 101.206 118.128  1.00 38.89           C  
ATOM    167  C   GLY A  66     110.735 102.549 117.401  1.00 38.89           C  
ATOM    168  O   GLY A  66     109.941 103.368 117.858  1.00 38.89           O  
ATOM    169  H   GLY A  66     112.180  99.928 117.037  1.00 38.89           H  
ATOM    170  HA3 GLY A  66     111.755 101.276 118.794  1.00 38.89           H  
ATOM    171  HA2 GLY A  66     110.026 100.992 118.745  1.00 38.89           H  
ATOM    172  N   SER A  67     111.481 102.790 116.307  1.00 40.74           N  
ATOM    173  CA  SER A  67     111.558 104.095 115.641  1.00 40.74           C  
ATOM    174  C   SER A  67     111.015 104.049 114.206  1.00 40.74           C  
ATOM    175  O   SER A  67     110.083 104.795 113.903  1.00 40.74           O  
ATOM    176  CB  SER A  67     113.010 104.622 115.694  1.00 40.74           C  
ATOM    177  OG  SER A  67     113.239 105.325 116.898  1.00 40.74           O  
ATOM    178  H   SER A  67     112.133 102.086 115.990  1.00 40.74           H  
ATOM    179  HA  SER A  67     110.931 104.827 116.155  1.00 40.74           H  
ATOM    180  HB3 SER A  67     113.220 105.304 114.870  1.00 40.74           H  
ATOM    181  HB2 SER A  67     113.734 103.812 115.613  1.00 40.74           H  
ATOM    182  HG  SER A  67     112.661 106.093 116.930  1.00 40.74           H  
ATOM    183  N   SER A  68     111.594 103.188 113.351  1.00 39.03           N  
ATOM    184  CA  SER A  68     111.220 103.061 111.937  1.00 39.03           C  
ATOM    185  C   SER A  68     109.823 102.456 111.713  1.00 39.03           C  
ATOM    186  O   SER A  68     109.120 102.887 110.801  1.00 39.03           O  
ATOM    187  CB  SER A  68     112.307 102.277 111.171  1.00 39.03           C  
ATOM    188  OG  SER A  68     113.206 103.181 110.568  1.00 39.03           O  
ATOM    189  H   SER A  68     112.350 102.597 113.666  1.00 39.03           H  
ATOM    190  HA  SER A  68     111.169 104.070 111.521  1.00 39.03           H  
ATOM    191  HB3 SER A  68     111.878 101.669 110.374  1.00 39.03           H  
ATOM    192  HB2 SER A  68     112.853 101.593 111.822  1.00 39.03           H  
ATOM    193  HG  SER A  68     113.638 102.743 109.828  1.00 39.03           H  
ATOM    194  N   PHE A  69     109.440 101.501 112.573  1.00 39.15           N  
ATOM    195  CA  PHE A  69     108.125 100.864 112.604  1.00 39.15           C  
ATOM    196  C   PHE A  69     107.004 101.820 113.037  1.00 39.15           C  
ATOM    197  O   PHE A  69     105.925 101.762 112.450  1.00 39.15           O  
ATOM    198  CB  PHE A  69     108.231  99.628 113.505  1.00 39.15           C  
ATOM    199  CG  PHE A  69     106.994  98.776 113.717  1.00 39.15           C  
ATOM    200  CD1 PHE A  69     106.702  97.734 112.814  1.00 39.15           C  
ATOM    201  CD2 PHE A  69     106.071  99.079 114.742  1.00 39.15           C  
ATOM    202  CE1 PHE A  69     105.567  96.957 112.996  1.00 39.15           C  
ATOM    203  CE2 PHE A  69     104.932  98.301 114.894  1.00 39.15           C  
ATOM    204  CZ  PHE A  69     104.696  97.231 114.044  1.00 39.15           C  
ATOM    205  H   PHE A  69     110.095 101.192 113.279  1.00 39.15           H  
ATOM    206  HA  PHE A  69     107.880 100.529 111.597  1.00 39.15           H  
ATOM    207  HB3 PHE A  69     108.587  99.953 114.477  1.00 39.15           H  
ATOM    208  HB2 PHE A  69     109.004  98.979 113.097  1.00 39.15           H  
ATOM    209  HD1 PHE A  69     107.375  97.523 111.996  1.00 39.15           H  
ATOM    210  HD2 PHE A  69     106.254  99.904 115.414  1.00 39.15           H  
ATOM    211  HE1 PHE A  69     105.360  96.140 112.321  1.00 39.15           H  
ATOM    212  HE2 PHE A  69     104.223  98.522 115.676  1.00 39.15           H  
ATOM    213  HZ  PHE A  69     103.816  96.621 114.185  1.00 39.15           H  
ATOM    214  N   LEU A  70     107.287 102.700 114.018  1.00 37.47           N  
ATOM    215  CA  LEU A  70     106.368 103.755 114.446  1.00 37.47           C  
ATOM    216  C   LEU A  70     106.211 104.861 113.394  1.00 37.47           C  
ATOM    217  O   LEU A  70     105.082 105.309 113.197  1.00 37.47           O  
ATOM    218  CB  LEU A  70     106.780 104.336 115.821  1.00 37.47           C  
ATOM    219  CG  LEU A  70     106.398 103.442 117.022  1.00 37.47           C  
ATOM    220  CD1 LEU A  70     106.894 104.045 118.355  1.00 37.47           C  
ATOM    221  CD2 LEU A  70     104.883 103.152 117.073  1.00 37.47           C  
ATOM    222  H   LEU A  70     108.198 102.691 114.455  1.00 37.47           H  
ATOM    223  HA  LEU A  70     105.381 103.300 114.537  1.00 37.47           H  
ATOM    224  HB3 LEU A  70     106.300 105.306 115.966  1.00 37.47           H  
ATOM    225  HB2 LEU A  70     107.853 104.534 115.826  1.00 37.47           H  
ATOM    226  HG  LEU A  70     106.914 102.490 116.894  1.00 37.47           H  
ATOM    227 HD11 LEU A  70     107.433 103.298 118.939  1.00 37.47           H  
ATOM    228 HD12 LEU A  70     107.571 104.885 118.199  1.00 37.47           H  
ATOM    229 HD13 LEU A  70     106.076 104.409 118.978  1.00 37.47           H  
ATOM    230 HD21 LEU A  70     104.508 103.074 118.093  1.00 37.47           H  
ATOM    231 HD22 LEU A  70     104.302 103.926 116.570  1.00 37.47           H  
ATOM    232 HD23 LEU A  70     104.658 102.207 116.580  1.00 37.47           H  
ATOM    233  N   TYR A  71     107.298 105.242 112.696  1.00 37.84           N  
ATOM    234  CA  TYR A  71     107.237 106.170 111.562  1.00 37.84           C  
ATOM    235  C   TYR A  71     106.369 105.620 110.414  1.00 37.84           C  
ATOM    236  O   TYR A  71     105.447 106.315 109.996  1.00 37.84           O  
ATOM    237  CB  TYR A  71     108.654 106.596 111.106  1.00 37.84           C  
ATOM    238  CG  TYR A  71     108.712 107.427 109.826  1.00 37.84           C  
ATOM    239  CD1 TYR A  71     107.927 108.592 109.688  1.00 37.84           C  
ATOM    240  CD2 TYR A  71     109.531 107.023 108.752  1.00 37.84           C  
ATOM    241  CE1 TYR A  71     107.933 109.315 108.479  1.00 37.84           C  
ATOM    242  CE2 TYR A  71     109.537 107.744 107.542  1.00 37.84           C  
ATOM    243  CZ  TYR A  71     108.735 108.892 107.404  1.00 37.84           C  
ATOM    244  OH  TYR A  71     108.728 109.595 106.235  1.00 37.84           O  
ATOM    245  H   TYR A  71     108.204 104.845 112.911  1.00 37.84           H  
ATOM    246  HA  TYR A  71     106.741 107.069 111.933  1.00 37.84           H  
ATOM    247  HB3 TYR A  71     109.261 105.702 110.957  1.00 37.84           H  
ATOM    248  HB2 TYR A  71     109.145 107.158 111.902  1.00 37.84           H  
ATOM    249  HD1 TYR A  71     107.299 108.920 110.500  1.00 37.84           H  
ATOM    250  HD2 TYR A  71     110.162 106.157 108.855  1.00 37.84           H  
ATOM    251  HE1 TYR A  71     107.319 110.193 108.364  1.00 37.84           H  
ATOM    252  HE2 TYR A  71     110.162 107.419 106.723  1.00 37.84           H  
ATOM    253  HH  TYR A  71     109.312 109.235 105.563  1.00 37.84           H  
ATOM    254  N   GLY A  72     106.634 104.373 109.986  1.00 35.86           N  
ATOM    255  CA  GLY A  72     105.892 103.687 108.926  1.00 35.86           C  
ATOM    256  C   GLY A  72     104.412 103.475 109.281  1.00 35.86           C  
ATOM    257  O   GLY A  72     103.563 103.596 108.398  1.00 35.86           O  
ATOM    258  H   GLY A  72     107.408 103.866 110.396  1.00 35.86           H  
ATOM    259  HA3 GLY A  72     106.353 102.716 108.753  1.00 35.86           H  
ATOM    260  HA2 GLY A  72     105.974 104.253 107.997  1.00 35.86           H  
ATOM    261  N   TYR A  73     104.096 103.192 110.560  1.00 34.00           N  
ATOM    262  CA  TYR A  73     102.725 103.025 111.048  1.00 34.00           C  
ATOM    263  C   TYR A  73     101.913 104.325 110.973  1.00 34.00           C  
ATOM    264  O   TYR A  73     100.794 104.290 110.471  1.00 34.00           O  
ATOM    265  CB  TYR A  73     102.716 102.419 112.469  1.00 34.00           C  
ATOM    266  CG  TYR A  73     101.328 102.108 113.011  1.00 34.00           C  
ATOM    267  CD1 TYR A  73     100.599 101.034 112.464  1.00 34.00           C  
ATOM    268  CD2 TYR A  73     100.749 102.894 114.031  1.00 34.00           C  
ATOM    269  CE1 TYR A  73      99.306 100.738 112.931  1.00 34.00           C  
ATOM    270  CE2 TYR A  73      99.448 102.604 114.493  1.00 34.00           C  
ATOM    271  CZ  TYR A  73      98.726 101.525 113.941  1.00 34.00           C  
ATOM    272  OH  TYR A  73      97.462 101.245 114.369  1.00 34.00           O  
ATOM    273  H   TYR A  73     104.832 103.079 111.244  1.00 34.00           H  
ATOM    274  HA  TYR A  73     102.234 102.311 110.386  1.00 34.00           H  
ATOM    275  HB3 TYR A  73     103.238 103.078 113.164  1.00 34.00           H  
ATOM    276  HB2 TYR A  73     103.275 101.483 112.464  1.00 34.00           H  
ATOM    277  HD1 TYR A  73     101.027 100.448 111.667  1.00 34.00           H  
ATOM    278  HD2 TYR A  73     101.293 103.729 114.449  1.00 34.00           H  
ATOM    279  HE1 TYR A  73      98.755  99.916 112.499  1.00 34.00           H  
ATOM    280  HE2 TYR A  73      99.003 103.217 115.262  1.00 34.00           H  
ATOM    281  HH  TYR A  73      97.141 101.864 115.034  1.00 34.00           H  
ATOM    282  N   ASN A  74     102.501 105.447 111.423  1.00 34.23           N  
ATOM    283  CA  ASN A  74     101.870 106.771 111.387  1.00 34.23           C  
ATOM    284  C   ASN A  74     101.728 107.347 109.966  1.00 34.23           C  
ATOM    285  O   ASN A  74     100.824 108.157 109.766  1.00 34.23           O  
ATOM    286  CB  ASN A  74     102.612 107.731 112.339  1.00 34.23           C  
ATOM    287  CG  ASN A  74     102.226 107.491 113.802  1.00 34.23           C  
ATOM    288  OD1 ASN A  74     101.264 108.076 114.294  1.00 34.23           O  
ATOM    289  ND2 ASN A  74     102.956 106.621 114.498  1.00 34.23           N  
ATOM    290  H   ASN A  74     103.438 105.404 111.799  1.00 34.23           H  
ATOM    291  HA  ASN A  74     100.872 106.602 111.794  1.00 34.23           H  
ATOM    292  HB3 ASN A  74     102.322 108.758 112.115  1.00 34.23           H  
ATOM    293  HB2 ASN A  74     103.693 107.683 112.199  1.00 34.23           H  
ATOM    294 HD22 ASN A  74     102.727 106.421 115.460  1.00 34.23           H  
ATOM    295 HD21 ASN A  74     103.740 106.148 114.063  1.00 34.23           H  
ATOM    296  N   LEU A  75     102.536 106.890 108.992  1.00 35.76           N  
ATOM    297  CA  LEU A  75     102.348 107.223 107.575  1.00 35.76           C  
ATOM    298  C   LEU A  75     101.089 106.583 106.954  1.00 35.76           C  
ATOM    299  O   LEU A  75     100.607 107.118 105.957  1.00 35.76           O  
ATOM    300  CB  LEU A  75     103.591 106.823 106.746  1.00 35.76           C  
ATOM    301  CG  LEU A  75     104.850 107.687 106.973  1.00 35.76           C  
ATOM    302  CD1 LEU A  75     106.060 107.065 106.242  1.00 35.76           C  
ATOM    303  CD2 LEU A  75     104.632 109.173 106.618  1.00 35.76           C  
ATOM    304  H   LEU A  75     103.273 106.233 109.210  1.00 35.76           H  
ATOM    305  HA  LEU A  75     102.218 108.302 107.503  1.00 35.76           H  
ATOM    306  HB3 LEU A  75     103.352 106.866 105.682  1.00 35.76           H  
ATOM    307  HB2 LEU A  75     103.827 105.778 106.947  1.00 35.76           H  
ATOM    308  HG  LEU A  75     105.085 107.673 108.033  1.00 35.76           H  
ATOM    309 HD11 LEU A  75     106.558 107.762 105.569  1.00 35.76           H  
ATOM    310 HD12 LEU A  75     106.804 106.718 106.960  1.00 35.76           H  
ATOM    311 HD13 LEU A  75     105.779 106.198 105.641  1.00 35.76           H  
ATOM    312 HD21 LEU A  75     105.491 109.615 106.113  1.00 35.76           H  
ATOM    313 HD22 LEU A  75     103.765 109.318 105.974  1.00 35.76           H  
ATOM    314 HD23 LEU A  75     104.468 109.762 107.521  1.00 35.76           H  
ATOM    315  N   SER A  76     100.597 105.465 107.519  1.00 34.41           N  
ATOM    316  CA  SER A  76      99.624 104.584 106.865  1.00 34.41           C  
ATOM    317  C   SER A  76      98.446 104.155 107.770  1.00 34.41           C  
ATOM    318  O   SER A  76      97.687 103.280 107.361  1.00 34.41           O  
ATOM    319  CB  SER A  76     100.410 103.388 106.284  1.00 34.41           C  
ATOM    320  OG  SER A  76      99.630 102.619 105.396  1.00 34.41           O  
ATOM    321  H   SER A  76     101.030 105.099 108.356  1.00 34.41           H  
ATOM    322  HA  SER A  76      99.158 105.111 106.031  1.00 34.41           H  
ATOM    323  HB3 SER A  76     100.776 102.745 107.085  1.00 34.41           H  
ATOM    324  HB2 SER A  76     101.282 103.736 105.730  1.00 34.41           H  
ATOM    325  HG  SER A  76      98.865 102.287 105.875  1.00 34.41           H  
ATOM    326  N   VAL A  77      98.285 104.765 108.959  1.00 33.74           N  
ATOM    327  CA  VAL A  77      97.168 104.496 109.879  1.00 33.74           C  
ATOM    328  C   VAL A  77      95.967 105.441 109.648  1.00 33.74           C  
ATOM    329  O   VAL A  77      94.850 105.092 110.025  1.00 33.74           O  
ATOM    330  CB  VAL A  77      97.626 104.616 111.368  1.00 33.74           C  
ATOM    331  CG1 VAL A  77      98.031 106.044 111.794  1.00 33.74           C  
ATOM    332  CG2 VAL A  77      96.608 104.047 112.376  1.00 33.74           C  
ATOM    333  H   VAL A  77      98.965 105.445 109.265  1.00 33.74           H  
ATOM    334  HA  VAL A  77      96.813 103.474 109.725  1.00 33.74           H  
ATOM    335  HB  VAL A  77      98.510 103.988 111.468  1.00 33.74           H  
ATOM    336 HG11 VAL A  77      98.530 106.033 112.763  1.00 33.74           H  
ATOM    337 HG12 VAL A  77      98.714 106.495 111.076  1.00 33.74           H  
ATOM    338 HG13 VAL A  77      97.167 106.703 111.884  1.00 33.74           H  
ATOM    339 HG21 VAL A  77      97.026 104.032 113.382  1.00 33.74           H  
ATOM    340 HG22 VAL A  77      95.695 104.641 112.424  1.00 33.74           H  
ATOM    341 HG23 VAL A  77      96.331 103.024 112.122  1.00 33.74           H  
ATOM    342  N   VAL A  78      96.218 106.621 109.056  1.00 35.10           N  
ATOM    343  CA  VAL A  78      95.266 107.728 108.945  1.00 35.10           C  
ATOM    344  C   VAL A  78      94.187 107.545 107.847  1.00 35.10           C  
ATOM    345  O   VAL A  78      93.138 108.181 107.933  1.00 35.10           O  
ATOM    346  CB  VAL A  78      96.054 109.058 108.735  1.00 35.10           C  
ATOM    347  CG1 VAL A  78      96.721 109.188 107.352  1.00 35.10           C  
ATOM    348  CG2 VAL A  78      95.232 110.320 109.035  1.00 35.10           C  
ATOM    349  H   VAL A  78      97.158 106.816 108.744  1.00 35.10           H  
ATOM    350  HA  VAL A  78      94.737 107.798 109.898  1.00 35.10           H  
ATOM    351  HB  VAL A  78      96.861 109.051 109.470  1.00 35.10           H  
ATOM    352 HG11 VAL A  78      97.337 110.086 107.305  1.00 35.10           H  
ATOM    353 HG12 VAL A  78      97.366 108.335 107.140  1.00 35.10           H  
ATOM    354 HG13 VAL A  78      95.987 109.261 106.549  1.00 35.10           H  
ATOM    355 HG21 VAL A  78      95.874 111.199 109.094  1.00 35.10           H  
ATOM    356 HG22 VAL A  78      94.501 110.506 108.251  1.00 35.10           H  
ATOM    357 HG23 VAL A  78      94.704 110.238 109.985  1.00 35.10           H  
ATOM    358  N   ASN A  79      94.442 106.665 106.863  1.00 35.50           N  
ATOM    359  CA  ASN A  79      93.580 106.397 105.702  1.00 35.50           C  
ATOM    360  C   ASN A  79      92.292 105.602 106.003  1.00 35.50           C  
ATOM    361  O   ASN A  79      91.256 105.902 105.410  1.00 35.50           O  
ATOM    362  CB  ASN A  79      94.406 105.723 104.576  1.00 35.50           C  
ATOM    363  CG  ASN A  79      95.099 104.393 104.926  1.00 35.50           C  
ATOM    364  OD1 ASN A  79      95.107 103.941 106.068  1.00 35.50           O  
ATOM    365  ND2 ASN A  79      95.696 103.752 103.925  1.00 35.50           N  
ATOM    366  H   ASN A  79      95.305 106.140 106.890  1.00 35.50           H  
ATOM    367  HA  ASN A  79      93.281 107.377 105.326  1.00 35.50           H  
ATOM    368  HB3 ASN A  79      95.181 106.416 104.258  1.00 35.50           H  
ATOM    369  HB2 ASN A  79      93.774 105.564 103.700  1.00 35.50           H  
ATOM    370 HD22 ASN A  79      96.142 102.858 104.098  1.00 35.50           H  
ATOM    371 HD21 ASN A  79      95.749 104.156 102.999  1.00 35.50           H  
ATOM    372  N   ALA A  80      92.378 104.595 106.886  1.00 34.59           N  
ATOM    373  CA  ALA A  80      91.282 103.685 107.216  1.00 34.59           C  
ATOM    374  C   ALA A  80      90.138 104.302 108.054  1.00 34.59           C  
ATOM    375  O   ALA A  80      88.988 104.116 107.655  1.00 34.59           O  
ATOM    376  CB  ALA A  80      91.847 102.407 107.853  1.00 34.59           C  
ATOM    377  H   ALA A  80      93.271 104.391 107.314  1.00 34.59           H  
ATOM    378  HA  ALA A  80      90.833 103.377 106.269  1.00 34.59           H  
ATOM    379  HB1 ALA A  80      91.048 101.766 108.226  1.00 34.59           H  
ATOM    380  HB2 ALA A  80      92.411 101.828 107.120  1.00 34.59           H  
ATOM    381  HB3 ALA A  80      92.522 102.615 108.683  1.00 34.59           H  
ATOM    382  N   PRO A  81      90.427 105.047 109.152  1.00 34.28           N  
ATOM    383  CA  PRO A  81      89.367 105.668 109.968  1.00 34.28           C  
ATOM    384  C   PRO A  81      88.836 107.015 109.439  1.00 34.28           C  
ATOM    385  O   PRO A  81      88.095 107.664 110.175  1.00 34.28           O  
ATOM    386  CB  PRO A  81      90.037 105.820 111.342  1.00 34.28           C  
ATOM    387  CG  PRO A  81      91.488 106.112 111.005  1.00 34.28           C  
ATOM    388  CD  PRO A  81      91.734 105.221 109.795  1.00 34.28           C  
ATOM    389  HA  PRO A  81      88.513 104.996 110.063  1.00 34.28           H  
ATOM    390  HB3 PRO A  81      89.963 104.871 111.871  1.00 34.28           H  
ATOM    391  HB2 PRO A  81      89.594 106.581 111.985  1.00 34.28           H  
ATOM    392  HG3 PRO A  81      92.180 105.929 111.827  1.00 34.28           H  
ATOM    393  HG2 PRO A  81      91.594 107.156 110.709  1.00 34.28           H  
ATOM    394  HD2 PRO A  81      92.471 105.684 109.147  1.00 34.28           H  
ATOM    395  HD3 PRO A  81      92.111 104.254 110.124  1.00 34.28           H  
ATOM    396  N   THR A  82      89.206 107.412 108.203  1.00 34.37           N  
ATOM    397  CA  THR A  82      88.831 108.681 107.562  1.00 34.37           C  
ATOM    398  C   THR A  82      87.328 109.050 107.654  1.00 34.37           C  
ATOM    399  O   THR A  82      87.062 110.120 108.196  1.00 34.37           O  
ATOM    400  CB  THR A  82      89.281 108.753 106.072  1.00 34.37           C  
ATOM    401  OG1 THR A  82      90.688 108.694 106.004  1.00 34.37           O  
ATOM    402  CG2 THR A  82      88.851 110.018 105.301  1.00 34.37           C  
ATOM    403  H   THR A  82      89.809 106.811 107.663  1.00 34.37           H  
ATOM    404  HA  THR A  82      89.379 109.453 108.106  1.00 34.37           H  
ATOM    405  HB  THR A  82      88.927 107.877 105.532  1.00 34.37           H  
ATOM    406  HG1 THR A  82      90.976 107.812 106.255  1.00 34.37           H  
ATOM    407 HG21 THR A  82      89.330 110.061 104.322  1.00 34.37           H  
ATOM    408 HG22 THR A  82      87.775 110.045 105.126  1.00 34.37           H  
ATOM    409 HG23 THR A  82      89.126 110.923 105.843  1.00 34.37           H  
ATOM    410  N   PRO A  83      86.371 108.194 107.208  1.00 33.66           N  
ATOM    411  CA  PRO A  83      84.933 108.531 107.294  1.00 33.66           C  
ATOM    412  C   PRO A  83      84.367 108.661 108.723  1.00 33.66           C  
ATOM    413  O   PRO A  83      83.385 109.380 108.905  1.00 33.66           O  
ATOM    414  CB  PRO A  83      84.237 107.406 106.510  1.00 33.66           C  
ATOM    415  CG  PRO A  83      85.191 106.229 106.608  1.00 33.66           C  
ATOM    416  CD  PRO A  83      86.555 106.901 106.540  1.00 33.66           C  
ATOM    417  HA  PRO A  83      84.755 109.479 106.783  1.00 33.66           H  
ATOM    418  HB3 PRO A  83      84.130 107.705 105.467  1.00 33.66           H  
ATOM    419  HB2 PRO A  83      83.240 107.160 106.879  1.00 33.66           H  
ATOM    420  HG3 PRO A  83      85.038 105.478 105.832  1.00 33.66           H  
ATOM    421  HG2 PRO A  83      85.073 105.740 107.576  1.00 33.66           H  
ATOM    422  HD2 PRO A  83      87.311 106.258 106.986  1.00 33.66           H  
ATOM    423  HD3 PRO A  83      86.824 107.078 105.498  1.00 33.66           H  
ATOM    424  N   TYR A  84      85.000 107.992 109.700  1.00 32.79           N  
ATOM    425  CA  TYR A  84      84.589 108.006 111.105  1.00 32.79           C  
ATOM    426  C   TYR A  84      85.100 109.260 111.836  1.00 32.79           C  
ATOM    427  O   TYR A  84      84.391 109.774 112.701  1.00 32.79           O  
ATOM    428  CB  TYR A  84      85.069 106.722 111.815  1.00 32.79           C  
ATOM    429  CG  TYR A  84      84.903 105.418 111.046  1.00 32.79           C  
ATOM    430  CD1 TYR A  84      83.737 105.164 110.292  1.00 32.79           C  
ATOM    431  CD2 TYR A  84      85.932 104.454 111.077  1.00 32.79           C  
ATOM    432  CE1 TYR A  84      83.610 103.971 109.558  1.00 32.79           C  
ATOM    433  CE2 TYR A  84      85.807 103.259 110.342  1.00 32.79           C  
ATOM    434  CZ  TYR A  84      84.647 103.020 109.579  1.00 32.79           C  
ATOM    435  OH  TYR A  84      84.518 101.866 108.864  1.00 32.79           O  
ATOM    436  H   TYR A  84      85.807 107.426 109.482  1.00 32.79           H  
ATOM    437  HA  TYR A  84      83.498 108.024 111.154  1.00 32.79           H  
ATOM    438  HB3 TYR A  84      84.541 106.624 112.763  1.00 32.79           H  
ATOM    439  HB2 TYR A  84      86.128 106.823 112.062  1.00 32.79           H  
ATOM    440  HD1 TYR A  84      82.936 105.887 110.264  1.00 32.79           H  
ATOM    441  HD2 TYR A  84      86.825 104.631 111.657  1.00 32.79           H  
ATOM    442  HE1 TYR A  84      82.716 103.788 108.981  1.00 32.79           H  
ATOM    443  HE2 TYR A  84      86.607 102.534 110.365  1.00 32.79           H  
ATOM    444  HH  TYR A  84      85.176 101.207 109.106  1.00 32.79           H  
ATOM    445  N   ILE A  85      86.293 109.753 111.449  1.00 32.35           N  
ATOM    446  CA  ILE A  85      86.862 111.011 111.939  1.00 32.35           C  
ATOM    447  C   ILE A  85      86.167 112.236 111.303  1.00 32.35           C  
ATOM    448  O   ILE A  85      85.999 113.238 111.993  1.00 32.35           O  
ATOM    449  CB  ILE A  85      88.403 111.104 111.720  1.00 32.35           C  
ATOM    450  CG1 ILE A  85      89.140 109.981 112.487  1.00 32.35           C  
ATOM    451  CG2 ILE A  85      88.994 112.475 112.134  1.00 32.35           C  
ATOM    452  CD1 ILE A  85      90.539 109.658 111.944  1.00 32.35           C  
ATOM    453  H   ILE A  85      86.832 109.259 110.750  1.00 32.35           H  
ATOM    454  HA  ILE A  85      86.694 111.053 113.015  1.00 32.35           H  
ATOM    455  HB  ILE A  85      88.601 110.959 110.656  1.00 32.35           H  
ATOM    456 HG13 ILE A  85      88.565 109.056 112.479  1.00 32.35           H  
ATOM    457 HG12 ILE A  85      89.220 110.264 113.535  1.00 32.35           H  
ATOM    458 HG21 ILE A  85      90.079 112.458 112.197  1.00 32.35           H  
ATOM    459 HG22 ILE A  85      88.730 113.267 111.432  1.00 32.35           H  
ATOM    460 HG23 ILE A  85      88.636 112.771 113.121  1.00 32.35           H  
ATOM    461 HD11 ILE A  85      90.945 108.777 112.441  1.00 32.35           H  
ATOM    462 HD12 ILE A  85      90.510 109.452 110.874  1.00 32.35           H  
ATOM    463 HD13 ILE A  85      91.240 110.475 112.114  1.00 32.35           H  
ATOM    464  N   LYS A  86      85.725 112.117 110.036  1.00 35.85           N  
ATOM    465  CA  LYS A  86      84.887 113.099 109.337  1.00 35.85           C  
ATOM    466  C   LYS A  86      83.518 113.292 110.013  1.00 35.85           C  
ATOM    467  O   LYS A  86      83.084 114.434 110.164  1.00 35.85           O  
ATOM    468  CB  LYS A  86      84.689 112.668 107.867  1.00 35.85           C  
ATOM    469  CG  LYS A  86      85.946 112.762 106.986  1.00 35.85           C  
ATOM    470  CD  LYS A  86      86.200 114.165 106.420  1.00 35.85           C  
ATOM    471  CE  LYS A  86      87.437 114.243 105.513  1.00 35.85           C  
ATOM    472  NZ  LYS A  86      87.245 113.561 104.221  1.00 35.85           N1+
ATOM    473  H   LYS A  86      85.924 111.265 109.527  1.00 35.85           H  
ATOM    474  HA  LYS A  86      85.409 114.057 109.358  1.00 35.85           H  
ATOM    475  HB3 LYS A  86      83.901 113.263 107.402  1.00 35.85           H  
ATOM    476  HB2 LYS A  86      84.322 111.643 107.850  1.00 35.85           H  
ATOM    477  HG3 LYS A  86      85.857 112.038 106.175  1.00 35.85           H  
ATOM    478  HG2 LYS A  86      86.827 112.474 107.557  1.00 35.85           H  
ATOM    479  HD3 LYS A  86      86.331 114.861 107.249  1.00 35.85           H  
ATOM    480  HD2 LYS A  86      85.321 114.502 105.872  1.00 35.85           H  
ATOM    481  HE3 LYS A  86      88.289 113.796 106.023  1.00 35.85           H  
ATOM    482  HE2 LYS A  86      87.682 115.287 105.313  1.00 35.85           H  
ATOM    483  HZ1 LYS A  86      86.474 113.986 103.726  1.00 35.85           H  
ATOM    484  HZ2 LYS A  86      88.086 113.643 103.668  1.00 35.85           H  
ATOM    485  HZ3 LYS A  86      87.044 112.585 104.383  1.00 35.85           H  
ATOM    486  N   ALA A  87      82.891 112.177 110.431  1.00 35.28           N  
ATOM    487  CA  ALA A  87      81.636 112.153 111.185  1.00 35.28           C  
ATOM    488  C   ALA A  87      81.782 112.736 112.601  1.00 35.28           C  
ATOM    489  O   ALA A  87      80.906 113.486 113.028  1.00 35.28           O  
ATOM    490  CB  ALA A  87      81.103 110.713 111.232  1.00 35.28           C  
ATOM    491  H   ALA A  87      83.310 111.276 110.248  1.00 35.28           H  
ATOM    492  HA  ALA A  87      80.910 112.764 110.645  1.00 35.28           H  
ATOM    493  HB1 ALA A  87      80.157 110.659 111.771  1.00 35.28           H  
ATOM    494  HB2 ALA A  87      80.928 110.328 110.227  1.00 35.28           H  
ATOM    495  HB3 ALA A  87      81.805 110.039 111.725  1.00 35.28           H  
ATOM    496  N   PHE A  88      82.905 112.422 113.274  1.00 33.91           N  
ATOM    497  CA  PHE A  88      83.299 112.984 114.568  1.00 33.91           C  
ATOM    498  C   PHE A  88      83.554 114.503 114.536  1.00 33.91           C  
ATOM    499  O   PHE A  88      83.095 115.200 115.439  1.00 33.91           O  
ATOM    500  CB  PHE A  88      84.462 112.156 115.169  1.00 33.91           C  
ATOM    501  CG  PHE A  88      85.254 112.790 116.304  1.00 33.91           C  
ATOM    502  CD1 PHE A  88      84.654 112.986 117.565  1.00 33.91           C  
ATOM    503  CD2 PHE A  88      86.558 113.285 116.080  1.00 33.91           C  
ATOM    504  CE1 PHE A  88      85.354 113.637 118.571  1.00 33.91           C  
ATOM    505  CE2 PHE A  88      87.243 113.927 117.104  1.00 33.91           C  
ATOM    506  CZ  PHE A  88      86.644 114.102 118.345  1.00 33.91           C  
ATOM    507  H   PHE A  88      83.561 111.775 112.857  1.00 33.91           H  
ATOM    508  HA  PHE A  88      82.448 112.848 115.237  1.00 33.91           H  
ATOM    509  HB3 PHE A  88      85.163 111.884 114.382  1.00 33.91           H  
ATOM    510  HB2 PHE A  88      84.061 111.212 115.539  1.00 33.91           H  
ATOM    511  HD1 PHE A  88      83.647 112.641 117.747  1.00 33.91           H  
ATOM    512  HD2 PHE A  88      87.027 113.167 115.114  1.00 33.91           H  
ATOM    513  HE1 PHE A  88      84.889 113.780 119.533  1.00 33.91           H  
ATOM    514  HE2 PHE A  88      88.245 114.295 116.936  1.00 33.91           H  
ATOM    515  HZ  PHE A  88      87.182 114.603 119.136  1.00 33.91           H  
ATOM    516  N   TYR A  89      84.238 114.989 113.485  1.00 34.46           N  
ATOM    517  CA  TYR A  89      84.495 116.411 113.239  1.00 34.46           C  
ATOM    518  C   TYR A  89      83.209 117.203 112.969  1.00 34.46           C  
ATOM    519  O   TYR A  89      83.056 118.279 113.546  1.00 34.46           O  
ATOM    520  CB  TYR A  89      85.520 116.585 112.094  1.00 34.46           C  
ATOM    521  CG  TYR A  89      86.995 116.373 112.424  1.00 34.46           C  
ATOM    522  CD1 TYR A  89      87.424 115.865 113.672  1.00 34.46           C  
ATOM    523  CD2 TYR A  89      87.963 116.725 111.459  1.00 34.46           C  
ATOM    524  CE1 TYR A  89      88.796 115.736 113.957  1.00 34.46           C  
ATOM    525  CE2 TYR A  89      89.337 116.596 111.743  1.00 34.46           C  
ATOM    526  CZ  TYR A  89      89.754 116.111 112.998  1.00 34.46           C  
ATOM    527  OH  TYR A  89      91.080 116.009 113.298  1.00 34.46           O  
ATOM    528  H   TYR A  89      84.609 114.346 112.796  1.00 34.46           H  
ATOM    529  HA  TYR A  89      84.925 116.834 114.147  1.00 34.46           H  
ATOM    530  HB3 TYR A  89      85.458 117.610 111.724  1.00 34.46           H  
ATOM    531  HB2 TYR A  89      85.251 115.952 111.247  1.00 34.46           H  
ATOM    532  HD1 TYR A  89      86.719 115.579 114.436  1.00 34.46           H  
ATOM    533  HD2 TYR A  89      87.653 117.114 110.500  1.00 34.46           H  
ATOM    534  HE1 TYR A  89      89.112 115.361 114.919  1.00 34.46           H  
ATOM    535  HE2 TYR A  89      90.063 116.883 110.997  1.00 34.46           H  
ATOM    536  HH  TYR A  89      91.656 116.321 112.590  1.00 34.46           H  
ATOM    537  N   ASN A  90      82.298 116.647 112.151  1.00 39.41           N  
ATOM    538  CA  ASN A  90      80.988 117.230 111.849  1.00 39.41           C  
ATOM    539  C   ASN A  90      80.102 117.346 113.105  1.00 39.41           C  
ATOM    540  O   ASN A  90      79.547 118.420 113.331  1.00 39.41           O  
ATOM    541  CB  ASN A  90      80.308 116.410 110.724  1.00 39.41           C  
ATOM    542  CG  ASN A  90      79.095 117.047 110.020  1.00 39.41           C  
ATOM    543  OD1 ASN A  90      78.483 116.395 109.178  1.00 39.41           O  
ATOM    544  ND2 ASN A  90      78.727 118.294 110.328  1.00 39.41           N  
ATOM    545  H   ASN A  90      82.500 115.758 111.714  1.00 39.41           H  
ATOM    546  HA  ASN A  90      81.146 118.248 111.491  1.00 39.41           H  
ATOM    547  HB3 ASN A  90      80.027 115.421 111.089  1.00 39.41           H  
ATOM    548  HB2 ASN A  90      81.039 116.237 109.933  1.00 39.41           H  
ATOM    549 HD22 ASN A  90      77.921 118.701 109.877  1.00 39.41           H  
ATOM    550 HD21 ASN A  90      79.206 118.812 111.051  1.00 39.41           H  
ATOM    551  N   GLU A  91      80.019 116.266 113.903  1.00 41.85           N  
ATOM    552  CA  GLU A  91      79.239 116.207 115.141  1.00 41.85           C  
ATOM    553  C   GLU A  91      79.778 117.127 116.251  1.00 41.85           C  
ATOM    554  O   GLU A  91      78.982 117.791 116.913  1.00 41.85           O  
ATOM    555  CB  GLU A  91      79.102 114.733 115.595  1.00 41.85           C  
ATOM    556  CG  GLU A  91      78.376 114.492 116.945  1.00 41.85           C  
ATOM    557  CD  GLU A  91      76.931 115.019 117.031  1.00 41.85           C  
ATOM    558  OE1 GLU A  91      76.229 115.011 115.995  1.00 41.85           O  
ATOM    559  OE2 GLU A  91      76.543 115.415 118.153  1.00 41.85           O1-
ATOM    560  H   GLU A  91      80.504 115.416 113.644  1.00 41.85           H  
ATOM    561  HA  GLU A  91      78.241 116.570 114.891  1.00 41.85           H  
ATOM    562  HB3 GLU A  91      80.096 114.288 115.657  1.00 41.85           H  
ATOM    563  HB2 GLU A  91      78.589 114.169 114.814  1.00 41.85           H  
ATOM    564  HG3 GLU A  91      78.968 114.909 117.761  1.00 41.85           H  
ATOM    565  HG2 GLU A  91      78.340 113.419 117.134  1.00 41.85           H  
ATOM    566  N   SER A  92      81.112 117.172 116.420  1.00 42.15           N  
ATOM    567  CA  SER A  92      81.780 118.042 117.389  1.00 42.15           C  
ATOM    568  C   SER A  92      81.601 119.537 117.068  1.00 42.15           C  
ATOM    569  O   SER A  92      81.245 120.290 117.971  1.00 42.15           O  
ATOM    570  CB  SER A  92      83.254 117.621 117.583  1.00 42.15           C  
ATOM    571  OG  SER A  92      84.060 117.896 116.457  1.00 42.15           O  
ATOM    572  H   SER A  92      81.709 116.584 115.852  1.00 42.15           H  
ATOM    573  HA  SER A  92      81.284 117.864 118.346  1.00 42.15           H  
ATOM    574  HB3 SER A  92      83.324 116.559 117.824  1.00 42.15           H  
ATOM    575  HB2 SER A  92      83.685 118.157 118.429  1.00 42.15           H  
ATOM    576  HG  SER A  92      83.858 117.246 115.778  1.00 42.15           H  
ATOM    577  N   TRP A  93      81.771 119.929 115.793  1.00 44.62           N  
ATOM    578  CA  TRP A  93      81.544 121.297 115.322  1.00 44.62           C  
ATOM    579  C   TRP A  93      80.074 121.738 115.447  1.00 44.62           C  
ATOM    580  O   TRP A  93      79.833 122.871 115.857  1.00 44.62           O  
ATOM    581  CB  TRP A  93      82.056 121.439 113.880  1.00 44.62           C  
ATOM    582  CG  TRP A  93      81.958 122.812 113.282  1.00 44.62           C  
ATOM    583  CD1 TRP A  93      80.914 123.276 112.559  1.00 44.62           C  
ATOM    584  CD2 TRP A  93      82.890 123.928 113.395  1.00 44.62           C  
ATOM    585  NE1 TRP A  93      81.138 124.588 112.202  1.00 44.62           N  
ATOM    586  CE2 TRP A  93      82.341 125.048 112.697  1.00 44.62           C  
ATOM    587  CE3 TRP A  93      84.149 124.111 114.013  1.00 44.62           C  
ATOM    588  CZ2 TRP A  93      83.005 126.283 112.618  1.00 44.62           C  
ATOM    589  CZ3 TRP A  93      84.825 125.346 113.940  1.00 44.62           C  
ATOM    590  CH2 TRP A  93      84.255 126.432 113.248  1.00 44.62           C  
ATOM    591  H   TRP A  93      82.062 119.256 115.096  1.00 44.62           H  
ATOM    592  HA  TRP A  93      82.140 121.960 115.952  1.00 44.62           H  
ATOM    593  HB3 TRP A  93      81.515 120.744 113.237  1.00 44.62           H  
ATOM    594  HB2 TRP A  93      83.104 121.142 113.838  1.00 44.62           H  
ATOM    595  HD1 TRP A  93      80.058 122.678 112.293  1.00 44.62           H  
ATOM    596  HE1 TRP A  93      80.486 125.112 111.636  1.00 44.62           H  
ATOM    597  HE3 TRP A  93      84.600 123.290 114.550  1.00 44.62           H  
ATOM    598  HZ2 TRP A  93      82.565 127.105 112.074  1.00 44.62           H  
ATOM    599  HZ3 TRP A  93      85.785 125.461 114.423  1.00 44.62           H  
ATOM    600  HH2 TRP A  93      84.778 127.375 113.197  1.00 44.62           H  
ATOM    601  N   GLU A  94      79.135 120.828 115.132  1.00 44.60           N  
ATOM    602  CA  GLU A  94      77.692 121.020 115.286  1.00 44.60           C  
ATOM    603  C   GLU A  94      77.270 121.266 116.747  1.00 44.60           C  
ATOM    604  O   GLU A  94      76.416 122.118 116.981  1.00 44.60           O  
ATOM    605  CB  GLU A  94      76.951 119.822 114.641  1.00 44.60           C  
ATOM    606  CG  GLU A  94      75.409 119.805 114.766  1.00 44.60           C  
ATOM    607  CD  GLU A  94      74.710 120.941 114.005  1.00 44.60           C  
ATOM    608  OE1 GLU A  94      74.900 121.010 112.771  1.00 44.60           O  
ATOM    609  OE2 GLU A  94      73.979 121.713 114.664  1.00 44.60           O1-
ATOM    610  H   GLU A  94      79.420 119.923 114.782  1.00 44.60           H  
ATOM    611  HA  GLU A  94      77.428 121.917 114.725  1.00 44.60           H  
ATOM    612  HB3 GLU A  94      77.334 118.895 115.067  1.00 44.60           H  
ATOM    613  HB2 GLU A  94      77.217 119.778 113.584  1.00 44.60           H  
ATOM    614  HG3 GLU A  94      75.107 119.804 115.815  1.00 44.60           H  
ATOM    615  HG2 GLU A  94      75.037 118.863 114.363  1.00 44.60           H  
ATOM    616  N   ARG A  95      77.890 120.550 117.702  1.00 47.85           N  
ATOM    617  CA  ARG A  95      77.585 120.681 119.127  1.00 47.85           C  
ATOM    618  C   ARG A  95      78.175 121.955 119.766  1.00 47.85           C  
ATOM    619  O   ARG A  95      77.533 122.519 120.651  1.00 47.85           O  
ATOM    620  CB  ARG A  95      78.006 119.396 119.874  1.00 47.85           C  
ATOM    621  CG  ARG A  95      77.303 119.240 121.239  1.00 47.85           C  
ATOM    622  CD  ARG A  95      77.662 117.955 122.006  1.00 47.85           C  
ATOM    623  NE  ARG A  95      78.981 118.022 122.663  1.00 47.85           N  
ATOM    624  CZ  ARG A  95      79.509 117.105 123.497  1.00 47.85           C  
ATOM    625  NH1 ARG A  95      78.890 115.946 123.772  1.00 47.85           N  
ATOM    626  NH2 ARG A  95      80.688 117.355 124.079  1.00 47.85           N1+
ATOM    627  H   ARG A  95      78.569 119.847 117.443  1.00 47.85           H  
ATOM    628  HA  ARG A  95      76.498 120.754 119.206  1.00 47.85           H  
ATOM    629  HB3 ARG A  95      79.091 119.356 119.982  1.00 47.85           H  
ATOM    630  HB2 ARG A  95      77.732 118.532 119.266  1.00 47.85           H  
ATOM    631  HG3 ARG A  95      76.220 119.324 121.145  1.00 47.85           H  
ATOM    632  HG2 ARG A  95      77.604 120.091 121.852  1.00 47.85           H  
ATOM    633  HD3 ARG A  95      77.759 117.145 121.281  1.00 47.85           H  
ATOM    634  HD2 ARG A  95      76.860 117.663 122.686  1.00 47.85           H  
ATOM    635  HE  ARG A  95      79.505 118.867 122.487  1.00 47.85           H  
ATOM    636 HH12 ARG A  95      79.301 115.275 124.404  1.00 47.85           H  
ATOM    637 HH11 ARG A  95      78.002 115.737 123.337  1.00 47.85           H  
ATOM    638 HH22 ARG A  95      81.095 116.686 124.717  1.00 47.85           H  
ATOM    639 HH21 ARG A  95      81.166 118.228 123.908  1.00 47.85           H  
ATOM    640  N   ARG A  96      79.365 122.393 119.311  1.00 44.72           N  
ATOM    641  CA  ARG A  96      80.035 123.597 119.814  1.00 44.72           C  
ATOM    642  C   ARG A  96      79.486 124.894 119.186  1.00 44.72           C  
ATOM    643  O   ARG A  96      79.419 125.892 119.903  1.00 44.72           O  
ATOM    644  CB  ARG A  96      81.566 123.508 119.590  1.00 44.72           C  
ATOM    645  CG  ARG A  96      82.355 122.762 120.686  1.00 44.72           C  
ATOM    646  CD  ARG A  96      82.240 121.230 120.668  1.00 44.72           C  
ATOM    647  NE  ARG A  96      82.923 120.602 121.811  1.00 44.72           N  
ATOM    648  CZ  ARG A  96      83.100 119.283 122.017  1.00 44.72           C  
ATOM    649  NH1 ARG A  96      82.599 118.358 121.183  1.00 44.72           N  
ATOM    650  NH2 ARG A  96      83.802 118.885 123.086  1.00 44.72           N1+
ATOM    651  H   ARG A  96      79.838 121.880 118.580  1.00 44.72           H  
ATOM    652  HA  ARG A  96      79.862 123.680 120.889  1.00 44.72           H  
ATOM    653  HB3 ARG A  96      81.978 124.519 119.574  1.00 44.72           H  
ATOM    654  HB2 ARG A  96      81.786 123.093 118.606  1.00 44.72           H  
ATOM    655  HG3 ARG A  96      82.168 123.174 121.679  1.00 44.72           H  
ATOM    656  HG2 ARG A  96      83.400 122.996 120.472  1.00 44.72           H  
ATOM    657  HD3 ARG A  96      82.819 120.881 119.814  1.00 44.72           H  
ATOM    658  HD2 ARG A  96      81.217 120.879 120.542  1.00 44.72           H  
ATOM    659  HE  ARG A  96      83.327 121.246 122.476  1.00 44.72           H  
ATOM    660 HH12 ARG A  96      82.786 117.377 121.327  1.00 44.72           H  
ATOM    661 HH11 ARG A  96      82.074 118.650 120.371  1.00 44.72           H  
ATOM    662 HH22 ARG A  96      83.988 117.905 123.247  1.00 44.72           H  
ATOM    663 HH21 ARG A  96      84.202 119.565 123.717  1.00 44.72           H  
ATOM    664  N   HIS A  97      79.142 124.882 117.884  1.00 44.95           N  
ATOM    665  CA  HIS A  97      78.825 126.095 117.112  1.00 44.95           C  
ATOM    666  C   HIS A  97      77.362 126.185 116.649  1.00 44.95           C  
ATOM    667  O   HIS A  97      76.951 127.272 116.243  1.00 44.95           O  
ATOM    668  CB  HIS A  97      79.788 126.228 115.910  1.00 44.95           C  
ATOM    669  CG  HIS A  97      81.246 126.322 116.288  1.00 44.95           C  
ATOM    670  ND1 HIS A  97      82.015 125.213 116.593  1.00 44.95           N  
ATOM    671  CD2 HIS A  97      82.088 127.404 116.417  1.00 44.95           C  
ATOM    672  CE1 HIS A  97      83.233 125.655 116.914  1.00 44.95           C  
ATOM    673  NE2 HIS A  97      83.354 126.974 116.823  1.00 44.95           N  
ATOM    674  H   HIS A  97      79.221 124.026 117.351  1.00 44.95           H  
ATOM    675  HA  HIS A  97      78.983 126.979 117.733  1.00 44.95           H  
ATOM    676  HB3 HIS A  97      79.545 127.127 115.342  1.00 44.95           H  
ATOM    677  HB2 HIS A  97      79.657 125.395 115.218  1.00 44.95           H  
ATOM    678  HD1 HIS A  97      81.705 124.252 116.583  1.00 44.95           H  
ATOM    679  HD2 HIS A  97      81.880 128.453 116.264  1.00 44.95           H  
ATOM    680  HE1 HIS A  97      84.044 125.002 117.202  1.00 44.95           H  
ATOM    681  N   GLY A  98      76.596 125.081 116.718  1.00 49.91           N  
ATOM    682  CA  GLY A  98      75.172 125.051 116.365  1.00 49.91           C  
ATOM    683  C   GLY A  98      74.921 125.146 114.850  1.00 49.91           C  
ATOM    684  O   GLY A  98      73.846 125.597 114.455  1.00 49.91           O  
ATOM    685  H   GLY A  98      76.992 124.217 117.061  1.00 49.91           H  
ATOM    686  HA3 GLY A  98      74.649 125.864 116.872  1.00 49.91           H  
ATOM    687  HA2 GLY A  98      74.732 124.123 116.731  1.00 49.91           H  
ATOM    688  N   ARG A  99      75.901 124.765 114.013  1.00 48.80           N  
ATOM    689  CA  ARG A  99      75.843 124.878 112.554  1.00 48.80           C  
ATOM    690  C   ARG A  99      76.705 123.769 111.917  1.00 48.80           C  
ATOM    691  O   ARG A  99      77.741 123.428 112.489  1.00 48.80           O  
ATOM    692  CB  ARG A  99      76.306 126.296 112.132  1.00 48.80           C  
ATOM    693  CG  ARG A  99      77.743 126.686 112.538  1.00 48.80           C  
ATOM    694  CD  ARG A  99      78.064 128.151 112.210  1.00 48.80           C  
ATOM    695  NE  ARG A  99      79.471 128.487 112.496  1.00 48.80           N  
ATOM    696  CZ  ARG A  99      80.086 129.663 112.261  1.00 48.80           C  
ATOM    697  NH1 ARG A  99      79.455 130.698 111.685  1.00 48.80           N  
ATOM    698  NH2 ARG A  99      81.369 129.805 112.618  1.00 48.80           N1+
ATOM    699  H   ARG A  99      76.755 124.379 114.390  1.00 48.80           H  
ATOM    700  HA  ARG A  99      74.803 124.743 112.261  1.00 48.80           H  
ATOM    701  HB3 ARG A  99      75.613 127.026 112.552  1.00 48.80           H  
ATOM    702  HB2 ARG A  99      76.208 126.392 111.050  1.00 48.80           H  
ATOM    703  HG3 ARG A  99      78.494 126.015 112.120  1.00 48.80           H  
ATOM    704  HG2 ARG A  99      77.806 126.571 113.619  1.00 48.80           H  
ATOM    705  HD3 ARG A  99      77.484 128.782 112.884  1.00 48.80           H  
ATOM    706  HD2 ARG A  99      77.762 128.414 111.195  1.00 48.80           H  
ATOM    707  HE  ARG A  99      80.004 127.753 112.941  1.00 48.80           H  
ATOM    708 HH12 ARG A  99      79.936 131.570 111.518  1.00 48.80           H  
ATOM    709 HH11 ARG A  99      78.488 130.605 111.411  1.00 48.80           H  
ATOM    710 HH22 ARG A  99      81.853 130.675 112.451  1.00 48.80           H  
ATOM    711 HH21 ARG A  99      81.863 129.047 113.066  1.00 48.80           H  
ATOM    712  N   PRO A 100      76.277 123.222 110.753  1.00 51.24           N  
ATOM    713  CA  PRO A 100      77.026 122.167 110.043  1.00 51.24           C  
ATOM    714  C   PRO A 100      78.279 122.697 109.321  1.00 51.24           C  
ATOM    715  O   PRO A 100      78.351 123.888 109.010  1.00 51.24           O  
ATOM    716  CB  PRO A 100      75.991 121.623 109.044  1.00 51.24           C  
ATOM    717  CG  PRO A 100      75.114 122.821 108.716  1.00 51.24           C  
ATOM    718  CD  PRO A 100      75.033 123.554 110.050  1.00 51.24           C  
ATOM    719  HA  PRO A 100      77.323 121.377 110.736  1.00 51.24           H  
ATOM    720  HB3 PRO A 100      75.392 120.853 109.531  1.00 51.24           H  
ATOM    721  HB2 PRO A 100      76.432 121.176 108.152  1.00 51.24           H  
ATOM    722  HG3 PRO A 100      74.139 122.549 108.312  1.00 51.24           H  
ATOM    723  HG2 PRO A 100      75.619 123.450 107.981  1.00 51.24           H  
ATOM    724  HD2 PRO A 100      74.900 124.626 109.900  1.00 51.24           H  
ATOM    725  HD3 PRO A 100      74.192 123.176 110.633  1.00 51.24           H  
ATOM    726  N   ILE A 101      79.236 121.791 109.058  1.00 49.67           N  
ATOM    727  CA  ILE A 101      80.444 122.095 108.290  1.00 49.67           C  
ATOM    728  C   ILE A 101      80.163 121.882 106.786  1.00 49.67           C  
ATOM    729  O   ILE A 101      79.752 120.787 106.396  1.00 49.67           O  
ATOM    730  CB  ILE A 101      81.653 121.187 108.681  1.00 49.67           C  
ATOM    731  CG1 ILE A 101      81.922 121.159 110.196  1.00 49.67           C  
ATOM    732  CG2 ILE A 101      82.944 121.642 107.975  1.00 49.67           C  
ATOM    733  CD1 ILE A 101      83.035 120.183 110.607  1.00 49.67           C  
ATOM    734  H   ILE A 101      79.107 120.827 109.325  1.00 49.67           H  
ATOM    735  HA  ILE A 101      80.731 123.135 108.461  1.00 49.67           H  
ATOM    736  HB  ILE A 101      81.441 120.161 108.373  1.00 49.67           H  
ATOM    737 HG13 ILE A 101      81.017 120.898 110.745  1.00 49.67           H  
ATOM    738 HG12 ILE A 101      82.204 122.163 110.511  1.00 49.67           H  
ATOM    739 HG21 ILE A 101      83.821 121.078 108.288  1.00 49.67           H  
ATOM    740 HG22 ILE A 101      82.877 121.510 106.905  1.00 49.67           H  
ATOM    741 HG23 ILE A 101      83.146 122.692 108.181  1.00 49.67           H  
ATOM    742 HD11 ILE A 101      82.934 119.906 111.650  1.00 49.67           H  
ATOM    743 HD12 ILE A 101      83.007 119.267 110.017  1.00 49.67           H  
ATOM    744 HD13 ILE A 101      84.022 120.632 110.499  1.00 49.67           H  
ATOM    745  N   ASP A 102      80.437 122.917 105.973  1.00 48.03           N  
ATOM    746  CA  ASP A 102      80.447 122.856 104.502  1.00 48.03           C  
ATOM    747  C   ASP A 102      81.671 122.043 104.022  1.00 48.03           C  
ATOM    748  O   ASP A 102      82.733 122.178 104.626  1.00 48.03           O  
ATOM    749  CB  ASP A 102      80.484 124.270 103.865  1.00 48.03           C  
ATOM    750  CG  ASP A 102      79.303 125.207 104.184  1.00 48.03           C  
ATOM    751  OD1 ASP A 102      78.251 124.726 104.661  1.00 48.03           O  
ATOM    752  OD2 ASP A 102      79.440 126.402 103.842  1.00 48.03           O1-
ATOM    753  H   ASP A 102      80.736 123.794 106.373  1.00 48.03           H  
ATOM    754  HA  ASP A 102      79.529 122.352 104.199  1.00 48.03           H  
ATOM    755  HB3 ASP A 102      80.555 124.189 102.779  1.00 48.03           H  
ATOM    756  HB2 ASP A 102      81.391 124.780 104.196  1.00 48.03           H  
ATOM    757  N   PRO A 103      81.521 121.199 102.974  1.00 45.59           N  
ATOM    758  CA  PRO A 103      82.519 120.166 102.622  1.00 45.59           C  
ATOM    759  C   PRO A 103      83.950 120.649 102.303  1.00 45.59           C  
ATOM    760  O   PRO A 103      84.878 119.860 102.473  1.00 45.59           O  
ATOM    761  CB  PRO A 103      81.880 119.411 101.443  1.00 45.59           C  
ATOM    762  CG  PRO A 103      80.880 120.392 100.852  1.00 45.59           C  
ATOM    763  CD  PRO A 103      80.366 121.132 102.080  1.00 45.59           C  
ATOM    764  HA  PRO A 103      82.604 119.480 103.467  1.00 45.59           H  
ATOM    765  HB3 PRO A 103      81.350 118.537 101.822  1.00 45.59           H  
ATOM    766  HB2 PRO A 103      82.597 119.056 100.701  1.00 45.59           H  
ATOM    767  HG3 PRO A 103      80.090 119.913 100.273  1.00 45.59           H  
ATOM    768  HG2 PRO A 103      81.402 121.092 100.197  1.00 45.59           H  
ATOM    769  HD2 PRO A 103      79.970 122.112 101.810  1.00 45.59           H  
ATOM    770  HD3 PRO A 103      79.574 120.563 102.569  1.00 45.59           H  
ATOM    771  N   ASP A 104      84.116 121.921 101.902  1.00 48.52           N  
ATOM    772  CA  ASP A 104      85.412 122.584 101.711  1.00 48.52           C  
ATOM    773  C   ASP A 104      86.188 122.800 103.023  1.00 48.52           C  
ATOM    774  O   ASP A 104      87.401 122.597 103.041  1.00 48.52           O  
ATOM    775  CB  ASP A 104      85.331 123.906 100.895  1.00 48.52           C  
ATOM    776  CG  ASP A 104      84.323 125.000 101.319  1.00 48.52           C  
ATOM    777  OD1 ASP A 104      83.552 124.805 102.284  1.00 48.52           O  
ATOM    778  OD2 ASP A 104      84.340 126.044 100.633  1.00 48.52           O1-
ATOM    779  H   ASP A 104      83.308 122.524 101.817  1.00 48.52           H  
ATOM    780  HA  ASP A 104      86.021 121.892 101.134  1.00 48.52           H  
ATOM    781  HB3 ASP A 104      85.075 123.645  99.868  1.00 48.52           H  
ATOM    782  HB2 ASP A 104      86.323 124.358 100.838  1.00 48.52           H  
ATOM    783  N   THR A 105      85.469 123.184 104.087  1.00 42.34           N  
ATOM    784  CA  THR A 105      86.001 123.418 105.426  1.00 42.34           C  
ATOM    785  C   THR A 105      86.336 122.098 106.151  1.00 42.34           C  
ATOM    786  O   THR A 105      87.336 122.056 106.864  1.00 42.34           O  
ATOM    787  CB  THR A 105      84.998 124.240 106.279  1.00 42.34           C  
ATOM    788  OG1 THR A 105      84.785 125.491 105.652  1.00 42.34           O  
ATOM    789  CG2 THR A 105      85.422 124.514 107.733  1.00 42.34           C  
ATOM    790  H   THR A 105      84.473 123.325 103.975  1.00 42.34           H  
ATOM    791  HA  THR A 105      86.923 123.995 105.330  1.00 42.34           H  
ATOM    792  HB  THR A 105      84.034 123.735 106.291  1.00 42.34           H  
ATOM    793  HG1 THR A 105      84.397 125.343 104.784  1.00 42.34           H  
ATOM    794 HG21 THR A 105      84.719 125.187 108.225  1.00 42.34           H  
ATOM    795 HG22 THR A 105      85.451 123.601 108.327  1.00 42.34           H  
ATOM    796 HG23 THR A 105      86.410 124.975 107.778  1.00 42.34           H  
ATOM    797  N   LEU A 106      85.549 121.033 105.906  1.00 44.94           N  
ATOM    798  CA  LEU A 106      85.817 119.682 106.410  1.00 44.94           C  
ATOM    799  C   LEU A 106      87.030 119.031 105.715  1.00 44.94           C  
ATOM    800  O   LEU A 106      87.787 118.321 106.378  1.00 44.94           O  
ATOM    801  CB  LEU A 106      84.534 118.823 106.289  1.00 44.94           C  
ATOM    802  CG  LEU A 106      84.610 117.393 106.874  1.00 44.94           C  
ATOM    803  CD1 LEU A 106      85.062 117.366 108.352  1.00 44.94           C  
ATOM    804  CD2 LEU A 106      83.269 116.653 106.669  1.00 44.94           C  
ATOM    805  H   LEU A 106      84.740 121.141 105.310  1.00 44.94           H  
ATOM    806  HA  LEU A 106      86.066 119.783 107.467  1.00 44.94           H  
ATOM    807  HB3 LEU A 106      84.253 118.760 105.237  1.00 44.94           H  
ATOM    808  HB2 LEU A 106      83.710 119.337 106.778  1.00 44.94           H  
ATOM    809  HG  LEU A 106      85.356 116.849 106.296  1.00 44.94           H  
ATOM    810 HD11 LEU A 106      84.513 116.638 108.948  1.00 44.94           H  
ATOM    811 HD12 LEU A 106      86.117 117.101 108.429  1.00 44.94           H  
ATOM    812 HD13 LEU A 106      84.933 118.333 108.838  1.00 44.94           H  
ATOM    813 HD21 LEU A 106      82.806 116.344 107.606  1.00 44.94           H  
ATOM    814 HD22 LEU A 106      82.537 117.275 106.152  1.00 44.94           H  
ATOM    815 HD23 LEU A 106      83.402 115.757 106.065  1.00 44.94           H  
ATOM    816  N   THR A 107      87.216 119.321 104.413  1.00 44.20           N  
ATOM    817  CA  THR A 107      88.389 118.919 103.635  1.00 44.20           C  
ATOM    818  C   THR A 107      89.662 119.659 104.090  1.00 44.20           C  
ATOM    819  O   THR A 107      90.706 119.018 104.167  1.00 44.20           O  
ATOM    820  CB  THR A 107      88.193 119.161 102.111  1.00 44.20           C  
ATOM    821  OG1 THR A 107      87.128 118.355 101.650  1.00 44.20           O  
ATOM    822  CG2 THR A 107      89.407 118.848 101.215  1.00 44.20           C  
ATOM    823  H   THR A 107      86.542 119.905 103.937  1.00 44.20           H  
ATOM    824  HA  THR A 107      88.548 117.850 103.795  1.00 44.20           H  
ATOM    825  HB  THR A 107      87.904 120.199 101.943  1.00 44.20           H  
ATOM    826  HG1 THR A 107      86.310 118.674 102.046  1.00 44.20           H  
ATOM    827 HG21 THR A 107      89.156 118.954 100.159  1.00 44.20           H  
ATOM    828 HG22 THR A 107      90.247 119.516 101.406  1.00 44.20           H  
ATOM    829 HG23 THR A 107      89.751 117.826 101.374  1.00 44.20           H  
ATOM    830  N   LEU A 108      89.550 120.960 104.420  1.00 43.30           N  
ATOM    831  CA  LEU A 108      90.630 121.792 104.960  1.00 43.30           C  
ATOM    832  C   LEU A 108      91.094 121.330 106.352  1.00 43.30           C  
ATOM    833  O   LEU A 108      92.300 121.219 106.568  1.00 43.30           O  
ATOM    834  CB  LEU A 108      90.188 123.275 104.947  1.00 43.30           C  
ATOM    835  CG  LEU A 108      91.176 124.299 105.560  1.00 43.30           C  
ATOM    836  CD1 LEU A 108      92.551 124.294 104.866  1.00 43.30           C  
ATOM    837  CD2 LEU A 108      90.559 125.712 105.571  1.00 43.30           C  
ATOM    838  H   LEU A 108      88.656 121.420 104.312  1.00 43.30           H  
ATOM    839  HA  LEU A 108      91.482 121.688 104.287  1.00 43.30           H  
ATOM    840  HB3 LEU A 108      89.244 123.355 105.485  1.00 43.30           H  
ATOM    841  HB2 LEU A 108      89.963 123.568 103.921  1.00 43.30           H  
ATOM    842  HG  LEU A 108      91.342 124.037 106.606  1.00 43.30           H  
ATOM    843 HD11 LEU A 108      93.110 125.206 105.079  1.00 43.30           H  
ATOM    844 HD12 LEU A 108      93.164 123.460 105.206  1.00 43.30           H  
ATOM    845 HD13 LEU A 108      92.455 124.219 103.784  1.00 43.30           H  
ATOM    846 HD21 LEU A 108      90.533 126.117 106.583  1.00 43.30           H  
ATOM    847 HD22 LEU A 108      91.122 126.413 104.954  1.00 43.30           H  
ATOM    848 HD23 LEU A 108      89.534 125.716 105.198  1.00 43.30           H  
ATOM    849  N   LEU A 109      90.138 121.037 107.253  1.00 40.10           N  
ATOM    850  CA  LEU A 109      90.399 120.496 108.590  1.00 40.10           C  
ATOM    851  C   LEU A 109      91.097 119.129 108.542  1.00 40.10           C  
ATOM    852  O   LEU A 109      92.036 118.920 109.307  1.00 40.10           O  
ATOM    853  CB  LEU A 109      89.081 120.400 109.392  1.00 40.10           C  
ATOM    854  CG  LEU A 109      88.562 121.750 109.934  1.00 40.10           C  
ATOM    855  CD1 LEU A 109      87.117 121.612 110.463  1.00 40.10           C  
ATOM    856  CD2 LEU A 109      89.513 122.370 110.981  1.00 40.10           C  
ATOM    857  H   LEU A 109      89.166 121.180 107.011  1.00 40.10           H  
ATOM    858  HA  LEU A 109      91.080 121.182 109.095  1.00 40.10           H  
ATOM    859  HB3 LEU A 109      89.206 119.724 110.240  1.00 40.10           H  
ATOM    860  HB2 LEU A 109      88.323 119.935 108.759  1.00 40.10           H  
ATOM    861  HG  LEU A 109      88.520 122.447 109.097  1.00 40.10           H  
ATOM    862 HD11 LEU A 109      86.475 122.382 110.037  1.00 40.10           H  
ATOM    863 HD12 LEU A 109      86.674 120.650 110.205  1.00 40.10           H  
ATOM    864 HD13 LEU A 109      87.055 121.704 111.547  1.00 40.10           H  
ATOM    865 HD21 LEU A 109      88.991 122.715 111.873  1.00 40.10           H  
ATOM    866 HD22 LEU A 109      90.275 121.663 111.311  1.00 40.10           H  
ATOM    867 HD23 LEU A 109      90.032 123.234 110.563  1.00 40.10           H  
ATOM    868  N   TRP A 110      90.660 118.252 107.623  1.00 38.98           N  
ATOM    869  CA  TRP A 110      91.263 116.941 107.395  1.00 38.98           C  
ATOM    870  C   TRP A 110      92.644 117.003 106.717  1.00 38.98           C  
ATOM    871  O   TRP A 110      93.506 116.195 107.061  1.00 38.98           O  
ATOM    872  CB  TRP A 110      90.284 116.045 106.621  1.00 38.98           C  
ATOM    873  CG  TRP A 110      90.779 114.653 106.368  1.00 38.98           C  
ATOM    874  CD1 TRP A 110      91.095 114.127 105.163  1.00 38.98           C  
ATOM    875  CD2 TRP A 110      91.091 113.623 107.353  1.00 38.98           C  
ATOM    876  NE1 TRP A 110      91.559 112.839 105.331  1.00 38.98           N  
ATOM    877  CE2 TRP A 110      91.588 112.478 106.661  1.00 38.98           C  
ATOM    878  CE3 TRP A 110      91.026 113.545 108.764  1.00 38.98           C  
ATOM    879  CZ2 TRP A 110      91.992 111.314 107.334  1.00 38.98           C  
ATOM    880  CZ3 TRP A 110      91.438 112.384 109.447  1.00 38.98           C  
ATOM    881  CH2 TRP A 110      91.904 111.265 108.736  1.00 38.98           C  
ATOM    882  H   TRP A 110      89.875 118.495 107.032  1.00 38.98           H  
ATOM    883  HA  TRP A 110      91.411 116.484 108.375  1.00 38.98           H  
ATOM    884  HB3 TRP A 110      90.022 116.508 105.668  1.00 38.98           H  
ATOM    885  HB2 TRP A 110      89.354 115.961 107.185  1.00 38.98           H  
ATOM    886  HD1 TRP A 110      91.003 114.652 104.223  1.00 38.98           H  
ATOM    887  HE1 TRP A 110      91.861 112.257 104.562  1.00 38.98           H  
ATOM    888  HE3 TRP A 110      90.669 114.393 109.330  1.00 38.98           H  
ATOM    889  HZ2 TRP A 110      92.380 110.473 106.781  1.00 38.98           H  
ATOM    890  HZ3 TRP A 110      91.409 112.354 110.523  1.00 38.98           H  
ATOM    891  HH2 TRP A 110      92.213 110.377 109.268  1.00 38.98           H  
ATOM    892  N   SER A 111      92.839 117.966 105.800  1.00 40.32           N  
ATOM    893  CA  SER A 111      94.117 118.236 105.138  1.00 40.32           C  
ATOM    894  C   SER A 111      95.199 118.650 106.146  1.00 40.32           C  
ATOM    895  O   SER A 111      96.305 118.121 106.083  1.00 40.32           O  
ATOM    896  CB  SER A 111      93.945 119.325 104.061  1.00 40.32           C  
ATOM    897  OG  SER A 111      93.266 118.825 102.931  1.00 40.32           O  
ATOM    898  H   SER A 111      92.073 118.577 105.550  1.00 40.32           H  
ATOM    899  HA  SER A 111      94.455 117.316 104.655  1.00 40.32           H  
ATOM    900  HB3 SER A 111      94.915 119.675 103.718  1.00 40.32           H  
ATOM    901  HB2 SER A 111      93.418 120.196 104.446  1.00 40.32           H  
ATOM    902  HG  SER A 111      92.338 118.717 103.166  1.00 40.32           H  
ATOM    903  N   VAL A 112      94.828 119.537 107.087  1.00 39.41           N  
ATOM    904  CA  VAL A 112      95.649 119.967 108.218  1.00 39.41           C  
ATOM    905  C   VAL A 112      95.917 118.832 109.230  1.00 39.41           C  
ATOM    906  O   VAL A 112      97.043 118.742 109.713  1.00 39.41           O  
ATOM    907  CB  VAL A 112      95.005 121.194 108.934  1.00 39.41           C  
ATOM    908  CG1 VAL A 112      95.561 121.528 110.337  1.00 39.41           C  
ATOM    909  CG2 VAL A 112      95.098 122.447 108.043  1.00 39.41           C  
ATOM    910  H   VAL A 112      93.895 119.926 107.052  1.00 39.41           H  
ATOM    911  HA  VAL A 112      96.616 120.277 107.816  1.00 39.41           H  
ATOM    912  HB  VAL A 112      93.943 120.982 109.064  1.00 39.41           H  
ATOM    913 HG11 VAL A 112      95.136 122.457 110.716  1.00 39.41           H  
ATOM    914 HG12 VAL A 112      95.320 120.757 111.070  1.00 39.41           H  
ATOM    915 HG13 VAL A 112      96.645 121.647 110.316  1.00 39.41           H  
ATOM    916 HG21 VAL A 112      94.569 123.289 108.489  1.00 39.41           H  
ATOM    917 HG22 VAL A 112      96.135 122.748 107.893  1.00 39.41           H  
ATOM    918 HG23 VAL A 112      94.663 122.279 107.058  1.00 39.41           H  
ATOM    919  N   THR A 113      94.918 117.969 109.500  1.00 38.31           N  
ATOM    920  CA  THR A 113      95.047 116.806 110.392  1.00 38.31           C  
ATOM    921  C   THR A 113      96.068 115.774 109.879  1.00 38.31           C  
ATOM    922  O   THR A 113      96.862 115.272 110.669  1.00 38.31           O  
ATOM    923  CB  THR A 113      93.695 116.067 110.606  1.00 38.31           C  
ATOM    924  OG1 THR A 113      92.760 116.958 111.174  1.00 38.31           O  
ATOM    925  CG2 THR A 113      93.742 114.824 111.517  1.00 38.31           C  
ATOM    926  H   THR A 113      94.016 118.105 109.065  1.00 38.31           H  
ATOM    927  HA  THR A 113      95.404 117.168 111.357  1.00 38.31           H  
ATOM    928  HB  THR A 113      93.293 115.760 109.641  1.00 38.31           H  
ATOM    929  HG1 THR A 113      92.605 117.681 110.556  1.00 38.31           H  
ATOM    930 HG21 THR A 113      92.741 114.429 111.690  1.00 38.31           H  
ATOM    931 HG22 THR A 113      94.321 114.012 111.074  1.00 38.31           H  
ATOM    932 HG23 THR A 113      94.179 115.058 112.488  1.00 38.31           H  
ATOM    933  N   VAL A 114      96.059 115.504 108.566  1.00 38.73           N  
ATOM    934  CA  VAL A 114      97.023 114.628 107.905  1.00 38.73           C  
ATOM    935  C   VAL A 114      98.438 115.249 107.846  1.00 38.73           C  
ATOM    936  O   VAL A 114      99.417 114.539 108.083  1.00 38.73           O  
ATOM    937  CB  VAL A 114      96.526 114.280 106.470  1.00 38.73           C  
ATOM    938  CG1 VAL A 114      97.590 113.690 105.526  1.00 38.73           C  
ATOM    939  CG2 VAL A 114      95.315 113.330 106.526  1.00 38.73           C  
ATOM    940  H   VAL A 114      95.367 115.939 107.970  1.00 38.73           H  
ATOM    941  HA  VAL A 114      97.091 113.701 108.480  1.00 38.73           H  
ATOM    942  HB  VAL A 114      96.176 115.204 106.006  1.00 38.73           H  
ATOM    943 HG11 VAL A 114      97.144 113.365 104.588  1.00 38.73           H  
ATOM    944 HG12 VAL A 114      98.360 114.416 105.261  1.00 38.73           H  
ATOM    945 HG13 VAL A 114      98.076 112.827 105.980  1.00 38.73           H  
ATOM    946 HG21 VAL A 114      94.887 113.176 105.535  1.00 38.73           H  
ATOM    947 HG22 VAL A 114      95.600 112.353 106.914  1.00 38.73           H  
ATOM    948 HG23 VAL A 114      94.519 113.719 107.162  1.00 38.73           H  
ATOM    949  N   SER A 115      98.503 116.552 107.525  1.00 37.31           N  
ATOM    950  CA  SER A 115      99.726 117.264 107.156  1.00 37.31           C  
ATOM    951  C   SER A 115     100.542 117.829 108.337  1.00 37.31           C  
ATOM    952  O   SER A 115     101.731 118.087 108.151  1.00 37.31           O  
ATOM    953  CB  SER A 115      99.332 118.363 106.153  1.00 37.31           C  
ATOM    954  OG  SER A 115     100.461 118.985 105.596  1.00 37.31           O  
ATOM    955  H   SER A 115      97.642 117.059 107.371  1.00 37.31           H  
ATOM    956  HA  SER A 115     100.375 116.561 106.630  1.00 37.31           H  
ATOM    957  HB3 SER A 115      98.712 119.126 106.628  1.00 37.31           H  
ATOM    958  HB2 SER A 115      98.755 117.937 105.334  1.00 37.31           H  
ATOM    959  HG  SER A 115     100.185 119.563 104.880  1.00 37.31           H  
ATOM    960  N   ILE A 116      99.932 118.002 109.526  1.00 35.96           N  
ATOM    961  CA  ILE A 116     100.601 118.532 110.727  1.00 35.96           C  
ATOM    962  C   ILE A 116     101.728 117.618 111.269  1.00 35.96           C  
ATOM    963  O   ILE A 116     102.628 118.112 111.946  1.00 35.96           O  
ATOM    964  CB  ILE A 116      99.576 118.843 111.865  1.00 35.96           C  
ATOM    965  CG1 ILE A 116     100.132 119.735 112.997  1.00 35.96           C  
ATOM    966  CG2 ILE A 116      98.935 117.582 112.479  1.00 35.96           C  
ATOM    967  CD1 ILE A 116     100.660 121.101 112.538  1.00 35.96           C  
ATOM    968  H   ILE A 116      98.945 117.800 109.617  1.00 35.96           H  
ATOM    969  HA  ILE A 116     101.075 119.467 110.423  1.00 35.96           H  
ATOM    970  HB  ILE A 116      98.770 119.418 111.411  1.00 35.96           H  
ATOM    971 HG13 ILE A 116     100.922 119.208 113.526  1.00 35.96           H  
ATOM    972 HG12 ILE A 116      99.348 119.903 113.737  1.00 35.96           H  
ATOM    973 HG21 ILE A 116      98.103 117.844 113.134  1.00 35.96           H  
ATOM    974 HG22 ILE A 116      98.545 116.924 111.706  1.00 35.96           H  
ATOM    975 HG23 ILE A 116      99.648 117.013 113.077  1.00 35.96           H  
ATOM    976 HD11 ILE A 116     100.471 121.863 113.294  1.00 35.96           H  
ATOM    977 HD12 ILE A 116     101.737 121.066 112.374  1.00 35.96           H  
ATOM    978 HD13 ILE A 116     100.188 121.432 111.613  1.00 35.96           H  
ATOM    979  N   PHE A 117     101.697 116.324 110.899  1.00 36.83           N  
ATOM    980  CA  PHE A 117     102.763 115.346 111.120  1.00 36.83           C  
ATOM    981  C   PHE A 117     104.094 115.757 110.456  1.00 36.83           C  
ATOM    982  O   PHE A 117     105.151 115.562 111.054  1.00 36.83           O  
ATOM    983  CB  PHE A 117     102.271 113.972 110.609  1.00 36.83           C  
ATOM    984  CG  PHE A 117     103.202 112.794 110.846  1.00 36.83           C  
ATOM    985  CD1 PHE A 117     103.087 112.036 112.031  1.00 36.83           C  
ATOM    986  CD2 PHE A 117     104.287 112.544 109.976  1.00 36.83           C  
ATOM    987  CE1 PHE A 117     104.002 111.027 112.297  1.00 36.83           C  
ATOM    988  CE2 PHE A 117     105.205 111.549 110.279  1.00 36.83           C  
ATOM    989  CZ  PHE A 117     105.059 110.789 111.431  1.00 36.83           C  
ATOM    990  H   PHE A 117     100.921 116.005 110.336  1.00 36.83           H  
ATOM    991  HA  PHE A 117     102.928 115.277 112.197  1.00 36.83           H  
ATOM    992  HB3 PHE A 117     102.060 114.032 109.539  1.00 36.83           H  
ATOM    993  HB2 PHE A 117     101.318 113.740 111.083  1.00 36.83           H  
ATOM    994  HD1 PHE A 117     102.292 112.237 112.734  1.00 36.83           H  
ATOM    995  HD2 PHE A 117     104.421 113.140 109.086  1.00 36.83           H  
ATOM    996  HE1 PHE A 117     103.906 110.435 113.194  1.00 36.83           H  
ATOM    997  HE2 PHE A 117     106.040 111.378 109.621  1.00 36.83           H  
ATOM    998  HZ  PHE A 117     105.774 110.016 111.669  1.00 36.83           H  
ATOM    999  N   ALA A 118     104.016 116.331 109.242  1.00 36.68           N  
ATOM   1000  CA  ALA A 118     105.169 116.796 108.475  1.00 36.68           C  
ATOM   1001  C   ALA A 118     105.810 118.069 109.052  1.00 36.68           C  
ATOM   1002  O   ALA A 118     107.035 118.165 109.055  1.00 36.68           O  
ATOM   1003  CB  ALA A 118     104.756 117.000 107.013  1.00 36.68           C  
ATOM   1004  H   ALA A 118     103.111 116.487 108.820  1.00 36.68           H  
ATOM   1005  HA  ALA A 118     105.917 116.004 108.503  1.00 36.68           H  
ATOM   1006  HB1 ALA A 118     105.607 117.316 106.416  1.00 36.68           H  
ATOM   1007  HB2 ALA A 118     104.372 116.077 106.577  1.00 36.68           H  
ATOM   1008  HB3 ALA A 118     103.985 117.761 106.911  1.00 36.68           H  
ATOM   1009  N   ILE A 119     104.983 118.993 109.575  1.00 34.57           N  
ATOM   1010  CA  ILE A 119     105.425 120.199 110.287  1.00 34.57           C  
ATOM   1011  C   ILE A 119     106.006 119.890 111.682  1.00 34.57           C  
ATOM   1012  O   ILE A 119     106.916 120.593 112.121  1.00 34.57           O  
ATOM   1013  CB  ILE A 119     104.268 121.238 110.400  1.00 34.57           C  
ATOM   1014  CG1 ILE A 119     103.890 121.792 109.010  1.00 34.57           C  
ATOM   1015  CG2 ILE A 119     104.478 122.399 111.400  1.00 34.57           C  
ATOM   1016  CD1 ILE A 119     105.012 122.545 108.271  1.00 34.57           C  
ATOM   1017  H   ILE A 119     103.986 118.841 109.533  1.00 34.57           H  
ATOM   1018  HA  ILE A 119     106.238 120.642 109.710  1.00 34.57           H  
ATOM   1019  HB  ILE A 119     103.390 120.694 110.751  1.00 34.57           H  
ATOM   1020 HG13 ILE A 119     103.014 122.438 109.095  1.00 34.57           H  
ATOM   1021 HG12 ILE A 119     103.569 120.959 108.387  1.00 34.57           H  
ATOM   1022 HG21 ILE A 119     103.668 123.125 111.329  1.00 34.57           H  
ATOM   1023 HG22 ILE A 119     104.487 122.052 112.431  1.00 34.57           H  
ATOM   1024 HG23 ILE A 119     105.413 122.928 111.219  1.00 34.57           H  
ATOM   1025 HD11 ILE A 119     104.598 123.311 107.616  1.00 34.57           H  
ATOM   1026 HD12 ILE A 119     105.704 123.038 108.952  1.00 34.57           H  
ATOM   1027 HD13 ILE A 119     105.593 121.864 107.648  1.00 34.57           H  
ATOM   1028  N   GLY A 120     105.520 118.812 112.321  1.00 35.40           N  
ATOM   1029  CA  GLY A 120     106.103 118.248 113.536  1.00 35.40           C  
ATOM   1030  C   GLY A 120     107.478 117.637 113.236  1.00 35.40           C  
ATOM   1031  O   GLY A 120     108.397 117.799 114.034  1.00 35.40           O  
ATOM   1032  H   GLY A 120     104.746 118.306 111.911  1.00 35.40           H  
ATOM   1033  HA3 GLY A 120     105.439 117.475 113.916  1.00 35.40           H  
ATOM   1034  HA2 GLY A 120     106.188 119.003 114.316  1.00 35.40           H  
ATOM   1035  N   GLY A 121     107.625 116.971 112.076  1.00 36.25           N  
ATOM   1036  CA  GLY A 121     108.872 116.365 111.616  1.00 36.25           C  
ATOM   1037  C   GLY A 121     109.938 117.423 111.302  1.00 36.25           C  
ATOM   1038  O   GLY A 121     111.117 117.170 111.545  1.00 36.25           O  
ATOM   1039  H   GLY A 121     106.821 116.862 111.472  1.00 36.25           H  
ATOM   1040  HA3 GLY A 121     108.665 115.783 110.719  1.00 36.25           H  
ATOM   1041  HA2 GLY A 121     109.252 115.674 112.367  1.00 36.25           H  
ATOM   1042  N   LEU A 122     109.523 118.604 110.807  1.00 35.62           N  
ATOM   1043  CA  LEU A 122     110.379 119.757 110.528  1.00 35.62           C  
ATOM   1044  C   LEU A 122     111.060 120.295 111.797  1.00 35.62           C  
ATOM   1045  O   LEU A 122     112.287 120.360 111.824  1.00 35.62           O  
ATOM   1046  CB  LEU A 122     109.564 120.840 109.776  1.00 35.62           C  
ATOM   1047  CG  LEU A 122     110.257 122.200 109.514  1.00 35.62           C  
ATOM   1048  CD1 LEU A 122     111.539 122.066 108.669  1.00 35.62           C  
ATOM   1049  CD2 LEU A 122     109.272 123.217 108.904  1.00 35.62           C  
ATOM   1050  H   LEU A 122     108.538 118.729 110.614  1.00 35.62           H  
ATOM   1051  HA  LEU A 122     111.164 119.394 109.865  1.00 35.62           H  
ATOM   1052  HB3 LEU A 122     108.658 121.043 110.343  1.00 35.62           H  
ATOM   1053  HB2 LEU A 122     109.222 120.436 108.824  1.00 35.62           H  
ATOM   1054  HG  LEU A 122     110.553 122.612 110.478  1.00 35.62           H  
ATOM   1055 HD11 LEU A 122     112.297 122.777 108.999  1.00 35.62           H  
ATOM   1056 HD12 LEU A 122     111.986 121.077 108.740  1.00 35.62           H  
ATOM   1057 HD13 LEU A 122     111.348 122.248 107.612  1.00 35.62           H  
ATOM   1058 HD21 LEU A 122     109.662 123.686 108.001  1.00 35.62           H  
ATOM   1059 HD22 LEU A 122     108.318 122.757 108.646  1.00 35.62           H  
ATOM   1060 HD23 LEU A 122     109.061 124.019 109.611  1.00 35.62           H  
ATOM   1061  N   VAL A 123     110.263 120.624 112.831  1.00 35.40           N  
ATOM   1062  CA  VAL A 123     110.767 121.080 114.132  1.00 35.40           C  
ATOM   1063  C   VAL A 123     111.517 119.978 114.919  1.00 35.40           C  
ATOM   1064  O   VAL A 123     112.423 120.311 115.681  1.00 35.40           O  
ATOM   1065  CB  VAL A 123     109.644 121.721 115.002  1.00 35.40           C  
ATOM   1066  CG1 VAL A 123     108.500 120.763 115.373  1.00 35.40           C  
ATOM   1067  CG2 VAL A 123     110.172 122.411 116.274  1.00 35.40           C  
ATOM   1068  H   VAL A 123     109.260 120.536 112.740  1.00 35.40           H  
ATOM   1069  HA  VAL A 123     111.494 121.866 113.923  1.00 35.40           H  
ATOM   1070  HB  VAL A 123     109.201 122.510 114.393  1.00 35.40           H  
ATOM   1071 HG11 VAL A 123     107.731 121.275 115.952  1.00 35.40           H  
ATOM   1072 HG12 VAL A 123     108.020 120.376 114.479  1.00 35.40           H  
ATOM   1073 HG13 VAL A 123     108.845 119.918 115.966  1.00 35.40           H  
ATOM   1074 HG21 VAL A 123     109.382 122.980 116.765  1.00 35.40           H  
ATOM   1075 HG22 VAL A 123     110.552 121.696 117.004  1.00 35.40           H  
ATOM   1076 HG23 VAL A 123     110.977 123.108 116.039  1.00 35.40           H  
ATOM   1077  N   GLY A 124     111.187 118.699 114.662  1.00 37.41           N  
ATOM   1078  CA  GLY A 124     111.875 117.529 115.212  1.00 37.41           C  
ATOM   1079  C   GLY A 124     113.275 117.346 114.608  1.00 37.41           C  
ATOM   1080  O   GLY A 124     114.159 116.842 115.295  1.00 37.41           O  
ATOM   1081  H   GLY A 124     110.418 118.513 114.032  1.00 37.41           H  
ATOM   1082  HA3 GLY A 124     111.281 116.641 114.996  1.00 37.41           H  
ATOM   1083  HA2 GLY A 124     111.943 117.609 116.297  1.00 37.41           H  
ATOM   1084  N   THR A 125     113.485 117.780 113.353  1.00 40.33           N  
ATOM   1085  CA  THR A 125     114.772 117.745 112.652  1.00 40.33           C  
ATOM   1086  C   THR A 125     115.638 118.991 112.943  1.00 40.33           C  
ATOM   1087  O   THR A 125     116.861 118.905 112.833  1.00 40.33           O  
ATOM   1088  CB  THR A 125     114.552 117.615 111.122  1.00 40.33           C  
ATOM   1089  OG1 THR A 125     113.893 116.387 110.887  1.00 40.33           O  
ATOM   1090  CG2 THR A 125     115.812 117.635 110.238  1.00 40.33           C  
ATOM   1091  H   THR A 125     112.714 118.183 112.838  1.00 40.33           H  
ATOM   1092  HA  THR A 125     115.330 116.867 112.982  1.00 40.33           H  
ATOM   1093  HB  THR A 125     113.882 118.406 110.782  1.00 40.33           H  
ATOM   1094  HG1 THR A 125     113.012 116.446 111.270  1.00 40.33           H  
ATOM   1095 HG21 THR A 125     115.556 117.398 109.207  1.00 40.33           H  
ATOM   1096 HG22 THR A 125     116.291 118.615 110.226  1.00 40.33           H  
ATOM   1097 HG23 THR A 125     116.545 116.902 110.575  1.00 40.33           H  
ATOM   1098  N   LEU A 126     115.013 120.107 113.353  1.00 40.51           N  
ATOM   1099  CA  LEU A 126     115.708 121.321 113.786  1.00 40.51           C  
ATOM   1100  C   LEU A 126     116.264 121.190 115.216  1.00 40.51           C  
ATOM   1101  O   LEU A 126     117.409 121.585 115.443  1.00 40.51           O  
ATOM   1102  CB  LEU A 126     114.757 122.535 113.676  1.00 40.51           C  
ATOM   1103  CG  LEU A 126     114.442 122.971 112.226  1.00 40.51           C  
ATOM   1104  CD1 LEU A 126     113.247 123.948 112.186  1.00 40.51           C  
ATOM   1105  CD2 LEU A 126     115.684 123.523 111.492  1.00 40.51           C  
ATOM   1106  H   LEU A 126     114.003 120.124 113.403  1.00 40.51           H  
ATOM   1107  HA  LEU A 126     116.561 121.487 113.125  1.00 40.51           H  
ATOM   1108  HB3 LEU A 126     115.178 123.389 114.208  1.00 40.51           H  
ATOM   1109  HB2 LEU A 126     113.831 122.293 114.199  1.00 40.51           H  
ATOM   1110  HG  LEU A 126     114.130 122.085 111.676  1.00 40.51           H  
ATOM   1111 HD11 LEU A 126     112.471 123.576 111.518  1.00 40.51           H  
ATOM   1112 HD12 LEU A 126     112.787 124.077 113.167  1.00 40.51           H  
ATOM   1113 HD13 LEU A 126     113.524 124.943 111.838  1.00 40.51           H  
ATOM   1114 HD21 LEU A 126     115.497 124.475 110.997  1.00 40.51           H  
ATOM   1115 HD22 LEU A 126     116.527 123.676 112.167  1.00 40.51           H  
ATOM   1116 HD23 LEU A 126     116.012 122.826 110.720  1.00 40.51           H  
ATOM   1117  N   ILE A 127     115.457 120.646 116.146  1.00 42.04           N  
ATOM   1118  CA  ILE A 127     115.797 120.549 117.570  1.00 42.04           C  
ATOM   1119  C   ILE A 127     116.787 119.410 117.897  1.00 42.04           C  
ATOM   1120  O   ILE A 127     117.529 119.537 118.869  1.00 42.04           O  
ATOM   1121  CB  ILE A 127     114.514 120.383 118.448  1.00 42.04           C  
ATOM   1122  CG1 ILE A 127     114.730 120.696 119.948  1.00 42.04           C  
ATOM   1123  CG2 ILE A 127     113.836 119.002 118.318  1.00 42.04           C  
ATOM   1124  CD1 ILE A 127     115.310 122.089 120.232  1.00 42.04           C  
ATOM   1125  H   ILE A 127     114.525 120.349 115.889  1.00 42.04           H  
ATOM   1126  HA  ILE A 127     116.288 121.484 117.841  1.00 42.04           H  
ATOM   1127  HB  ILE A 127     113.794 121.115 118.079  1.00 42.04           H  
ATOM   1128 HG13 ILE A 127     115.372 119.940 120.402  1.00 42.04           H  
ATOM   1129 HG12 ILE A 127     113.775 120.612 120.468  1.00 42.04           H  
ATOM   1130 HG21 ILE A 127     112.836 119.014 118.753  1.00 42.04           H  
ATOM   1131 HG22 ILE A 127     113.736 118.709 117.276  1.00 42.04           H  
ATOM   1132 HG23 ILE A 127     114.400 118.217 118.823  1.00 42.04           H  
ATOM   1133 HD11 ILE A 127     115.027 122.431 121.228  1.00 42.04           H  
ATOM   1134 HD12 ILE A 127     116.399 122.078 120.188  1.00 42.04           H  
ATOM   1135 HD13 ILE A 127     114.950 122.828 119.516  1.00 42.04           H  
ATOM   1136  N   VAL A 128     116.795 118.332 117.092  1.00 46.54           N  
ATOM   1137  CA  VAL A 128     117.618 117.140 117.320  1.00 46.54           C  
ATOM   1138  C   VAL A 128     119.136 117.370 117.139  1.00 46.54           C  
ATOM   1139  O   VAL A 128     119.920 116.654 117.760  1.00 46.54           O  
ATOM   1140  CB  VAL A 128     117.149 115.958 116.430  1.00 46.54           C  
ATOM   1141  CG1 VAL A 128     117.386 116.194 114.932  1.00 46.54           C  
ATOM   1142  CG2 VAL A 128     117.716 114.592 116.847  1.00 46.54           C  
ATOM   1143  H   VAL A 128     116.161 118.293 116.306  1.00 46.54           H  
ATOM   1144  HA  VAL A 128     117.450 116.855 118.356  1.00 46.54           H  
ATOM   1145  HB  VAL A 128     116.073 115.884 116.578  1.00 46.54           H  
ATOM   1146 HG11 VAL A 128     116.807 115.491 114.335  1.00 46.54           H  
ATOM   1147 HG12 VAL A 128     117.069 117.192 114.650  1.00 46.54           H  
ATOM   1148 HG13 VAL A 128     118.436 116.089 114.658  1.00 46.54           H  
ATOM   1149 HG21 VAL A 128     117.228 113.803 116.277  1.00 46.54           H  
ATOM   1150 HG22 VAL A 128     118.788 114.511 116.665  1.00 46.54           H  
ATOM   1151 HG23 VAL A 128     117.535 114.391 117.903  1.00 46.54           H  
ATOM   1152  N   LYS A 129     119.527 118.389 116.349  1.00 50.85           N  
ATOM   1153  CA  LYS A 129     120.919 118.826 116.209  1.00 50.85           C  
ATOM   1154  C   LYS A 129     121.467 119.447 117.512  1.00 50.85           C  
ATOM   1155  O   LYS A 129     122.623 119.196 117.852  1.00 50.85           O  
ATOM   1156  CB  LYS A 129     121.044 119.784 115.003  1.00  0.00           C  
ATOM   1157  CG  LYS A 129     122.499 120.185 114.675  1.00  0.00           C  
ATOM   1158  CD  LYS A 129     122.650 121.058 113.413  1.00  0.00           C  
ATOM   1159  CE  LYS A 129     122.005 122.457 113.491  1.00  0.00           C  
ATOM   1160  NZ  LYS A 129     122.624 123.313 114.522  1.00  0.00           N1+
ATOM   1161  H   LYS A 129     118.830 118.938 115.866  1.00 50.85           H  
ATOM   1162  HA  LYS A 129     121.518 117.939 115.992  1.00 50.85           H  
ATOM   1163  HB2 LYS A 129     120.617 119.298 114.125  1.00  0.00           H  
ATOM   1164  HB3 LYS A 129     120.437 120.672 115.182  1.00  0.00           H  
ATOM   1165  HG2 LYS A 129     122.954 120.696 115.523  1.00  0.00           H  
ATOM   1166  HG3 LYS A 129     123.086 119.277 114.535  1.00  0.00           H  
ATOM   1167  HD2 LYS A 129     123.710 121.158 113.176  1.00  0.00           H  
ATOM   1168  HD3 LYS A 129     122.221 120.519 112.568  1.00  0.00           H  
ATOM   1169  HE2 LYS A 129     122.113 122.960 112.530  1.00  0.00           H  
ATOM   1170  HE3 LYS A 129     120.934 122.381 113.683  1.00  0.00           H  
ATOM   1171  HZ1 LYS A 129     123.608 123.423 114.325  1.00  0.00           H  
ATOM   1172  HZ2 LYS A 129     122.177 124.219 114.523  1.00  0.00           H  
ATOM   1173  HZ3 LYS A 129     122.510 122.884 115.429  1.00  0.00           H  
ATOM   1174  N   MET A 130     120.616 120.206 118.226  1.00 51.92           N  
ATOM   1175  CA  MET A 130     120.917 120.767 119.544  1.00 51.92           C  
ATOM   1176  C   MET A 130     120.865 119.713 120.661  1.00 51.92           C  
ATOM   1177  O   MET A 130     121.740 119.738 121.528  1.00 51.92           O  
ATOM   1178  CB  MET A 130     119.953 121.932 119.857  1.00  0.00           C  
ATOM   1179  CG  MET A 130     120.238 123.221 119.069  1.00  0.00           C  
ATOM   1180  SD  MET A 130     121.853 124.001 119.374  1.00  0.00           S  
ATOM   1181  CE  MET A 130     121.742 124.342 121.153  1.00  0.00           C  
ATOM   1182  H   MET A 130     119.675 120.349 117.888  1.00 51.92           H  
ATOM   1183  HA  MET A 130     121.938 121.151 119.529  1.00 51.92           H  
ATOM   1184  HB2 MET A 130     118.925 121.624 119.666  1.00  0.00           H  
ATOM   1185  HB3 MET A 130     119.981 122.163 120.923  1.00  0.00           H  
ATOM   1186  HG2 MET A 130     120.158 123.022 118.000  1.00  0.00           H  
ATOM   1187  HG3 MET A 130     119.467 123.957 119.297  1.00  0.00           H  
ATOM   1188  HE1 MET A 130     122.592 124.946 121.471  1.00  0.00           H  
ATOM   1189  HE2 MET A 130     120.826 124.886 121.384  1.00  0.00           H  
ATOM   1190  HE3 MET A 130     121.754 123.414 121.726  1.00  0.00           H  
ATOM   1191  N   ILE A 131     119.858 118.819 120.631  1.00 51.18           N  
ATOM   1192  CA  ILE A 131     119.643 117.810 121.673  1.00 51.18           C  
ATOM   1193  C   ILE A 131     120.723 116.710 121.661  1.00 51.18           C  
ATOM   1194  O   ILE A 131     121.134 116.282 122.734  1.00 51.18           O  
ATOM   1195  CB  ILE A 131     118.208 117.176 121.606  1.00 51.18           C  
ATOM   1196  CG1 ILE A 131     117.595 117.076 123.022  1.00 51.18           C  
ATOM   1197  CG2 ILE A 131     118.084 115.806 120.892  1.00 51.18           C  
ATOM   1198  CD1 ILE A 131     116.110 116.681 123.041  1.00 51.18           C  
ATOM   1199  H   ILE A 131     119.164 118.867 119.896  1.00 51.18           H  
ATOM   1200  HA  ILE A 131     119.746 118.332 122.627  1.00 51.18           H  
ATOM   1201  HB  ILE A 131     117.583 117.868 121.039  1.00 51.18           H  
ATOM   1202 HG13 ILE A 131     117.695 118.033 123.536  1.00 51.18           H  
ATOM   1203 HG12 ILE A 131     118.165 116.359 123.613  1.00 51.18           H  
ATOM   1204 HG21 ILE A 131     117.041 115.548 120.704  1.00 51.18           H  
ATOM   1205 HG22 ILE A 131     118.585 115.800 119.927  1.00 51.18           H  
ATOM   1206 HG23 ILE A 131     118.512 114.998 121.488  1.00 51.18           H  
ATOM   1207 HD11 ILE A 131     115.640 116.992 123.974  1.00 51.18           H  
ATOM   1208 HD12 ILE A 131     115.560 117.147 122.223  1.00 51.18           H  
ATOM   1209 HD13 ILE A 131     115.988 115.600 122.958  1.00 51.18           H  
ATOM   1210  N   GLY A 132     121.181 116.300 120.464  1.00 55.64           N  
ATOM   1211  CA  GLY A 132     122.106 115.183 120.268  1.00 55.64           C  
ATOM   1212  C   GLY A 132     123.540 115.495 120.723  1.00 55.64           C  
ATOM   1213  O   GLY A 132     124.316 114.558 120.910  1.00 55.64           O  
ATOM   1214  H   GLY A 132     120.799 116.718 119.625  1.00 55.64           H  
ATOM   1215  HA3 GLY A 132     122.122 114.929 119.208  1.00 55.64           H  
ATOM   1216  HA2 GLY A 132     121.739 114.303 120.799  1.00 55.64           H  
ATOM   1217  N   LYS A 133     123.886 116.780 120.924  1.00 60.57           N  
ATOM   1218  CA  LYS A 133     125.182 117.220 121.444  1.00 60.57           C  
ATOM   1219  C   LYS A 133     125.381 116.891 122.938  1.00 60.57           C  
ATOM   1220  O   LYS A 133     126.520 116.666 123.343  1.00 60.57           O  
ATOM   1221  CB  LYS A 133     125.366 118.727 121.132  1.00  0.00           C  
ATOM   1222  CG  LYS A 133     126.670 119.378 121.647  1.00  0.00           C  
ATOM   1223  CD  LYS A 133     127.957 118.705 121.133  1.00  0.00           C  
ATOM   1224  CE  LYS A 133     129.227 119.290 121.769  1.00  0.00           C  
ATOM   1225  NZ  LYS A 133     130.427 118.524 121.388  1.00  0.00           N1+
ATOM   1226  H   LYS A 133     123.205 117.507 120.752  1.00 60.57           H  
ATOM   1227  HA  LYS A 133     125.941 116.667 120.888  1.00 60.57           H  
ATOM   1228  HB2 LYS A 133     125.309 118.872 120.052  1.00  0.00           H  
ATOM   1229  HB3 LYS A 133     124.524 119.282 121.549  1.00  0.00           H  
ATOM   1230  HG2 LYS A 133     126.677 120.427 121.349  1.00  0.00           H  
ATOM   1231  HG3 LYS A 133     126.669 119.389 122.737  1.00  0.00           H  
ATOM   1232  HD2 LYS A 133     127.926 117.633 121.327  1.00  0.00           H  
ATOM   1233  HD3 LYS A 133     128.004 118.814 120.049  1.00  0.00           H  
ATOM   1234  HE2 LYS A 133     129.354 120.333 121.475  1.00  0.00           H  
ATOM   1235  HE3 LYS A 133     129.145 119.268 122.857  1.00  0.00           H  
ATOM   1236  HZ1 LYS A 133     130.327 117.566 121.697  1.00  0.00           H  
ATOM   1237  HZ2 LYS A 133     130.540 118.543 120.385  1.00  0.00           H  
ATOM   1238  HZ3 LYS A 133     131.241 118.931 121.827  1.00  0.00           H  
ATOM   1239  N   VAL A 134     124.286 116.853 123.718  1.00 61.58           N  
ATOM   1240  CA  VAL A 134     124.308 116.625 125.166  1.00 61.58           C  
ATOM   1241  C   VAL A 134     123.623 115.296 125.548  1.00 61.58           C  
ATOM   1242  O   VAL A 134     124.103 114.622 126.459  1.00 61.58           O  
ATOM   1243  CB  VAL A 134     123.601 117.795 125.917  1.00 61.58           C  
ATOM   1244  CG1 VAL A 134     123.426 117.584 127.438  1.00 61.58           C  
ATOM   1245  CG2 VAL A 134     124.330 119.130 125.673  1.00 61.58           C  
ATOM   1246  H   VAL A 134     123.381 117.032 123.307  1.00 61.58           H  
ATOM   1247  HA  VAL A 134     125.337 116.567 125.528  1.00 61.58           H  
ATOM   1248  HB  VAL A 134     122.599 117.906 125.499  1.00 61.58           H  
ATOM   1249 HG11 VAL A 134     123.027 118.479 127.915  1.00 61.58           H  
ATOM   1250 HG12 VAL A 134     122.730 116.776 127.666  1.00 61.58           H  
ATOM   1251 HG13 VAL A 134     124.379 117.354 127.916  1.00 61.58           H  
ATOM   1252 HG21 VAL A 134     123.839 119.951 126.196  1.00 61.58           H  
ATOM   1253 HG22 VAL A 134     125.363 119.085 126.021  1.00 61.58           H  
ATOM   1254 HG23 VAL A 134     124.348 119.393 124.615  1.00 61.58           H  
ATOM   1255  N   LEU A 135     122.526 114.944 124.856  1.00 59.45           N  
ATOM   1256  CA  LEU A 135     121.689 113.784 125.164  1.00 59.45           C  
ATOM   1257  C   LEU A 135     122.215 112.486 124.517  1.00 59.45           C  
ATOM   1258  O   LEU A 135     122.139 111.438 125.157  1.00 59.45           O  
ATOM   1259  CB  LEU A 135     120.230 114.117 124.768  1.00 59.45           C  
ATOM   1260  CG  LEU A 135     119.137 113.259 125.439  1.00 59.45           C  
ATOM   1261  CD1 LEU A 135     119.153 113.367 126.977  1.00 59.45           C  
ATOM   1262  CD2 LEU A 135     117.748 113.619 124.884  1.00 59.45           C  
ATOM   1263  H   LEU A 135     122.188 115.542 124.113  1.00 59.45           H  
ATOM   1264  HA  LEU A 135     121.724 113.636 126.244  1.00 59.45           H  
ATOM   1265  HB3 LEU A 135     120.131 114.051 123.684  1.00 59.45           H  
ATOM   1266  HB2 LEU A 135     120.022 115.158 125.017  1.00 59.45           H  
ATOM   1267  HG  LEU A 135     119.321 112.222 125.165  1.00 59.45           H  
ATOM   1268 HD11 LEU A 135     118.149 113.458 127.392  1.00 59.45           H  
ATOM   1269 HD12 LEU A 135     119.607 112.484 127.424  1.00 59.45           H  
ATOM   1270 HD13 LEU A 135     119.720 114.233 127.320  1.00 59.45           H  
ATOM   1271 HD21 LEU A 135     117.044 112.805 125.052  1.00 59.45           H  
ATOM   1272 HD22 LEU A 135     117.341 114.507 125.369  1.00 59.45           H  
ATOM   1273 HD23 LEU A 135     117.777 113.815 123.813  1.00 59.45           H  
ATOM   1274  N   GLY A 136     122.794 112.572 123.306  1.00 61.33           N  
ATOM   1275  CA  GLY A 136     123.462 111.444 122.653  1.00 61.33           C  
ATOM   1276  C   GLY A 136     122.502 110.654 121.760  1.00 61.33           C  
ATOM   1277  O   GLY A 136     121.762 111.243 120.971  1.00 61.33           O  
ATOM   1278  H   GLY A 136     122.850 113.468 122.845  1.00 61.33           H  
ATOM   1279  HA3 GLY A 136     123.928 110.785 123.387  1.00 61.33           H  
ATOM   1280  HA2 GLY A 136     124.259 111.835 122.022  1.00 61.33           H  
ATOM   1281  N   ARG A 137     122.593 109.314 121.839  1.00 61.26           N  
ATOM   1282  CA  ARG A 137     121.859 108.366 120.998  1.00 61.26           C  
ATOM   1283  C   ARG A 137     120.741 107.664 121.784  1.00 61.26           C  
ATOM   1284  O   ARG A 137     119.574 107.866 121.452  1.00 61.26           O  
ATOM   1285  CB  ARG A 137     122.830 107.335 120.371  1.00 61.26           C  
ATOM   1286  CG  ARG A 137     124.024 107.925 119.598  1.00 61.26           C  
ATOM   1287  CD  ARG A 137     123.649 108.791 118.384  1.00 61.26           C  
ATOM   1288  NE  ARG A 137     124.841 109.437 117.810  1.00 61.26           N  
ATOM   1289  CZ  ARG A 137     124.944 110.669 117.278  1.00 61.26           C  
ATOM   1290  NH1 ARG A 137     123.895 111.500 117.170  1.00 61.26           N  
ATOM   1291  NH2 ARG A 137     126.141 111.076 116.839  1.00 61.26           N1+
ATOM   1292  H   ARG A 137     123.239 108.905 122.498  1.00 61.26           H  
ATOM   1293  HA  ARG A 137     121.369 108.900 120.181  1.00 61.26           H  
ATOM   1294  HB3 ARG A 137     122.270 106.679 119.704  1.00 61.26           H  
ATOM   1295  HB2 ARG A 137     123.233 106.688 121.150  1.00 61.26           H  
ATOM   1296  HG3 ARG A 137     124.562 107.056 119.214  1.00 61.26           H  
ATOM   1297  HG2 ARG A 137     124.732 108.433 120.256  1.00 61.26           H  
ATOM   1298  HD3 ARG A 137     122.827 109.473 118.593  1.00 61.26           H  
ATOM   1299  HD2 ARG A 137     123.303 108.127 117.590  1.00 61.26           H  
ATOM   1300  HE  ARG A 137     125.664 108.845 117.794  1.00 61.26           H  
ATOM   1301 HH12 ARG A 137     124.001 112.420 116.768  1.00 61.26           H  
ATOM   1302 HH11 ARG A 137     122.988 111.208 117.505  1.00 61.26           H  
ATOM   1303 HH22 ARG A 137     126.258 111.997 116.440  1.00 61.26           H  
ATOM   1304 HH21 ARG A 137     126.938 110.460 116.907  1.00 61.26           H  
ATOM   1305  N   LYS A 138     121.106 106.837 122.782  1.00 57.26           N  
ATOM   1306  CA  LYS A 138     120.169 105.962 123.495  1.00 57.26           C  
ATOM   1307  C   LYS A 138     119.209 106.718 124.431  1.00 57.26           C  
ATOM   1308  O   LYS A 138     118.046 106.330 124.522  1.00 57.26           O  
ATOM   1309  CB  LYS A 138     120.944 104.858 124.242  1.00 57.26           C  
ATOM   1310  CG  LYS A 138     120.043 103.735 124.795  1.00 57.26           C  
ATOM   1311  CD  LYS A 138     120.809 102.574 125.445  1.00 57.26           C  
ATOM   1312  CE  LYS A 138     121.503 102.954 126.763  1.00 57.26           C  
ATOM   1313  NZ  LYS A 138     122.063 101.771 127.440  1.00 57.26           N1+
ATOM   1314  H   LYS A 138     122.084 106.720 123.008  1.00 57.26           H  
ATOM   1315  HA  LYS A 138     119.556 105.470 122.737  1.00 57.26           H  
ATOM   1316  HB3 LYS A 138     121.532 105.304 125.046  1.00 57.26           H  
ATOM   1317  HB2 LYS A 138     121.660 104.405 123.554  1.00 57.26           H  
ATOM   1318  HG3 LYS A 138     119.437 103.337 123.980  1.00 57.26           H  
ATOM   1319  HG2 LYS A 138     119.336 104.135 125.522  1.00 57.26           H  
ATOM   1320  HD3 LYS A 138     121.544 102.185 124.738  1.00 57.26           H  
ATOM   1321  HD2 LYS A 138     120.101 101.766 125.622  1.00 57.26           H  
ATOM   1322  HE3 LYS A 138     120.792 103.429 127.440  1.00 57.26           H  
ATOM   1323  HE2 LYS A 138     122.306 103.668 126.583  1.00 57.26           H  
ATOM   1324  HZ1 LYS A 138     121.322 101.118 127.653  1.00 57.26           H  
ATOM   1325  HZ2 LYS A 138     122.735 101.316 126.838  1.00 57.26           H  
ATOM   1326  HZ3 LYS A 138     122.515 102.053 128.298  1.00 57.26           H  
ATOM   1327  N   HIS A 139     119.687 107.795 125.080  1.00 54.42           N  
ATOM   1328  CA  HIS A 139     118.856 108.669 125.915  1.00 54.42           C  
ATOM   1329  C   HIS A 139     117.877 109.515 125.080  1.00 54.42           C  
ATOM   1330  O   HIS A 139     116.802 109.843 125.577  1.00 54.42           O  
ATOM   1331  CB  HIS A 139     119.740 109.583 126.782  1.00 54.42           C  
ATOM   1332  CG  HIS A 139     120.863 108.903 127.526  1.00 54.42           C  
ATOM   1333  ND1 HIS A 139     122.161 109.382 127.508  1.00 54.42           N  
ATOM   1334  CD2 HIS A 139     120.893 107.777 128.319  1.00 54.42           C  
ATOM   1335  CE1 HIS A 139     122.896 108.555 128.255  1.00 54.42           C  
ATOM   1336  NE2 HIS A 139     122.193 107.559 128.782  1.00 54.42           N  
ATOM   1337  H   HIS A 139     120.656 108.061 124.972  1.00 54.42           H  
ATOM   1338  HA  HIS A 139     118.272 108.033 126.584  1.00 54.42           H  
ATOM   1339  HB3 HIS A 139     119.118 110.093 127.518  1.00 54.42           H  
ATOM   1340  HB2 HIS A 139     120.169 110.363 126.161  1.00 54.42           H  
ATOM   1341  HD1 HIS A 139     122.490 110.198 127.008  1.00 54.42           H  
ATOM   1342  HD2 HIS A 139     120.087 107.110 128.588  1.00 54.42           H  
ATOM   1343  HE1 HIS A 139     123.957 108.681 128.413  1.00 54.42           H  
ATOM   1344  N   THR A 140     118.250 109.819 123.823  1.00 51.02           N  
ATOM   1345  CA  THR A 140     117.395 110.495 122.848  1.00 51.02           C  
ATOM   1346  C   THR A 140     116.333 109.553 122.240  1.00 51.02           C  
ATOM   1347  O   THR A 140     115.257 110.033 121.895  1.00 51.02           O  
ATOM   1348  CB  THR A 140     118.214 111.143 121.702  1.00 51.02           C  
ATOM   1349  OG1 THR A 140     119.269 111.899 122.259  1.00 51.02           O  
ATOM   1350  CG2 THR A 140     117.406 112.108 120.816  1.00 51.02           C  
ATOM   1351  H   THR A 140     119.160 109.534 123.490  1.00 51.02           H  
ATOM   1352  HA  THR A 140     116.858 111.290 123.363  1.00 51.02           H  
ATOM   1353  HB  THR A 140     118.660 110.372 121.073  1.00 51.02           H  
ATOM   1354  HG1 THR A 140     119.920 112.071 121.572  1.00 51.02           H  
ATOM   1355 HG21 THR A 140     118.041 112.587 120.070  1.00 51.02           H  
ATOM   1356 HG22 THR A 140     116.606 111.597 120.282  1.00 51.02           H  
ATOM   1357 HG23 THR A 140     116.947 112.898 121.412  1.00 51.02           H  
ATOM   1358  N   LEU A 141     116.614 108.236 122.191  1.00 46.51           N  
ATOM   1359  CA  LEU A 141     115.637 107.187 121.869  1.00 46.51           C  
ATOM   1360  C   LEU A 141     114.651 106.918 123.023  1.00 46.51           C  
ATOM   1361  O   LEU A 141     113.522 106.520 122.746  1.00 46.51           O  
ATOM   1362  CB  LEU A 141     116.358 105.882 121.456  1.00 46.51           C  
ATOM   1363  CG  LEU A 141     116.979 105.914 120.041  1.00 46.51           C  
ATOM   1364  CD1 LEU A 141     117.899 104.697 119.805  1.00 46.51           C  
ATOM   1365  CD2 LEU A 141     115.913 106.065 118.932  1.00 46.51           C  
ATOM   1366  H   LEU A 141     117.531 107.915 122.468  1.00 46.51           H  
ATOM   1367  HA  LEU A 141     115.039 107.534 121.027  1.00 46.51           H  
ATOM   1368  HB3 LEU A 141     115.664 105.041 121.498  1.00 46.51           H  
ATOM   1369  HB2 LEU A 141     117.130 105.657 122.190  1.00 46.51           H  
ATOM   1370  HG  LEU A 141     117.618 106.795 119.997  1.00 46.51           H  
ATOM   1371 HD11 LEU A 141     118.884 105.019 119.464  1.00 46.51           H  
ATOM   1372 HD12 LEU A 141     118.052 104.115 120.715  1.00 46.51           H  
ATOM   1373 HD13 LEU A 141     117.507 104.008 119.057  1.00 46.51           H  
ATOM   1374 HD21 LEU A 141     116.064 105.374 118.103  1.00 46.51           H  
ATOM   1375 HD22 LEU A 141     114.903 105.894 119.306  1.00 46.51           H  
ATOM   1376 HD23 LEU A 141     115.936 107.071 118.511  1.00 46.51           H  
ATOM   1377  N   LEU A 142     115.058 107.168 124.281  1.00 42.74           N  
ATOM   1378  CA  LEU A 142     114.167 107.121 125.445  1.00 42.74           C  
ATOM   1379  C   LEU A 142     113.326 108.403 125.589  1.00 42.74           C  
ATOM   1380  O   LEU A 142     112.210 108.321 126.101  1.00 42.74           O  
ATOM   1381  CB  LEU A 142     114.969 106.812 126.727  1.00 42.74           C  
ATOM   1382  CG  LEU A 142     115.536 105.373 126.794  1.00 42.74           C  
ATOM   1383  CD1 LEU A 142     116.476 105.205 128.006  1.00 42.74           C  
ATOM   1384  CD2 LEU A 142     114.434 104.288 126.750  1.00 42.74           C  
ATOM   1385  H   LEU A 142     116.010 107.461 124.452  1.00 42.74           H  
ATOM   1386  HA  LEU A 142     113.450 106.316 125.291  1.00 42.74           H  
ATOM   1387  HB3 LEU A 142     114.336 106.969 127.602  1.00 42.74           H  
ATOM   1388  HB2 LEU A 142     115.782 107.534 126.816  1.00 42.74           H  
ATOM   1389  HG  LEU A 142     116.153 105.226 125.908  1.00 42.74           H  
ATOM   1390 HD11 LEU A 142     117.451 104.833 127.689  1.00 42.74           H  
ATOM   1391 HD12 LEU A 142     116.649 106.149 128.524  1.00 42.74           H  
ATOM   1392 HD13 LEU A 142     116.090 104.507 128.749  1.00 42.74           H  
ATOM   1393 HD21 LEU A 142     114.557 103.526 127.518  1.00 42.74           H  
ATOM   1394 HD22 LEU A 142     113.437 104.705 126.889  1.00 42.74           H  
ATOM   1395 HD23 LEU A 142     114.443 103.771 125.790  1.00 42.74           H  
ATOM   1396  N   ALA A 143     113.831 109.543 125.081  1.00 38.35           N  
ATOM   1397  CA  ALA A 143     113.052 110.768 124.888  1.00 38.35           C  
ATOM   1398  C   ALA A 143     112.052 110.635 123.724  1.00 38.35           C  
ATOM   1399  O   ALA A 143     110.969 111.210 123.804  1.00 38.35           O  
ATOM   1400  CB  ALA A 143     114.002 111.954 124.667  1.00 38.35           C  
ATOM   1401  H   ALA A 143     114.772 109.549 124.713  1.00 38.35           H  
ATOM   1402  HA  ALA A 143     112.484 110.959 125.800  1.00 38.35           H  
ATOM   1403  HB1 ALA A 143     113.448 112.892 124.600  1.00 38.35           H  
ATOM   1404  HB2 ALA A 143     114.708 112.049 125.492  1.00 38.35           H  
ATOM   1405  HB3 ALA A 143     114.575 111.846 123.747  1.00 38.35           H  
ATOM   1406  N   ASN A 144     112.411 109.836 122.700  1.00 35.88           N  
ATOM   1407  CA  ASN A 144     111.553 109.446 121.580  1.00 35.88           C  
ATOM   1408  C   ASN A 144     110.385 108.555 122.042  1.00 35.88           C  
ATOM   1409  O   ASN A 144     109.259 108.801 121.619  1.00 35.88           O  
ATOM   1410  CB  ASN A 144     112.398 108.747 120.484  1.00 35.88           C  
ATOM   1411  CG  ASN A 144     111.803 108.809 119.078  1.00 35.88           C  
ATOM   1412  OD1 ASN A 144     111.548 107.776 118.463  1.00 35.88           O  
ATOM   1413  ND2 ASN A 144     111.602 110.017 118.555  1.00 35.88           N  
ATOM   1414  H   ASN A 144     113.337 109.430 122.703  1.00 35.88           H  
ATOM   1415  HA  ASN A 144     111.080 110.338 121.164  1.00 35.88           H  
ATOM   1416  HB3 ASN A 144     112.609 107.710 120.740  1.00 35.88           H  
ATOM   1417  HB2 ASN A 144     113.364 109.241 120.399  1.00 35.88           H  
ATOM   1418 HD22 ASN A 144     111.210 110.107 117.626  1.00 35.88           H  
ATOM   1419 HD21 ASN A 144     111.839 110.849 119.076  1.00 35.88           H  
ATOM   1420  N   ASN A 145     110.649 107.600 122.958  1.00 35.42           N  
ATOM   1421  CA  ASN A 145     109.621 106.815 123.661  1.00 35.42           C  
ATOM   1422  C   ASN A 145     108.682 107.692 124.504  1.00 35.42           C  
ATOM   1423  O   ASN A 145     107.497 107.373 124.571  1.00 35.42           O  
ATOM   1424  CB  ASN A 145     110.279 105.746 124.566  1.00 35.42           C  
ATOM   1425  CG  ASN A 145     110.790 104.525 123.806  1.00 35.42           C  
ATOM   1426  OD1 ASN A 145     110.063 103.958 122.997  1.00 35.42           O  
ATOM   1427  ND2 ASN A 145     112.016 104.085 124.091  1.00 35.42           N  
ATOM   1428  H   ASN A 145     111.606 107.437 123.239  1.00 35.42           H  
ATOM   1429  HA  ASN A 145     109.050 106.327 122.868  1.00 35.42           H  
ATOM   1430  HB3 ASN A 145     109.537 105.351 125.262  1.00 35.42           H  
ATOM   1431  HB2 ASN A 145     111.063 106.180 125.184  1.00 35.42           H  
ATOM   1432 HD22 ASN A 145     112.383 103.276 123.611  1.00 35.42           H  
ATOM   1433 HD21 ASN A 145     112.591 104.564 124.768  1.00 35.42           H  
ATOM   1434  N   GLY A 146     109.219 108.773 125.099  1.00 31.19           N  
ATOM   1435  CA  GLY A 146     108.477 109.749 125.897  1.00 31.19           C  
ATOM   1436  C   GLY A 146     107.499 110.561 125.035  1.00 31.19           C  
ATOM   1437  O   GLY A 146     106.372 110.796 125.469  1.00 31.19           O  
ATOM   1438  H   GLY A 146     110.210 108.940 124.993  1.00 31.19           H  
ATOM   1439  HA3 GLY A 146     109.188 110.432 126.363  1.00 31.19           H  
ATOM   1440  HA2 GLY A 146     107.943 109.242 126.702  1.00 31.19           H  
ATOM   1441  N   PHE A 147     107.903 110.949 123.811  1.00 30.57           N  
ATOM   1442  CA  PHE A 147     107.031 111.600 122.829  1.00 30.57           C  
ATOM   1443  C   PHE A 147     105.990 110.644 122.225  1.00 30.57           C  
ATOM   1444  O   PHE A 147     104.851 111.066 122.031  1.00 30.57           O  
ATOM   1445  CB  PHE A 147     107.861 112.288 121.723  1.00 30.57           C  
ATOM   1446  CG  PHE A 147     108.628 113.527 122.155  1.00 30.57           C  
ATOM   1447  CD1 PHE A 147     107.951 114.629 122.722  1.00 30.57           C  
ATOM   1448  CD2 PHE A 147     110.021 113.615 121.946  1.00 30.57           C  
ATOM   1449  CE1 PHE A 147     108.657 115.769 123.084  1.00 30.57           C  
ATOM   1450  CE2 PHE A 147     110.710 114.761 122.319  1.00 30.57           C  
ATOM   1451  CZ  PHE A 147     110.031 115.833 122.886  1.00 30.57           C  
ATOM   1452  H   PHE A 147     108.849 110.750 123.511  1.00 30.57           H  
ATOM   1453  HA  PHE A 147     106.460 112.371 123.351  1.00 30.57           H  
ATOM   1454  HB3 PHE A 147     107.210 112.591 120.901  1.00 30.57           H  
ATOM   1455  HB2 PHE A 147     108.561 111.567 121.297  1.00 30.57           H  
ATOM   1456  HD1 PHE A 147     106.884 114.595 122.878  1.00 30.57           H  
ATOM   1457  HD2 PHE A 147     110.560 112.791 121.500  1.00 30.57           H  
ATOM   1458  HE1 PHE A 147     108.136 116.608 123.520  1.00 30.57           H  
ATOM   1459  HE2 PHE A 147     111.777 114.821 122.164  1.00 30.57           H  
ATOM   1460  HZ  PHE A 147     110.573 116.722 123.171  1.00 30.57           H  
ATOM   1461  N   ALA A 148     106.386 109.383 121.970  1.00 29.32           N  
ATOM   1462  CA  ALA A 148     105.533 108.329 121.419  1.00 29.32           C  
ATOM   1463  C   ALA A 148     104.342 107.974 122.321  1.00 29.32           C  
ATOM   1464  O   ALA A 148     103.216 107.977 121.831  1.00 29.32           O  
ATOM   1465  CB  ALA A 148     106.369 107.074 121.118  1.00 29.32           C  
ATOM   1466  H   ALA A 148     107.349 109.124 122.143  1.00 29.32           H  
ATOM   1467  HA  ALA A 148     105.139 108.698 120.471  1.00 29.32           H  
ATOM   1468  HB1 ALA A 148     105.756 106.294 120.665  1.00 29.32           H  
ATOM   1469  HB2 ALA A 148     107.180 107.290 120.425  1.00 29.32           H  
ATOM   1470  HB3 ALA A 148     106.813 106.658 122.022  1.00 29.32           H  
ATOM   1471  N   ILE A 149     104.607 107.700 123.613  1.00 28.36           N  
ATOM   1472  CA  ILE A 149     103.590 107.328 124.603  1.00 28.36           C  
ATOM   1473  C   ILE A 149     102.646 108.492 124.972  1.00 28.36           C  
ATOM   1474  O   ILE A 149     101.453 108.251 125.155  1.00 28.36           O  
ATOM   1475  CB  ILE A 149     104.227 106.741 125.905  1.00 28.36           C  
ATOM   1476  CG1 ILE A 149     103.215 106.074 126.867  1.00 28.36           C  
ATOM   1477  CG2 ILE A 149     105.059 107.755 126.718  1.00 28.36           C  
ATOM   1478  CD1 ILE A 149     102.318 105.013 126.221  1.00 28.36           C  
ATOM   1479  H   ILE A 149     105.565 107.719 123.941  1.00 28.36           H  
ATOM   1480  HA  ILE A 149     102.981 106.552 124.136  1.00 28.36           H  
ATOM   1481  HB  ILE A 149     104.916 105.960 125.580  1.00 28.36           H  
ATOM   1482 HG13 ILE A 149     102.583 106.832 127.331  1.00 28.36           H  
ATOM   1483 HG12 ILE A 149     103.759 105.608 127.690  1.00 28.36           H  
ATOM   1484 HG21 ILE A 149     105.655 107.250 127.478  1.00 28.36           H  
ATOM   1485 HG22 ILE A 149     105.743 108.313 126.086  1.00 28.36           H  
ATOM   1486 HG23 ILE A 149     104.430 108.482 127.233  1.00 28.36           H  
ATOM   1487 HD11 ILE A 149     101.961 104.303 126.967  1.00 28.36           H  
ATOM   1488 HD12 ILE A 149     101.444 105.481 125.769  1.00 28.36           H  
ATOM   1489 HD13 ILE A 149     102.846 104.452 125.450  1.00 28.36           H  
ATOM   1490  N   SER A 150     103.187 109.724 125.035  1.00 26.38           N  
ATOM   1491  CA  SER A 150     102.437 110.947 125.323  1.00 26.38           C  
ATOM   1492  C   SER A 150     101.397 111.249 124.233  1.00 26.38           C  
ATOM   1493  O   SER A 150     100.234 111.474 124.558  1.00 26.38           O  
ATOM   1494  CB  SER A 150     103.426 112.115 125.534  1.00 26.38           C  
ATOM   1495  OG  SER A 150     102.768 113.333 125.825  1.00 26.38           O  
ATOM   1496  H   SER A 150     104.177 109.838 124.868  1.00 26.38           H  
ATOM   1497  HA  SER A 150     101.898 110.790 126.260  1.00 26.38           H  
ATOM   1498  HB3 SER A 150     104.051 112.259 124.651  1.00 26.38           H  
ATOM   1499  HB2 SER A 150     104.096 111.891 126.364  1.00 26.38           H  
ATOM   1500  HG  SER A 150     102.308 113.633 125.037  1.00 26.38           H  
ATOM   1501  N   ALA A 151     101.840 111.208 122.967  1.00 25.27           N  
ATOM   1502  CA  ALA A 151     101.019 111.454 121.788  1.00 25.27           C  
ATOM   1503  C   ALA A 151     100.028 110.330 121.453  1.00 25.27           C  
ATOM   1504  O   ALA A 151      98.937 110.639 120.976  1.00 25.27           O  
ATOM   1505  CB  ALA A 151     101.952 111.701 120.611  1.00 25.27           C  
ATOM   1506  H   ALA A 151     102.813 110.999 122.788  1.00 25.27           H  
ATOM   1507  HA  ALA A 151     100.438 112.363 121.954  1.00 25.27           H  
ATOM   1508  HB1 ALA A 151     101.418 111.667 119.669  1.00 25.27           H  
ATOM   1509  HB2 ALA A 151     102.413 112.675 120.694  1.00 25.27           H  
ATOM   1510  HB3 ALA A 151     102.747 110.960 120.574  1.00 25.27           H  
ATOM   1511  N   ALA A 152     100.400 109.065 121.725  1.00 24.99           N  
ATOM   1512  CA  ALA A 152      99.529 107.895 121.578  1.00 24.99           C  
ATOM   1513  C   ALA A 152      98.301 107.968 122.493  1.00 24.99           C  
ATOM   1514  O   ALA A 152      97.188 107.733 122.028  1.00 24.99           O  
ATOM   1515  CB  ALA A 152     100.321 106.616 121.877  1.00 24.99           C  
ATOM   1516  H   ALA A 152     101.328 108.886 122.085  1.00 24.99           H  
ATOM   1517  HA  ALA A 152      99.185 107.855 120.542  1.00 24.99           H  
ATOM   1518  HB1 ALA A 152      99.702 105.727 121.748  1.00 24.99           H  
ATOM   1519  HB2 ALA A 152     101.167 106.524 121.203  1.00 24.99           H  
ATOM   1520  HB3 ALA A 152     100.711 106.605 122.896  1.00 24.99           H  
ATOM   1521  N   LEU A 153      98.542 108.345 123.761  1.00 24.34           N  
ATOM   1522  CA  LEU A 153      97.525 108.593 124.778  1.00 24.34           C  
ATOM   1523  C   LEU A 153      96.637 109.803 124.435  1.00 24.34           C  
ATOM   1524  O   LEU A 153      95.432 109.738 124.670  1.00 24.34           O  
ATOM   1525  CB  LEU A 153      98.236 108.714 126.148  1.00 24.34           C  
ATOM   1526  CG  LEU A 153      97.318 108.811 127.391  1.00 24.34           C  
ATOM   1527  CD1 LEU A 153      98.029 108.237 128.632  1.00 24.34           C  
ATOM   1528  CD2 LEU A 153      96.809 110.246 127.657  1.00 24.34           C  
ATOM   1529  H   LEU A 153      99.497 108.513 124.048  1.00 24.34           H  
ATOM   1530  HA  LEU A 153      96.880 107.712 124.810  1.00 24.34           H  
ATOM   1531  HB3 LEU A 153      98.950 109.539 126.143  1.00 24.34           H  
ATOM   1532  HB2 LEU A 153      98.844 107.814 126.258  1.00 24.34           H  
ATOM   1533  HG  LEU A 153      96.444 108.180 127.217  1.00 24.34           H  
ATOM   1534 HD11 LEU A 153      97.626 108.636 129.564  1.00 24.34           H  
ATOM   1535 HD12 LEU A 153      97.914 107.153 128.676  1.00 24.34           H  
ATOM   1536 HD13 LEU A 153      99.099 108.453 128.618  1.00 24.34           H  
ATOM   1537 HD21 LEU A 153      97.038 110.594 128.664  1.00 24.34           H  
ATOM   1538 HD22 LEU A 153      97.249 110.973 126.973  1.00 24.34           H  
ATOM   1539 HD23 LEU A 153      95.727 110.301 127.536  1.00 24.34           H  
ATOM   1540  N   LEU A 154      97.239 110.866 123.870  1.00 25.51           N  
ATOM   1541  CA  LEU A 154      96.557 112.108 123.501  1.00 25.51           C  
ATOM   1542  C   LEU A 154      95.548 111.912 122.351  1.00 25.51           C  
ATOM   1543  O   LEU A 154      94.413 112.369 122.469  1.00 25.51           O  
ATOM   1544  CB  LEU A 154      97.608 113.202 123.186  1.00 25.51           C  
ATOM   1545  CG  LEU A 154      97.121 114.651 123.405  1.00 25.51           C  
ATOM   1546  CD1 LEU A 154      96.822 114.936 124.894  1.00 25.51           C  
ATOM   1547  CD2 LEU A 154      98.112 115.675 122.815  1.00 25.51           C  
ATOM   1548  H   LEU A 154      98.237 110.843 123.713  1.00 25.51           H  
ATOM   1549  HA  LEU A 154      95.991 112.410 124.382  1.00 25.51           H  
ATOM   1550  HB3 LEU A 154      97.964 113.074 122.163  1.00 25.51           H  
ATOM   1551  HB2 LEU A 154      98.485 113.067 123.816  1.00 25.51           H  
ATOM   1552  HG  LEU A 154      96.190 114.767 122.854  1.00 25.51           H  
ATOM   1553 HD11 LEU A 154      97.311 115.834 125.269  1.00 25.51           H  
ATOM   1554 HD12 LEU A 154      95.755 115.076 125.048  1.00 25.51           H  
ATOM   1555 HD13 LEU A 154      97.136 114.117 125.541  1.00 25.51           H  
ATOM   1556 HD21 LEU A 154      97.628 116.262 122.036  1.00 25.51           H  
ATOM   1557 HD22 LEU A 154      98.493 116.382 123.551  1.00 25.51           H  
ATOM   1558 HD23 LEU A 154      98.984 115.195 122.372  1.00 25.51           H  
ATOM   1559  N   MET A 155      95.957 111.195 121.289  1.00 24.71           N  
ATOM   1560  CA  MET A 155      95.098 110.854 120.151  1.00 24.71           C  
ATOM   1561  C   MET A 155      94.020 109.807 120.485  1.00 24.71           C  
ATOM   1562  O   MET A 155      92.911 109.921 119.965  1.00 24.71           O  
ATOM   1563  CB  MET A 155      95.946 110.351 118.970  1.00 24.71           C  
ATOM   1564  CG  MET A 155      96.872 111.403 118.345  1.00 24.71           C  
ATOM   1565  SD  MET A 155      97.650 110.879 116.793  1.00 24.71           S  
ATOM   1566  CE  MET A 155      98.615 109.461 117.377  1.00 24.71           C  
ATOM   1567  H   MET A 155      96.906 110.842 121.259  1.00 24.71           H  
ATOM   1568  HA  MET A 155      94.580 111.762 119.836  1.00 24.71           H  
ATOM   1569  HB3 MET A 155      95.295 109.960 118.186  1.00 24.71           H  
ATOM   1570  HB2 MET A 155      96.548 109.513 119.319  1.00 24.71           H  
ATOM   1571  HG3 MET A 155      97.661 111.670 119.043  1.00 24.71           H  
ATOM   1572  HG2 MET A 155      96.315 112.319 118.146  1.00 24.71           H  
ATOM   1573  HE1 MET A 155      99.198 109.050 116.554  1.00 24.71           H  
ATOM   1574  HE2 MET A 155      99.285 109.755 118.184  1.00 24.71           H  
ATOM   1575  HE3 MET A 155      97.970 108.668 117.747  1.00 24.71           H  
ATOM   1576  N   ALA A 156      94.349 108.812 121.328  1.00 23.92           N  
ATOM   1577  CA  ALA A 156      93.432 107.735 121.718  1.00 23.92           C  
ATOM   1578  C   ALA A 156      92.286 108.190 122.642  1.00 23.92           C  
ATOM   1579  O   ALA A 156      91.215 107.587 122.595  1.00 23.92           O  
ATOM   1580  CB  ALA A 156      94.230 106.595 122.367  1.00 23.92           C  
ATOM   1581  H   ALA A 156      95.284 108.764 121.710  1.00 23.92           H  
ATOM   1582  HA  ALA A 156      92.975 107.341 120.808  1.00 23.92           H  
ATOM   1583  HB1 ALA A 156      93.577 105.771 122.660  1.00 23.92           H  
ATOM   1584  HB2 ALA A 156      94.965 106.190 121.672  1.00 23.92           H  
ATOM   1585  HB3 ALA A 156      94.760 106.933 123.259  1.00 23.92           H  
ATOM   1586  N   CYS A 157      92.522 109.247 123.439  1.00 25.98           N  
ATOM   1587  CA  CYS A 157      91.556 109.822 124.381  1.00 25.98           C  
ATOM   1588  C   CYS A 157      90.773 111.015 123.784  1.00 25.98           C  
ATOM   1589  O   CYS A 157      89.964 111.606 124.501  1.00 25.98           O  
ATOM   1590  CB  CYS A 157      92.250 110.233 125.698  1.00 25.98           C  
ATOM   1591  SG  CYS A 157      92.873 108.766 126.568  1.00 25.98           S  
ATOM   1592  H   CYS A 157      93.436 109.680 123.424  1.00 25.98           H  
ATOM   1593  HA  CYS A 157      90.804 109.071 124.631  1.00 25.98           H  
ATOM   1594  HB3 CYS A 157      91.563 110.749 126.370  1.00 25.98           H  
ATOM   1595  HB2 CYS A 157      93.082 110.911 125.504  1.00 25.98           H  
ATOM   1596  HG  CYS A 157      93.881 108.529 125.722  1.00 25.98           H  
ATOM   1597  N   SER A 158      91.007 111.351 122.500  1.00 26.33           N  
ATOM   1598  CA  SER A 158      90.393 112.486 121.802  1.00 26.33           C  
ATOM   1599  C   SER A 158      88.865 112.388 121.617  1.00 26.33           C  
ATOM   1600  O   SER A 158      88.194 113.411 121.745  1.00 26.33           O  
ATOM   1601  CB  SER A 158      91.139 112.753 120.476  1.00 26.33           C  
ATOM   1602  OG  SER A 158      90.832 111.811 119.465  1.00 26.33           O  
ATOM   1603  H   SER A 158      91.680 110.817 121.968  1.00 26.33           H  
ATOM   1604  HA  SER A 158      90.568 113.359 122.432  1.00 26.33           H  
ATOM   1605  HB3 SER A 158      92.217 112.772 120.636  1.00 26.33           H  
ATOM   1606  HB2 SER A 158      90.872 113.738 120.096  1.00 26.33           H  
ATOM   1607  HG  SER A 158      91.401 111.043 119.581  1.00 26.33           H  
ATOM   1608  N   LEU A 159      88.340 111.177 121.347  1.00 24.12           N  
ATOM   1609  CA  LEU A 159      86.905 110.927 121.163  1.00 24.12           C  
ATOM   1610  C   LEU A 159      86.114 111.019 122.480  1.00 24.12           C  
ATOM   1611  O   LEU A 159      85.007 111.557 122.468  1.00 24.12           O  
ATOM   1612  CB  LEU A 159      86.702 109.586 120.410  1.00 24.12           C  
ATOM   1613  CG  LEU A 159      85.228 109.191 120.104  1.00 24.12           C  
ATOM   1614  CD1 LEU A 159      85.111 108.350 118.813  1.00 24.12           C  
ATOM   1615  CD2 LEU A 159      84.528 108.497 121.298  1.00 24.12           C  
ATOM   1616  H   LEU A 159      88.953 110.382 121.248  1.00 24.12           H  
ATOM   1617  HA  LEU A 159      86.522 111.715 120.511  1.00 24.12           H  
ATOM   1618  HB3 LEU A 159      87.204 108.769 120.932  1.00 24.12           H  
ATOM   1619  HB2 LEU A 159      87.237 109.692 119.465  1.00 24.12           H  
ATOM   1620  HG  LEU A 159      84.686 110.117 119.902  1.00 24.12           H  
ATOM   1621 HD11 LEU A 159      84.513 108.871 118.065  1.00 24.12           H  
ATOM   1622 HD12 LEU A 159      86.081 108.154 118.362  1.00 24.12           H  
ATOM   1623 HD13 LEU A 159      84.647 107.376 118.969  1.00 24.12           H  
ATOM   1624 HD21 LEU A 159      84.069 107.544 121.035  1.00 24.12           H  
ATOM   1625 HD22 LEU A 159      85.219 108.292 122.115  1.00 24.12           H  
ATOM   1626 HD23 LEU A 159      83.734 109.128 121.697  1.00 24.12           H  
ATOM   1627  N   GLN A 160      86.695 110.507 123.581  1.00 24.83           N  
ATOM   1628  CA  GLN A 160      86.072 110.468 124.908  1.00 24.83           C  
ATOM   1629  C   GLN A 160      85.881 111.870 125.519  1.00 24.83           C  
ATOM   1630  O   GLN A 160      84.820 112.139 126.080  1.00 24.83           O  
ATOM   1631  CB  GLN A 160      86.895 109.532 125.825  1.00 24.83           C  
ATOM   1632  CG  GLN A 160      86.321 109.299 127.242  1.00 24.83           C  
ATOM   1633  CD  GLN A 160      84.920 108.675 127.239  1.00 24.83           C  
ATOM   1634  OE1 GLN A 160      84.658 107.726 126.504  1.00 24.83           O  
ATOM   1635  NE2 GLN A 160      84.019 109.191 128.076  1.00 24.83           N  
ATOM   1636  H   GLN A 160      87.614 110.098 123.509  1.00 24.83           H  
ATOM   1637  HA  GLN A 160      85.080 110.033 124.772  1.00 24.83           H  
ATOM   1638  HB3 GLN A 160      87.911 109.919 125.919  1.00 24.83           H  
ATOM   1639  HB2 GLN A 160      87.001 108.563 125.334  1.00 24.83           H  
ATOM   1640  HG3 GLN A 160      86.310 110.234 127.804  1.00 24.83           H  
ATOM   1641  HG2 GLN A 160      86.982 108.627 127.791  1.00 24.83           H  
ATOM   1642 HE22 GLN A 160      83.086 108.805 128.111  1.00 24.83           H  
ATOM   1643 HE21 GLN A 160      84.256 109.972 128.671  1.00 24.83           H  
ATOM   1644  N   ALA A 161      86.893 112.740 125.353  1.00 26.96           N  
ATOM   1645  CA  ALA A 161      86.836 114.160 125.709  1.00 26.96           C  
ATOM   1646  C   ALA A 161      86.021 115.003 124.709  1.00 26.96           C  
ATOM   1647  O   ALA A 161      85.529 116.069 125.080  1.00 26.96           O  
ATOM   1648  CB  ALA A 161      88.274 114.693 125.806  1.00 26.96           C  
ATOM   1649  H   ALA A 161      87.739 112.432 124.894  1.00 26.96           H  
ATOM   1650  HA  ALA A 161      86.368 114.258 126.690  1.00 26.96           H  
ATOM   1651  HB1 ALA A 161      88.291 115.745 126.091  1.00 26.96           H  
ATOM   1652  HB2 ALA A 161      88.845 114.143 126.556  1.00 26.96           H  
ATOM   1653  HB3 ALA A 161      88.802 114.598 124.856  1.00 26.96           H  
ATOM   1654  N   GLY A 162      85.896 114.514 123.463  1.00 29.44           N  
ATOM   1655  CA  GLY A 162      85.194 115.172 122.363  1.00 29.44           C  
ATOM   1656  C   GLY A 162      86.055 116.237 121.659  1.00 29.44           C  
ATOM   1657  O   GLY A 162      85.546 116.921 120.772  1.00 29.44           O  
ATOM   1658  H   GLY A 162      86.335 113.630 123.244  1.00 29.44           H  
ATOM   1659  HA3 GLY A 162      84.268 115.625 122.721  1.00 29.44           H  
ATOM   1660  HA2 GLY A 162      84.910 114.407 121.642  1.00 29.44           H  
ATOM   1661  N   ALA A 163      87.328 116.398 122.060  1.00 30.33           N  
ATOM   1662  CA  ALA A 163      88.242 117.429 121.581  1.00 30.33           C  
ATOM   1663  C   ALA A 163      88.967 116.993 120.301  1.00 30.33           C  
ATOM   1664  O   ALA A 163      89.758 116.052 120.337  1.00 30.33           O  
ATOM   1665  CB  ALA A 163      89.242 117.743 122.705  1.00 30.33           C  
ATOM   1666  H   ALA A 163      87.697 115.774 122.762  1.00 30.33           H  
ATOM   1667  HA  ALA A 163      87.678 118.342 121.377  1.00 30.33           H  
ATOM   1668  HB1 ALA A 163      89.987 118.470 122.382  1.00 30.33           H  
ATOM   1669  HB2 ALA A 163      88.732 118.163 123.573  1.00 30.33           H  
ATOM   1670  HB3 ALA A 163      89.765 116.846 123.039  1.00 30.33           H  
ATOM   1671  N   PHE A 164      88.709 117.719 119.202  1.00 34.42           N  
ATOM   1672  CA  PHE A 164      89.425 117.587 117.930  1.00 34.42           C  
ATOM   1673  C   PHE A 164      90.809 118.265 117.941  1.00 34.42           C  
ATOM   1674  O   PHE A 164      91.694 117.803 117.225  1.00 34.42           O  
ATOM   1675  CB  PHE A 164      88.533 118.072 116.766  1.00 34.42           C  
ATOM   1676  CG  PHE A 164      87.959 119.474 116.901  1.00 34.42           C  
ATOM   1677  CD1 PHE A 164      88.712 120.603 116.509  1.00 34.42           C  
ATOM   1678  CD2 PHE A 164      86.730 119.670 117.567  1.00 34.42           C  
ATOM   1679  CE1 PHE A 164      88.209 121.880 116.724  1.00 34.42           C  
ATOM   1680  CE2 PHE A 164      86.241 120.953 117.767  1.00 34.42           C  
ATOM   1681  CZ  PHE A 164      86.976 122.054 117.342  1.00 34.42           C  
ATOM   1682  H   PHE A 164      88.027 118.463 119.245  1.00 34.42           H  
ATOM   1683  HA  PHE A 164      89.610 116.524 117.757  1.00 34.42           H  
ATOM   1684  HB3 PHE A 164      87.708 117.371 116.630  1.00 34.42           H  
ATOM   1685  HB2 PHE A 164      89.102 118.033 115.836  1.00 34.42           H  
ATOM   1686  HD1 PHE A 164      89.679 120.479 116.045  1.00 34.42           H  
ATOM   1687  HD2 PHE A 164      86.164 118.821 117.920  1.00 34.42           H  
ATOM   1688  HE1 PHE A 164      88.783 122.742 116.418  1.00 34.42           H  
ATOM   1689  HE2 PHE A 164      85.292 121.096 118.262  1.00 34.42           H  
ATOM   1690  HZ  PHE A 164      86.595 123.051 117.507  1.00 34.42           H  
ATOM   1691  N   GLU A 165      90.992 119.307 118.774  1.00 33.22           N  
ATOM   1692  CA  GLU A 165      92.277 119.980 119.006  1.00 33.22           C  
ATOM   1693  C   GLU A 165      93.308 119.074 119.706  1.00 33.22           C  
ATOM   1694  O   GLU A 165      94.502 119.199 119.441  1.00 33.22           O  
ATOM   1695  CB  GLU A 165      92.058 121.261 119.836  1.00 33.22           C  
ATOM   1696  CG  GLU A 165      91.115 122.290 119.172  1.00 33.22           C  
ATOM   1697  CD  GLU A 165      90.924 123.607 119.947  1.00 33.22           C  
ATOM   1698  OE1 GLU A 165      91.424 123.723 121.089  1.00 33.22           O  
ATOM   1699  OE2 GLU A 165      90.256 124.493 119.371  1.00 33.22           O1-
ATOM   1700  H   GLU A 165      90.213 119.645 119.320  1.00 33.22           H  
ATOM   1701  HA  GLU A 165      92.688 120.264 118.035  1.00 33.22           H  
ATOM   1702  HB3 GLU A 165      93.025 121.731 120.024  1.00 33.22           H  
ATOM   1703  HB2 GLU A 165      91.660 120.988 120.815  1.00 33.22           H  
ATOM   1704  HG3 GLU A 165      90.128 121.848 119.033  1.00 33.22           H  
ATOM   1705  HG2 GLU A 165      91.488 122.528 118.175  1.00 33.22           H  
ATOM   1706  N   MET A 166      92.815 118.157 120.555  1.00 30.21           N  
ATOM   1707  CA  MET A 166      93.583 117.120 121.244  1.00 30.21           C  
ATOM   1708  C   MET A 166      94.179 116.083 120.268  1.00 30.21           C  
ATOM   1709  O   MET A 166      95.301 115.629 120.489  1.00 30.21           O  
ATOM   1710  CB  MET A 166      92.645 116.484 122.291  1.00 30.21           C  
ATOM   1711  CG  MET A 166      93.302 115.563 123.322  1.00 30.21           C  
ATOM   1712  SD  MET A 166      92.087 114.800 124.433  1.00 30.21           S  
ATOM   1713  CE  MET A 166      93.172 113.882 125.552  1.00 30.21           C  
ATOM   1714  H   MET A 166      91.817 118.129 120.706  1.00 30.21           H  
ATOM   1715  HA  MET A 166      94.407 117.611 121.766  1.00 30.21           H  
ATOM   1716  HB3 MET A 166      91.858 115.929 121.784  1.00 30.21           H  
ATOM   1717  HB2 MET A 166      92.144 117.281 122.842  1.00 30.21           H  
ATOM   1718  HG3 MET A 166      94.018 116.129 123.916  1.00 30.21           H  
ATOM   1719  HG2 MET A 166      93.853 114.773 122.821  1.00 30.21           H  
ATOM   1720  HE1 MET A 166      92.575 113.279 126.237  1.00 30.21           H  
ATOM   1721  HE2 MET A 166      93.830 113.220 124.992  1.00 30.21           H  
ATOM   1722  HE3 MET A 166      93.777 114.568 126.143  1.00 30.21           H  
ATOM   1723  N   LEU A 167      93.443 115.780 119.181  1.00 29.49           N  
ATOM   1724  CA  LEU A 167      93.895 114.936 118.074  1.00 29.49           C  
ATOM   1725  C   LEU A 167      94.960 115.633 117.202  1.00 29.49           C  
ATOM   1726  O   LEU A 167      95.909 114.961 116.804  1.00 29.49           O  
ATOM   1727  CB  LEU A 167      92.667 114.457 117.258  1.00 29.49           C  
ATOM   1728  CG  LEU A 167      92.948 113.487 116.083  1.00 29.49           C  
ATOM   1729  CD1 LEU A 167      93.669 112.198 116.534  1.00 29.49           C  
ATOM   1730  CD2 LEU A 167      91.649 113.178 115.305  1.00 29.49           C  
ATOM   1731  H   LEU A 167      92.534 116.206 119.068  1.00 29.49           H  
ATOM   1732  HA  LEU A 167      94.367 114.059 118.519  1.00 29.49           H  
ATOM   1733  HB3 LEU A 167      92.148 115.328 116.861  1.00 29.49           H  
ATOM   1734  HB2 LEU A 167      91.960 113.980 117.936  1.00 29.49           H  
ATOM   1735  HG  LEU A 167      93.605 113.996 115.378  1.00 29.49           H  
ATOM   1736 HD11 LEU A 167      93.270 111.301 116.060  1.00 29.49           H  
ATOM   1737 HD12 LEU A 167      94.727 112.243 116.277  1.00 29.49           H  
ATOM   1738 HD13 LEU A 167      93.596 112.046 117.610  1.00 29.49           H  
ATOM   1739 HD21 LEU A 167      91.774 113.383 114.242  1.00 29.49           H  
ATOM   1740 HD22 LEU A 167      91.337 112.137 115.399  1.00 29.49           H  
ATOM   1741 HD23 LEU A 167      90.811 113.784 115.651  1.00 29.49           H  
ATOM   1742  N   ILE A 168      94.814 116.950 116.950  1.00 32.92           N  
ATOM   1743  CA  ILE A 168      95.774 117.767 116.190  1.00 32.92           C  
ATOM   1744  C   ILE A 168      97.144 117.886 116.886  1.00 32.92           C  
ATOM   1745  O   ILE A 168      98.166 117.714 116.222  1.00 32.92           O  
ATOM   1746  CB  ILE A 168      95.227 119.203 115.891  1.00 32.92           C  
ATOM   1747  CG1 ILE A 168      94.000 119.174 114.952  1.00 32.92           C  
ATOM   1748  CG2 ILE A 168      96.269 120.227 115.373  1.00 32.92           C  
ATOM   1749  CD1 ILE A 168      94.266 118.628 113.543  1.00 32.92           C  
ATOM   1750  H   ILE A 168      94.000 117.434 117.304  1.00 32.92           H  
ATOM   1751  HA  ILE A 168      95.947 117.258 115.240  1.00 32.92           H  
ATOM   1752  HB  ILE A 168      94.860 119.607 116.834  1.00 32.92           H  
ATOM   1753 HG13 ILE A 168      93.572 120.175 114.878  1.00 32.92           H  
ATOM   1754 HG12 ILE A 168      93.219 118.564 115.399  1.00 32.92           H  
ATOM   1755 HG21 ILE A 168      95.787 121.160 115.078  1.00 32.92           H  
ATOM   1756 HG22 ILE A 168      97.002 120.489 116.136  1.00 32.92           H  
ATOM   1757 HG23 ILE A 168      96.815 119.850 114.508  1.00 32.92           H  
ATOM   1758 HD11 ILE A 168      93.536 119.022 112.836  1.00 32.92           H  
ATOM   1759 HD12 ILE A 168      95.254 118.891 113.168  1.00 32.92           H  
ATOM   1760 HD13 ILE A 168      94.184 117.540 113.531  1.00 32.92           H  
ATOM   1761  N   VAL A 169      97.136 118.161 118.203  1.00 32.60           N  
ATOM   1762  CA  VAL A 169      98.342 118.294 119.025  1.00 32.60           C  
ATOM   1763  C   VAL A 169      99.045 116.941 119.268  1.00 32.60           C  
ATOM   1764  O   VAL A 169     100.273 116.911 119.309  1.00 32.60           O  
ATOM   1765  CB  VAL A 169      98.032 118.995 120.381  1.00 32.60           C  
ATOM   1766  CG1 VAL A 169      99.185 118.986 121.409  1.00 32.60           C  
ATOM   1767  CG2 VAL A 169      97.598 120.455 120.147  1.00 32.60           C  
ATOM   1768  H   VAL A 169      96.254 118.305 118.676  1.00 32.60           H  
ATOM   1769  HA  VAL A 169      99.043 118.927 118.478  1.00 32.60           H  
ATOM   1770  HB  VAL A 169      97.185 118.480 120.839  1.00 32.60           H  
ATOM   1771 HG11 VAL A 169      98.925 119.570 122.293  1.00 32.60           H  
ATOM   1772 HG12 VAL A 169      99.425 117.984 121.761  1.00 32.60           H  
ATOM   1773 HG13 VAL A 169     100.092 119.417 120.985  1.00 32.60           H  
ATOM   1774 HG21 VAL A 169      97.306 120.935 121.081  1.00 32.60           H  
ATOM   1775 HG22 VAL A 169      98.410 121.040 119.714  1.00 32.60           H  
ATOM   1776 HG23 VAL A 169      96.750 120.527 119.468  1.00 32.60           H  
ATOM   1777  N   GLY A 170      98.273 115.843 119.361  1.00 31.21           N  
ATOM   1778  CA  GLY A 170      98.811 114.487 119.480  1.00 31.21           C  
ATOM   1779  C   GLY A 170      99.448 114.030 118.160  1.00 31.21           C  
ATOM   1780  O   GLY A 170     100.483 113.372 118.180  1.00 31.21           O  
ATOM   1781  H   GLY A 170      97.267 115.937 119.330  1.00 31.21           H  
ATOM   1782  HA3 GLY A 170      97.998 113.814 119.750  1.00 31.21           H  
ATOM   1783  HA2 GLY A 170      99.552 114.434 120.278  1.00 31.21           H  
ATOM   1784  N   ARG A 171      98.865 114.419 117.016  1.00 34.79           N  
ATOM   1785  CA  ARG A 171      99.377 114.138 115.674  1.00 34.79           C  
ATOM   1786  C   ARG A 171     100.632 114.964 115.322  1.00 34.79           C  
ATOM   1787  O   ARG A 171     101.481 114.474 114.577  1.00 34.79           O  
ATOM   1788  CB  ARG A 171      98.213 114.365 114.694  1.00 34.79           C  
ATOM   1789  CG  ARG A 171      98.451 114.001 113.226  1.00 34.79           C  
ATOM   1790  CD  ARG A 171      98.658 112.503 112.968  1.00 34.79           C  
ATOM   1791  NE  ARG A 171      98.920 112.242 111.544  1.00 34.79           N  
ATOM   1792  CZ  ARG A 171      99.164 111.050 110.972  1.00 34.79           C  
ATOM   1793  NH1 ARG A 171      99.175 109.910 111.680  1.00 34.79           N  
ATOM   1794  NH2 ARG A 171      99.410 111.006 109.657  1.00 34.79           N1+
ATOM   1795  H   ARG A 171      98.005 114.949 117.056  1.00 34.79           H  
ATOM   1796  HA  ARG A 171      99.657 113.084 115.648  1.00 34.79           H  
ATOM   1797  HB3 ARG A 171      97.899 115.409 114.742  1.00 34.79           H  
ATOM   1798  HB2 ARG A 171      97.356 113.782 115.034  1.00 34.79           H  
ATOM   1799  HG3 ARG A 171      99.214 114.616 112.746  1.00 34.79           H  
ATOM   1800  HG2 ARG A 171      97.507 114.267 112.758  1.00 34.79           H  
ATOM   1801  HD3 ARG A 171      97.715 111.994 113.169  1.00 34.79           H  
ATOM   1802  HD2 ARG A 171      99.404 112.059 113.627  1.00 34.79           H  
ATOM   1803  HE  ARG A 171      98.893 113.057 110.947  1.00 34.79           H  
ATOM   1804 HH12 ARG A 171      99.412 109.036 111.228  1.00 34.79           H  
ATOM   1805 HH11 ARG A 171      98.997 109.925 112.674  1.00 34.79           H  
ATOM   1806 HH22 ARG A 171      99.640 110.125 109.216  1.00 34.79           H  
ATOM   1807 HH21 ARG A 171      99.414 111.852 109.104  1.00 34.79           H  
ATOM   1808  N   PHE A 172     100.744 116.172 115.904  1.00 33.56           N  
ATOM   1809  CA  PHE A 172     101.917 117.045 115.847  1.00 33.56           C  
ATOM   1810  C   PHE A 172     103.114 116.486 116.642  1.00 33.56           C  
ATOM   1811  O   PHE A 172     104.249 116.631 116.190  1.00 33.56           O  
ATOM   1812  CB  PHE A 172     101.514 118.456 116.336  1.00 33.56           C  
ATOM   1813  CG  PHE A 172     102.617 119.504 116.398  1.00 33.56           C  
ATOM   1814  CD1 PHE A 172     103.360 119.839 115.245  1.00 33.56           C  
ATOM   1815  CD2 PHE A 172     102.882 120.185 117.606  1.00 33.56           C  
ATOM   1816  CE1 PHE A 172     104.346 120.814 115.315  1.00 33.56           C  
ATOM   1817  CE2 PHE A 172     103.873 121.158 117.652  1.00 33.56           C  
ATOM   1818  CZ  PHE A 172     104.603 121.468 116.512  1.00 33.56           C  
ATOM   1819  H   PHE A 172      99.979 116.505 116.477  1.00 33.56           H  
ATOM   1820  HA  PHE A 172     102.223 117.119 114.802  1.00 33.56           H  
ATOM   1821  HB3 PHE A 172     101.073 118.373 117.327  1.00 33.56           H  
ATOM   1822  HB2 PHE A 172     100.716 118.852 115.710  1.00 33.56           H  
ATOM   1823  HD1 PHE A 172     103.172 119.337 114.308  1.00 33.56           H  
ATOM   1824  HD2 PHE A 172     102.320 119.955 118.499  1.00 33.56           H  
ATOM   1825  HE1 PHE A 172     104.922 121.061 114.436  1.00 33.56           H  
ATOM   1826  HE2 PHE A 172     104.076 121.676 118.578  1.00 33.56           H  
ATOM   1827  HZ  PHE A 172     105.373 122.224 116.555  1.00 33.56           H  
ATOM   1828  N   ILE A 173     102.838 115.844 117.793  1.00 31.93           N  
ATOM   1829  CA  ILE A 173     103.850 115.238 118.664  1.00 31.93           C  
ATOM   1830  C   ILE A 173     104.242 113.809 118.209  1.00 31.93           C  
ATOM   1831  O   ILE A 173     105.371 113.399 118.475  1.00 31.93           O  
ATOM   1832  CB  ILE A 173     103.414 115.265 120.162  1.00 31.93           C  
ATOM   1833  CG1 ILE A 173     103.241 116.718 120.668  1.00 31.93           C  
ATOM   1834  CG2 ILE A 173     104.368 114.520 121.129  1.00 31.93           C  
ATOM   1835  CD1 ILE A 173     102.385 116.831 121.940  1.00 31.93           C  
ATOM   1836  H   ILE A 173     101.880 115.779 118.110  1.00 31.93           H  
ATOM   1837  HA  ILE A 173     104.754 115.845 118.591  1.00 31.93           H  
ATOM   1838  HB  ILE A 173     102.431 114.797 120.212  1.00 31.93           H  
ATOM   1839 HG13 ILE A 173     102.786 117.347 119.904  1.00 31.93           H  
ATOM   1840 HG12 ILE A 173     104.221 117.160 120.850  1.00 31.93           H  
ATOM   1841 HG21 ILE A 173     104.016 114.572 122.159  1.00 31.93           H  
ATOM   1842 HG22 ILE A 173     104.475 113.463 120.900  1.00 31.93           H  
ATOM   1843 HG23 ILE A 173     105.366 114.958 121.098  1.00 31.93           H  
ATOM   1844 HD11 ILE A 173     102.015 117.849 122.062  1.00 31.93           H  
ATOM   1845 HD12 ILE A 173     101.518 116.171 121.902  1.00 31.93           H  
ATOM   1846 HD13 ILE A 173     102.961 116.584 122.832  1.00 31.93           H  
ATOM   1847  N   MET A 174     103.385 113.110 117.434  1.00 33.96           N  
ATOM   1848  CA  MET A 174     103.837 111.975 116.611  1.00 33.96           C  
ATOM   1849  C   MET A 174     104.723 112.425 115.438  1.00 33.96           C  
ATOM   1850  O   MET A 174     105.579 111.652 115.011  1.00 33.96           O  
ATOM   1851  CB  MET A 174     102.673 111.112 116.081  1.00 33.96           C  
ATOM   1852  CG  MET A 174     101.965 110.235 117.124  1.00 33.96           C  
ATOM   1853  SD  MET A 174     102.980 109.354 118.351  1.00 33.96           S  
ATOM   1854  CE  MET A 174     104.031 108.313 117.313  1.00 33.96           C  
ATOM   1855  H   MET A 174     102.448 113.451 117.270  1.00 33.96           H  
ATOM   1856  HA  MET A 174     104.467 111.344 117.232  1.00 33.96           H  
ATOM   1857  HB3 MET A 174     103.033 110.445 115.298  1.00 33.96           H  
ATOM   1858  HB2 MET A 174     101.937 111.755 115.597  1.00 33.96           H  
ATOM   1859  HG3 MET A 174     101.386 109.481 116.597  1.00 33.96           H  
ATOM   1860  HG2 MET A 174     101.244 110.847 117.659  1.00 33.96           H  
ATOM   1861  HE1 MET A 174     104.792 107.828 117.926  1.00 33.96           H  
ATOM   1862  HE2 MET A 174     103.428 107.537 116.853  1.00 33.96           H  
ATOM   1863  HE3 MET A 174     104.527 108.895 116.537  1.00 33.96           H  
ATOM   1864  N   GLY A 175     104.528 113.669 114.970  1.00 34.25           N  
ATOM   1865  CA  GLY A 175     105.357 114.312 113.962  1.00 34.25           C  
ATOM   1866  C   GLY A 175     106.765 114.575 114.509  1.00 34.25           C  
ATOM   1867  O   GLY A 175     107.731 114.212 113.842  1.00 34.25           O  
ATOM   1868  H   GLY A 175     103.786 114.228 115.367  1.00 34.25           H  
ATOM   1869  HA3 GLY A 175     104.895 115.257 113.686  1.00 34.25           H  
ATOM   1870  HA2 GLY A 175     105.407 113.696 113.063  1.00 34.25           H  
ATOM   1871  N   ILE A 176     106.888 115.171 115.714  1.00 33.79           N  
ATOM   1872  CA  ILE A 176     108.182 115.458 116.355  1.00 33.79           C  
ATOM   1873  C   ILE A 176     108.923 114.177 116.787  1.00 33.79           C  
ATOM   1874  O   ILE A 176     110.152 114.158 116.736  1.00 33.79           O  
ATOM   1875  CB  ILE A 176     108.062 116.464 117.550  1.00 33.79           C  
ATOM   1876  CG1 ILE A 176     109.307 117.373 117.625  1.00 33.79           C  
ATOM   1877  CG2 ILE A 176     107.798 115.844 118.943  1.00 33.79           C  
ATOM   1878  CD1 ILE A 176     109.175 118.562 118.586  1.00 33.79           C  
ATOM   1879  H   ILE A 176     106.060 115.464 116.214  1.00 33.79           H  
ATOM   1880  HA  ILE A 176     108.815 115.905 115.589  1.00 33.79           H  
ATOM   1881  HB  ILE A 176     107.207 117.107 117.330  1.00 33.79           H  
ATOM   1882 HG13 ILE A 176     109.512 117.772 116.635  1.00 33.79           H  
ATOM   1883 HG12 ILE A 176     110.181 116.782 117.902  1.00 33.79           H  
ATOM   1884 HG21 ILE A 176     107.553 116.610 119.678  1.00 33.79           H  
ATOM   1885 HG22 ILE A 176     106.961 115.159 118.922  1.00 33.79           H  
ATOM   1886 HG23 ILE A 176     108.663 115.300 119.324  1.00 33.79           H  
ATOM   1887 HD11 ILE A 176     109.896 119.341 118.336  1.00 33.79           H  
ATOM   1888 HD12 ILE A 176     108.180 119.006 118.539  1.00 33.79           H  
ATOM   1889 HD13 ILE A 176     109.362 118.259 119.617  1.00 33.79           H  
ATOM   1890  N   ASP A 177     108.163 113.114 117.107  1.00 34.46           N  
ATOM   1891  CA  ASP A 177     108.665 111.754 117.283  1.00 34.46           C  
ATOM   1892  C   ASP A 177     109.257 111.186 115.976  1.00 34.46           C  
ATOM   1893  O   ASP A 177     110.336 110.606 116.031  1.00 34.46           O  
ATOM   1894  CB  ASP A 177     107.545 110.886 117.908  1.00 34.46           C  
ATOM   1895  CG  ASP A 177     107.837 109.384 117.952  1.00 34.46           C  
ATOM   1896  OD1 ASP A 177     108.479 108.846 118.845  1.00 34.46           O  
ATOM   1897  OD2 ASP A 177     107.325 108.714 116.882  1.00 34.46           O  
ATOM   1898  H   ASP A 177     107.159 113.223 117.144  1.00 34.46           H  
ATOM   1899  HA  ASP A 177     109.459 111.847 118.027  1.00 34.46           H  
ATOM   1900  HB3 ASP A 177     106.606 111.041 117.384  1.00 34.46           H  
ATOM   1901  HB2 ASP A 177     107.383 111.199 118.939  1.00 34.46           H  
ATOM   1902  HD2 ASP A 177     107.535 107.777 116.912  1.00 34.46           H  
ATOM   1903  N   GLY A 178     108.572 111.387 114.837  1.00 36.20           N  
ATOM   1904  CA  GLY A 178     108.997 110.913 113.518  1.00 36.20           C  
ATOM   1905  C   GLY A 178     110.241 111.655 112.997  1.00 36.20           C  
ATOM   1906  O   GLY A 178     111.069 111.038 112.328  1.00 36.20           O  
ATOM   1907  H   GLY A 178     107.686 111.874 114.877  1.00 36.20           H  
ATOM   1908  HA3 GLY A 178     108.179 111.066 112.814  1.00 36.20           H  
ATOM   1909  HA2 GLY A 178     109.187 109.839 113.553  1.00 36.20           H  
ATOM   1910  N   GLY A 179     110.389 112.953 113.324  1.00 37.35           N  
ATOM   1911  CA  GLY A 179     111.529 113.785 112.933  1.00 37.35           C  
ATOM   1912  C   GLY A 179     112.791 113.409 113.721  1.00 37.35           C  
ATOM   1913  O   GLY A 179     113.865 113.303 113.129  1.00 37.35           O  
ATOM   1914  H   GLY A 179     109.657 113.404 113.857  1.00 37.35           H  
ATOM   1915  HA3 GLY A 179     111.295 114.829 113.137  1.00 37.35           H  
ATOM   1916  HA2 GLY A 179     111.714 113.701 111.861  1.00 37.35           H  
ATOM   1917  N   VAL A 180     112.652 113.177 115.039  1.00 37.99           N  
ATOM   1918  CA  VAL A 180     113.735 112.730 115.919  1.00 37.99           C  
ATOM   1919  C   VAL A 180     114.127 111.258 115.660  1.00 37.99           C  
ATOM   1920  O   VAL A 180     115.318 110.958 115.687  1.00 37.99           O  
ATOM   1921  CB  VAL A 180     113.366 112.936 117.421  1.00 37.99           C  
ATOM   1922  CG1 VAL A 180     114.308 112.252 118.438  1.00 37.99           C  
ATOM   1923  CG2 VAL A 180     113.278 114.435 117.763  1.00 37.99           C  
ATOM   1924  H   VAL A 180     111.746 113.293 115.472  1.00 37.99           H  
ATOM   1925  HA  VAL A 180     114.613 113.343 115.704  1.00 37.99           H  
ATOM   1926  HB  VAL A 180     112.369 112.521 117.575  1.00 37.99           H  
ATOM   1927 HG11 VAL A 180     114.040 112.516 119.462  1.00 37.99           H  
ATOM   1928 HG12 VAL A 180     114.271 111.164 118.380  1.00 37.99           H  
ATOM   1929 HG13 VAL A 180     115.342 112.560 118.280  1.00 37.99           H  
ATOM   1930 HG21 VAL A 180     112.911 114.587 118.778  1.00 37.99           H  
ATOM   1931 HG22 VAL A 180     114.254 114.914 117.692  1.00 37.99           H  
ATOM   1932 HG23 VAL A 180     112.606 114.971 117.094  1.00 37.99           H  
ATOM   1933  N   ALA A 181     113.143 110.386 115.368  1.00 38.32           N  
ATOM   1934  CA  ALA A 181     113.335 108.966 115.052  1.00 38.32           C  
ATOM   1935  C   ALA A 181     114.208 108.733 113.811  1.00 38.32           C  
ATOM   1936  O   ALA A 181     115.164 107.964 113.895  1.00 38.32           O  
ATOM   1937  CB  ALA A 181     111.973 108.272 114.876  1.00 38.32           C  
ATOM   1938  H   ALA A 181     112.184 110.708 115.366  1.00 38.32           H  
ATOM   1939  HA  ALA A 181     113.839 108.505 115.903  1.00 38.32           H  
ATOM   1940  HB1 ALA A 181     112.085 107.249 114.519  1.00 38.32           H  
ATOM   1941  HB2 ALA A 181     111.430 108.224 115.819  1.00 38.32           H  
ATOM   1942  HB3 ALA A 181     111.346 108.797 114.155  1.00 38.32           H  
ATOM   1943  N   LEU A 182     113.887 109.424 112.704  1.00 39.21           N  
ATOM   1944  CA  LEU A 182     114.622 109.343 111.439  1.00 39.21           C  
ATOM   1945  C   LEU A 182     116.032 109.956 111.493  1.00 39.21           C  
ATOM   1946  O   LEU A 182     116.878 109.538 110.705  1.00 39.21           O  
ATOM   1947  CB  LEU A 182     113.802 110.021 110.319  1.00 39.21           C  
ATOM   1948  CG  LEU A 182     112.550 109.242 109.863  1.00 39.21           C  
ATOM   1949  CD1 LEU A 182     111.702 110.111 108.910  1.00 39.21           C  
ATOM   1950  CD2 LEU A 182     112.901 107.865 109.254  1.00 39.21           C  
ATOM   1951  H   LEU A 182     113.085 110.041 112.715  1.00 39.21           H  
ATOM   1952  HA  LEU A 182     114.756 108.287 111.203  1.00 39.21           H  
ATOM   1953  HB3 LEU A 182     114.432 110.181 109.442  1.00 39.21           H  
ATOM   1954  HB2 LEU A 182     113.512 111.018 110.657  1.00 39.21           H  
ATOM   1955  HG  LEU A 182     111.936 109.054 110.744  1.00 39.21           H  
ATOM   1956 HD11 LEU A 182     111.605 109.682 107.913  1.00 39.21           H  
ATOM   1957 HD12 LEU A 182     110.696 110.249 109.307  1.00 39.21           H  
ATOM   1958 HD13 LEU A 182     112.130 111.104 108.772  1.00 39.21           H  
ATOM   1959 HD21 LEU A 182     112.435 107.696 108.284  1.00 39.21           H  
ATOM   1960 HD22 LEU A 182     113.974 107.740 109.106  1.00 39.21           H  
ATOM   1961 HD23 LEU A 182     112.569 107.059 109.909  1.00 39.21           H  
ATOM   1962  N   SER A 183     116.265 110.923 112.397  1.00 41.36           N  
ATOM   1963  CA  SER A 183     117.551 111.606 112.536  1.00 41.36           C  
ATOM   1964  C   SER A 183     118.524 110.881 113.489  1.00 41.36           C  
ATOM   1965  O   SER A 183     119.732 111.058 113.335  1.00 41.36           O  
ATOM   1966  CB  SER A 183     117.286 113.059 112.976  1.00 41.36           C  
ATOM   1967  OG  SER A 183     118.473 113.828 112.961  1.00 41.36           O  
ATOM   1968  H   SER A 183     115.521 111.227 113.010  1.00 41.36           H  
ATOM   1969  HA  SER A 183     118.031 111.650 111.556  1.00 41.36           H  
ATOM   1970  HB3 SER A 183     116.847 113.085 113.974  1.00 41.36           H  
ATOM   1971  HB2 SER A 183     116.572 113.535 112.304  1.00 41.36           H  
ATOM   1972  HG  SER A 183     119.087 113.459 113.601  1.00 41.36           H  
ATOM   1973  N   VAL A 184     118.002 110.097 114.450  1.00 44.23           N  
ATOM   1974  CA  VAL A 184     118.794 109.428 115.489  1.00 44.23           C  
ATOM   1975  C   VAL A 184     119.051 107.946 115.168  1.00 44.23           C  
ATOM   1976  O   VAL A 184     120.147 107.471 115.461  1.00 44.23           O  
ATOM   1977  CB  VAL A 184     118.101 109.529 116.881  1.00 44.23           C  
ATOM   1978  CG1 VAL A 184     118.711 108.662 118.006  1.00 44.23           C  
ATOM   1979  CG2 VAL A 184     118.067 110.988 117.356  1.00 44.23           C  
ATOM   1980  H   VAL A 184     116.997 110.007 114.527  1.00 44.23           H  
ATOM   1981  HA  VAL A 184     119.770 109.911 115.574  1.00 44.23           H  
ATOM   1982  HB  VAL A 184     117.065 109.206 116.762  1.00 44.23           H  
ATOM   1983 HG11 VAL A 184     118.245 108.885 118.967  1.00 44.23           H  
ATOM   1984 HG12 VAL A 184     118.569 107.595 117.832  1.00 44.23           H  
ATOM   1985 HG13 VAL A 184     119.781 108.846 118.114  1.00 44.23           H  
ATOM   1986 HG21 VAL A 184     117.438 111.087 118.237  1.00 44.23           H  
ATOM   1987 HG22 VAL A 184     119.064 111.352 117.606  1.00 44.23           H  
ATOM   1988 HG23 VAL A 184     117.657 111.646 116.595  1.00 44.23           H  
ATOM   1989  N   LEU A 185     118.058 107.242 114.591  1.00 46.27           N  
ATOM   1990  CA  LEU A 185     118.129 105.800 114.333  1.00 46.27           C  
ATOM   1991  C   LEU A 185     119.264 105.350 113.378  1.00 46.27           C  
ATOM   1992  O   LEU A 185     119.937 104.384 113.734  1.00 46.27           O  
ATOM   1993  CB  LEU A 185     116.733 105.249 113.943  1.00 46.27           C  
ATOM   1994  CG  LEU A 185     116.645 103.720 113.729  1.00 46.27           C  
ATOM   1995  CD1 LEU A 185     116.959 102.941 115.017  1.00 46.27           C  
ATOM   1996  CD2 LEU A 185     115.281 103.309 113.146  1.00 46.27           C  
ATOM   1997  H   LEU A 185     117.180 107.692 114.369  1.00 46.27           H  
ATOM   1998  HA  LEU A 185     118.365 105.359 115.303  1.00 46.27           H  
ATOM   1999  HB3 LEU A 185     116.393 105.739 113.032  1.00 46.27           H  
ATOM   2000  HB2 LEU A 185     116.013 105.530 114.713  1.00 46.27           H  
ATOM   2001  HG  LEU A 185     117.383 103.434 112.980  1.00 46.27           H  
ATOM   2002 HD11 LEU A 185     116.694 101.890 114.916  1.00 46.27           H  
ATOM   2003 HD12 LEU A 185     118.021 102.978 115.247  1.00 46.27           H  
ATOM   2004 HD13 LEU A 185     116.419 103.346 115.874  1.00 46.27           H  
ATOM   2005 HD21 LEU A 185     114.714 102.679 113.830  1.00 46.27           H  
ATOM   2006 HD22 LEU A 185     114.654 104.170 112.915  1.00 46.27           H  
ATOM   2007 HD23 LEU A 185     115.412 102.746 112.221  1.00 46.27           H  
ATOM   2008  N   PRO A 186     119.527 106.052 112.246  1.00 46.71           N  
ATOM   2009  CA  PRO A 186     120.676 105.726 111.375  1.00 46.71           C  
ATOM   2010  C   PRO A 186     122.048 105.963 112.030  1.00 46.71           C  
ATOM   2011  O   PRO A 186     122.951 105.150 111.829  1.00 46.71           O  
ATOM   2012  CB  PRO A 186     120.479 106.612 110.130  1.00 46.71           C  
ATOM   2013  CG  PRO A 186     119.012 107.000 110.156  1.00 46.71           C  
ATOM   2014  CD  PRO A 186     118.720 107.112 111.644  1.00 46.71           C  
ATOM   2015  HA  PRO A 186     120.587 104.677 111.084  1.00 46.71           H  
ATOM   2016  HB3 PRO A 186     120.753 106.103 109.206  1.00 46.71           H  
ATOM   2017  HB2 PRO A 186     121.085 107.519 110.194  1.00 46.71           H  
ATOM   2018  HG3 PRO A 186     118.412 106.195 109.728  1.00 46.71           H  
ATOM   2019  HG2 PRO A 186     118.796 107.913 109.600  1.00 46.71           H  
ATOM   2020  HD2 PRO A 186     119.059 108.075 112.029  1.00 46.71           H  
ATOM   2021  HD3 PRO A 186     117.652 107.029 111.832  1.00 46.71           H  
ATOM   2022  N   MET A 187     122.157 107.050 112.817  1.00 46.64           N  
ATOM   2023  CA  MET A 187     123.350 107.427 113.580  1.00 46.64           C  
ATOM   2024  C   MET A 187     123.685 106.424 114.695  1.00 46.64           C  
ATOM   2025  O   MET A 187     124.865 106.190 114.936  1.00 46.64           O  
ATOM   2026  CB  MET A 187     123.188 108.851 114.158  1.00  0.00           C  
ATOM   2027  CG  MET A 187     122.898 109.944 113.113  1.00  0.00           C  
ATOM   2028  SD  MET A 187     124.180 110.211 111.853  1.00  0.00           S  
ATOM   2029  CE  MET A 187     125.478 110.977 112.859  1.00  0.00           C  
ATOM   2030  H   MET A 187     121.357 107.656 112.927  1.00 46.64           H  
ATOM   2031  HA  MET A 187     124.193 107.431 112.887  1.00 46.64           H  
ATOM   2032  HB2 MET A 187     122.384 108.858 114.894  1.00  0.00           H  
ATOM   2033  HB3 MET A 187     124.087 109.120 114.714  1.00  0.00           H  
ATOM   2034  HG2 MET A 187     121.969 109.716 112.590  1.00  0.00           H  
ATOM   2035  HG3 MET A 187     122.724 110.892 113.622  1.00  0.00           H  
ATOM   2036  HE1 MET A 187     126.312 111.279 112.224  1.00  0.00           H  
ATOM   2037  HE2 MET A 187     125.095 111.861 113.369  1.00  0.00           H  
ATOM   2038  HE3 MET A 187     125.852 110.276 113.605  1.00  0.00           H  
ATOM   2039  N   TYR A 188     122.651 105.830 115.317  1.00 52.74           N  
ATOM   2040  CA  TYR A 188     122.765 104.743 116.286  1.00 52.74           C  
ATOM   2041  C   TYR A 188     123.162 103.411 115.624  1.00 52.74           C  
ATOM   2042  O   TYR A 188     124.145 102.812 116.057  1.00 52.74           O  
ATOM   2043  CB  TYR A 188     121.454 104.641 117.102  1.00 52.74           C  
ATOM   2044  CG  TYR A 188     121.284 103.375 117.932  1.00 52.74           C  
ATOM   2045  CD1 TYR A 188     122.088 103.156 119.070  1.00 52.74           C  
ATOM   2046  CD2 TYR A 188     120.341 102.398 117.546  1.00 52.74           C  
ATOM   2047  CE1 TYR A 188     121.949 101.968 119.815  1.00 52.74           C  
ATOM   2048  CE2 TYR A 188     120.199 101.213 118.291  1.00 52.74           C  
ATOM   2049  CZ  TYR A 188     121.004 100.998 119.426  1.00 52.74           C  
ATOM   2050  OH  TYR A 188     120.865  99.850 120.148  1.00 52.74           O  
ATOM   2051  H   TYR A 188     121.710 106.106 115.072  1.00 52.74           H  
ATOM   2052  HA  TYR A 188     123.561 105.010 116.985  1.00 52.74           H  
ATOM   2053  HB3 TYR A 188     120.604 104.699 116.421  1.00 52.74           H  
ATOM   2054  HB2 TYR A 188     121.356 105.508 117.757  1.00 52.74           H  
ATOM   2055  HD1 TYR A 188     122.819 103.893 119.369  1.00 52.74           H  
ATOM   2056  HD2 TYR A 188     119.731 102.550 116.670  1.00 52.74           H  
ATOM   2057  HE1 TYR A 188     122.568 101.803 120.685  1.00 52.74           H  
ATOM   2058  HE2 TYR A 188     119.474 100.471 117.986  1.00 52.74           H  
ATOM   2059  HH  TYR A 188     120.195  99.262 119.791  1.00 52.74           H  
ATOM   2060  N   LEU A 189     122.388 102.973 114.610  1.00 49.84           N  
ATOM   2061  CA  LEU A 189     122.539 101.675 113.942  1.00 49.84           C  
ATOM   2062  C   LEU A 189     123.919 101.474 113.300  1.00 49.84           C  
ATOM   2063  O   LEU A 189     124.549 100.458 113.580  1.00 49.84           O  
ATOM   2064  CB  LEU A 189     121.420 101.457 112.895  1.00 49.84           C  
ATOM   2065  CG  LEU A 189     120.043 101.063 113.472  1.00 49.84           C  
ATOM   2066  CD1 LEU A 189     118.981 101.025 112.358  1.00 49.84           C  
ATOM   2067  CD2 LEU A 189     120.065  99.735 114.254  1.00 49.84           C  
ATOM   2068  H   LEU A 189     121.599 103.532 114.313  1.00 49.84           H  
ATOM   2069  HA  LEU A 189     122.445 100.915 114.718  1.00 49.84           H  
ATOM   2070  HB3 LEU A 189     121.716 100.670 112.200  1.00 49.84           H  
ATOM   2071  HB2 LEU A 189     121.326 102.359 112.287  1.00 49.84           H  
ATOM   2072  HG  LEU A 189     119.748 101.843 114.171  1.00 49.84           H  
ATOM   2073 HD11 LEU A 189     117.978 101.129 112.770  1.00 49.84           H  
ATOM   2074 HD12 LEU A 189     119.125 101.830 111.637  1.00 49.84           H  
ATOM   2075 HD13 LEU A 189     119.013 100.085 111.806  1.00 49.84           H  
ATOM   2076 HD21 LEU A 189     119.931  99.913 115.322  1.00 49.84           H  
ATOM   2077 HD22 LEU A 189     119.266  99.064 113.936  1.00 49.84           H  
ATOM   2078 HD23 LEU A 189     121.003  99.195 114.129  1.00 49.84           H  
ATOM   2079  N   SER A 190     124.378 102.445 112.492  1.00 51.51           N  
ATOM   2080  CA  SER A 190     125.681 102.395 111.818  1.00 51.51           C  
ATOM   2081  C   SER A 190     126.882 102.443 112.784  1.00 51.51           C  
ATOM   2082  O   SER A 190     127.923 101.869 112.468  1.00 51.51           O  
ATOM   2083  CB  SER A 190     125.773 103.535 110.787  1.00 51.51           C  
ATOM   2084  OG  SER A 190     124.947 103.259 109.673  1.00 51.51           O  
ATOM   2085  H   SER A 190     123.818 103.271 112.331  1.00 51.51           H  
ATOM   2086  HA  SER A 190     125.748 101.444 111.284  1.00 51.51           H  
ATOM   2087  HB3 SER A 190     126.794 103.637 110.416  1.00 51.51           H  
ATOM   2088  HB2 SER A 190     125.500 104.495 111.227  1.00 51.51           H  
ATOM   2089  HG  SER A 190     124.031 103.363 109.941  1.00 51.51           H  
ATOM   2090  N   GLU A 191     126.703 103.104 113.940  1.00 60.09           N  
ATOM   2091  CA  GLU A 191     127.699 103.248 115.001  1.00 60.09           C  
ATOM   2092  C   GLU A 191     127.938 101.952 115.799  1.00 60.09           C  
ATOM   2093  O   GLU A 191     129.095 101.641 116.082  1.00 60.09           O  
ATOM   2094  CB  GLU A 191     127.301 104.462 115.868  1.00 60.09           C  
ATOM   2095  CG  GLU A 191     128.139 104.729 117.138  1.00 60.09           C  
ATOM   2096  CD  GLU A 191     127.775 106.024 117.892  1.00 60.09           C  
ATOM   2097  OE1 GLU A 191     126.979 106.846 117.385  1.00 60.09           O  
ATOM   2098  OE2 GLU A 191     128.315 106.181 119.006  1.00 60.09           O1-
ATOM   2099  H   GLU A 191     125.808 103.535 114.125  1.00 60.09           H  
ATOM   2100  HA  GLU A 191     128.649 103.498 114.525  1.00 60.09           H  
ATOM   2101  HB3 GLU A 191     126.256 104.365 116.162  1.00 60.09           H  
ATOM   2102  HB2 GLU A 191     127.357 105.341 115.225  1.00 60.09           H  
ATOM   2103  HG3 GLU A 191     129.196 104.773 116.872  1.00 60.09           H  
ATOM   2104  HG2 GLU A 191     128.027 103.894 117.832  1.00 60.09           H  
ATOM   2105  N   ILE A 192     126.861 101.206 116.111  1.00 58.96           N  
ATOM   2106  CA  ILE A 192     126.938  99.905 116.790  1.00 58.96           C  
ATOM   2107  C   ILE A 192     127.235  98.727 115.831  1.00 58.96           C  
ATOM   2108  O   ILE A 192     127.599  97.652 116.309  1.00 58.96           O  
ATOM   2109  CB  ILE A 192     125.649  99.587 117.610  1.00 58.96           C  
ATOM   2110  CG1 ILE A 192     124.359  99.354 116.779  1.00 58.96           C  
ATOM   2111  CG2 ILE A 192     125.431 100.640 118.717  1.00 58.96           C  
ATOM   2112  CD1 ILE A 192     123.279  98.547 117.514  1.00 58.96           C  
ATOM   2113  H   ILE A 192     125.935 101.531 115.864  1.00 58.96           H  
ATOM   2114  HA  ILE A 192     127.769  99.938 117.499  1.00 58.96           H  
ATOM   2115  HB  ILE A 192     125.848  98.649 118.132  1.00 58.96           H  
ATOM   2116 HG13 ILE A 192     124.575  98.817 115.856  1.00 58.96           H  
ATOM   2117 HG12 ILE A 192     123.943 100.308 116.467  1.00 58.96           H  
ATOM   2118 HG21 ILE A 192     124.649 100.341 119.413  1.00 58.96           H  
ATOM   2119 HG22 ILE A 192     126.338 100.790 119.302  1.00 58.96           H  
ATOM   2120 HG23 ILE A 192     125.148 101.607 118.301  1.00 58.96           H  
ATOM   2121 HD11 ILE A 192     122.326  98.611 116.988  1.00 58.96           H  
ATOM   2122 HD12 ILE A 192     123.552  97.493 117.575  1.00 58.96           H  
ATOM   2123 HD13 ILE A 192     123.116  98.908 118.529  1.00 58.96           H  
ATOM   2124  N   SER A 193     127.084  98.944 114.510  1.00 55.12           N  
ATOM   2125  CA  SER A 193     127.346  97.952 113.468  1.00 55.12           C  
ATOM   2126  C   SER A 193     128.859  97.836 113.179  1.00 55.12           C  
ATOM   2127  O   SER A 193     129.495  98.872 112.969  1.00 55.12           O  
ATOM   2128  CB  SER A 193     126.600  98.365 112.182  1.00 55.12           C  
ATOM   2129  OG  SER A 193     126.697  97.367 111.182  1.00 55.12           O  
ATOM   2130  H   SER A 193     126.778  99.853 114.193  1.00 55.12           H  
ATOM   2131  HA  SER A 193     126.910  97.018 113.801  1.00 55.12           H  
ATOM   2132  HB3 SER A 193     126.984  99.306 111.788  1.00 55.12           H  
ATOM   2133  HB2 SER A 193     125.544  98.515 112.381  1.00 55.12           H  
ATOM   2134  HG  SER A 193     127.610  97.310 110.883  1.00 55.12           H  
ATOM   2135  N   PRO A 194     129.389  96.591 113.074  1.00 54.78           N  
ATOM   2136  CA  PRO A 194     130.659  96.321 112.366  1.00 54.78           C  
ATOM   2137  C   PRO A 194     130.610  96.810 110.905  1.00 54.78           C  
ATOM   2138  O   PRO A 194     129.572  96.646 110.261  1.00 54.78           O  
ATOM   2139  CB  PRO A 194     130.803  94.783 112.423  1.00 54.78           C  
ATOM   2140  CG  PRO A 194     129.822  94.305 113.478  1.00 54.78           C  
ATOM   2141  CD  PRO A 194     128.719  95.343 113.431  1.00 54.78           C  
ATOM   2142  HA  PRO A 194     131.472  96.801 112.913  1.00 54.78           H  
ATOM   2143  HB3 PRO A 194     131.822  94.473 112.654  1.00 54.78           H  
ATOM   2144  HB2 PRO A 194     130.538  94.325 111.468  1.00 54.78           H  
ATOM   2145  HG3 PRO A 194     130.288  94.336 114.459  1.00 54.78           H  
ATOM   2146  HG2 PRO A 194     129.466  93.288 113.312  1.00 54.78           H  
ATOM   2147  HD2 PRO A 194     127.999  95.101 112.648  1.00 54.78           H  
ATOM   2148  HD3 PRO A 194     128.204  95.385 114.392  1.00 54.78           H  
ATOM   2149  N   LYS A 195     131.713  97.408 110.419  1.00 59.27           N  
ATOM   2150  CA  LYS A 195     131.837  97.985 109.072  1.00 59.27           C  
ATOM   2151  C   LYS A 195     131.547  96.999 107.917  1.00 59.27           C  
ATOM   2152  O   LYS A 195     131.040  97.426 106.880  1.00 59.27           O  
ATOM   2153  CB  LYS A 195     133.201  98.701 108.946  1.00 59.27           C  
ATOM   2154  CG  LYS A 195     133.417  99.443 107.610  1.00 59.27           C  
ATOM   2155  CD  LYS A 195     134.640 100.379 107.585  1.00 59.27           C  
ATOM   2156  CE  LYS A 195     134.466 101.645 108.447  1.00 59.27           C  
ATOM   2157  NZ  LYS A 195     135.569 102.603 108.260  1.00 59.27           N1+
ATOM   2158  H   LYS A 195     132.530  97.485 111.009  1.00 59.27           H  
ATOM   2159  HA  LYS A 195     131.074  98.757 109.002  1.00 59.27           H  
ATOM   2160  HB3 LYS A 195     134.013  97.989 109.102  1.00 59.27           H  
ATOM   2161  HB2 LYS A 195     133.271  99.419 109.763  1.00 59.27           H  
ATOM   2162  HG3 LYS A 195     132.522 100.014 107.357  1.00 59.27           H  
ATOM   2163  HG2 LYS A 195     133.539  98.711 106.812  1.00 59.27           H  
ATOM   2164  HD3 LYS A 195     134.837 100.660 106.549  1.00 59.27           H  
ATOM   2165  HD2 LYS A 195     135.519  99.828 107.919  1.00 59.27           H  
ATOM   2166  HE3 LYS A 195     134.404 101.393 109.505  1.00 59.27           H  
ATOM   2167  HE2 LYS A 195     133.537 102.149 108.180  1.00 59.27           H  
ATOM   2168  HZ1 LYS A 195     135.632 102.880 107.292  1.00 59.27           H  
ATOM   2169  HZ2 LYS A 195     135.417 103.423 108.831  1.00 59.27           H  
ATOM   2170  HZ3 LYS A 195     136.448 102.184 108.542  1.00 59.27           H  
ATOM   2171  N   GLU A 196     131.810  95.702 108.148  1.00 53.56           N  
ATOM   2172  CA  GLU A 196     131.502  94.578 107.262  1.00 53.56           C  
ATOM   2173  C   GLU A 196     129.995  94.366 107.002  1.00 53.56           C  
ATOM   2174  O   GLU A 196     129.651  93.831 105.949  1.00 53.56           O  
ATOM   2175  CB  GLU A 196     132.104  93.276 107.849  1.00 53.56           C  
ATOM   2176  CG  GLU A 196     133.639  93.276 108.069  1.00 53.56           C  
ATOM   2177  CD  GLU A 196     134.171  93.790 109.423  1.00 53.56           C  
ATOM   2178  OE1 GLU A 196     133.369  94.230 110.277  1.00 53.56           O  
ATOM   2179  OE2 GLU A 196     135.410  93.731 109.585  1.00 53.56           O1-
ATOM   2180  H   GLU A 196     132.240  95.441 109.028  1.00 53.56           H  
ATOM   2181  HA  GLU A 196     131.977  94.777 106.300  1.00 53.56           H  
ATOM   2182  HB3 GLU A 196     131.874  92.458 107.165  1.00 53.56           H  
ATOM   2183  HB2 GLU A 196     131.589  93.010 108.773  1.00 53.56           H  
ATOM   2184  HG3 GLU A 196     134.122  93.834 107.266  1.00 53.56           H  
ATOM   2185  HG2 GLU A 196     133.991  92.249 107.966  1.00 53.56           H  
ATOM   2186  N   ILE A 197     129.140  94.751 107.967  1.00 51.44           N  
ATOM   2187  CA  ILE A 197     127.705  94.436 108.003  1.00 51.44           C  
ATOM   2188  C   ILE A 197     126.832  95.724 108.007  1.00 51.44           C  
ATOM   2189  O   ILE A 197     125.608  95.626 108.058  1.00 51.44           O  
ATOM   2190  CB  ILE A 197     127.386  93.472 109.206  1.00 51.44           C  
ATOM   2191  CG1 ILE A 197     128.213  92.161 109.093  1.00 51.44           C  
ATOM   2192  CG2 ILE A 197     125.897  93.089 109.386  1.00 51.44           C  
ATOM   2193  CD1 ILE A 197     128.131  91.234 110.317  1.00 51.44           C  
ATOM   2194  H   ILE A 197     129.506  95.208 108.792  1.00 51.44           H  
ATOM   2195  HA  ILE A 197     127.423  93.912 107.089  1.00 51.44           H  
ATOM   2196  HB  ILE A 197     127.705  93.975 110.121  1.00 51.44           H  
ATOM   2197 HG13 ILE A 197     129.267  92.381 108.938  1.00 51.44           H  
ATOM   2198 HG12 ILE A 197     127.894  91.612 108.207  1.00 51.44           H  
ATOM   2199 HG21 ILE A 197     125.757  92.318 110.142  1.00 51.44           H  
ATOM   2200 HG22 ILE A 197     125.291  93.922 109.730  1.00 51.44           H  
ATOM   2201 HG23 ILE A 197     125.475  92.709 108.455  1.00 51.44           H  
ATOM   2202 HD11 ILE A 197     129.063  90.685 110.450  1.00 51.44           H  
ATOM   2203 HD12 ILE A 197     127.948  91.792 111.236  1.00 51.44           H  
ATOM   2204 HD13 ILE A 197     127.333  90.500 110.203  1.00 51.44           H  
ATOM   2205  N   ARG A 198     127.442  96.920 107.857  1.00 54.22           N  
ATOM   2206  CA  ARG A 198     126.741  98.214 107.738  1.00 54.22           C  
ATOM   2207  C   ARG A 198     125.740  98.315 106.568  1.00 54.22           C  
ATOM   2208  O   ARG A 198     124.820  99.126 106.668  1.00 54.22           O  
ATOM   2209  CB  ARG A 198     127.757  99.371 107.625  1.00 54.22           C  
ATOM   2210  CG  ARG A 198     128.383  99.788 108.962  1.00 54.22           C  
ATOM   2211  CD  ARG A 198     129.301 101.009 108.805  1.00 54.22           C  
ATOM   2212  NE  ARG A 198     130.040 101.315 110.042  1.00 54.22           N  
ATOM   2213  CZ  ARG A 198     130.823 102.386 110.275  1.00 54.22           C  
ATOM   2214  NH1 ARG A 198     131.021 103.344 109.355  1.00 54.22           N  
ATOM   2215  NH2 ARG A 198     131.424 102.495 111.466  1.00 54.22           N1+
ATOM   2216  H   ARG A 198     128.450  96.951 107.791  1.00 54.22           H  
ATOM   2217  HA  ARG A 198     126.151  98.355 108.645  1.00 54.22           H  
ATOM   2218  HB3 ARG A 198     127.260 100.259 107.228  1.00 54.22           H  
ATOM   2219  HB2 ARG A 198     128.532  99.118 106.899  1.00 54.22           H  
ATOM   2220  HG3 ARG A 198     128.863  98.964 109.486  1.00 54.22           H  
ATOM   2221  HG2 ARG A 198     127.546 100.089 109.594  1.00 54.22           H  
ATOM   2222  HD3 ARG A 198     128.660 101.879 108.655  1.00 54.22           H  
ATOM   2223  HD2 ARG A 198     129.946 100.938 107.928  1.00 54.22           H  
ATOM   2224  HE  ARG A 198     129.901 100.663 110.802  1.00 54.22           H  
ATOM   2225 HH12 ARG A 198     131.603 104.143 109.563  1.00 54.22           H  
ATOM   2226 HH11 ARG A 198     130.568 103.280 108.455  1.00 54.22           H  
ATOM   2227 HH22 ARG A 198     132.024 103.282 111.672  1.00 54.22           H  
ATOM   2228 HH21 ARG A 198     131.282 101.789 112.176  1.00 54.22           H  
ATOM   2229  N   GLY A 199     125.902  97.503 105.508  1.00 53.15           N  
ATOM   2230  CA  GLY A 199     124.968  97.446 104.381  1.00 53.15           C  
ATOM   2231  C   GLY A 199     123.630  96.800 104.783  1.00 53.15           C  
ATOM   2232  O   GLY A 199     122.589  97.212 104.272  1.00 53.15           O  
ATOM   2233  H   GLY A 199     126.681  96.861 105.494  1.00 53.15           H  
ATOM   2234  HA3 GLY A 199     125.415  96.857 103.581  1.00 53.15           H  
ATOM   2235  HA2 GLY A 199     124.795  98.447 103.984  1.00 53.15           H  
ATOM   2236  N   SER A 200     123.655  95.826 105.713  1.00 51.51           N  
ATOM   2237  CA  SER A 200     122.476  95.136 106.238  1.00 51.51           C  
ATOM   2238  C   SER A 200     121.669  96.001 107.222  1.00 51.51           C  
ATOM   2239  O   SER A 200     120.443  95.981 107.152  1.00 51.51           O  
ATOM   2240  CB  SER A 200     122.887  93.807 106.897  1.00 51.51           C  
ATOM   2241  OG  SER A 200     123.313  92.881 105.919  1.00 51.51           O  
ATOM   2242  H   SER A 200     124.541  95.540 106.108  1.00 51.51           H  
ATOM   2243  HA  SER A 200     121.820  94.896 105.400  1.00 51.51           H  
ATOM   2244  HB3 SER A 200     122.041  93.363 107.425  1.00 51.51           H  
ATOM   2245  HB2 SER A 200     123.672  93.956 107.635  1.00 51.51           H  
ATOM   2246  HG  SER A 200     122.557  92.627 105.384  1.00 51.51           H  
ATOM   2247  N   LEU A 201     122.350  96.769 108.092  1.00 51.23           N  
ATOM   2248  CA  LEU A 201     121.697  97.718 109.004  1.00 51.23           C  
ATOM   2249  C   LEU A 201     121.249  99.012 108.292  1.00 51.23           C  
ATOM   2250  O   LEU A 201     120.313  99.657 108.768  1.00 51.23           O  
ATOM   2251  CB  LEU A 201     122.585  98.012 110.236  1.00 51.23           C  
ATOM   2252  CG  LEU A 201     122.530  96.906 111.321  1.00 51.23           C  
ATOM   2253  CD1 LEU A 201     123.291  95.631 110.910  1.00 51.23           C  
ATOM   2254  CD2 LEU A 201     122.996  97.428 112.695  1.00 51.23           C  
ATOM   2255  H   LEU A 201     123.360  96.739 108.112  1.00 51.23           H  
ATOM   2256  HA  LEU A 201     120.791  97.249 109.382  1.00 51.23           H  
ATOM   2257  HB3 LEU A 201     122.218  98.933 110.692  1.00 51.23           H  
ATOM   2258  HB2 LEU A 201     123.614  98.224 109.941  1.00 51.23           H  
ATOM   2259  HG  LEU A 201     121.483  96.629 111.456  1.00 51.23           H  
ATOM   2260 HD11 LEU A 201     123.828  95.173 111.741  1.00 51.23           H  
ATOM   2261 HD12 LEU A 201     122.606  94.878 110.520  1.00 51.23           H  
ATOM   2262 HD13 LEU A 201     124.025  95.843 110.135  1.00 51.23           H  
ATOM   2263 HD21 LEU A 201     123.933  96.978 113.020  1.00 51.23           H  
ATOM   2264 HD22 LEU A 201     123.145  98.505 112.691  1.00 51.23           H  
ATOM   2265 HD23 LEU A 201     122.256  97.218 113.464  1.00 51.23           H  
ATOM   2266  N   GLY A 202     121.887  99.341 107.155  1.00 50.99           N  
ATOM   2267  CA  GLY A 202     121.570 100.501 106.323  1.00 50.99           C  
ATOM   2268  C   GLY A 202     120.313 100.278 105.467  1.00 50.99           C  
ATOM   2269  O   GLY A 202     119.664 101.261 105.108  1.00 50.99           O  
ATOM   2270  H   GLY A 202     122.656  98.765 106.843  1.00 50.99           H  
ATOM   2271  HA3 GLY A 202     122.415 100.694 105.661  1.00 50.99           H  
ATOM   2272  HA2 GLY A 202     121.444 101.389 106.945  1.00 50.99           H  
ATOM   2273  N   GLN A 203     119.950  99.017 105.164  1.00 47.31           N  
ATOM   2274  CA  GLN A 203     118.693  98.667 104.494  1.00 47.31           C  
ATOM   2275  C   GLN A 203     117.573  98.350 105.502  1.00 47.31           C  
ATOM   2276  O   GLN A 203     116.417  98.581 105.160  1.00 47.31           O  
ATOM   2277  CB  GLN A 203     118.918  97.532 103.468  1.00 47.31           C  
ATOM   2278  CG  GLN A 203     119.316  96.168 104.069  1.00 47.31           C  
ATOM   2279  CD  GLN A 203     119.642  95.076 103.044  1.00 47.31           C  
ATOM   2280  OE1 GLN A 203     119.412  93.899 103.310  1.00 47.31           O  
ATOM   2281  NE2 GLN A 203     120.203  95.439 101.889  1.00 47.31           N  
ATOM   2282  H   GLN A 203     120.537  98.246 105.451  1.00 47.31           H  
ATOM   2283  HA  GLN A 203     118.348  99.526 103.915  1.00 47.31           H  
ATOM   2284  HB3 GLN A 203     119.677  97.870 102.762  1.00 47.31           H  
ATOM   2285  HB2 GLN A 203     118.007  97.401 102.882  1.00 47.31           H  
ATOM   2286  HG3 GLN A 203     118.533  95.795 104.730  1.00 47.31           H  
ATOM   2287  HG2 GLN A 203     120.202  96.303 104.677  1.00 47.31           H  
ATOM   2288 HE22 GLN A 203     120.439  94.743 101.194  1.00 47.31           H  
ATOM   2289 HE21 GLN A 203     120.414  96.408 101.704  1.00 47.31           H  
ATOM   2290  N   VAL A 204     117.910  97.869 106.716  1.00 43.83           N  
ATOM   2291  CA  VAL A 204     116.956  97.534 107.786  1.00 43.83           C  
ATOM   2292  C   VAL A 204     116.089  98.717 108.256  1.00 43.83           C  
ATOM   2293  O   VAL A 204     114.914  98.504 108.546  1.00 43.83           O  
ATOM   2294  CB  VAL A 204     117.661  96.839 108.996  1.00 43.83           C  
ATOM   2295  CG1 VAL A 204     117.126  97.120 110.421  1.00 43.83           C  
ATOM   2296  CG2 VAL A 204     117.720  95.318 108.773  1.00 43.83           C  
ATOM   2297  H   VAL A 204     118.883  97.698 106.926  1.00 43.83           H  
ATOM   2298  HA  VAL A 204     116.268  96.812 107.345  1.00 43.83           H  
ATOM   2299  HB  VAL A 204     118.688  97.194 108.998  1.00 43.83           H  
ATOM   2300 HG11 VAL A 204     117.686  96.552 111.165  1.00 43.83           H  
ATOM   2301 HG12 VAL A 204     117.227  98.170 110.697  1.00 43.83           H  
ATOM   2302 HG13 VAL A 204     116.078  96.839 110.523  1.00 43.83           H  
ATOM   2303 HG21 VAL A 204     118.348  94.833 109.520  1.00 43.83           H  
ATOM   2304 HG22 VAL A 204     116.724  94.876 108.838  1.00 43.83           H  
ATOM   2305 HG23 VAL A 204     118.121  95.069 107.791  1.00 43.83           H  
ATOM   2306  N   THR A 205     116.650  99.939 108.270  1.00 42.49           N  
ATOM   2307  CA  THR A 205     115.900 101.163 108.565  1.00 42.49           C  
ATOM   2308  C   THR A 205     114.793 101.474 107.524  1.00 42.49           C  
ATOM   2309  O   THR A 205     113.770 102.030 107.912  1.00 42.49           O  
ATOM   2310  CB  THR A 205     116.843 102.386 108.759  1.00 42.49           C  
ATOM   2311  OG1 THR A 205     116.122 103.556 109.098  1.00 42.49           O  
ATOM   2312  CG2 THR A 205     117.706 102.730 107.532  1.00 42.49           C  
ATOM   2313  H   THR A 205     117.623 100.050 108.023  1.00 42.49           H  
ATOM   2314  HA  THR A 205     115.395 100.996 109.519  1.00 42.49           H  
ATOM   2315  HB  THR A 205     117.508 102.175 109.598  1.00 42.49           H  
ATOM   2316  HG1 THR A 205     115.615 103.840 108.333  1.00 42.49           H  
ATOM   2317 HG21 THR A 205     118.348 103.588 107.735  1.00 42.49           H  
ATOM   2318 HG22 THR A 205     118.358 101.897 107.277  1.00 42.49           H  
ATOM   2319 HG23 THR A 205     117.105 102.969 106.655  1.00 42.49           H  
ATOM   2320  N   ALA A 206     114.982 101.053 106.258  1.00 40.88           N  
ATOM   2321  CA  ALA A 206     113.965 101.126 105.207  1.00 40.88           C  
ATOM   2322  C   ALA A 206     112.961  99.962 105.278  1.00 40.88           C  
ATOM   2323  O   ALA A 206     111.769 100.217 105.132  1.00 40.88           O  
ATOM   2324  CB  ALA A 206     114.638 101.195 103.828  1.00 40.88           C  
ATOM   2325  H   ALA A 206     115.838 100.578 106.013  1.00 40.88           H  
ATOM   2326  HA  ALA A 206     113.404 102.054 105.333  1.00 40.88           H  
ATOM   2327  HB1 ALA A 206     113.896 101.327 103.039  1.00 40.88           H  
ATOM   2328  HB2 ALA A 206     115.325 102.040 103.770  1.00 40.88           H  
ATOM   2329  HB3 ALA A 206     115.203 100.291 103.600  1.00 40.88           H  
ATOM   2330  N   ILE A 207     113.434  98.725 105.535  1.00 39.12           N  
ATOM   2331  CA  ILE A 207     112.600  97.519 105.683  1.00 39.12           C  
ATOM   2332  C   ILE A 207     111.566  97.638 106.822  1.00 39.12           C  
ATOM   2333  O   ILE A 207     110.422  97.225 106.635  1.00 39.12           O  
ATOM   2334  CB  ILE A 207     113.455  96.229 105.917  1.00 39.12           C  
ATOM   2335  CG1 ILE A 207     114.343  95.879 104.702  1.00 39.12           C  
ATOM   2336  CG2 ILE A 207     112.681  94.968 106.377  1.00 39.12           C  
ATOM   2337  CD1 ILE A 207     113.590  95.520 103.414  1.00 39.12           C  
ATOM   2338  H   ILE A 207     114.432  98.590 105.632  1.00 39.12           H  
ATOM   2339  HA  ILE A 207     112.039  97.406 104.753  1.00 39.12           H  
ATOM   2340  HB  ILE A 207     114.142  96.459 106.731  1.00 39.12           H  
ATOM   2341 HG13 ILE A 207     115.016  95.062 104.967  1.00 39.12           H  
ATOM   2342 HG12 ILE A 207     114.996  96.716 104.474  1.00 39.12           H  
ATOM   2343 HG21 ILE A 207     113.341  94.102 106.425  1.00 39.12           H  
ATOM   2344 HG22 ILE A 207     112.258  95.084 107.375  1.00 39.12           H  
ATOM   2345 HG23 ILE A 207     111.865  94.722 105.698  1.00 39.12           H  
ATOM   2346 HD11 ILE A 207     114.015  94.629 102.953  1.00 39.12           H  
ATOM   2347 HD12 ILE A 207     112.529  95.332 103.576  1.00 39.12           H  
ATOM   2348 HD13 ILE A 207     113.674  96.333 102.695  1.00 39.12           H  
ATOM   2349  N   PHE A 208     111.979  98.226 107.958  1.00 39.15           N  
ATOM   2350  CA  PHE A 208     111.113  98.484 109.107  1.00 39.15           C  
ATOM   2351  C   PHE A 208     110.090  99.615 108.917  1.00 39.15           C  
ATOM   2352  O   PHE A 208     109.069  99.596 109.602  1.00 39.15           O  
ATOM   2353  CB  PHE A 208     111.933  98.608 110.404  1.00 39.15           C  
ATOM   2354  CG  PHE A 208     112.166  97.263 111.072  1.00 39.15           C  
ATOM   2355  CD1 PHE A 208     111.279  96.814 112.073  1.00 39.15           C  
ATOM   2356  CD2 PHE A 208     113.145  96.373 110.580  1.00 39.15           C  
ATOM   2357  CE1 PHE A 208     111.418  95.541 112.606  1.00 39.15           C  
ATOM   2358  CE2 PHE A 208     113.267  95.102 111.125  1.00 39.15           C  
ATOM   2359  CZ  PHE A 208     112.406  94.689 112.132  1.00 39.15           C  
ATOM   2360  H   PHE A 208     112.943  98.524 108.044  1.00 39.15           H  
ATOM   2361  HA  PHE A 208     110.514  97.584 109.227  1.00 39.15           H  
ATOM   2362  HB3 PHE A 208     111.426  99.253 111.123  1.00 39.15           H  
ATOM   2363  HB2 PHE A 208     112.891  99.088 110.203  1.00 39.15           H  
ATOM   2364  HD1 PHE A 208     110.488  97.456 112.427  1.00 39.15           H  
ATOM   2365  HD2 PHE A 208     113.793  96.664 109.771  1.00 39.15           H  
ATOM   2366  HE1 PHE A 208     110.746  95.200 113.377  1.00 39.15           H  
ATOM   2367  HE2 PHE A 208     114.021  94.425 110.749  1.00 39.15           H  
ATOM   2368  HZ  PHE A 208     112.487  93.692 112.534  1.00 39.15           H  
ATOM   2369  N   ILE A 209     110.331 100.536 107.967  1.00 38.11           N  
ATOM   2370  CA  ILE A 209     109.332 101.511 107.518  1.00 38.11           C  
ATOM   2371  C   ILE A 209     108.292 100.850 106.593  1.00 38.11           C  
ATOM   2372  O   ILE A 209     107.109 101.155 106.719  1.00 38.11           O  
ATOM   2373  CB  ILE A 209     109.978 102.739 106.804  1.00 38.11           C  
ATOM   2374  CG1 ILE A 209     110.837 103.535 107.808  1.00 38.11           C  
ATOM   2375  CG2 ILE A 209     108.976 103.690 106.105  1.00 38.11           C  
ATOM   2376  CD1 ILE A 209     111.826 104.518 107.162  1.00 38.11           C  
ATOM   2377  H   ILE A 209     111.187 100.495 107.432  1.00 38.11           H  
ATOM   2378  HA  ILE A 209     108.793 101.882 108.391  1.00 38.11           H  
ATOM   2379  HB  ILE A 209     110.647 102.362 106.032  1.00 38.11           H  
ATOM   2380 HG13 ILE A 209     111.411 102.855 108.430  1.00 38.11           H  
ATOM   2381 HG12 ILE A 209     110.180 104.055 108.501  1.00 38.11           H  
ATOM   2382 HG21 ILE A 209     109.480 104.541 105.648  1.00 38.11           H  
ATOM   2383 HG22 ILE A 209     108.434 103.197 105.298  1.00 38.11           H  
ATOM   2384 HG23 ILE A 209     108.242 104.082 106.810  1.00 38.11           H  
ATOM   2385 HD11 ILE A 209     112.563 104.855 107.891  1.00 38.11           H  
ATOM   2386 HD12 ILE A 209     112.367 104.054 106.337  1.00 38.11           H  
ATOM   2387 HD13 ILE A 209     111.322 105.401 106.774  1.00 38.11           H  
ATOM   2388  N   CYS A 210     108.743  99.936 105.716  1.00 37.51           N  
ATOM   2389  CA  CYS A 210     107.906  99.212 104.756  1.00 37.51           C  
ATOM   2390  C   CYS A 210     106.964  98.199 105.436  1.00 37.51           C  
ATOM   2391  O   CYS A 210     105.804  98.113 105.032  1.00 37.51           O  
ATOM   2392  CB  CYS A 210     108.750  98.516 103.675  1.00 37.51           C  
ATOM   2393  SG  CYS A 210     109.706  99.748 102.751  1.00 37.51           S  
ATOM   2394  H   CYS A 210     109.736  99.754 105.659  1.00 37.51           H  
ATOM   2395  HA  CYS A 210     107.274  99.950 104.255  1.00 37.51           H  
ATOM   2396  HB3 CYS A 210     108.112  97.982 102.972  1.00 37.51           H  
ATOM   2397  HB2 CYS A 210     109.435  97.788 104.112  1.00 37.51           H  
ATOM   2398  HG  CYS A 210     108.661 100.338 102.154  1.00 37.51           H  
ATOM   2399  N   ILE A 211     107.453  97.487 106.473  1.00 36.69           N  
ATOM   2400  CA  ILE A 211     106.636  96.586 107.297  1.00 36.69           C  
ATOM   2401  C   ILE A 211     105.736  97.369 108.285  1.00 36.69           C  
ATOM   2402  O   ILE A 211     104.667  96.871 108.632  1.00 36.69           O  
ATOM   2403  CB  ILE A 211     107.501  95.540 108.076  1.00 36.69           C  
ATOM   2404  CG1 ILE A 211     106.731  94.235 108.393  1.00 36.69           C  
ATOM   2405  CG2 ILE A 211     108.108  96.067 109.391  1.00 36.69           C  
ATOM   2406  CD1 ILE A 211     106.450  93.353 107.171  1.00 36.69           C  
ATOM   2407  H   ILE A 211     108.426  97.582 106.732  1.00 36.69           H  
ATOM   2408  HA  ILE A 211     105.986  96.046 106.614  1.00 36.69           H  
ATOM   2409  HB  ILE A 211     108.341  95.279 107.431  1.00 36.69           H  
ATOM   2410 HG13 ILE A 211     105.798  94.454 108.912  1.00 36.69           H  
ATOM   2411 HG12 ILE A 211     107.317  93.637 109.091  1.00 36.69           H  
ATOM   2412 HG21 ILE A 211     108.938  95.444 109.724  1.00 36.69           H  
ATOM   2413 HG22 ILE A 211     108.474  97.079 109.267  1.00 36.69           H  
ATOM   2414 HG23 ILE A 211     107.372  96.085 110.195  1.00 36.69           H  
ATOM   2415 HD11 ILE A 211     105.952  92.430 107.468  1.00 36.69           H  
ATOM   2416 HD12 ILE A 211     105.808  93.847 106.442  1.00 36.69           H  
ATOM   2417 HD13 ILE A 211     107.380  93.079 106.673  1.00 36.69           H  
ATOM   2418  N   GLY A 212     106.168  98.584 108.677  1.00 34.52           N  
ATOM   2419  CA  GLY A 212     105.409  99.527 109.498  1.00 34.52           C  
ATOM   2420  C   GLY A 212     104.197 100.058 108.717  1.00 34.52           C  
ATOM   2421  O   GLY A 212     103.106 100.148 109.277  1.00 34.52           O  
ATOM   2422  H   GLY A 212     107.068  98.906 108.347  1.00 34.52           H  
ATOM   2423  HA3 GLY A 212     106.055 100.365 109.762  1.00 34.52           H  
ATOM   2424  HA2 GLY A 212     105.100  99.058 110.432  1.00 34.52           H  
ATOM   2425  N   VAL A 213     104.383 100.363 107.419  1.00 34.06           N  
ATOM   2426  CA  VAL A 213     103.325 100.726 106.476  1.00 34.06           C  
ATOM   2427  C   VAL A 213     102.342  99.564 106.242  1.00 34.06           C  
ATOM   2428  O   VAL A 213     101.138  99.803 106.293  1.00 34.06           O  
ATOM   2429  CB  VAL A 213     103.904 101.245 105.122  1.00 34.06           C  
ATOM   2430  CG1 VAL A 213     102.950 101.202 103.906  1.00 34.06           C  
ATOM   2431  CG2 VAL A 213     104.447 102.677 105.276  1.00 34.06           C  
ATOM   2432  H   VAL A 213     105.316 100.306 107.029  1.00 34.06           H  
ATOM   2433  HA  VAL A 213     102.756 101.536 106.932  1.00 34.06           H  
ATOM   2434  HB  VAL A 213     104.758 100.617 104.863  1.00 34.06           H  
ATOM   2435 HG11 VAL A 213     103.413 101.665 103.035  1.00 34.06           H  
ATOM   2436 HG12 VAL A 213     102.698 100.182 103.611  1.00 34.06           H  
ATOM   2437 HG13 VAL A 213     102.022 101.738 104.106  1.00 34.06           H  
ATOM   2438 HG21 VAL A 213     104.922 103.017 104.356  1.00 34.06           H  
ATOM   2439 HG22 VAL A 213     103.649 103.381 105.511  1.00 34.06           H  
ATOM   2440 HG23 VAL A 213     105.188 102.747 106.069  1.00 34.06           H  
ATOM   2441  N   PHE A 214     102.862  98.337 106.050  1.00 32.81           N  
ATOM   2442  CA  PHE A 214     102.079  97.109 105.872  1.00 32.81           C  
ATOM   2443  C   PHE A 214     101.104  96.797 107.019  1.00 32.81           C  
ATOM   2444  O   PHE A 214      99.943  96.500 106.742  1.00 32.81           O  
ATOM   2445  CB  PHE A 214     103.016  95.927 105.547  1.00 32.81           C  
ATOM   2446  CG  PHE A 214     102.402  94.535 105.572  1.00 32.81           C  
ATOM   2447  CD1 PHE A 214     101.436  94.161 104.615  1.00 32.81           C  
ATOM   2448  CD2 PHE A 214     102.722  93.633 106.609  1.00 32.81           C  
ATOM   2449  CE1 PHE A 214     100.858  92.901 104.665  1.00 32.81           C  
ATOM   2450  CE2 PHE A 214     102.126  92.380 106.647  1.00 32.81           C  
ATOM   2451  CZ  PHE A 214     101.202  92.013 105.676  1.00 32.81           C  
ATOM   2452  H   PHE A 214     103.867  98.231 106.016  1.00 32.81           H  
ATOM   2453  HA  PHE A 214     101.457  97.271 104.991  1.00 32.81           H  
ATOM   2454  HB3 PHE A 214     103.857  95.935 106.234  1.00 32.81           H  
ATOM   2455  HB2 PHE A 214     103.444  96.082 104.560  1.00 32.81           H  
ATOM   2456  HD1 PHE A 214     101.134  94.854 103.847  1.00 32.81           H  
ATOM   2457  HD2 PHE A 214     103.432  93.912 107.375  1.00 32.81           H  
ATOM   2458  HE1 PHE A 214     100.129  92.615 103.921  1.00 32.81           H  
ATOM   2459  HE2 PHE A 214     102.380  91.688 107.437  1.00 32.81           H  
ATOM   2460  HZ  PHE A 214     100.743  91.037 105.713  1.00 32.81           H  
ATOM   2461  N   THR A 215     101.577  96.903 108.274  1.00 32.69           N  
ATOM   2462  CA  THR A 215     100.734  96.718 109.457  1.00 32.69           C  
ATOM   2463  C   THR A 215      99.775  97.909 109.716  1.00 32.69           C  
ATOM   2464  O   THR A 215      98.764  97.721 110.388  1.00 32.69           O  
ATOM   2465  CB  THR A 215     101.563  96.402 110.729  1.00 32.69           C  
ATOM   2466  OG1 THR A 215     100.724  96.042 111.812  1.00 32.69           O  
ATOM   2467  CG2 THR A 215     102.435  97.560 111.223  1.00 32.69           C  
ATOM   2468  H   THR A 215     102.548  97.137 108.435  1.00 32.69           H  
ATOM   2469  HA  THR A 215     100.124  95.837 109.268  1.00 32.69           H  
ATOM   2470  HB  THR A 215     102.207  95.546 110.524  1.00 32.69           H  
ATOM   2471  HG1 THR A 215     100.156  96.788 112.020  1.00 32.69           H  
ATOM   2472 HG21 THR A 215     102.975  97.265 112.114  1.00 32.69           H  
ATOM   2473 HG22 THR A 215     103.168  97.840 110.474  1.00 32.69           H  
ATOM   2474 HG23 THR A 215     101.855  98.443 111.479  1.00 32.69           H  
ATOM   2475  N   GLY A 216     100.079  99.089 109.143  1.00 33.58           N  
ATOM   2476  CA  GLY A 216      99.200 100.259 109.133  1.00 33.58           C  
ATOM   2477  C   GLY A 216      98.000 100.043 108.199  1.00 33.58           C  
ATOM   2478  O   GLY A 216      96.903 100.497 108.519  1.00 33.58           O  
ATOM   2479  H   GLY A 216     100.937  99.168 108.613  1.00 33.58           H  
ATOM   2480  HA3 GLY A 216      99.766 101.126 108.791  1.00 33.58           H  
ATOM   2481  HA2 GLY A 216      98.846 100.483 110.139  1.00 33.58           H  
ATOM   2482  N   GLN A 217      98.191  99.320 107.079  1.00 32.28           N  
ATOM   2483  CA  GLN A 217      97.122  98.899 106.169  1.00 32.28           C  
ATOM   2484  C   GLN A 217      96.298  97.725 106.736  1.00 32.28           C  
ATOM   2485  O   GLN A 217      95.098  97.651 106.473  1.00 32.28           O  
ATOM   2486  CB  GLN A 217      97.716  98.499 104.795  1.00 32.28           C  
ATOM   2487  CG  GLN A 217      98.549  99.563 104.041  1.00 32.28           C  
ATOM   2488  CD  GLN A 217      97.763 100.760 103.503  1.00 32.28           C  
ATOM   2489  OE1 GLN A 217      96.699 101.102 104.007  1.00 32.28           O  
ATOM   2490  NE2 GLN A 217      98.307 101.433 102.487  1.00 32.28           N  
ATOM   2491  H   GLN A 217      99.122  98.996 106.854  1.00 32.28           H  
ATOM   2492  HA  GLN A 217      96.430  99.731 106.041  1.00 32.28           H  
ATOM   2493  HB3 GLN A 217      96.903  98.173 104.148  1.00 32.28           H  
ATOM   2494  HB2 GLN A 217      98.348  97.620 104.926  1.00 32.28           H  
ATOM   2495  HG3 GLN A 217      99.049  99.082 103.200  1.00 32.28           H  
ATOM   2496  HG2 GLN A 217      99.341  99.948 104.673  1.00 32.28           H  
ATOM   2497 HE22 GLN A 217      97.843 102.247 102.112  1.00 32.28           H  
ATOM   2498 HE21 GLN A 217      99.196 101.147 102.106  1.00 32.28           H  
ATOM   2499  N   LEU A 218      96.960  96.834 107.496  1.00 29.70           N  
ATOM   2500  CA  LEU A 218      96.378  95.641 108.116  1.00 29.70           C  
ATOM   2501  C   LEU A 218      95.462  95.992 109.303  1.00 29.70           C  
ATOM   2502  O   LEU A 218      94.385  95.409 109.423  1.00 29.70           O  
ATOM   2503  CB  LEU A 218      97.536  94.691 108.500  1.00 29.70           C  
ATOM   2504  CG  LEU A 218      97.155  93.232 108.849  1.00 29.70           C  
ATOM   2505  CD1 LEU A 218      98.290  92.244 108.483  1.00 29.70           C  
ATOM   2506  CD2 LEU A 218      96.711  93.077 110.319  1.00 29.70           C  
ATOM   2507  H   LEU A 218      97.952  96.964 107.641  1.00 29.70           H  
ATOM   2508  HA  LEU A 218      95.765  95.147 107.360  1.00 29.70           H  
ATOM   2509  HB3 LEU A 218      98.113  95.118 109.317  1.00 29.70           H  
ATOM   2510  HB2 LEU A 218      98.211  94.667 107.645  1.00 29.70           H  
ATOM   2511  HG  LEU A 218      96.305  92.961 108.221  1.00 29.70           H  
ATOM   2512 HD11 LEU A 218      97.952  91.538 107.725  1.00 29.70           H  
ATOM   2513 HD12 LEU A 218      99.171  92.745 108.081  1.00 29.70           H  
ATOM   2514 HD13 LEU A 218      98.636  91.654 109.332  1.00 29.70           H  
ATOM   2515 HD21 LEU A 218      97.287  92.335 110.870  1.00 29.70           H  
ATOM   2516 HD22 LEU A 218      96.792  94.009 110.878  1.00 29.70           H  
ATOM   2517 HD23 LEU A 218      95.672  92.763 110.361  1.00 29.70           H  
ATOM   2518  N   LEU A 219      95.891  96.958 110.131  1.00 29.15           N  
ATOM   2519  CA  LEU A 219      95.111  97.517 111.233  1.00 29.15           C  
ATOM   2520  C   LEU A 219      94.302  98.702 110.694  1.00 29.15           C  
ATOM   2521  O   LEU A 219      94.811  99.819 110.615  1.00 29.15           O  
ATOM   2522  CB  LEU A 219      96.053  97.927 112.386  1.00 29.15           C  
ATOM   2523  CG  LEU A 219      96.798  96.748 113.054  1.00 29.15           C  
ATOM   2524  CD1 LEU A 219      97.789  97.264 114.117  1.00 29.15           C  
ATOM   2525  CD2 LEU A 219      95.844  95.671 113.618  1.00 29.15           C  
ATOM   2526  H   LEU A 219      96.793  97.388 109.969  1.00 29.15           H  
ATOM   2527  HA  LEU A 219      94.406  96.772 111.603  1.00 29.15           H  
ATOM   2528  HB3 LEU A 219      95.479  98.458 113.145  1.00 29.15           H  
ATOM   2529  HB2 LEU A 219      96.782  98.648 112.014  1.00 29.15           H  
ATOM   2530  HG  LEU A 219      97.401  96.264 112.285  1.00 29.15           H  
ATOM   2531 HD11 LEU A 219      98.801  96.916 113.905  1.00 29.15           H  
ATOM   2532 HD12 LEU A 219      97.824  98.352 114.142  1.00 29.15           H  
ATOM   2533 HD13 LEU A 219      97.537  96.936 115.125  1.00 29.15           H  
ATOM   2534 HD21 LEU A 219      96.142  95.317 114.604  1.00 29.15           H  
ATOM   2535 HD22 LEU A 219      94.820  96.033 113.707  1.00 29.15           H  
ATOM   2536 HD23 LEU A 219      95.820  94.799 112.964  1.00 29.15           H  
ATOM   2537  N   GLY A 220      93.058  98.404 110.302  1.00 26.05           N  
ATOM   2538  CA  GLY A 220      92.188  99.325 109.580  1.00 26.05           C  
ATOM   2539  C   GLY A 220      91.176  98.539 108.734  1.00 26.05           C  
ATOM   2540  O   GLY A 220      90.188  99.125 108.293  1.00 26.05           O  
ATOM   2541  H   GLY A 220      92.720  97.462 110.427  1.00 26.05           H  
ATOM   2542  HA3 GLY A 220      92.773  99.962 108.916  1.00 26.05           H  
ATOM   2543  HA2 GLY A 220      91.662  99.968 110.288  1.00 26.05           H  
ATOM   2544  N   LEU A 221      91.383  97.219 108.544  1.00 22.58           N  
ATOM   2545  CA  LEU A 221      90.411  96.273 107.988  1.00 22.58           C  
ATOM   2546  C   LEU A 221      89.155  96.199 108.886  1.00 22.58           C  
ATOM   2547  O   LEU A 221      89.308  96.256 110.109  1.00 22.58           O  
ATOM   2548  CB  LEU A 221      91.071  94.876 107.914  1.00 22.58           C  
ATOM   2549  CG  LEU A 221      92.247  94.757 106.920  1.00 22.58           C  
ATOM   2550  CD1 LEU A 221      92.907  93.366 107.018  1.00 22.58           C  
ATOM   2551  CD2 LEU A 221      91.836  95.098 105.476  1.00 22.58           C  
ATOM   2552  H   LEU A 221      92.244  96.806 108.874  1.00 22.58           H  
ATOM   2553  HA  LEU A 221      90.154  96.631 106.992  1.00 22.58           H  
ATOM   2554  HB3 LEU A 221      90.317  94.135 107.642  1.00 22.58           H  
ATOM   2555  HB2 LEU A 221      91.415  94.593 108.911  1.00 22.58           H  
ATOM   2556  HG  LEU A 221      93.007  95.484 107.207  1.00 22.58           H  
ATOM   2557 HD11 LEU A 221      93.965  93.457 107.264  1.00 22.58           H  
ATOM   2558 HD12 LEU A 221      92.450  92.751 107.793  1.00 22.58           H  
ATOM   2559 HD13 LEU A 221      92.836  92.800 106.090  1.00 22.58           H  
ATOM   2560 HD21 LEU A 221      92.345  94.483 104.735  1.00 22.58           H  
ATOM   2561 HD22 LEU A 221      90.764  94.972 105.319  1.00 22.58           H  
ATOM   2562 HD23 LEU A 221      92.083  96.136 105.254  1.00 22.58           H  
ATOM   2563  N   PRO A 222      87.946  96.091 108.284  1.00 23.03           N  
ATOM   2564  CA  PRO A 222      86.667  96.192 109.018  1.00 23.03           C  
ATOM   2565  C   PRO A 222      86.460  95.161 110.145  1.00 23.03           C  
ATOM   2566  O   PRO A 222      85.874  95.512 111.166  1.00 23.03           O  
ATOM   2567  CB  PRO A 222      85.595  96.090 107.919  1.00 23.03           C  
ATOM   2568  CG  PRO A 222      86.278  95.360 106.773  1.00 23.03           C  
ATOM   2569  CD  PRO A 222      87.713  95.865 106.856  1.00 23.03           C  
ATOM   2570  HA  PRO A 222      86.596  97.181 109.472  1.00 23.03           H  
ATOM   2571  HB3 PRO A 222      85.319  97.095 107.595  1.00 23.03           H  
ATOM   2572  HB2 PRO A 222      84.679  95.591 108.239  1.00 23.03           H  
ATOM   2573  HG3 PRO A 222      85.812  95.537 105.803  1.00 23.03           H  
ATOM   2574  HG2 PRO A 222      86.257  94.285 106.964  1.00 23.03           H  
ATOM   2575  HD2 PRO A 222      88.403  95.147 106.410  1.00 23.03           H  
ATOM   2576  HD3 PRO A 222      87.816  96.815 106.330  1.00 23.03           H  
ATOM   2577  N   GLU A 223      86.988  93.939 109.965  1.00 21.91           N  
ATOM   2578  CA  GLU A 223      86.929  92.856 110.949  1.00 21.91           C  
ATOM   2579  C   GLU A 223      87.896  93.013 112.135  1.00 21.91           C  
ATOM   2580  O   GLU A 223      87.669  92.370 113.160  1.00 21.91           O  
ATOM   2581  CB  GLU A 223      87.162  91.508 110.231  1.00 21.91           C  
ATOM   2582  CG  GLU A 223      86.109  91.165 109.154  1.00 21.91           C  
ATOM   2583  CD  GLU A 223      84.672  91.090 109.694  1.00 21.91           C  
ATOM   2584  OE1 GLU A 223      84.454  90.322 110.659  1.00 21.91           O  
ATOM   2585  OE2 GLU A 223      83.814  91.810 109.140  1.00 21.91           O1-
ATOM   2586  H   GLU A 223      87.450  93.722 109.094  1.00 21.91           H  
ATOM   2587  HA  GLU A 223      85.928  92.852 111.384  1.00 21.91           H  
ATOM   2588  HB3 GLU A 223      87.208  90.698 110.962  1.00 21.91           H  
ATOM   2589  HB2 GLU A 223      88.145  91.521 109.758  1.00 21.91           H  
ATOM   2590  HG3 GLU A 223      86.352  90.198 108.711  1.00 21.91           H  
ATOM   2591  HG2 GLU A 223      86.166  91.885 108.336  1.00 21.91           H  
ATOM   2592  N   LEU A 224      88.932  93.858 111.997  1.00 21.68           N  
ATOM   2593  CA  LEU A 224      89.951  94.086 113.019  1.00 21.68           C  
ATOM   2594  C   LEU A 224      89.660  95.406 113.750  1.00 21.68           C  
ATOM   2595  O   LEU A 224      88.877  95.390 114.700  1.00 21.68           O  
ATOM   2596  CB  LEU A 224      91.358  94.013 112.377  1.00 21.68           C  
ATOM   2597  CG  LEU A 224      91.700  92.646 111.736  1.00 21.68           C  
ATOM   2598  CD1 LEU A 224      93.118  92.671 111.139  1.00 21.68           C  
ATOM   2599  CD2 LEU A 224      91.509  91.456 112.700  1.00 21.68           C  
ATOM   2600  H   LEU A 224      89.037  94.381 111.139  1.00 21.68           H  
ATOM   2601  HA  LEU A 224      89.895  93.313 113.786  1.00 21.68           H  
ATOM   2602  HB3 LEU A 224      92.105  94.241 113.139  1.00 21.68           H  
ATOM   2603  HB2 LEU A 224      91.458  94.785 111.612  1.00 21.68           H  
ATOM   2604  HG  LEU A 224      91.016  92.492 110.900  1.00 21.68           H  
ATOM   2605 HD11 LEU A 224      93.095  92.461 110.070  1.00 21.68           H  
ATOM   2606 HD12 LEU A 224      93.593  93.644 111.266  1.00 21.68           H  
ATOM   2607 HD13 LEU A 224      93.781  91.938 111.599  1.00 21.68           H  
ATOM   2608 HD21 LEU A 224      92.233  90.660 112.531  1.00 21.68           H  
ATOM   2609 HD22 LEU A 224      91.602  91.758 113.743  1.00 21.68           H  
ATOM   2610 HD23 LEU A 224      90.519  91.014 112.572  1.00 21.68           H  
ATOM   2611  N   LEU A 225      90.296  96.507 113.317  1.00 23.82           N  
ATOM   2612  CA  LEU A 225      90.225  97.821 113.963  1.00 23.82           C  
ATOM   2613  C   LEU A 225      89.557  98.872 113.050  1.00 23.82           C  
ATOM   2614  O   LEU A 225      89.900 100.051 113.130  1.00 23.82           O  
ATOM   2615  CB  LEU A 225      91.644  98.235 114.434  1.00 23.82           C  
ATOM   2616  CG  LEU A 225      92.262  97.336 115.532  1.00 23.82           C  
ATOM   2617  CD1 LEU A 225      93.721  97.734 115.831  1.00 23.82           C  
ATOM   2618  CD2 LEU A 225      91.432  97.332 116.828  1.00 23.82           C  
ATOM   2619  H   LEU A 225      90.902  96.444 112.512  1.00 23.82           H  
ATOM   2620  HA  LEU A 225      89.581  97.768 114.837  1.00 23.82           H  
ATOM   2621  HB3 LEU A 225      91.617  99.253 114.825  1.00 23.82           H  
ATOM   2622  HB2 LEU A 225      92.306  98.258 113.566  1.00 23.82           H  
ATOM   2623  HG  LEU A 225      92.293  96.314 115.153  1.00 23.82           H  
ATOM   2624 HD11 LEU A 225      94.349  96.851 115.949  1.00 23.82           H  
ATOM   2625 HD12 LEU A 225      94.158  98.334 115.036  1.00 23.82           H  
ATOM   2626 HD13 LEU A 225      93.806  98.317 116.749  1.00 23.82           H  
ATOM   2627 HD21 LEU A 225      92.041  97.086 117.698  1.00 23.82           H  
ATOM   2628 HD22 LEU A 225      90.986  98.307 117.017  1.00 23.82           H  
ATOM   2629 HD23 LEU A 225      90.631  96.594 116.779  1.00 23.82           H  
ATOM   2630  N   GLY A 226      88.607  98.430 112.208  1.00 23.82           N  
ATOM   2631  CA  GLY A 226      87.917  99.266 111.225  1.00 23.82           C  
ATOM   2632  C   GLY A 226      86.432  99.484 111.561  1.00 23.82           C  
ATOM   2633  O   GLY A 226      85.717  99.998 110.704  1.00 23.82           O  
ATOM   2634  H   GLY A 226      88.395  97.443 112.189  1.00 23.82           H  
ATOM   2635  HA3 GLY A 226      87.997  98.787 110.251  1.00 23.82           H  
ATOM   2636  HA2 GLY A 226      88.392 100.242 111.116  1.00 23.82           H  
ATOM   2637  N   LYS A 227      85.952  99.105 112.761  1.00 24.78           N  
ATOM   2638  CA  LYS A 227      84.583  99.374 113.228  1.00 24.78           C  
ATOM   2639  C   LYS A 227      84.427 100.795 113.801  1.00 24.78           C  
ATOM   2640  O   LYS A 227      85.406 101.394 114.249  1.00 24.78           O  
ATOM   2641  CB  LYS A 227      84.178  98.309 114.270  1.00 24.78           C  
ATOM   2642  CG  LYS A 227      83.761  96.972 113.637  1.00 24.78           C  
ATOM   2643  CD  LYS A 227      83.511  95.846 114.661  1.00 24.78           C  
ATOM   2644  CE  LYS A 227      84.770  95.327 115.386  1.00 24.78           C  
ATOM   2645  NZ  LYS A 227      85.705  94.651 114.469  1.00 24.78           N1+
ATOM   2646  H   LYS A 227      86.579  98.687 113.432  1.00 24.78           H  
ATOM   2647  HA  LYS A 227      83.903  99.288 112.378  1.00 24.78           H  
ATOM   2648  HB3 LYS A 227      83.333  98.661 114.864  1.00 24.78           H  
ATOM   2649  HB2 LYS A 227      84.995  98.160 114.969  1.00 24.78           H  
ATOM   2650  HG3 LYS A 227      84.509  96.664 112.912  1.00 24.78           H  
ATOM   2651  HG2 LYS A 227      82.847  97.128 113.062  1.00 24.78           H  
ATOM   2652  HD3 LYS A 227      83.007  95.017 114.162  1.00 24.78           H  
ATOM   2653  HD2 LYS A 227      82.803  96.204 115.409  1.00 24.78           H  
ATOM   2654  HE3 LYS A 227      84.479  94.611 116.155  1.00 24.78           H  
ATOM   2655  HE2 LYS A 227      85.293  96.134 115.896  1.00 24.78           H  
ATOM   2656  HZ1 LYS A 227      85.984  95.288 113.735  1.00 24.78           H  
ATOM   2657  HZ2 LYS A 227      86.527  94.349 114.974  1.00 24.78           H  
ATOM   2658  HZ3 LYS A 227      85.256  93.847 114.054  1.00 24.78           H  
ATOM   2659  N   GLU A 228      83.173 101.282 113.797  1.00 27.95           N  
ATOM   2660  CA  GLU A 228      82.750 102.600 114.285  1.00 27.95           C  
ATOM   2661  C   GLU A 228      83.045 102.844 115.780  1.00 27.95           C  
ATOM   2662  O   GLU A 228      83.484 103.935 116.139  1.00 27.95           O  
ATOM   2663  CB  GLU A 228      81.247 102.783 113.954  1.00 27.95           C  
ATOM   2664  CG  GLU A 228      80.599 104.116 114.408  1.00 27.95           C  
ATOM   2665  CD  GLU A 228      81.181 105.368 113.731  1.00 27.95           C  
ATOM   2666  OE1 GLU A 228      81.324 105.344 112.489  1.00 27.95           O  
ATOM   2667  OE2 GLU A 228      81.460 106.341 114.465  1.00 27.95           O1-
ATOM   2668  H   GLU A 228      82.436 100.715 113.404  1.00 27.95           H  
ATOM   2669  HA  GLU A 228      83.318 103.341 113.718  1.00 27.95           H  
ATOM   2670  HB3 GLU A 228      80.684 101.963 114.400  1.00 27.95           H  
ATOM   2671  HB2 GLU A 228      81.105 102.666 112.878  1.00 27.95           H  
ATOM   2672  HG3 GLU A 228      80.650 104.214 115.493  1.00 27.95           H  
ATOM   2673  HG2 GLU A 228      79.535 104.086 114.171  1.00 27.95           H  
ATOM   2674  N   SER A 229      82.819 101.821 116.618  1.00 28.44           N  
ATOM   2675  CA  SER A 229      83.061 101.858 118.064  1.00 28.44           C  
ATOM   2676  C   SER A 229      84.514 101.513 118.461  1.00 28.44           C  
ATOM   2677  O   SER A 229      84.785 101.406 119.656  1.00 28.44           O  
ATOM   2678  CB  SER A 229      82.028 100.929 118.742  1.00 28.44           C  
ATOM   2679  OG  SER A 229      82.310  99.557 118.526  1.00 28.44           O  
ATOM   2680  H   SER A 229      82.449 100.953 116.257  1.00 28.44           H  
ATOM   2681  HA  SER A 229      82.868 102.871 118.421  1.00 28.44           H  
ATOM   2682  HB3 SER A 229      81.020 101.148 118.388  1.00 28.44           H  
ATOM   2683  HB2 SER A 229      82.020 101.105 119.819  1.00 28.44           H  
ATOM   2684  HG  SER A 229      82.998  99.290 119.143  1.00 28.44           H  
ATOM   2685  N   THR A 230      85.398 101.299 117.471  1.00 23.27           N  
ATOM   2686  CA  THR A 230      86.722 100.702 117.657  1.00 23.27           C  
ATOM   2687  C   THR A 230      87.870 101.578 117.108  1.00 23.27           C  
ATOM   2688  O   THR A 230      89.018 101.331 117.477  1.00 23.27           O  
ATOM   2689  CB  THR A 230      86.762  99.310 116.964  1.00 23.27           C  
ATOM   2690  OG1 THR A 230      85.728  98.498 117.490  1.00 23.27           O  
ATOM   2691  CG2 THR A 230      88.061  98.505 117.108  1.00 23.27           C  
ATOM   2692  H   THR A 230      85.103 101.429 116.513  1.00 23.27           H  
ATOM   2693  HA  THR A 230      86.924 100.562 118.720  1.00 23.27           H  
ATOM   2694  HB  THR A 230      86.571  99.446 115.900  1.00 23.27           H  
ATOM   2695  HG1 THR A 230      84.891  98.949 117.353  1.00 23.27           H  
ATOM   2696 HG21 THR A 230      87.952  97.505 116.686  1.00 23.27           H  
ATOM   2697 HG22 THR A 230      88.880  98.984 116.577  1.00 23.27           H  
ATOM   2698 HG23 THR A 230      88.351  98.394 118.153  1.00 23.27           H  
ATOM   2699  N   TRP A 231      87.574 102.604 116.283  1.00 22.92           N  
ATOM   2700  CA  TRP A 231      88.603 103.447 115.659  1.00 22.92           C  
ATOM   2701  C   TRP A 231      89.546 104.259 116.584  1.00 22.92           C  
ATOM   2702  O   TRP A 231      90.676 104.480 116.150  1.00 22.92           O  
ATOM   2703  CB  TRP A 231      88.037 104.318 114.513  1.00 22.92           C  
ATOM   2704  CG  TRP A 231      87.310 105.585 114.870  1.00 22.92           C  
ATOM   2705  CD1 TRP A 231      85.968 105.713 114.952  1.00 22.92           C  
ATOM   2706  CD2 TRP A 231      87.855 106.891 115.250  1.00 22.92           C  
ATOM   2707  NE1 TRP A 231      85.642 106.998 115.335  1.00 22.92           N  
ATOM   2708  CE2 TRP A 231      86.767 107.771 115.539  1.00 22.92           C  
ATOM   2709  CE3 TRP A 231      89.158 107.427 115.388  1.00 22.92           C  
ATOM   2710  CZ2 TRP A 231      86.962 109.105 115.939  1.00 22.92           C  
ATOM   2711  CZ3 TRP A 231      89.369 108.751 115.824  1.00 22.92           C  
ATOM   2712  CH2 TRP A 231      88.272 109.592 116.098  1.00 22.92           C  
ATOM   2713  H   TRP A 231      86.616 102.791 116.023  1.00 22.92           H  
ATOM   2714  HA  TRP A 231      89.250 102.722 115.162  1.00 22.92           H  
ATOM   2715  HB3 TRP A 231      87.411 103.710 113.858  1.00 22.92           H  
ATOM   2716  HB2 TRP A 231      88.875 104.636 113.893  1.00 22.92           H  
ATOM   2717  HD1 TRP A 231      85.272 104.922 114.721  1.00 22.92           H  
ATOM   2718  HE1 TRP A 231      84.684 107.303 115.443  1.00 22.92           H  
ATOM   2719  HE3 TRP A 231      90.011 106.805 115.166  1.00 22.92           H  
ATOM   2720  HZ2 TRP A 231      86.116 109.743 116.145  1.00 22.92           H  
ATOM   2721  HZ3 TRP A 231      90.374 109.128 115.936  1.00 22.92           H  
ATOM   2722  HH2 TRP A 231      88.435 110.609 116.421  1.00 22.92           H  
ATOM   2723  N   PRO A 232      89.159 104.641 117.831  1.00 22.01           N  
ATOM   2724  CA  PRO A 232      90.108 105.271 118.777  1.00 22.01           C  
ATOM   2725  C   PRO A 232      91.305 104.397 119.197  1.00 22.01           C  
ATOM   2726  O   PRO A 232      92.358 104.949 119.516  1.00 22.01           O  
ATOM   2727  CB  PRO A 232      89.238 105.667 119.983  1.00 22.01           C  
ATOM   2728  CG  PRO A 232      87.850 105.832 119.395  1.00 22.01           C  
ATOM   2729  CD  PRO A 232      87.794 104.721 118.358  1.00 22.01           C  
ATOM   2730  HA  PRO A 232      90.485 106.180 118.303  1.00 22.01           H  
ATOM   2731  HB3 PRO A 232      89.589 106.575 120.473  1.00 22.01           H  
ATOM   2732  HB2 PRO A 232      89.224 104.871 120.730  1.00 22.01           H  
ATOM   2733  HG3 PRO A 232      87.796 106.798 118.893  1.00 22.01           H  
ATOM   2734  HG2 PRO A 232      87.050 105.785 120.134  1.00 22.01           H  
ATOM   2735  HD2 PRO A 232      87.539 103.779 118.844  1.00 22.01           H  
ATOM   2736  HD3 PRO A 232      87.042 104.934 117.599  1.00 22.01           H  
ATOM   2737  N   TYR A 233      91.134 103.063 119.155  1.00 21.63           N  
ATOM   2738  CA  TYR A 233      92.175 102.085 119.473  1.00 21.63           C  
ATOM   2739  C   TYR A 233      93.276 101.961 118.406  1.00 21.63           C  
ATOM   2740  O   TYR A 233      94.332 101.441 118.754  1.00 21.63           O  
ATOM   2741  CB  TYR A 233      91.546 100.708 119.771  1.00 21.63           C  
ATOM   2742  CG  TYR A 233      90.593 100.682 120.956  1.00 21.63           C  
ATOM   2743  CD1 TYR A 233      91.051 101.031 122.245  1.00 21.63           C  
ATOM   2744  CD2 TYR A 233      89.249 100.294 120.778  1.00 21.63           C  
ATOM   2745  CE1 TYR A 233      90.171 101.000 123.343  1.00 21.63           C  
ATOM   2746  CE2 TYR A 233      88.367 100.262 121.876  1.00 21.63           C  
ATOM   2747  CZ  TYR A 233      88.828 100.615 123.160  1.00 21.63           C  
ATOM   2748  OH  TYR A 233      87.974 100.579 124.223  1.00 21.63           O  
ATOM   2749  H   TYR A 233      90.241 102.681 118.872  1.00 21.63           H  
ATOM   2750  HA  TYR A 233      92.675 102.428 120.380  1.00 21.63           H  
ATOM   2751  HB3 TYR A 233      92.332  99.982 119.985  1.00 21.63           H  
ATOM   2752  HB2 TYR A 233      91.035 100.333 118.884  1.00 21.63           H  
ATOM   2753  HD1 TYR A 233      92.080 101.321 122.396  1.00 21.63           H  
ATOM   2754  HD2 TYR A 233      88.891 100.014 119.801  1.00 21.63           H  
ATOM   2755  HE1 TYR A 233      90.531 101.270 124.325  1.00 21.63           H  
ATOM   2756  HE2 TYR A 233      87.339  99.966 121.730  1.00 21.63           H  
ATOM   2757  HH  TYR A 233      88.385 100.846 125.048  1.00 21.63           H  
ATOM   2758  N   LEU A 234      93.058 102.464 117.172  1.00 25.00           N  
ATOM   2759  CA  LEU A 234      94.077 102.567 116.113  1.00 25.00           C  
ATOM   2760  C   LEU A 234      95.276 103.436 116.528  1.00 25.00           C  
ATOM   2761  O   LEU A 234      96.417 103.074 116.243  1.00 25.00           O  
ATOM   2762  CB  LEU A 234      93.455 103.159 114.828  1.00 25.00           C  
ATOM   2763  CG  LEU A 234      92.537 102.190 114.055  1.00 25.00           C  
ATOM   2764  CD1 LEU A 234      91.645 102.943 113.051  1.00 25.00           C  
ATOM   2765  CD2 LEU A 234      93.357 101.097 113.348  1.00 25.00           C  
ATOM   2766  H   LEU A 234      92.160 102.877 116.960  1.00 25.00           H  
ATOM   2767  HA  LEU A 234      94.454 101.565 115.905  1.00 25.00           H  
ATOM   2768  HB3 LEU A 234      94.239 103.495 114.147  1.00 25.00           H  
ATOM   2769  HB2 LEU A 234      92.915 104.067 115.095  1.00 25.00           H  
ATOM   2770  HG  LEU A 234      91.867 101.708 114.769  1.00 25.00           H  
ATOM   2771 HD11 LEU A 234      90.594 102.702 113.203  1.00 25.00           H  
ATOM   2772 HD12 LEU A 234      91.743 104.022 113.155  1.00 25.00           H  
ATOM   2773 HD13 LEU A 234      91.886 102.698 112.017  1.00 25.00           H  
ATOM   2774 HD21 LEU A 234      92.792 100.630 112.542  1.00 25.00           H  
ATOM   2775 HD22 LEU A 234      94.278 101.492 112.920  1.00 25.00           H  
ATOM   2776 HD23 LEU A 234      93.638 100.310 114.043  1.00 25.00           H  
ATOM   2777  N   PHE A 235      94.988 104.548 117.221  1.00 25.02           N  
ATOM   2778  CA  PHE A 235      95.984 105.471 117.761  1.00 25.02           C  
ATOM   2779  C   PHE A 235      96.563 105.001 119.111  1.00 25.02           C  
ATOM   2780  O   PHE A 235      97.607 105.506 119.520  1.00 25.02           O  
ATOM   2781  CB  PHE A 235      95.344 106.868 117.863  1.00 25.02           C  
ATOM   2782  CG  PHE A 235      94.871 107.420 116.526  1.00 25.02           C  
ATOM   2783  CD1 PHE A 235      95.809 107.854 115.565  1.00 25.02           C  
ATOM   2784  CD2 PHE A 235      93.508 107.345 116.163  1.00 25.02           C  
ATOM   2785  CE1 PHE A 235      95.384 108.252 114.304  1.00 25.02           C  
ATOM   2786  CE2 PHE A 235      93.104 107.747 114.896  1.00 25.02           C  
ATOM   2787  CZ  PHE A 235      94.036 108.202 113.972  1.00 25.02           C  
ATOM   2788  H   PHE A 235      94.023 104.772 117.417  1.00 25.02           H  
ATOM   2789  HA  PHE A 235      96.822 105.535 117.064  1.00 25.02           H  
ATOM   2790  HB3 PHE A 235      96.072 107.558 118.282  1.00 25.02           H  
ATOM   2791  HB2 PHE A 235      94.506 106.856 118.563  1.00 25.02           H  
ATOM   2792  HD1 PHE A 235      96.863 107.867 115.800  1.00 25.02           H  
ATOM   2793  HD2 PHE A 235      92.776 106.970 116.864  1.00 25.02           H  
ATOM   2794  HE1 PHE A 235      96.106 108.589 113.574  1.00 25.02           H  
ATOM   2795  HE2 PHE A 235      92.062 107.696 114.620  1.00 25.02           H  
ATOM   2796  HZ  PHE A 235      93.712 108.506 112.988  1.00 25.02           H  
ATOM   2797  N   GLY A 236      95.899 104.021 119.750  1.00 26.82           N  
ATOM   2798  CA  GLY A 236      96.330 103.382 120.990  1.00 26.82           C  
ATOM   2799  C   GLY A 236      97.270 102.189 120.742  1.00 26.82           C  
ATOM   2800  O   GLY A 236      97.862 101.706 121.707  1.00 26.82           O  
ATOM   2801  H   GLY A 236      95.053 103.661 119.332  1.00 26.82           H  
ATOM   2802  HA3 GLY A 236      95.444 103.025 121.517  1.00 26.82           H  
ATOM   2803  HA2 GLY A 236      96.818 104.104 121.648  1.00 26.82           H  
ATOM   2804  N   VAL A 237      97.436 101.715 119.488  1.00 26.74           N  
ATOM   2805  CA  VAL A 237      98.384 100.648 119.124  1.00 26.74           C  
ATOM   2806  C   VAL A 237      99.855 101.085 119.304  1.00 26.74           C  
ATOM   2807  O   VAL A 237     100.683 100.248 119.660  1.00 26.74           O  
ATOM   2808  CB  VAL A 237      98.210 100.164 117.649  1.00 26.74           C  
ATOM   2809  CG1 VAL A 237      99.235  99.099 117.191  1.00 26.74           C  
ATOM   2810  CG2 VAL A 237      96.795  99.631 117.376  1.00 26.74           C  
ATOM   2811  H   VAL A 237      96.905 102.120 118.729  1.00 26.74           H  
ATOM   2812  HA  VAL A 237      98.204  99.800 119.788  1.00 26.74           H  
ATOM   2813  HB  VAL A 237      98.351 101.026 116.995  1.00 26.74           H  
ATOM   2814 HG11 VAL A 237      99.011  98.744 116.187  1.00 26.74           H  
ATOM   2815 HG12 VAL A 237     100.252  99.488 117.145  1.00 26.74           H  
ATOM   2816 HG13 VAL A 237      99.231  98.235 117.855  1.00 26.74           H  
ATOM   2817 HG21 VAL A 237      96.718  99.177 116.388  1.00 26.74           H  
ATOM   2818 HG22 VAL A 237      96.494  98.884 118.111  1.00 26.74           H  
ATOM   2819 HG23 VAL A 237      96.073 100.440 117.392  1.00 26.74           H  
ATOM   2820  N   ILE A 238     100.127 102.387 119.092  1.00 29.25           N  
ATOM   2821  CA  ILE A 238     101.428 103.066 119.186  1.00 29.25           C  
ATOM   2822  C   ILE A 238     102.137 102.897 120.554  1.00 29.25           C  
ATOM   2823  O   ILE A 238     103.365 102.978 120.612  1.00 29.25           O  
ATOM   2824  CB  ILE A 238     101.252 104.589 118.874  1.00 29.25           C  
ATOM   2825  CG1 ILE A 238     100.692 104.814 117.448  1.00 29.25           C  
ATOM   2826  CG2 ILE A 238     102.509 105.470 119.077  1.00 29.25           C  
ATOM   2827  CD1 ILE A 238     100.162 106.234 117.201  1.00 29.25           C  
ATOM   2828  H   ILE A 238      99.358 102.987 118.831  1.00 29.25           H  
ATOM   2829  HA  ILE A 238     102.076 102.624 118.426  1.00 29.25           H  
ATOM   2830  HB  ILE A 238     100.491 104.955 119.564  1.00 29.25           H  
ATOM   2831 HG13 ILE A 238      99.877 104.123 117.239  1.00 29.25           H  
ATOM   2832 HG12 ILE A 238     101.468 104.585 116.717  1.00 29.25           H  
ATOM   2833 HG21 ILE A 238     102.286 106.515 118.871  1.00 29.25           H  
ATOM   2834 HG22 ILE A 238     102.890 105.452 120.097  1.00 29.25           H  
ATOM   2835 HG23 ILE A 238     103.320 105.172 118.414  1.00 29.25           H  
ATOM   2836 HD11 ILE A 238      99.386 106.232 116.434  1.00 29.25           H  
ATOM   2837 HD12 ILE A 238      99.731 106.669 118.103  1.00 29.25           H  
ATOM   2838 HD13 ILE A 238     100.956 106.898 116.860  1.00 29.25           H  
ATOM   2839  N   VAL A 239     101.357 102.602 121.607  1.00 29.51           N  
ATOM   2840  CA  VAL A 239     101.818 102.271 122.954  1.00 29.51           C  
ATOM   2841  C   VAL A 239     102.726 101.021 123.000  1.00 29.51           C  
ATOM   2842  O   VAL A 239     103.749 101.069 123.678  1.00 29.51           O  
ATOM   2843  CB  VAL A 239     100.605 102.044 123.908  1.00 29.51           C  
ATOM   2844  CG1 VAL A 239     100.973 101.550 125.325  1.00 29.51           C  
ATOM   2845  CG2 VAL A 239      99.726 103.306 124.004  1.00 29.51           C  
ATOM   2846  H   VAL A 239     100.359 102.535 121.465  1.00 29.51           H  
ATOM   2847  HA  VAL A 239     102.397 103.121 123.319  1.00 29.51           H  
ATOM   2848  HB  VAL A 239      99.976 101.268 123.469  1.00 29.51           H  
ATOM   2849 HG11 VAL A 239     100.100 101.544 125.979  1.00 29.51           H  
ATOM   2850 HG12 VAL A 239     101.360 100.531 125.318  1.00 29.51           H  
ATOM   2851 HG13 VAL A 239     101.726 102.189 125.785  1.00 29.51           H  
ATOM   2852 HG21 VAL A 239      98.885 103.155 124.681  1.00 29.51           H  
ATOM   2853 HG22 VAL A 239     100.294 104.160 124.364  1.00 29.51           H  
ATOM   2854 HG23 VAL A 239      99.308 103.582 123.037  1.00 29.51           H  
ATOM   2855  N   VAL A 240     102.350  99.940 122.292  1.00 31.54           N  
ATOM   2856  CA  VAL A 240     103.037  98.643 122.351  1.00 31.54           C  
ATOM   2857  C   VAL A 240     104.482  98.628 121.778  1.00 31.54           C  
ATOM   2858  O   VAL A 240     105.361  98.127 122.481  1.00 31.54           O  
ATOM   2859  CB  VAL A 240     102.152  97.490 121.777  1.00 31.54           C  
ATOM   2860  CG1 VAL A 240     102.894  96.188 121.404  1.00 31.54           C  
ATOM   2861  CG2 VAL A 240     100.996  97.169 122.740  1.00 31.54           C  
ATOM   2862  H   VAL A 240     101.522  99.983 121.714  1.00 31.54           H  
ATOM   2863  HA  VAL A 240     103.153  98.430 123.416  1.00 31.54           H  
ATOM   2864  HB  VAL A 240     101.668  97.846 120.869  1.00 31.54           H  
ATOM   2865 HG11 VAL A 240     102.191  95.411 121.101  1.00 31.54           H  
ATOM   2866 HG12 VAL A 240     103.577  96.332 120.566  1.00 31.54           H  
ATOM   2867 HG13 VAL A 240     103.467  95.803 122.247  1.00 31.54           H  
ATOM   2868 HG21 VAL A 240     100.334  96.409 122.324  1.00 31.54           H  
ATOM   2869 HG22 VAL A 240     101.367  96.798 123.696  1.00 31.54           H  
ATOM   2870 HG23 VAL A 240     100.389  98.052 122.940  1.00 31.54           H  
ATOM   2871  N   PRO A 241     104.742  99.228 120.589  1.00 32.06           N  
ATOM   2872  CA  PRO A 241     106.113  99.464 120.086  1.00 32.06           C  
ATOM   2873  C   PRO A 241     107.016 100.342 120.970  1.00 32.06           C  
ATOM   2874  O   PRO A 241     108.216 100.075 121.035  1.00 32.06           O  
ATOM   2875  CB  PRO A 241     105.906 100.090 118.701  1.00 32.06           C  
ATOM   2876  CG  PRO A 241     104.562  99.553 118.258  1.00 32.06           C  
ATOM   2877  CD  PRO A 241     103.765  99.541 119.549  1.00 32.06           C  
ATOM   2878  HA  PRO A 241     106.579  98.490 119.950  1.00 32.06           H  
ATOM   2879  HB3 PRO A 241     106.702  99.842 118.000  1.00 32.06           H  
ATOM   2880  HB2 PRO A 241     105.857 101.176 118.781  1.00 32.06           H  
ATOM   2881  HG3 PRO A 241     104.687  98.528 117.906  1.00 32.06           H  
ATOM   2882  HG2 PRO A 241     104.091 100.133 117.465  1.00 32.06           H  
ATOM   2883  HD2 PRO A 241     103.344 100.524 119.738  1.00 32.06           H  
ATOM   2884  HD3 PRO A 241     102.955  98.821 119.470  1.00 32.06           H  
ATOM   2885  N   ALA A 242     106.430 101.350 121.642  1.00 31.27           N  
ATOM   2886  CA  ALA A 242     107.138 102.220 122.582  1.00 31.27           C  
ATOM   2887  C   ALA A 242     107.506 101.497 123.891  1.00 31.27           C  
ATOM   2888  O   ALA A 242     108.622 101.671 124.378  1.00 31.27           O  
ATOM   2889  CB  ALA A 242     106.298 103.478 122.855  1.00 31.27           C  
ATOM   2890  H   ALA A 242     105.440 101.520 121.532  1.00 31.27           H  
ATOM   2891  HA  ALA A 242     108.064 102.538 122.102  1.00 31.27           H  
ATOM   2892  HB1 ALA A 242     106.830 104.175 123.504  1.00 31.27           H  
ATOM   2893  HB2 ALA A 242     106.074 104.005 121.926  1.00 31.27           H  
ATOM   2894  HB3 ALA A 242     105.348 103.237 123.333  1.00 31.27           H  
ATOM   2895  N   VAL A 243     106.581 100.670 124.407  1.00 33.18           N  
ATOM   2896  CA  VAL A 243     106.756  99.847 125.605  1.00 33.18           C  
ATOM   2897  C   VAL A 243     107.834  98.759 125.433  1.00 33.18           C  
ATOM   2898  O   VAL A 243     108.671  98.624 126.323  1.00 33.18           O  
ATOM   2899  CB  VAL A 243     105.401  99.223 126.067  1.00 33.18           C  
ATOM   2900  CG1 VAL A 243     105.490  97.985 126.988  1.00 33.18           C  
ATOM   2901  CG2 VAL A 243     104.525 100.288 126.753  1.00 33.18           C  
ATOM   2902  H   VAL A 243     105.679 100.597 123.953  1.00 33.18           H  
ATOM   2903  HA  VAL A 243     107.105 100.514 126.397  1.00 33.18           H  
ATOM   2904  HB  VAL A 243     104.865  98.904 125.173  1.00 33.18           H  
ATOM   2905 HG11 VAL A 243     104.501  97.683 127.333  1.00 33.18           H  
ATOM   2906 HG12 VAL A 243     105.915  97.122 126.475  1.00 33.18           H  
ATOM   2907 HG13 VAL A 243     106.096  98.193 127.870  1.00 33.18           H  
ATOM   2908 HG21 VAL A 243     103.522  99.909 126.947  1.00 33.18           H  
ATOM   2909 HG22 VAL A 243     104.954 100.595 127.707  1.00 33.18           H  
ATOM   2910 HG23 VAL A 243     104.422 101.186 126.144  1.00 33.18           H  
ATOM   2911  N   VAL A 244     107.820  98.029 124.302  1.00 37.67           N  
ATOM   2912  CA  VAL A 244     108.787  96.959 124.035  1.00 37.67           C  
ATOM   2913  C   VAL A 244     110.201  97.480 123.686  1.00 37.67           C  
ATOM   2914  O   VAL A 244     111.166  96.798 124.028  1.00 37.67           O  
ATOM   2915  CB  VAL A 244     108.286  95.963 122.949  1.00 37.67           C  
ATOM   2916  CG1 VAL A 244     108.315  96.516 121.516  1.00 37.67           C  
ATOM   2917  CG2 VAL A 244     109.026  94.613 122.996  1.00 37.67           C  
ATOM   2918  H   VAL A 244     107.104  98.183 123.604  1.00 37.67           H  
ATOM   2919  HA  VAL A 244     108.883  96.388 124.960  1.00 37.67           H  
ATOM   2920  HB  VAL A 244     107.240  95.753 123.180  1.00 37.67           H  
ATOM   2921 HG11 VAL A 244     107.813  95.832 120.832  1.00 37.67           H  
ATOM   2922 HG12 VAL A 244     107.803  97.472 121.467  1.00 37.67           H  
ATOM   2923 HG13 VAL A 244     109.330  96.660 121.146  1.00 37.67           H  
ATOM   2924 HG21 VAL A 244     108.583  93.900 122.299  1.00 37.67           H  
ATOM   2925 HG22 VAL A 244     110.079  94.714 122.732  1.00 37.67           H  
ATOM   2926 HG23 VAL A 244     108.973  94.170 123.991  1.00 37.67           H  
ATOM   2927  N   GLN A 245     110.314  98.686 123.090  1.00 37.31           N  
ATOM   2928  CA  GLN A 245     111.595  99.383 122.898  1.00 37.31           C  
ATOM   2929  C   GLN A 245     112.222  99.779 124.247  1.00 37.31           C  
ATOM   2930  O   GLN A 245     113.415  99.555 124.446  1.00 37.31           O  
ATOM   2931  CB  GLN A 245     111.431 100.624 121.984  1.00 37.31           C  
ATOM   2932  CG  GLN A 245     112.781 101.327 121.673  1.00 37.31           C  
ATOM   2933  CD  GLN A 245     112.725 102.674 120.943  1.00 37.31           C  
ATOM   2934  OE1 GLN A 245     113.771 103.254 120.663  1.00 37.31           O  
ATOM   2935  NE2 GLN A 245     111.539 103.197 120.633  1.00 37.31           N  
ATOM   2936  H   GLN A 245     109.481  99.193 122.820  1.00 37.31           H  
ATOM   2937  HA  GLN A 245     112.276  98.689 122.401  1.00 37.31           H  
ATOM   2938  HB3 GLN A 245     110.738 101.324 122.453  1.00 37.31           H  
ATOM   2939  HB2 GLN A 245     110.968 100.318 121.045  1.00 37.31           H  
ATOM   2940  HG3 GLN A 245     113.393 100.645 121.085  1.00 37.31           H  
ATOM   2941  HG2 GLN A 245     113.340 101.525 122.586  1.00 37.31           H  
ATOM   2942 HE22 GLN A 245     111.485 104.083 120.152  1.00 37.31           H  
ATOM   2943 HE21 GLN A 245     110.683 102.734 120.906  1.00 37.31           H  
ATOM   2944  N   LEU A 246     111.392 100.345 125.140  1.00 36.91           N  
ATOM   2945  CA  LEU A 246     111.763 100.792 126.482  1.00 36.91           C  
ATOM   2946  C   LEU A 246     112.110  99.631 127.439  1.00 36.91           C  
ATOM   2947  O   LEU A 246     112.875  99.848 128.376  1.00 36.91           O  
ATOM   2948  CB  LEU A 246     110.641 101.728 126.990  1.00 36.91           C  
ATOM   2949  CG  LEU A 246     110.930 102.502 128.300  1.00 36.91           C  
ATOM   2950  CD1 LEU A 246     110.242 103.886 128.293  1.00 36.91           C  
ATOM   2951  CD2 LEU A 246     110.564 101.685 129.561  1.00 36.91           C  
ATOM   2952  H   LEU A 246     110.426 100.497 124.882  1.00 36.91           H  
ATOM   2953  HA  LEU A 246     112.669 101.392 126.376  1.00 36.91           H  
ATOM   2954  HB3 LEU A 246     109.691 101.197 127.062  1.00 36.91           H  
ATOM   2955  HB2 LEU A 246     110.493 102.467 126.201  1.00 36.91           H  
ATOM   2956  HG  LEU A 246     112.003 102.696 128.338  1.00 36.91           H  
ATOM   2957 HD11 LEU A 246     109.806 104.149 129.257  1.00 36.91           H  
ATOM   2958 HD12 LEU A 246     110.962 104.669 128.052  1.00 36.91           H  
ATOM   2959 HD13 LEU A 246     109.441 103.946 127.556  1.00 36.91           H  
ATOM   2960 HD21 LEU A 246     111.441 101.542 130.194  1.00 36.91           H  
ATOM   2961 HD22 LEU A 246     109.801 102.165 130.173  1.00 36.91           H  
ATOM   2962 HD23 LEU A 246     110.182 100.694 129.313  1.00 36.91           H  
ATOM   2963  N   LEU A 247     111.599  98.419 127.167  1.00 42.94           N  
ATOM   2964  CA  LEU A 247     111.982  97.187 127.860  1.00 42.94           C  
ATOM   2965  C   LEU A 247     113.287  96.577 127.314  1.00 42.94           C  
ATOM   2966  O   LEU A 247     113.977  95.903 128.077  1.00 42.94           O  
ATOM   2967  CB  LEU A 247     110.833  96.158 127.745  1.00 42.94           C  
ATOM   2968  CG  LEU A 247     109.631  96.438 128.674  1.00 42.94           C  
ATOM   2969  CD1 LEU A 247     108.408  95.586 128.269  1.00 42.94           C  
ATOM   2970  CD2 LEU A 247     109.993  96.274 130.166  1.00 42.94           C  
ATOM   2971  H   LEU A 247     110.943  98.319 126.405  1.00 42.94           H  
ATOM   2972  HA  LEU A 247     112.154  97.410 128.914  1.00 42.94           H  
ATOM   2973  HB3 LEU A 247     111.199  95.153 127.964  1.00 42.94           H  
ATOM   2974  HB2 LEU A 247     110.504  96.126 126.706  1.00 42.94           H  
ATOM   2975  HG  LEU A 247     109.343  97.479 128.531  1.00 42.94           H  
ATOM   2976 HD11 LEU A 247     107.517  96.207 128.193  1.00 42.94           H  
ATOM   2977 HD12 LEU A 247     108.544  95.105 127.301  1.00 42.94           H  
ATOM   2978 HD13 LEU A 247     108.193  94.794 128.986  1.00 42.94           H  
ATOM   2979 HD21 LEU A 247     109.282  95.650 130.708  1.00 42.94           H  
ATOM   2980 HD22 LEU A 247     110.978  95.827 130.303  1.00 42.94           H  
ATOM   2981 HD23 LEU A 247     110.007  97.244 130.665  1.00 42.94           H  
ATOM   2982  N   SER A 248     113.594  96.793 126.023  1.00 48.92           N  
ATOM   2983  CA  SER A 248     114.697  96.130 125.324  1.00 48.92           C  
ATOM   2984  C   SER A 248     116.012  96.923 125.379  1.00 48.92           C  
ATOM   2985  O   SER A 248     117.006  96.388 125.870  1.00 48.92           O  
ATOM   2986  CB  SER A 248     114.293  95.846 123.865  1.00 48.92           C  
ATOM   2987  OG  SER A 248     113.358  94.788 123.803  1.00 48.92           O  
ATOM   2988  H   SER A 248     112.987  97.370 125.457  1.00 48.92           H  
ATOM   2989  HA  SER A 248     114.896  95.165 125.798  1.00 48.92           H  
ATOM   2990  HB3 SER A 248     115.163  95.545 123.280  1.00 48.92           H  
ATOM   2991  HB2 SER A 248     113.874  96.733 123.388  1.00 48.92           H  
ATOM   2992  HG  SER A 248     112.501  95.130 124.075  1.00 48.92           H  
ATOM   2993  N   LEU A 249     116.008  98.160 124.845  1.00 49.28           N  
ATOM   2994  CA  LEU A 249     117.215  98.966 124.621  1.00 49.28           C  
ATOM   2995  C   LEU A 249     118.035  99.381 125.863  1.00 49.28           C  
ATOM   2996  O   LEU A 249     119.261  99.373 125.741  1.00 49.28           O  
ATOM   2997  CB  LEU A 249     116.913 100.199 123.733  1.00 49.28           C  
ATOM   2998  CG  LEU A 249     116.655  99.896 122.240  1.00 49.28           C  
ATOM   2999  CD1 LEU A 249     116.340 101.197 121.478  1.00 49.28           C  
ATOM   3000  CD2 LEU A 249     117.821  99.144 121.568  1.00 49.28           C  
ATOM   3001  H   LEU A 249     115.140  98.555 124.504  1.00 49.28           H  
ATOM   3002  HA  LEU A 249     117.890  98.316 124.063  1.00 49.28           H  
ATOM   3003  HB3 LEU A 249     117.754 100.894 123.781  1.00 49.28           H  
ATOM   3004  HB2 LEU A 249     116.063 100.742 124.146  1.00 49.28           H  
ATOM   3005  HG  LEU A 249     115.767  99.265 122.181  1.00 49.28           H  
ATOM   3006 HD11 LEU A 249     115.563 101.030 120.735  1.00 49.28           H  
ATOM   3007 HD12 LEU A 249     115.994 101.991 122.140  1.00 49.28           H  
ATOM   3008 HD13 LEU A 249     117.212 101.581 120.948  1.00 49.28           H  
ATOM   3009 HD21 LEU A 249     117.944  99.428 120.522  1.00 49.28           H  
ATOM   3010 HD22 LEU A 249     118.769  99.334 122.071  1.00 49.28           H  
ATOM   3011 HD23 LEU A 249     117.651  98.069 121.588  1.00 49.28           H  
ATOM   3012  N   PRO A 250     117.420  99.689 127.033  1.00 50.73           N  
ATOM   3013  CA  PRO A 250     118.192 100.032 128.249  1.00 50.73           C  
ATOM   3014  C   PRO A 250     119.122  98.939 128.808  1.00 50.73           C  
ATOM   3015  O   PRO A 250     120.103  99.290 129.462  1.00 50.73           O  
ATOM   3016  CB  PRO A 250     117.124 100.449 129.269  1.00 50.73           C  
ATOM   3017  CG  PRO A 250     115.985 100.955 128.408  1.00 50.73           C  
ATOM   3018  CD  PRO A 250     115.999  99.983 127.235  1.00 50.73           C  
ATOM   3019  HA  PRO A 250     118.797 100.907 128.004  1.00 50.73           H  
ATOM   3020  HB3 PRO A 250     117.482 101.205 129.969  1.00 50.73           H  
ATOM   3021  HB2 PRO A 250     116.786  99.589 129.851  1.00 50.73           H  
ATOM   3022  HG3 PRO A 250     116.226 101.957 128.051  1.00 50.73           H  
ATOM   3023  HG2 PRO A 250     115.036 101.009 128.940  1.00 50.73           H  
ATOM   3024  HD2 PRO A 250     115.480  99.060 127.498  1.00 50.73           H  
ATOM   3025  HD3 PRO A 250     115.508 100.419 126.366  1.00 50.73           H  
ATOM   3026  N   PHE A 251     118.825  97.661 128.517  1.00 56.87           N  
ATOM   3027  CA  PHE A 251     119.614  96.498 128.939  1.00 56.87           C  
ATOM   3028  C   PHE A 251     120.703  96.081 127.926  1.00 56.87           C  
ATOM   3029  O   PHE A 251     121.250  94.987 128.062  1.00 56.87           O  
ATOM   3030  CB  PHE A 251     118.652  95.335 129.275  1.00 56.87           C  
ATOM   3031  CG  PHE A 251     117.711  95.584 130.446  1.00 56.87           C  
ATOM   3032  CD1 PHE A 251     118.203  96.039 131.690  1.00 56.87           C  
ATOM   3033  CD2 PHE A 251     116.345  95.252 130.336  1.00 56.87           C  
ATOM   3034  CE1 PHE A 251     117.337  96.209 132.762  1.00 56.87           C  
ATOM   3035  CE2 PHE A 251     115.494  95.430 131.419  1.00 56.87           C  
ATOM   3036  CZ  PHE A 251     115.987  95.910 132.625  1.00 56.87           C  
ATOM   3037  H   PHE A 251     118.005  97.456 127.963  1.00 56.87           H  
ATOM   3038  HA  PHE A 251     120.166  96.752 129.844  1.00 56.87           H  
ATOM   3039  HB3 PHE A 251     119.203  94.421 129.497  1.00 56.87           H  
ATOM   3040  HB2 PHE A 251     118.053  95.115 128.390  1.00 56.87           H  
ATOM   3041  HD1 PHE A 251     119.252  96.259 131.823  1.00 56.87           H  
ATOM   3042  HD2 PHE A 251     115.954  94.862 129.408  1.00 56.87           H  
ATOM   3043  HE1 PHE A 251     117.715  96.568 133.708  1.00 56.87           H  
ATOM   3044  HE2 PHE A 251     114.445  95.188 131.322  1.00 56.87           H  
ATOM   3045  HZ  PHE A 251     115.319  96.044 133.464  1.00 56.87           H  
ATOM   3046  N   LEU A 252     121.014  96.951 126.948  1.00 58.03           N  
ATOM   3047  CA  LEU A 252     122.036  96.739 125.918  1.00 58.03           C  
ATOM   3048  C   LEU A 252     123.150  97.804 126.051  1.00 58.03           C  
ATOM   3049  O   LEU A 252     122.884  98.865 126.621  1.00 58.03           O  
ATOM   3050  CB  LEU A 252     121.357  96.817 124.530  1.00 58.03           C  
ATOM   3051  CG  LEU A 252     120.300  95.715 124.283  1.00 58.03           C  
ATOM   3052  CD1 LEU A 252     119.487  95.999 123.007  1.00 58.03           C  
ATOM   3053  CD2 LEU A 252     120.918  94.300 124.285  1.00 58.03           C  
ATOM   3054  H   LEU A 252     120.527  97.835 126.903  1.00 58.03           H  
ATOM   3055  HA  LEU A 252     122.469  95.752 126.055  1.00 58.03           H  
ATOM   3056  HB3 LEU A 252     122.107  96.763 123.740  1.00 58.03           H  
ATOM   3057  HB2 LEU A 252     120.892  97.797 124.421  1.00 58.03           H  
ATOM   3058  HG  LEU A 252     119.579  95.752 125.100  1.00 58.03           H  
ATOM   3059 HD11 LEU A 252     118.418  96.028 123.221  1.00 58.03           H  
ATOM   3060 HD12 LEU A 252     119.754  96.954 122.555  1.00 58.03           H  
ATOM   3061 HD13 LEU A 252     119.641  95.234 122.249  1.00 58.03           H  
ATOM   3062 HD21 LEU A 252     120.571  93.680 123.457  1.00 58.03           H  
ATOM   3063 HD22 LEU A 252     122.006  94.328 124.222  1.00 58.03           H  
ATOM   3064 HD23 LEU A 252     120.660  93.773 125.204  1.00 58.03           H  
ATOM   3065  N   PRO A 253     124.373  97.534 125.520  1.00 67.54           N  
ATOM   3066  CA  PRO A 253     125.485  98.511 125.538  1.00 67.54           C  
ATOM   3067  C   PRO A 253     125.178  99.822 124.791  1.00 67.54           C  
ATOM   3068  O   PRO A 253     124.587  99.786 123.711  1.00 67.54           O  
ATOM   3069  CB  PRO A 253     126.664  97.767 124.885  1.00 67.54           C  
ATOM   3070  CG  PRO A 253     126.314  96.295 124.971  1.00 67.54           C  
ATOM   3071  CD  PRO A 253     124.795  96.286 124.876  1.00 67.54           C  
ATOM   3072  HA  PRO A 253     125.722  98.716 126.584  1.00 67.54           H  
ATOM   3073  HB3 PRO A 253     127.614  97.986 125.372  1.00 67.54           H  
ATOM   3074  HB2 PRO A 253     126.772  98.044 123.836  1.00 67.54           H  
ATOM   3075  HG3 PRO A 253     126.620  95.906 125.943  1.00 67.54           H  
ATOM   3076  HG2 PRO A 253     126.798  95.697 124.199  1.00 67.54           H  
ATOM   3077  HD2 PRO A 253     124.478  96.305 123.833  1.00 67.54           H  
ATOM   3078  HD3 PRO A 253     124.409  95.378 125.336  1.00 67.54           H  
ATOM   3079  N   ASP A 254     125.591 100.948 125.396  1.00 66.25           N  
ATOM   3080  CA  ASP A 254     125.457 102.298 124.841  1.00 66.25           C  
ATOM   3081  C   ASP A 254     126.433 102.513 123.658  1.00 66.25           C  
ATOM   3082  O   ASP A 254     127.436 101.807 123.539  1.00 66.25           O  
ATOM   3083  CB  ASP A 254     125.661 103.355 125.962  1.00 66.25           C  
ATOM   3084  CG  ASP A 254     125.132 104.785 125.716  1.00 66.25           C  
ATOM   3085  OD1 ASP A 254     124.307 104.986 124.797  1.00 66.25           O  
ATOM   3086  OD2 ASP A 254     125.486 105.650 126.546  1.00 66.25           O1-
ATOM   3087  H   ASP A 254     126.082 100.883 126.275  1.00 66.25           H  
ATOM   3088  HA  ASP A 254     124.438 102.375 124.455  1.00 66.25           H  
ATOM   3089  HB3 ASP A 254     126.722 103.410 126.215  1.00 66.25           H  
ATOM   3090  HB2 ASP A 254     125.180 102.994 126.872  1.00 66.25           H  
ATOM   3091  N   SER A 255     126.089 103.496 122.813  1.00 70.38           N  
ATOM   3092  CA  SER A 255     126.765 103.939 121.594  1.00 70.38           C  
ATOM   3093  C   SER A 255     128.264 104.308 121.836  1.00 70.38           C  
ATOM   3094  O   SER A 255     128.521 105.330 122.477  1.00 70.38           O  
ATOM   3095  CB  SER A 255     125.882 105.081 121.036  1.00 70.38           C  
ATOM   3096  OG  SER A 255     125.973 106.291 121.762  1.00 70.38           O  
ATOM   3097  H   SER A 255     125.271 104.043 123.053  1.00 70.38           H  
ATOM   3098  HA  SER A 255     126.658 103.138 120.868  1.00 70.38           H  
ATOM   3099  HB3 SER A 255     124.836 104.773 121.029  1.00 70.38           H  
ATOM   3100  HB2 SER A 255     126.117 105.272 119.995  1.00 70.38           H  
ATOM   3101  HG  SER A 255     126.895 106.561 121.770  1.00 70.38           H  
ATOM   3102  N   PRO A 256     129.229 103.458 121.387  1.00 75.96           N  
ATOM   3103  CA  PRO A 256     130.658 103.589 121.757  1.00 75.96           C  
ATOM   3104  C   PRO A 256     131.382 104.878 121.335  1.00 75.96           C  
ATOM   3105  O   PRO A 256     132.196 105.371 122.112  1.00 75.96           O  
ATOM   3106  CB  PRO A 256     131.343 102.367 121.119  1.00 75.96           C  
ATOM   3107  CG  PRO A 256     130.235 101.352 120.943  1.00 75.96           C  
ATOM   3108  CD  PRO A 256     129.018 102.214 120.640  1.00 75.96           C  
ATOM   3109  HA  PRO A 256     130.713 103.494 122.844  1.00 75.96           H  
ATOM   3110  HB3 PRO A 256     132.165 101.979 121.724  1.00 75.96           H  
ATOM   3111  HB2 PRO A 256     131.750 102.614 120.137  1.00 75.96           H  
ATOM   3112  HG3 PRO A 256     130.076 100.829 121.885  1.00 75.96           H  
ATOM   3113  HG2 PRO A 256     130.445 100.606 120.176  1.00 75.96           H  
ATOM   3114  HD2 PRO A 256     128.958 102.445 119.576  1.00 75.96           H  
ATOM   3115  HD3 PRO A 256     128.123 101.669 120.928  1.00 75.96           H  
ATOM   3116  N   ARG A 257     131.113 105.383 120.118  1.00 79.61           N  
ATOM   3117  CA  ARG A 257     131.811 106.539 119.551  1.00 79.61           C  
ATOM   3118  C   ARG A 257     131.452 107.859 120.254  1.00 79.61           C  
ATOM   3119  O   ARG A 257     132.362 108.639 120.521  1.00 79.61           O  
ATOM   3120  CB  ARG A 257     131.599 106.596 118.022  1.00 79.61           C  
ATOM   3121  CG  ARG A 257     132.423 107.672 117.294  1.00 79.61           C  
ATOM   3122  CD  ARG A 257     132.235 107.613 115.768  1.00 79.61           C  
ATOM   3123  NE  ARG A 257     132.978 108.677 115.071  1.00 79.61           N  
ATOM   3124  CZ  ARG A 257     132.635 109.972 114.930  1.00 79.61           C  
ATOM   3125  NH1 ARG A 257     131.486 110.470 115.413  1.00 79.61           N  
ATOM   3126  NH2 ARG A 257     133.480 110.787 114.289  1.00 79.61           N1+
ATOM   3127  H   ARG A 257     130.403 104.957 119.540  1.00 79.61           H  
ATOM   3128  HA  ARG A 257     132.878 106.371 119.713  1.00 79.61           H  
ATOM   3129  HB3 ARG A 257     130.552 106.774 117.797  1.00 79.61           H  
ATOM   3130  HB2 ARG A 257     131.839 105.621 117.595  1.00 79.61           H  
ATOM   3131  HG3 ARG A 257     133.465 107.462 117.523  1.00 79.61           H  
ATOM   3132  HG2 ARG A 257     132.235 108.677 117.674  1.00 79.61           H  
ATOM   3133  HD3 ARG A 257     131.185 107.566 115.477  1.00 79.61           H  
ATOM   3134  HD2 ARG A 257     132.689 106.688 115.408  1.00 79.61           H  
ATOM   3135  HE  ARG A 257     133.859 108.381 114.672  1.00 79.61           H  
ATOM   3136 HH12 ARG A 257     131.266 111.449 115.304  1.00 79.61           H  
ATOM   3137 HH11 ARG A 257     130.842 109.862 115.897  1.00 79.61           H  
ATOM   3138 HH22 ARG A 257     133.282 111.777 114.210  1.00 79.61           H  
ATOM   3139 HH21 ARG A 257     134.339 110.428 113.899  1.00 79.61           H  
ATOM   3140  N   TYR A 258     130.162 108.072 120.573  1.00 78.15           N  
ATOM   3141  CA  TYR A 258     129.660 109.277 121.241  1.00 78.15           C  
ATOM   3142  C   TYR A 258     130.253 109.505 122.646  1.00 78.15           C  
ATOM   3143  O   TYR A 258     130.605 110.641 122.965  1.00 78.15           O  
ATOM   3144  CB  TYR A 258     128.114 109.280 121.248  1.00 78.15           C  
ATOM   3145  CG  TYR A 258     127.501 110.468 121.972  1.00 78.15           C  
ATOM   3146  CD1 TYR A 258     127.525 111.747 121.374  1.00 78.15           C  
ATOM   3147  CD2 TYR A 258     126.985 110.316 123.276  1.00 78.15           C  
ATOM   3148  CE1 TYR A 258     127.064 112.870 122.087  1.00 78.15           C  
ATOM   3149  CE2 TYR A 258     126.528 111.439 123.990  1.00 78.15           C  
ATOM   3150  CZ  TYR A 258     126.572 112.716 123.398  1.00 78.15           C  
ATOM   3151  OH  TYR A 258     126.142 113.798 124.101  1.00 78.15           O  
ATOM   3152  H   TYR A 258     129.470 107.381 120.307  1.00 78.15           H  
ATOM   3153  HA  TYR A 258     129.977 110.122 120.629  1.00 78.15           H  
ATOM   3154  HB3 TYR A 258     127.753 108.364 121.715  1.00 78.15           H  
ATOM   3155  HB2 TYR A 258     127.737 109.263 120.224  1.00 78.15           H  
ATOM   3156  HD1 TYR A 258     127.928 111.874 120.380  1.00 78.15           H  
ATOM   3157  HD2 TYR A 258     126.967 109.342 123.745  1.00 78.15           H  
ATOM   3158  HE1 TYR A 258     127.103 113.850 121.634  1.00 78.15           H  
ATOM   3159  HE2 TYR A 258     126.145 111.323 124.993  1.00 78.15           H  
ATOM   3160  HH  TYR A 258     126.416 114.636 123.716  1.00 78.15           H  
ATOM   3161  N   LEU A 259     130.383 108.432 123.445  1.00 80.91           N  
ATOM   3162  CA  LEU A 259     131.016 108.483 124.767  1.00 80.91           C  
ATOM   3163  C   LEU A 259     132.556 108.576 124.710  1.00 80.91           C  
ATOM   3164  O   LEU A 259     133.163 108.958 125.708  1.00 80.91           O  
ATOM   3165  CB  LEU A 259     130.468 107.342 125.663  1.00 80.91           C  
ATOM   3166  CG  LEU A 259     130.794 105.884 125.250  1.00 80.91           C  
ATOM   3167  CD1 LEU A 259     132.252 105.484 125.559  1.00 80.91           C  
ATOM   3168  CD2 LEU A 259     129.790 104.883 125.867  1.00 80.91           C  
ATOM   3169  H   LEU A 259     130.077 107.524 123.124  1.00 80.91           H  
ATOM   3170  HA  LEU A 259     130.687 109.411 125.236  1.00 80.91           H  
ATOM   3171  HB3 LEU A 259     129.384 107.466 125.688  1.00 80.91           H  
ATOM   3172  HB2 LEU A 259     130.796 107.495 126.691  1.00 80.91           H  
ATOM   3173  HG  LEU A 259     130.654 105.815 124.173  1.00 80.91           H  
ATOM   3174 HD11 LEU A 259     132.337 104.487 125.990  1.00 80.91           H  
ATOM   3175 HD12 LEU A 259     132.847 105.486 124.648  1.00 80.91           H  
ATOM   3176 HD13 LEU A 259     132.730 106.172 126.254  1.00 80.91           H  
ATOM   3177 HD21 LEU A 259     129.336 104.266 125.091  1.00 80.91           H  
ATOM   3178 HD22 LEU A 259     130.252 104.206 126.585  1.00 80.91           H  
ATOM   3179 HD23 LEU A 259     128.974 105.380 126.393  1.00 80.91           H  
ATOM   3180  N   LEU A 260     133.159 108.254 123.555  1.00 85.90           N  
ATOM   3181  CA  LEU A 260     134.603 108.321 123.321  1.00 85.90           C  
ATOM   3182  C   LEU A 260     135.037 109.661 122.680  1.00 85.90           C  
ATOM   3183  O   LEU A 260     136.235 109.939 122.654  1.00 85.90           O  
ATOM   3184  CB  LEU A 260     134.990 107.078 122.483  1.00 85.90           C  
ATOM   3185  CG  LEU A 260     136.485 106.691 122.450  1.00 85.90           C  
ATOM   3186  CD1 LEU A 260     137.055 106.444 123.867  1.00 85.90           C  
ATOM   3187  CD2 LEU A 260     136.696 105.471 121.524  1.00 85.90           C  
ATOM   3188  H   LEU A 260     132.600 107.943 122.773  1.00 85.90           H  
ATOM   3189  HA  LEU A 260     135.111 108.256 124.282  1.00 85.90           H  
ATOM   3190  HB3 LEU A 260     134.619 107.203 121.464  1.00 85.90           H  
ATOM   3191  HB2 LEU A 260     134.462 106.215 122.888  1.00 85.90           H  
ATOM   3192  HG  LEU A 260     137.043 107.518 122.009  1.00 85.90           H  
ATOM   3193 HD11 LEU A 260     137.735 105.594 123.908  1.00 85.90           H  
ATOM   3194 HD12 LEU A 260     137.616 107.313 124.211  1.00 85.90           H  
ATOM   3195 HD13 LEU A 260     136.268 106.254 124.598  1.00 85.90           H  
ATOM   3196 HD21 LEU A 260     137.118 104.611 122.042  1.00 85.90           H  
ATOM   3197 HD22 LEU A 260     135.763 105.133 121.072  1.00 85.90           H  
ATOM   3198 HD23 LEU A 260     137.370 105.716 120.705  1.00 85.90           H  
ATOM   3199  N   LEU A 261     134.075 110.480 122.211  1.00 86.86           N  
ATOM   3200  CA  LEU A 261     134.299 111.803 121.614  1.00 86.86           C  
ATOM   3201  C   LEU A 261     134.612 112.908 122.638  1.00 86.86           C  
ATOM   3202  O   LEU A 261     135.281 113.867 122.256  1.00 86.86           O  
ATOM   3203  CB  LEU A 261     133.049 112.232 120.803  1.00 86.86           C  
ATOM   3204  CG  LEU A 261     132.974 111.692 119.358  1.00 86.86           C  
ATOM   3205  CD1 LEU A 261     131.535 111.790 118.804  1.00 86.86           C  
ATOM   3206  CD2 LEU A 261     134.011 112.357 118.426  1.00 86.86           C  
ATOM   3207  H   LEU A 261     133.112 110.176 122.252  1.00 86.86           H  
ATOM   3208  HA  LEU A 261     135.157 111.736 120.942  1.00 86.86           H  
ATOM   3209  HB3 LEU A 261     132.976 113.320 120.743  1.00 86.86           H  
ATOM   3210  HB2 LEU A 261     132.162 111.929 121.359  1.00 86.86           H  
ATOM   3211  HG  LEU A 261     133.231 110.636 119.391  1.00 86.86           H  
ATOM   3212 HD11 LEU A 261     131.465 112.395 117.901  1.00 86.86           H  
ATOM   3213 HD12 LEU A 261     131.152 110.800 118.558  1.00 86.86           H  
ATOM   3214 HD13 LEU A 261     130.844 112.229 119.525  1.00 86.86           H  
ATOM   3215 HD21 LEU A 261     133.558 112.890 117.591  1.00 86.86           H  
ATOM   3216 HD22 LEU A 261     134.634 113.077 118.956  1.00 86.86           H  
ATOM   3217 HD23 LEU A 261     134.675 111.606 117.998  1.00 86.86           H  
ATOM   3218  N   GLU A 262     134.086 112.809 123.873  1.00 85.88           N  
ATOM   3219  CA  GLU A 262     133.985 113.967 124.769  1.00 85.88           C  
ATOM   3220  C   GLU A 262     134.187 113.630 126.251  1.00 85.88           C  
ATOM   3221  O   GLU A 262     135.028 114.273 126.879  1.00 85.88           O  
ATOM   3222  CB  GLU A 262     132.688 114.755 124.469  1.00 85.88           C  
ATOM   3223  CG  GLU A 262     131.383 113.921 124.499  1.00 85.88           C  
ATOM   3224  CD  GLU A 262     130.227 114.578 123.735  1.00 85.88           C  
ATOM   3225  OE1 GLU A 262     130.399 114.839 122.522  1.00 85.88           O  
ATOM   3226  OE2 GLU A 262     129.175 114.798 124.371  1.00 85.88           O1-
ATOM   3227  H   GLU A 262     133.557 111.989 124.128  1.00 85.88           H  
ATOM   3228  HA  GLU A 262     134.810 114.647 124.543  1.00 85.88           H  
ATOM   3229  HB3 GLU A 262     132.815 115.247 123.504  1.00 85.88           H  
ATOM   3230  HB2 GLU A 262     132.590 115.571 125.187  1.00 85.88           H  
ATOM   3231  HG3 GLU A 262     131.095 113.724 125.534  1.00 85.88           H  
ATOM   3232  HG2 GLU A 262     131.532 112.943 124.043  1.00 85.88           H  
ATOM   3233  N   LYS A 263     133.463 112.630 126.787  1.00 84.09           N  
ATOM   3234  CA  LYS A 263     133.684 112.149 128.159  1.00 84.09           C  
ATOM   3235  C   LYS A 263     134.868 111.163 128.256  1.00 84.09           C  
ATOM   3236  O   LYS A 263     135.369 110.954 129.360  1.00 84.09           O  
ATOM   3237  CB  LYS A 263     132.369 111.610 128.770  1.00 84.09           C  
ATOM   3238  CG  LYS A 263     131.817 110.309 128.162  1.00 84.09           C  
ATOM   3239  CD  LYS A 263     130.549 109.781 128.864  1.00 84.09           C  
ATOM   3240  CE  LYS A 263     129.274 110.626 128.662  1.00 84.09           C  
ATOM   3241  NZ  LYS A 263     128.789 110.610 127.268  1.00 84.09           N1+
ATOM   3242  H   LYS A 263     132.777 112.140 126.232  1.00 84.09           H  
ATOM   3243  HA  LYS A 263     133.961 113.005 128.778  1.00 84.09           H  
ATOM   3244  HB3 LYS A 263     131.614 112.396 128.718  1.00 84.09           H  
ATOM   3245  HB2 LYS A 263     132.537 111.437 129.834  1.00 84.09           H  
ATOM   3246  HG3 LYS A 263     132.578 109.531 128.218  1.00 84.09           H  
ATOM   3247  HG2 LYS A 263     131.617 110.469 127.105  1.00 84.09           H  
ATOM   3248  HD3 LYS A 263     130.750 109.715 129.934  1.00 84.09           H  
ATOM   3249  HD2 LYS A 263     130.362 108.754 128.552  1.00 84.09           H  
ATOM   3250  HE3 LYS A 263     129.438 111.658 128.971  1.00 84.09           H  
ATOM   3251  HE2 LYS A 263     128.477 110.236 129.296  1.00 84.09           H  
ATOM   3252  HZ1 LYS A 263     129.498 110.989 126.657  1.00 84.09           H  
ATOM   3253  HZ2 LYS A 263     128.575 109.662 126.992  1.00 84.09           H  
ATOM   3254  HZ3 LYS A 263     127.954 111.176 127.195  1.00 84.09           H  
ATOM   3255  N   HIS A 264     135.307 110.616 127.104  1.00 90.06           N  
ATOM   3256  CA  HIS A 264     136.501 109.787 126.899  1.00 90.06           C  
ATOM   3257  C   HIS A 264     136.567 108.534 127.796  1.00 90.06           C  
ATOM   3258  O   HIS A 264     137.629 108.223 128.336  1.00 90.06           O  
ATOM   3259  CB  HIS A 264     137.782 110.654 126.980  1.00 90.06           C  
ATOM   3260  CG  HIS A 264     137.851 111.796 125.996  1.00 90.06           C  
ATOM   3261  ND1 HIS A 264     137.755 111.615 124.627  1.00 90.06           N  
ATOM   3262  CD2 HIS A 264     138.015 113.153 126.177  1.00 90.06           C  
ATOM   3263  CE1 HIS A 264     137.873 112.818 124.060  1.00 90.06           C  
ATOM   3264  NE2 HIS A 264     138.029 113.800 124.938  1.00 90.06           N  
ATOM   3265  H   HIS A 264     134.805 110.843 126.258  1.00 90.06           H  
ATOM   3266  HA  HIS A 264     136.428 109.405 125.881  1.00 90.06           H  
ATOM   3267  HB3 HIS A 264     138.663 110.036 126.802  1.00 90.06           H  
ATOM   3268  HB2 HIS A 264     137.896 111.061 127.986  1.00 90.06           H  
ATOM   3269  HD1 HIS A 264     137.614 110.741 124.140  1.00 90.06           H  
ATOM   3270  HD2 HIS A 264     138.122 113.709 127.096  1.00 90.06           H  
ATOM   3271  HE1 HIS A 264     137.835 112.975 122.992  1.00 90.06           H  
ATOM   3272  N   ASN A 265     135.425 107.841 127.944  1.00 90.42           N  
ATOM   3273  CA  ASN A 265     135.311 106.642 128.772  1.00 90.42           C  
ATOM   3274  C   ASN A 265     135.788 105.409 127.981  1.00 90.42           C  
ATOM   3275  O   ASN A 265     134.985 104.757 127.314  1.00 90.42           O  
ATOM   3276  CB  ASN A 265     133.861 106.508 129.301  1.00 90.42           C  
ATOM   3277  CG  ASN A 265     133.764 105.657 130.575  1.00 90.42           C  
ATOM   3278  OD1 ASN A 265     134.337 104.572 130.655  1.00 90.42           O  
ATOM   3279  ND2 ASN A 265     133.020 106.137 131.574  1.00 90.42           N  
ATOM   3280  H   ASN A 265     134.589 108.147 127.467  1.00 90.42           H  
ATOM   3281  HA  ASN A 265     135.975 106.707 129.638  1.00 90.42           H  
ATOM   3282  HB3 ASN A 265     133.175 106.131 128.544  1.00 90.42           H  
ATOM   3283  HB2 ASN A 265     133.498 107.505 129.557  1.00 90.42           H  
ATOM   3284 HD22 ASN A 265     132.937 105.616 132.435  1.00 90.42           H  
ATOM   3285 HD21 ASN A 265     132.571 107.038 131.494  1.00 90.42           H  
ATOM   3286  N   GLU A 266     137.101 105.130 128.076  1.00 91.49           N  
ATOM   3287  CA  GLU A 266     137.780 104.005 127.432  1.00 91.49           C  
ATOM   3288  C   GLU A 266     137.247 102.632 127.878  1.00 91.49           C  
ATOM   3289  O   GLU A 266     137.079 101.761 127.029  1.00 91.49           O  
ATOM   3290  CB  GLU A 266     139.304 104.135 127.655  1.00 91.49           C  
ATOM   3291  CG  GLU A 266     140.158 102.999 127.034  1.00 91.49           C  
ATOM   3292  CD  GLU A 266     141.677 103.115 127.249  1.00 91.49           C  
ATOM   3293  OE1 GLU A 266     142.114 103.943 128.080  1.00 91.49           O  
ATOM   3294  OE2 GLU A 266     142.391 102.343 126.572  1.00 91.49           O1-
ATOM   3295  H   GLU A 266     137.692 105.745 128.617  1.00 91.49           H  
ATOM   3296  HA  GLU A 266     137.595 104.092 126.360  1.00 91.49           H  
ATOM   3297  HB3 GLU A 266     139.498 104.196 128.728  1.00 91.49           H  
ATOM   3298  HB2 GLU A 266     139.635 105.088 127.238  1.00 91.49           H  
ATOM   3299  HG3 GLU A 266     139.958 102.948 125.962  1.00 91.49           H  
ATOM   3300  HG2 GLU A 266     139.864 102.034 127.446  1.00 91.49           H  
ATOM   3301  N   ALA A 267     136.980 102.471 129.187  1.00 90.66           N  
ATOM   3302  CA  ALA A 267     136.496 101.227 129.790  1.00 90.66           C  
ATOM   3303  C   ALA A 267     135.127 100.776 129.257  1.00 90.66           C  
ATOM   3304  O   ALA A 267     134.977  99.601 128.925  1.00 90.66           O  
ATOM   3305  CB  ALA A 267     136.467 101.381 131.318  1.00 90.66           C  
ATOM   3306  H   ALA A 267     137.135 103.242 129.820  1.00 90.66           H  
ATOM   3307  HA  ALA A 267     137.219 100.446 129.546  1.00 90.66           H  
ATOM   3308  HB1 ALA A 267     136.124 100.465 131.801  1.00 90.66           H  
ATOM   3309  HB2 ALA A 267     137.461 101.602 131.707  1.00 90.66           H  
ATOM   3310  HB3 ALA A 267     135.803 102.189 131.627  1.00 90.66           H  
ATOM   3311  N   ARG A 268     134.175 101.720 129.148  1.00 86.75           N  
ATOM   3312  CA  ARG A 268     132.847 101.480 128.579  1.00 86.75           C  
ATOM   3313  C   ARG A 268     132.864 101.340 127.049  1.00 86.75           C  
ATOM   3314  O   ARG A 268     132.065 100.559 126.532  1.00 86.75           O  
ATOM   3315  CB  ARG A 268     131.876 102.598 128.996  1.00 86.75           C  
ATOM   3316  CG  ARG A 268     131.573 102.621 130.508  1.00 86.75           C  
ATOM   3317  CD  ARG A 268     130.529 103.681 130.905  1.00 86.75           C  
ATOM   3318  NE  ARG A 268     129.177 103.349 130.417  1.00 86.75           N  
ATOM   3319  CZ  ARG A 268     128.084 104.135 130.434  1.00 86.75           C  
ATOM   3320  NH1 ARG A 268     128.096 105.367 130.966  1.00 86.75           N  
ATOM   3321  NH2 ARG A 268     126.948 103.673 129.895  1.00 86.75           N1+
ATOM   3322  H   ARG A 268     134.377 102.668 129.439  1.00 86.75           H  
ATOM   3323  HA  ARG A 268     132.468 100.537 128.980  1.00 86.75           H  
ATOM   3324  HB3 ARG A 268     130.938 102.465 128.455  1.00 86.75           H  
ATOM   3325  HB2 ARG A 268     132.268 103.566 128.681  1.00 86.75           H  
ATOM   3326  HG3 ARG A 268     132.470 102.720 131.119  1.00 86.75           H  
ATOM   3327  HG2 ARG A 268     131.171 101.636 130.753  1.00 86.75           H  
ATOM   3328  HD3 ARG A 268     130.787 104.607 130.390  1.00 86.75           H  
ATOM   3329  HD2 ARG A 268     130.558 103.903 131.972  1.00 86.75           H  
ATOM   3330  HE  ARG A 268     129.087 102.429 130.010  1.00 86.75           H  
ATOM   3331 HH12 ARG A 268     127.262 105.936 130.965  1.00 86.75           H  
ATOM   3332 HH11 ARG A 268     128.941 105.726 131.385  1.00 86.75           H  
ATOM   3333 HH22 ARG A 268     126.122 104.253 129.869  1.00 86.75           H  
ATOM   3334 HH21 ARG A 268     126.914 102.750 129.487  1.00 86.75           H  
ATOM   3335  N   ALA A 269     133.768 102.063 126.359  1.00 87.31           N  
ATOM   3336  CA  ALA A 269     133.966 101.964 124.911  1.00 87.31           C  
ATOM   3337  C   ALA A 269     134.455 100.568 124.505  1.00 87.31           C  
ATOM   3338  O   ALA A 269     133.812  99.930 123.674  1.00 87.31           O  
ATOM   3339  CB  ALA A 269     134.947 103.047 124.427  1.00 87.31           C  
ATOM   3340  H   ALA A 269     134.383 102.697 126.851  1.00 87.31           H  
ATOM   3341  HA  ALA A 269     133.003 102.144 124.429  1.00 87.31           H  
ATOM   3342  HB1 ALA A 269     135.058 103.018 123.342  1.00 87.31           H  
ATOM   3343  HB2 ALA A 269     134.601 104.045 124.687  1.00 87.31           H  
ATOM   3344  HB3 ALA A 269     135.938 102.925 124.863  1.00 87.31           H  
ATOM   3345  N   VAL A 270     135.540 100.109 125.154  1.00 84.83           N  
ATOM   3346  CA  VAL A 270     136.147  98.789 124.986  1.00 84.83           C  
ATOM   3347  C   VAL A 270     135.189  97.635 125.338  1.00 84.83           C  
ATOM   3348  O   VAL A 270     135.135  96.674 124.576  1.00 84.83           O  
ATOM   3349  CB  VAL A 270     137.468  98.671 125.808  1.00 84.83           C  
ATOM   3350  CG1 VAL A 270     138.007  97.240 126.024  1.00 84.83           C  
ATOM   3351  CG2 VAL A 270     138.578  99.531 125.174  1.00 84.83           C  
ATOM   3352  H   VAL A 270     135.993 100.710 125.831  1.00 84.83           H  
ATOM   3353  HA  VAL A 270     136.397  98.690 123.928  1.00 84.83           H  
ATOM   3354  HB  VAL A 270     137.277  99.080 126.802  1.00 84.83           H  
ATOM   3355 HG11 VAL A 270     138.981  97.259 126.514  1.00 84.83           H  
ATOM   3356 HG12 VAL A 270     137.353  96.644 126.660  1.00 84.83           H  
ATOM   3357 HG13 VAL A 270     138.127  96.720 125.073  1.00 84.83           H  
ATOM   3358 HG21 VAL A 270     139.470  99.552 125.801  1.00 84.83           H  
ATOM   3359 HG22 VAL A 270     138.868  99.143 124.198  1.00 84.83           H  
ATOM   3360 HG23 VAL A 270     138.263 100.564 125.030  1.00 84.83           H  
ATOM   3361  N   LYS A 271     134.430  97.753 126.443  1.00 82.73           N  
ATOM   3362  CA  LYS A 271     133.470  96.733 126.880  1.00 82.73           C  
ATOM   3363  C   LYS A 271     132.278  96.568 125.916  1.00 82.73           C  
ATOM   3364  O   LYS A 271     131.882  95.432 125.652  1.00 82.73           O  
ATOM   3365  CB  LYS A 271     133.026  97.025 128.329  1.00 82.73           C  
ATOM   3366  CG  LYS A 271     132.141  95.930 128.952  1.00 82.73           C  
ATOM   3367  CD  LYS A 271     131.883  96.157 130.448  1.00 82.73           C  
ATOM   3368  CE  LYS A 271     131.079  95.009 131.081  1.00 82.73           C  
ATOM   3369  NZ  LYS A 271     130.842  95.233 132.518  1.00 82.73           N1+
ATOM   3370  H   LYS A 271     134.521  98.570 127.032  1.00 82.73           H  
ATOM   3371  HA  LYS A 271     134.005  95.781 126.891  1.00 82.73           H  
ATOM   3372  HB3 LYS A 271     132.517  97.989 128.379  1.00 82.73           H  
ATOM   3373  HB2 LYS A 271     133.922  97.122 128.944  1.00 82.73           H  
ATOM   3374  HG3 LYS A 271     132.619  94.959 128.811  1.00 82.73           H  
ATOM   3375  HG2 LYS A 271     131.185  95.879 128.430  1.00 82.73           H  
ATOM   3376  HD3 LYS A 271     131.351  97.101 130.578  1.00 82.73           H  
ATOM   3377  HD2 LYS A 271     132.838  96.269 130.965  1.00 82.73           H  
ATOM   3378  HE3 LYS A 271     131.613  94.066 130.961  1.00 82.73           H  
ATOM   3379  HE2 LYS A 271     130.117  94.900 130.580  1.00 82.73           H  
ATOM   3380  HZ1 LYS A 271     130.316  96.086 132.646  1.00 82.73           H  
ATOM   3381  HZ2 LYS A 271     130.319  94.457 132.899  1.00 82.73           H  
ATOM   3382  HZ3 LYS A 271     131.726  95.308 133.000  1.00 82.73           H  
ATOM   3383  N   ALA A 272     131.763  97.689 125.378  1.00 82.52           N  
ATOM   3384  CA  ALA A 272     130.715  97.707 124.355  1.00 82.52           C  
ATOM   3385  C   ALA A 272     131.197  97.152 123.004  1.00 82.52           C  
ATOM   3386  O   ALA A 272     130.469  96.378 122.387  1.00 82.52           O  
ATOM   3387  CB  ALA A 272     130.167  99.134 124.207  1.00 82.52           C  
ATOM   3388  H   ALA A 272     132.137  98.589 125.646  1.00 82.52           H  
ATOM   3389  HA  ALA A 272     129.898  97.071 124.702  1.00 82.52           H  
ATOM   3390  HB1 ALA A 272     129.367  99.175 123.467  1.00 82.52           H  
ATOM   3391  HB2 ALA A 272     129.753  99.494 125.149  1.00 82.52           H  
ATOM   3392  HB3 ALA A 272     130.947  99.834 123.902  1.00 82.52           H  
ATOM   3393  N   PHE A 273     132.432  97.507 122.604  1.00 84.51           N  
ATOM   3394  CA  PHE A 273     133.122  96.978 121.426  1.00 84.51           C  
ATOM   3395  C   PHE A 273     133.385  95.462 121.470  1.00 84.51           C  
ATOM   3396  O   PHE A 273     133.179  94.797 120.454  1.00 84.51           O  
ATOM   3397  CB  PHE A 273     134.429  97.767 121.178  1.00 84.51           C  
ATOM   3398  CG  PHE A 273     134.303  99.068 120.398  1.00 84.51           C  
ATOM   3399  CD1 PHE A 273     133.605  99.115 119.170  1.00 84.51           C  
ATOM   3400  CD2 PHE A 273     135.010 100.216 120.818  1.00 84.51           C  
ATOM   3401  CE1 PHE A 273     133.550 100.298 118.444  1.00 84.51           C  
ATOM   3402  CE2 PHE A 273     134.940 101.391 120.081  1.00 84.51           C  
ATOM   3403  CZ  PHE A 273     134.203 101.433 118.905  1.00 84.51           C  
ATOM   3404  H   PHE A 273     132.958  98.169 123.161  1.00 84.51           H  
ATOM   3405  HA  PHE A 273     132.449  97.126 120.581  1.00 84.51           H  
ATOM   3406  HB3 PHE A 273     135.158  97.151 120.663  1.00 84.51           H  
ATOM   3407  HB2 PHE A 273     134.894  97.984 122.140  1.00 84.51           H  
ATOM   3408  HD1 PHE A 273     133.109  98.238 118.782  1.00 84.51           H  
ATOM   3409  HD2 PHE A 273     135.603 100.192 121.720  1.00 84.51           H  
ATOM   3410  HE1 PHE A 273     133.002 100.333 117.513  1.00 84.51           H  
ATOM   3411  HE2 PHE A 273     135.464 102.272 120.420  1.00 84.51           H  
ATOM   3412  HZ  PHE A 273     134.146 102.351 118.342  1.00 84.51           H  
ATOM   3413  N   GLN A 274     133.792  94.939 122.640  1.00 83.99           N  
ATOM   3414  CA  GLN A 274     133.969  93.505 122.887  1.00 83.99           C  
ATOM   3415  C   GLN A 274     132.656  92.705 122.843  1.00 83.99           C  
ATOM   3416  O   GLN A 274     132.683  91.548 122.425  1.00 83.99           O  
ATOM   3417  CB  GLN A 274     134.694  93.267 124.228  1.00 83.99           C  
ATOM   3418  CG  GLN A 274     136.203  93.583 124.200  1.00 83.99           C  
ATOM   3419  CD  GLN A 274     136.914  93.220 125.508  1.00 83.99           C  
ATOM   3420  OE1 GLN A 274     136.482  92.335 126.245  1.00 83.99           O  
ATOM   3421  NE2 GLN A 274     138.041  93.875 125.786  1.00 83.99           N  
ATOM   3422  H   GLN A 274     133.970  95.552 123.425  1.00 83.99           H  
ATOM   3423  HA  GLN A 274     134.597  93.117 122.084  1.00 83.99           H  
ATOM   3424  HB3 GLN A 274     134.572  92.218 124.508  1.00 83.99           H  
ATOM   3425  HB2 GLN A 274     134.211  93.845 125.018  1.00 83.99           H  
ATOM   3426  HG3 GLN A 274     136.377  94.632 123.968  1.00 83.99           H  
ATOM   3427  HG2 GLN A 274     136.685  93.029 123.400  1.00 83.99           H  
ATOM   3428 HE22 GLN A 274     138.556  93.659 126.627  1.00 83.99           H  
ATOM   3429 HE21 GLN A 274     138.395  94.575 125.151  1.00 83.99           H  
ATOM   3430  N   THR A 275     131.540  93.331 123.259  1.00 81.98           N  
ATOM   3431  CA  THR A 275     130.205  92.730 123.234  1.00 81.98           C  
ATOM   3432  C   THR A 275     129.617  92.660 121.809  1.00 81.98           C  
ATOM   3433  O   THR A 275     128.972  91.663 121.485  1.00 81.98           O  
ATOM   3434  CB  THR A 275     129.210  93.503 124.145  1.00 81.98           C  
ATOM   3435  OG1 THR A 275     129.691  93.494 125.476  1.00 81.98           O  
ATOM   3436  CG2 THR A 275     127.773  92.946 124.174  1.00 81.98           C  
ATOM   3437  H   THR A 275     131.600  94.284 123.590  1.00 81.98           H  
ATOM   3438  HA  THR A 275     130.286  91.709 123.612  1.00 81.98           H  
ATOM   3439  HB  THR A 275     129.165  94.548 123.835  1.00 81.98           H  
ATOM   3440  HG1 THR A 275     130.511  93.997 125.511  1.00 81.98           H  
ATOM   3441 HG21 THR A 275     127.179  93.425 124.952  1.00 81.98           H  
ATOM   3442 HG22 THR A 275     127.257  93.116 123.229  1.00 81.98           H  
ATOM   3443 HG23 THR A 275     127.771  91.874 124.372  1.00 81.98           H  
ATOM   3444  N   PHE A 276     129.859  93.698 120.987  1.00 77.45           N  
ATOM   3445  CA  PHE A 276     129.353  93.789 119.616  1.00 77.45           C  
ATOM   3446  C   PHE A 276     130.145  92.936 118.612  1.00 77.45           C  
ATOM   3447  O   PHE A 276     129.517  92.295 117.769  1.00 77.45           O  
ATOM   3448  CB  PHE A 276     129.301  95.261 119.156  1.00 77.45           C  
ATOM   3449  CG  PHE A 276     128.369  96.194 119.920  1.00 77.45           C  
ATOM   3450  CD1 PHE A 276     127.115  95.762 120.412  1.00 77.45           C  
ATOM   3451  CD2 PHE A 276     128.681  97.569 119.979  1.00 77.45           C  
ATOM   3452  CE1 PHE A 276     126.249  96.670 121.008  1.00 77.45           C  
ATOM   3453  CE2 PHE A 276     127.801  98.458 120.579  1.00 77.45           C  
ATOM   3454  CZ  PHE A 276     126.591  98.012 121.092  1.00 77.45           C  
ATOM   3455  H   PHE A 276     130.386  94.493 121.324  1.00 77.45           H  
ATOM   3456  HA  PHE A 276     128.338  93.389 119.600  1.00 77.45           H  
ATOM   3457  HB3 PHE A 276     129.013  95.310 118.104  1.00 77.45           H  
ATOM   3458  HB2 PHE A 276     130.308  95.679 119.209  1.00 77.45           H  
ATOM   3459  HD1 PHE A 276     126.809  94.731 120.336  1.00 77.45           H  
ATOM   3460  HD2 PHE A 276     129.608  97.936 119.565  1.00 77.45           H  
ATOM   3461  HE1 PHE A 276     125.298  96.332 121.394  1.00 77.45           H  
ATOM   3462  HE2 PHE A 276     128.053  99.503 120.632  1.00 77.45           H  
ATOM   3463  HZ  PHE A 276     125.909  98.716 121.546  1.00 77.45           H  
ATOM   3464  N   LEU A 277     131.488  92.930 118.717  1.00 79.45           N  
ATOM   3465  CA  LEU A 277     132.362  92.149 117.832  1.00 79.45           C  
ATOM   3466  C   LEU A 277     132.592  90.707 118.325  1.00 79.45           C  
ATOM   3467  O   LEU A 277     133.030  89.879 117.526  1.00 79.45           O  
ATOM   3468  CB  LEU A 277     133.711  92.877 117.611  1.00 79.45           C  
ATOM   3469  CG  LEU A 277     133.623  94.301 117.009  1.00 79.45           C  
ATOM   3470  CD1 LEU A 277     135.017  94.811 116.608  1.00 79.45           C  
ATOM   3471  CD2 LEU A 277     132.649  94.433 115.827  1.00 79.45           C  
ATOM   3472  H   LEU A 277     131.945  93.491 119.423  1.00 79.45           H  
ATOM   3473  HA  LEU A 277     131.875  92.043 116.863  1.00 79.45           H  
ATOM   3474  HB3 LEU A 277     134.315  92.267 116.938  1.00 79.45           H  
ATOM   3475  HB2 LEU A 277     134.266  92.919 118.551  1.00 79.45           H  
ATOM   3476  HG  LEU A 277     133.259  94.963 117.795  1.00 79.45           H  
ATOM   3477 HD11 LEU A 277     135.092  95.886 116.768  1.00 79.45           H  
ATOM   3478 HD12 LEU A 277     135.808  94.327 117.180  1.00 79.45           H  
ATOM   3479 HD13 LEU A 277     135.227  94.628 115.553  1.00 79.45           H  
ATOM   3480 HD21 LEU A 277     132.981  95.177 115.102  1.00 79.45           H  
ATOM   3481 HD22 LEU A 277     132.524  93.495 115.285  1.00 79.45           H  
ATOM   3482 HD23 LEU A 277     131.671  94.754 116.185  1.00 79.45           H  
ATOM   3483  N   GLY A 278     132.284  90.418 119.603  1.00 84.52           N  
ATOM   3484  CA  GLY A 278     132.359  89.079 120.194  1.00 84.52           C  
ATOM   3485  C   GLY A 278     133.798  88.594 120.451  1.00 84.52           C  
ATOM   3486  O   GLY A 278     133.991  87.396 120.652  1.00 84.52           O  
ATOM   3487  H   GLY A 278     131.938  91.155 120.202  1.00 84.52           H  
ATOM   3488  HA3 GLY A 278     131.845  88.363 119.551  1.00 84.52           H  
ATOM   3489  HA2 GLY A 278     131.822  89.091 121.143  1.00 84.52           H  
ATOM   3490  N   LYS A 279     134.794  89.497 120.430  1.00 88.66           N  
ATOM   3491  CA  LYS A 279     136.217  89.194 120.595  1.00 88.66           C  
ATOM   3492  C   LYS A 279     136.877  90.234 121.510  1.00 88.66           C  
ATOM   3493  O   LYS A 279     136.447  91.387 121.529  1.00 88.66           O  
ATOM   3494  CB  LYS A 279     136.897  89.126 119.207  1.00 88.66           C  
ATOM   3495  CG  LYS A 279     136.810  90.417 118.366  1.00 88.66           C  
ATOM   3496  CD  LYS A 279     137.694  90.372 117.113  1.00 88.66           C  
ATOM   3497  CE  LYS A 279     137.563  91.649 116.266  1.00 88.66           C  
ATOM   3498  NZ  LYS A 279     138.589  91.709 115.211  1.00 88.66           N1+
ATOM   3499  H   LYS A 279     134.570  90.471 120.288  1.00 88.66           H  
ATOM   3500  HA  LYS A 279     136.330  88.222 121.081  1.00 88.66           H  
ATOM   3501  HB3 LYS A 279     136.468  88.301 118.636  1.00 88.66           H  
ATOM   3502  HB2 LYS A 279     137.947  88.871 119.351  1.00 88.66           H  
ATOM   3503  HG3 LYS A 279     137.104  91.281 118.960  1.00 88.66           H  
ATOM   3504  HG2 LYS A 279     135.774  90.589 118.071  1.00 88.66           H  
ATOM   3505  HD3 LYS A 279     137.426  89.501 116.513  1.00 88.66           H  
ATOM   3506  HD2 LYS A 279     138.731  90.225 117.420  1.00 88.66           H  
ATOM   3507  HE3 LYS A 279     137.668  92.536 116.891  1.00 88.66           H  
ATOM   3508  HE2 LYS A 279     136.573  91.701 115.810  1.00 88.66           H  
ATOM   3509  HZ1 LYS A 279     139.506  91.704 115.637  1.00 88.66           H  
ATOM   3510  HZ2 LYS A 279     138.496  90.910 114.601  1.00 88.66           H  
ATOM   3511  HZ3 LYS A 279     138.473  92.557 114.674  1.00 88.66           H  
ATOM   3512  N   ALA A 280     137.926  89.803 122.232  1.00 91.84           N  
ATOM   3513  CA  ALA A 280     138.698  90.634 123.158  1.00 91.84           C  
ATOM   3514  C   ALA A 280     139.573  91.693 122.462  1.00 91.84           C  
ATOM   3515  O   ALA A 280     139.661  92.814 122.964  1.00 91.84           O  
ATOM   3516  CB  ALA A 280     139.556  89.730 124.056  1.00 91.84           C  
ATOM   3517  H   ALA A 280     138.216  88.839 122.157  1.00 91.84           H  
ATOM   3518  HA  ALA A 280     137.991  91.153 123.804  1.00 91.84           H  
ATOM   3519  HB1 ALA A 280     140.126  90.316 124.778  1.00 91.84           H  
ATOM   3520  HB2 ALA A 280     138.932  89.036 124.621  1.00 91.84           H  
ATOM   3521  HB3 ALA A 280     140.264  89.140 123.473  1.00 91.84           H  
ATOM   3522  N   ASP A 281     140.190  91.320 121.326  1.00 95.09           N  
ATOM   3523  CA  ASP A 281     141.044  92.192 120.520  1.00 95.09           C  
ATOM   3524  C   ASP A 281     140.168  93.047 119.591  1.00 95.09           C  
ATOM   3525  O   ASP A 281     139.670  92.536 118.588  1.00 95.09           O  
ATOM   3526  CB  ASP A 281     142.107  91.377 119.735  1.00 95.09           C  
ATOM   3527  CG  ASP A 281     143.090  92.176 118.852  1.00 95.09           C  
ATOM   3528  OD1 ASP A 281     143.312  93.380 119.124  1.00 95.09           O  
ATOM   3529  OD2 ASP A 281     143.698  91.527 117.974  1.00 95.09           O1-
ATOM   3530  H   ASP A 281     140.057  90.384 120.974  1.00 95.09           H  
ATOM   3531  HA  ASP A 281     141.583  92.856 121.200  1.00 95.09           H  
ATOM   3532  HB3 ASP A 281     141.607  90.622 119.127  1.00 95.09           H  
ATOM   3533  HB2 ASP A 281     142.703  90.809 120.451  1.00 95.09           H  
ATOM   3534  N   VAL A 282     140.022  94.332 119.943  1.00 91.28           N  
ATOM   3535  CA  VAL A 282     139.307  95.332 119.148  1.00 91.28           C  
ATOM   3536  C   VAL A 282     140.175  96.613 119.025  1.00 91.28           C  
ATOM   3537  O   VAL A 282     139.654  97.722 118.907  1.00 91.28           O  
ATOM   3538  CB  VAL A 282     137.889  95.636 119.734  1.00 91.28           C  
ATOM   3539  CG1 VAL A 282     137.023  96.492 118.789  1.00 91.28           C  
ATOM   3540  CG2 VAL A 282     137.103  94.359 120.097  1.00 91.28           C  
ATOM   3541  H   VAL A 282     140.452  94.665 120.794  1.00 91.28           H  
ATOM   3542  HA  VAL A 282     139.185  94.967 118.126  1.00 91.28           H  
ATOM   3543  HB  VAL A 282     138.003  96.195 120.665  1.00 91.28           H  
ATOM   3544 HG11 VAL A 282     135.962  96.279 118.897  1.00 91.28           H  
ATOM   3545 HG12 VAL A 282     137.149  97.558 118.978  1.00 91.28           H  
ATOM   3546 HG13 VAL A 282     137.271  96.291 117.748  1.00 91.28           H  
ATOM   3547 HG21 VAL A 282     136.101  94.593 120.457  1.00 91.28           H  
ATOM   3548 HG22 VAL A 282     136.998  93.698 119.238  1.00 91.28           H  
ATOM   3549 HG23 VAL A 282     137.590  93.799 120.895  1.00 91.28           H  
ATOM   3550  N   SER A 283     141.510  96.435 119.049  1.00 93.72           N  
ATOM   3551  CA  SER A 283     142.509  97.510 119.038  1.00 93.72           C  
ATOM   3552  C   SER A 283     142.501  98.352 117.750  1.00 93.72           C  
ATOM   3553  O   SER A 283     142.675  99.567 117.834  1.00 93.72           O  
ATOM   3554  CB  SER A 283     143.912  96.914 119.264  1.00 93.72           C  
ATOM   3555  OG  SER A 283     144.028  96.381 120.567  1.00 93.72           O  
ATOM   3556  H   SER A 283     141.880  95.497 119.129  1.00 93.72           H  
ATOM   3557  HA  SER A 283     142.282  98.185 119.866  1.00 93.72           H  
ATOM   3558  HB3 SER A 283     144.680  97.681 119.150  1.00 93.72           H  
ATOM   3559  HB2 SER A 283     144.132  96.135 118.532  1.00 93.72           H  
ATOM   3560  HG  SER A 283     143.729  95.467 120.545  1.00 93.72           H  
ATOM   3561  N   GLN A 284     142.283  97.696 116.596  1.00 93.46           N  
ATOM   3562  CA  GLN A 284     142.252  98.322 115.273  1.00 93.46           C  
ATOM   3563  C   GLN A 284     141.040  99.243 115.060  1.00 93.46           C  
ATOM   3564  O   GLN A 284     141.203 100.306 114.463  1.00 93.46           O  
ATOM   3565  CB  GLN A 284     142.296  97.230 114.178  1.00 93.46           C  
ATOM   3566  CG  GLN A 284     143.569  96.357 114.147  1.00 93.46           C  
ATOM   3567  CD  GLN A 284     144.859  97.165 113.993  1.00 93.46           C  
ATOM   3568  OE1 GLN A 284     145.516  97.486 114.980  1.00 93.46           O  
ATOM   3569  NE2 GLN A 284     145.223  97.501 112.754  1.00 93.46           N  
ATOM   3570  H   GLN A 284     142.144  96.696 116.618  1.00 93.46           H  
ATOM   3571  HA  GLN A 284     143.137  98.955 115.185  1.00 93.46           H  
ATOM   3572  HB3 GLN A 284     142.180  97.701 113.200  1.00 93.46           H  
ATOM   3573  HB2 GLN A 284     141.432  96.574 114.289  1.00 93.46           H  
ATOM   3574  HG3 GLN A 284     143.500  95.635 113.332  1.00 93.46           H  
ATOM   3575  HG2 GLN A 284     143.637  95.768 115.063  1.00 93.46           H  
ATOM   3576 HE22 GLN A 284     146.063  98.041 112.605  1.00 93.46           H  
ATOM   3577 HE21 GLN A 284     144.660  97.229 111.961  1.00 93.46           H  
ATOM   3578  N   GLU A 285     139.863  98.830 115.564  1.00 96.14           N  
ATOM   3579  CA  GLU A 285     138.613  99.590 115.488  1.00 96.14           C  
ATOM   3580  C   GLU A 285     138.643 100.829 116.402  1.00 96.14           C  
ATOM   3581  O   GLU A 285     138.197 101.891 115.975  1.00 96.14           O  
ATOM   3582  CB  GLU A 285     137.440  98.647 115.835  1.00 96.14           C  
ATOM   3583  CG  GLU A 285     136.009  99.230 115.702  1.00 96.14           C  
ATOM   3584  CD  GLU A 285     135.465  99.399 114.270  1.00 96.14           C  
ATOM   3585  OE1 GLU A 285     136.136  98.969 113.305  1.00 96.14           O  
ATOM   3586  OE2 GLU A 285     134.346  99.949 114.165  1.00 96.14           O1-
ATOM   3587  H   GLU A 285     139.816  97.947 116.050  1.00 96.14           H  
ATOM   3588  HA  GLU A 285     138.494  99.933 114.458  1.00 96.14           H  
ATOM   3589  HB3 GLU A 285     137.570  98.344 116.870  1.00 96.14           H  
ATOM   3590  HB2 GLU A 285     137.520  97.724 115.259  1.00 96.14           H  
ATOM   3591  HG3 GLU A 285     135.934 100.185 116.225  1.00 96.14           H  
ATOM   3592  HG2 GLU A 285     135.323  98.561 116.224  1.00 96.14           H  
ATOM   3593  N   VAL A 286     139.203 100.679 117.617  1.00 95.22           N  
ATOM   3594  CA  VAL A 286     139.411 101.765 118.580  1.00 95.22           C  
ATOM   3595  C   VAL A 286     140.420 102.814 118.071  1.00 95.22           C  
ATOM   3596  O   VAL A 286     140.152 104.006 118.211  1.00 95.22           O  
ATOM   3597  CB  VAL A 286     139.857 101.213 119.969  1.00 95.22           C  
ATOM   3598  CG1 VAL A 286     140.432 102.257 120.954  1.00 95.22           C  
ATOM   3599  CG2 VAL A 286     138.694 100.471 120.655  1.00 95.22           C  
ATOM   3600  H   VAL A 286     139.543  99.769 117.895  1.00 95.22           H  
ATOM   3601  HA  VAL A 286     138.452 102.272 118.708  1.00 95.22           H  
ATOM   3602  HB  VAL A 286     140.643 100.476 119.796  1.00 95.22           H  
ATOM   3603 HG11 VAL A 286     140.616 101.812 121.932  1.00 95.22           H  
ATOM   3604 HG12 VAL A 286     141.384 102.665 120.615  1.00 95.22           H  
ATOM   3605 HG13 VAL A 286     139.739 103.088 121.097  1.00 95.22           H  
ATOM   3606 HG21 VAL A 286     139.022  99.983 121.573  1.00 95.22           H  
ATOM   3607 HG22 VAL A 286     137.891 101.160 120.916  1.00 95.22           H  
ATOM   3608 HG23 VAL A 286     138.268  99.700 120.014  1.00 95.22           H  
ATOM   3609  N   GLU A 287     141.524 102.358 117.450  1.00 96.24           N  
ATOM   3610  CA  GLU A 287     142.537 103.202 116.811  1.00 96.24           C  
ATOM   3611  C   GLU A 287     141.985 103.987 115.604  1.00 96.24           C  
ATOM   3612  O   GLU A 287     142.322 105.161 115.450  1.00 96.24           O  
ATOM   3613  CB  GLU A 287     143.764 102.332 116.441  1.00 96.24           C  
ATOM   3614  CG  GLU A 287     144.936 103.060 115.735  1.00 96.24           C  
ATOM   3615  CD  GLU A 287     145.620 104.148 116.580  1.00 96.24           C  
ATOM   3616  OE1 GLU A 287     145.891 103.889 117.773  1.00 96.24           O  
ATOM   3617  OE2 GLU A 287     145.880 105.233 116.013  1.00 96.24           O1-
ATOM   3618  H   GLU A 287     141.681 101.360 117.389  1.00 96.24           H  
ATOM   3619  HA  GLU A 287     142.855 103.936 117.554  1.00 96.24           H  
ATOM   3620  HB3 GLU A 287     143.436 101.513 115.800  1.00 96.24           H  
ATOM   3621  HB2 GLU A 287     144.139 101.847 117.343  1.00 96.24           H  
ATOM   3622  HG3 GLU A 287     144.604 103.474 114.782  1.00 96.24           H  
ATOM   3623  HG2 GLU A 287     145.698 102.323 115.478  1.00 96.24           H  
ATOM   3624  N   GLU A 288     141.129 103.334 114.797  1.00 92.86           N  
ATOM   3625  CA  GLU A 288     140.456 103.926 113.641  1.00 92.86           C  
ATOM   3626  C   GLU A 288     139.400 104.975 114.033  1.00 92.86           C  
ATOM   3627  O   GLU A 288     139.340 106.022 113.394  1.00 92.86           O  
ATOM   3628  CB  GLU A 288     139.886 102.805 112.749  1.00 92.86           C  
ATOM   3629  CG  GLU A 288     139.153 103.304 111.481  1.00 92.86           C  
ATOM   3630  CD  GLU A 288     138.754 102.204 110.484  1.00 92.86           C  
ATOM   3631  OE1 GLU A 288     138.700 101.016 110.870  1.00 92.86           O  
ATOM   3632  OE2 GLU A 288     138.498 102.581 109.319  1.00 92.86           O1-
ATOM   3633  H   GLU A 288     140.917 102.362 114.980  1.00 92.86           H  
ATOM   3634  HA  GLU A 288     141.219 104.444 113.057  1.00 92.86           H  
ATOM   3635  HB3 GLU A 288     139.215 102.178 113.337  1.00 92.86           H  
ATOM   3636  HB2 GLU A 288     140.711 102.158 112.445  1.00 92.86           H  
ATOM   3637  HG3 GLU A 288     139.789 104.026 110.966  1.00 92.86           H  
ATOM   3638  HG2 GLU A 288     138.243 103.838 111.757  1.00 92.86           H  
ATOM   3639  N   VAL A 289     138.624 104.702 115.096  1.00 95.52           N  
ATOM   3640  CA  VAL A 289     137.654 105.633 115.678  1.00 95.52           C  
ATOM   3641  C   VAL A 289     138.323 106.875 116.304  1.00 95.52           C  
ATOM   3642  O   VAL A 289     137.783 107.972 116.162  1.00 95.52           O  
ATOM   3643  CB  VAL A 289     136.735 104.910 116.709  1.00 95.52           C  
ATOM   3644  CG1 VAL A 289     136.015 105.814 117.733  1.00 95.52           C  
ATOM   3645  CG2 VAL A 289     135.693 104.057 115.964  1.00 95.52           C  
ATOM   3646  H   VAL A 289     138.710 103.804 115.554  1.00 95.52           H  
ATOM   3647  HA  VAL A 289     137.027 105.995 114.860  1.00 95.52           H  
ATOM   3648  HB  VAL A 289     137.355 104.222 117.286  1.00 95.52           H  
ATOM   3649 HG11 VAL A 289     135.292 105.249 118.322  1.00 95.52           H  
ATOM   3650 HG12 VAL A 289     136.711 106.267 118.438  1.00 95.52           H  
ATOM   3651 HG13 VAL A 289     135.481 106.615 117.226  1.00 95.52           H  
ATOM   3652 HG21 VAL A 289     135.104 103.456 116.654  1.00 95.52           H  
ATOM   3653 HG22 VAL A 289     135.001 104.684 115.400  1.00 95.52           H  
ATOM   3654 HG23 VAL A 289     136.159 103.372 115.257  1.00 95.52           H  
ATOM   3655  N   LEU A 290     139.505 106.692 116.920  1.00 96.17           N  
ATOM   3656  CA  LEU A 290     140.366 107.773 117.405  1.00 96.17           C  
ATOM   3657  C   LEU A 290     140.922 108.619 116.245  1.00 96.17           C  
ATOM   3658  O   LEU A 290     140.974 109.839 116.380  1.00 96.17           O  
ATOM   3659  CB  LEU A 290     141.513 107.200 118.277  1.00 96.17           C  
ATOM   3660  CG  LEU A 290     141.295 107.285 119.805  1.00 96.17           C  
ATOM   3661  CD1 LEU A 290     140.042 106.534 120.304  1.00 96.17           C  
ATOM   3662  CD2 LEU A 290     142.571 106.871 120.570  1.00 96.17           C  
ATOM   3663  H   LEU A 290     139.873 105.754 117.013  1.00 96.17           H  
ATOM   3664  HA  LEU A 290     139.756 108.436 118.022  1.00 96.17           H  
ATOM   3665  HB3 LEU A 290     142.427 107.757 118.072  1.00 96.17           H  
ATOM   3666  HB2 LEU A 290     141.741 106.175 117.985  1.00 96.17           H  
ATOM   3667  HG  LEU A 290     141.130 108.341 120.028  1.00 96.17           H  
ATOM   3668 HD11 LEU A 290     139.432 107.183 120.932  1.00 96.17           H  
ATOM   3669 HD12 LEU A 290     139.406 106.194 119.491  1.00 96.17           H  
ATOM   3670 HD13 LEU A 290     140.285 105.650 120.894  1.00 96.17           H  
ATOM   3671 HD21 LEU A 290     142.405 106.044 121.261  1.00 96.17           H  
ATOM   3672 HD22 LEU A 290     143.370 106.559 119.896  1.00 96.17           H  
ATOM   3673 HD23 LEU A 290     142.955 107.705 121.158  1.00 96.17           H  
ATOM   3674  N   ALA A 291     141.312 107.975 115.130  1.00 97.55           N  
ATOM   3675  CA  ALA A 291     141.812 108.635 113.923  1.00 97.55           C  
ATOM   3676  C   ALA A 291     140.743 109.486 113.218  1.00 97.55           C  
ATOM   3677  O   ALA A 291     141.040 110.628 112.874  1.00 97.55           O  
ATOM   3678  CB  ALA A 291     142.429 107.597 112.973  1.00 97.55           C  
ATOM   3679  H   ALA A 291     141.251 106.965 115.092  1.00 97.55           H  
ATOM   3680  HA  ALA A 291     142.614 109.310 114.228  1.00 97.55           H  
ATOM   3681  HB1 ALA A 291     142.871 108.079 112.101  1.00 97.55           H  
ATOM   3682  HB2 ALA A 291     143.218 107.032 113.470  1.00 97.55           H  
ATOM   3683  HB3 ALA A 291     141.688 106.884 112.613  1.00 97.55           H  
ATOM   3684  N   GLU A 292     139.516 108.951 113.076  1.00 97.27           N  
ATOM   3685  CA  GLU A 292     138.338 109.669 112.573  1.00 97.27           C  
ATOM   3686  C   GLU A 292     137.932 110.865 113.455  1.00 97.27           C  
ATOM   3687  O   GLU A 292     137.548 111.901 112.915  1.00 97.27           O  
ATOM   3688  CB  GLU A 292     137.143 108.704 112.421  1.00 97.27           C  
ATOM   3689  CG  GLU A 292     137.276 107.689 111.261  1.00 97.27           C  
ATOM   3690  CD  GLU A 292     136.084 106.725 111.095  1.00 97.27           C  
ATOM   3691  OE1 GLU A 292     135.095 106.839 111.857  1.00 97.27           O  
ATOM   3692  OE2 GLU A 292     136.175 105.874 110.182  1.00 97.27           O1-
ATOM   3693  H   GLU A 292     139.361 107.992 113.362  1.00 97.27           H  
ATOM   3694  HA  GLU A 292     138.587 110.065 111.587  1.00 97.27           H  
ATOM   3695  HB3 GLU A 292     136.227 109.282 112.284  1.00 97.27           H  
ATOM   3696  HB2 GLU A 292     137.013 108.157 113.357  1.00 97.27           H  
ATOM   3697  HG3 GLU A 292     138.183 107.098 111.381  1.00 97.27           H  
ATOM   3698  HG2 GLU A 292     137.397 108.236 110.325  1.00 97.27           H  
ATOM   3699  N   SER A 293     138.040 110.701 114.784  1.00 96.98           N  
ATOM   3700  CA  SER A 293     137.760 111.727 115.788  1.00 96.98           C  
ATOM   3701  C   SER A 293     138.760 112.900 115.736  1.00 96.98           C  
ATOM   3702  O   SER A 293     138.328 114.051 115.804  1.00 96.98           O  
ATOM   3703  CB  SER A 293     137.695 111.048 117.173  1.00 96.98           C  
ATOM   3704  OG  SER A 293     137.428 111.955 118.220  1.00 96.98           O  
ATOM   3705  H   SER A 293     138.342 109.804 115.143  1.00 96.98           H  
ATOM   3706  HA  SER A 293     136.770 112.135 115.573  1.00 96.98           H  
ATOM   3707  HB3 SER A 293     138.630 110.537 117.398  1.00 96.98           H  
ATOM   3708  HB2 SER A 293     136.910 110.291 117.180  1.00 96.98           H  
ATOM   3709  HG  SER A 293     137.411 111.459 119.044  1.00 96.98           H  
ATOM   3710  N   ARG A 294     140.061 112.591 115.577  1.00 98.11           N  
ATOM   3711  CA  ARG A 294     141.140 113.570 115.401  1.00 98.11           C  
ATOM   3712  C   ARG A 294     141.061 114.309 114.053  1.00 98.11           C  
ATOM   3713  O   ARG A 294     141.328 115.509 114.030  1.00 98.11           O  
ATOM   3714  CB  ARG A 294     142.516 112.897 115.585  1.00 98.11           C  
ATOM   3715  CG  ARG A 294     142.831 112.551 117.057  1.00 98.11           C  
ATOM   3716  CD  ARG A 294     144.142 111.765 117.260  1.00 98.11           C  
ATOM   3717  NE  ARG A 294     144.042 110.376 116.778  1.00 98.11           N  
ATOM   3718  CZ  ARG A 294     144.973 109.405 116.846  1.00 98.11           C  
ATOM   3719  NH1 ARG A 294     146.176 109.604 117.406  1.00 98.11           N  
ATOM   3720  NH2 ARG A 294     144.684 108.202 116.337  1.00 98.11           N1+
ATOM   3721  H   ARG A 294     140.335 111.618 115.541  1.00 98.11           H  
ATOM   3722  HA  ARG A 294     141.043 114.319 116.186  1.00 98.11           H  
ATOM   3723  HB3 ARG A 294     143.298 113.575 115.240  1.00 98.11           H  
ATOM   3724  HB2 ARG A 294     142.583 112.014 114.948  1.00 98.11           H  
ATOM   3725  HG3 ARG A 294     142.006 111.946 117.432  1.00 98.11           H  
ATOM   3726  HG2 ARG A 294     142.830 113.442 117.686  1.00 98.11           H  
ATOM   3727  HD3 ARG A 294     144.492 111.831 118.290  1.00 98.11           H  
ATOM   3728  HD2 ARG A 294     144.914 112.222 116.640  1.00 98.11           H  
ATOM   3729  HE  ARG A 294     143.147 110.137 116.371  1.00 98.11           H  
ATOM   3730 HH12 ARG A 294     146.851 108.853 117.444  1.00 98.11           H  
ATOM   3731 HH11 ARG A 294     146.409 110.504 117.797  1.00 98.11           H  
ATOM   3732 HH22 ARG A 294     145.351 107.438 116.377  1.00 98.11           H  
ATOM   3733 HH21 ARG A 294     143.787 108.025 115.909  1.00 98.11           H  
ATOM   3734  N   VAL A 295     140.664 113.612 112.973  1.00 97.12           N  
ATOM   3735  CA  VAL A 295     140.440 114.199 111.647  1.00 97.12           C  
ATOM   3736  C   VAL A 295     139.236 115.165 111.621  1.00 97.12           C  
ATOM   3737  O   VAL A 295     139.341 116.224 111.001  1.00 97.12           O  
ATOM   3738  CB  VAL A 295     140.285 113.097 110.554  1.00 97.12           C  
ATOM   3739  CG1 VAL A 295     139.609 113.530 109.233  1.00 97.12           C  
ATOM   3740  CG2 VAL A 295     141.654 112.473 110.228  1.00 97.12           C  
ATOM   3741  H   VAL A 295     140.485 112.619 113.056  1.00 97.12           H  
ATOM   3742  HA  VAL A 295     141.326 114.788 111.402  1.00 97.12           H  
ATOM   3743  HB  VAL A 295     139.667 112.301 110.973  1.00 97.12           H  
ATOM   3744 HG11 VAL A 295     139.637 112.726 108.497  1.00 97.12           H  
ATOM   3745 HG12 VAL A 295     138.557 113.783 109.371  1.00 97.12           H  
ATOM   3746 HG13 VAL A 295     140.111 114.394 108.794  1.00 97.12           H  
ATOM   3747 HG21 VAL A 295     141.548 111.609 109.571  1.00 97.12           H  
ATOM   3748 HG22 VAL A 295     142.303 113.193 109.727  1.00 97.12           H  
ATOM   3749 HG23 VAL A 295     142.174 112.139 111.124  1.00 97.12           H  
ATOM   3750  N   GLN A 296     138.141 114.805 112.314  1.00 94.59           N  
ATOM   3751  CA  GLN A 296     136.921 115.609 112.391  1.00 94.59           C  
ATOM   3752  C   GLN A 296     137.110 116.934 113.154  1.00 94.59           C  
ATOM   3753  O   GLN A 296     136.572 117.944 112.705  1.00 94.59           O  
ATOM   3754  CB  GLN A 296     135.764 114.759 112.962  1.00 94.59           C  
ATOM   3755  CG  GLN A 296     134.407 115.496 113.002  1.00 94.59           C  
ATOM   3756  CD  GLN A 296     133.253 114.600 113.454  1.00 94.59           C  
ATOM   3757  OE1 GLN A 296     133.361 113.887 114.450  1.00 94.59           O  
ATOM   3758  NE2 GLN A 296     132.125 114.658 112.742  1.00 94.59           N  
ATOM   3759  H   GLN A 296     138.120 113.911 112.787  1.00 94.59           H  
ATOM   3760  HA  GLN A 296     136.651 115.869 111.365  1.00 94.59           H  
ATOM   3761  HB3 GLN A 296     136.026 114.405 113.961  1.00 94.59           H  
ATOM   3762  HB2 GLN A 296     135.655 113.866 112.345  1.00 94.59           H  
ATOM   3763  HG3 GLN A 296     134.186 115.905 112.015  1.00 94.59           H  
ATOM   3764  HG2 GLN A 296     134.447 116.342 113.688  1.00 94.59           H  
ATOM   3765 HE22 GLN A 296     131.326 114.104 113.010  1.00 94.59           H  
ATOM   3766 HE21 GLN A 296     132.062 115.260 111.934  1.00 94.59           H  
ATOM   3767  N   ARG A 297     137.864 116.915 114.268  1.00 96.59           N  
ATOM   3768  CA  ARG A 297     138.121 118.103 115.092  1.00 96.59           C  
ATOM   3769  C   ARG A 297     139.250 119.003 114.550  1.00 96.59           C  
ATOM   3770  O   ARG A 297     139.282 120.177 114.917  1.00 96.59           O  
ATOM   3771  CB  ARG A 297     138.342 117.680 116.561  1.00 96.59           C  
ATOM   3772  CG  ARG A 297     139.680 116.967 116.849  1.00 96.59           C  
ATOM   3773  CD  ARG A 297     139.846 116.432 118.284  1.00 96.59           C  
ATOM   3774  NE  ARG A 297     138.778 115.486 118.662  1.00 96.59           N  
ATOM   3775  CZ  ARG A 297     138.074 115.435 119.809  1.00 96.59           C  
ATOM   3776  NH1 ARG A 297     138.307 116.255 120.845  1.00 96.59           N  
ATOM   3777  NH2 ARG A 297     137.100 114.528 119.917  1.00 96.59           N1+
ATOM   3778  H   ARG A 297     138.269 116.046 114.586  1.00 96.59           H  
ATOM   3779  HA  ARG A 297     137.214 118.710 115.084  1.00 96.59           H  
ATOM   3780  HB3 ARG A 297     137.503 117.050 116.855  1.00 96.59           H  
ATOM   3781  HB2 ARG A 297     138.278 118.564 117.198  1.00 96.59           H  
ATOM   3782  HG3 ARG A 297     140.460 117.717 116.714  1.00 96.59           H  
ATOM   3783  HG2 ARG A 297     139.897 116.199 116.114  1.00 96.59           H  
ATOM   3784  HD3 ARG A 297     140.008 117.244 118.992  1.00 96.59           H  
ATOM   3785  HD2 ARG A 297     140.755 115.829 118.310  1.00 96.59           H  
ATOM   3786  HE  ARG A 297     138.531 114.825 117.937  1.00 96.59           H  
ATOM   3787 HH12 ARG A 297     137.763 116.178 121.694  1.00 96.59           H  
ATOM   3788 HH11 ARG A 297     139.036 116.950 120.786  1.00 96.59           H  
ATOM   3789 HH22 ARG A 297     136.542 114.464 120.760  1.00 96.59           H  
ATOM   3790 HH21 ARG A 297     136.931 113.874 119.163  1.00 96.59           H  
ATOM   3791  N   SER A 298     140.133 118.467 113.685  1.00 95.56           N  
ATOM   3792  CA  SER A 298     141.170 119.241 112.989  1.00 95.56           C  
ATOM   3793  C   SER A 298     140.622 120.101 111.829  1.00 95.56           C  
ATOM   3794  O   SER A 298     141.312 121.025 111.401  1.00 95.56           O  
ATOM   3795  CB  SER A 298     142.315 118.304 112.542  1.00 95.56           C  
ATOM   3796  OG  SER A 298     141.995 117.536 111.397  1.00 95.56           O  
ATOM   3797  H   SER A 298     140.063 117.489 113.441  1.00 95.56           H  
ATOM   3798  HA  SER A 298     141.600 119.933 113.717  1.00 95.56           H  
ATOM   3799  HB3 SER A 298     142.621 117.647 113.355  1.00 95.56           H  
ATOM   3800  HB2 SER A 298     143.192 118.901 112.294  1.00 95.56           H  
ATOM   3801  HG  SER A 298     141.242 116.973 111.596  1.00 95.56           H  
ATOM   3802  N   ILE A 299     139.401 119.790 111.360  1.00 92.86           N  
ATOM   3803  CA  ILE A 299     138.691 120.500 110.300  1.00 92.86           C  
ATOM   3804  C   ILE A 299     137.506 121.254 110.931  1.00 92.86           C  
ATOM   3805  O   ILE A 299     136.745 120.663 111.696  1.00 92.86           O  
ATOM   3806  CB  ILE A 299     138.155 119.496 109.232  1.00 92.86           C  
ATOM   3807  CG1 ILE A 299     139.326 118.782 108.513  1.00 92.86           C  
ATOM   3808  CG2 ILE A 299     137.201 120.126 108.189  1.00 92.86           C  
ATOM   3809  CD1 ILE A 299     138.904 117.547 107.701  1.00 92.86           C  
ATOM   3810  H   ILE A 299     138.894 119.025 111.783  1.00 92.86           H  
ATOM   3811  HA  ILE A 299     139.350 121.218 109.808  1.00 92.86           H  
ATOM   3812  HB  ILE A 299     137.588 118.728 109.763  1.00 92.86           H  
ATOM   3813 HG13 ILE A 299     140.078 118.457 109.232  1.00 92.86           H  
ATOM   3814 HG12 ILE A 299     139.835 119.489 107.857  1.00 92.86           H  
ATOM   3815 HG21 ILE A 299     136.895 119.398 107.438  1.00 92.86           H  
ATOM   3816 HG22 ILE A 299     136.281 120.498 108.640  1.00 92.86           H  
ATOM   3817 HG23 ILE A 299     137.679 120.956 107.668  1.00 92.86           H  
ATOM   3818 HD11 ILE A 299     139.723 116.830 107.636  1.00 92.86           H  
ATOM   3819 HD12 ILE A 299     138.057 117.034 108.157  1.00 92.86           H  
ATOM   3820 HD13 ILE A 299     138.625 117.820 106.683  1.00 92.86           H  
ATOM   3821  N   ARG A 300     137.360 122.545 110.587  1.00 82.00           N  
ATOM   3822  CA  ARG A 300     136.261 123.393 111.053  1.00 82.00           C  
ATOM   3823  C   ARG A 300     134.935 123.010 110.372  1.00 82.00           C  
ATOM   3824  O   ARG A 300     134.889 122.901 109.145  1.00 82.00           O  
ATOM   3825  CB  ARG A 300     136.641 124.874 110.836  1.00 82.00           C  
ATOM   3826  CG  ARG A 300     135.648 125.900 111.432  1.00 82.00           C  
ATOM   3827  CD  ARG A 300     134.555 126.429 110.477  1.00 82.00           C  
ATOM   3828  NE  ARG A 300     135.090 127.296 109.412  1.00 82.00           N  
ATOM   3829  CZ  ARG A 300     135.347 128.616 109.482  1.00 82.00           C  
ATOM   3830  NH1 ARG A 300     135.116 129.335 110.592  1.00 82.00           N  
ATOM   3831  NH2 ARG A 300     135.851 129.233 108.406  1.00 82.00           N1+
ATOM   3832  H   ARG A 300     138.017 122.972 109.950  1.00 82.00           H  
ATOM   3833  HA  ARG A 300     136.157 123.235 112.129  1.00 82.00           H  
ATOM   3834  HB3 ARG A 300     136.801 125.070 109.775  1.00 82.00           H  
ATOM   3835  HB2 ARG A 300     137.612 125.040 111.308  1.00 82.00           H  
ATOM   3836  HG3 ARG A 300     136.269 126.756 111.704  1.00 82.00           H  
ATOM   3837  HG2 ARG A 300     135.218 125.568 112.377  1.00 82.00           H  
ATOM   3838  HD3 ARG A 300     133.708 126.861 111.011  1.00 82.00           H  
ATOM   3839  HD2 ARG A 300     134.142 125.594 109.915  1.00 82.00           H  
ATOM   3840  HE  ARG A 300     135.314 126.820 108.549  1.00 82.00           H  
ATOM   3841 HH12 ARG A 300     135.312 130.325 110.617  1.00 82.00           H  
ATOM   3842 HH11 ARG A 300     134.729 128.886 111.410  1.00 82.00           H  
ATOM   3843 HH22 ARG A 300     136.047 130.224 108.429  1.00 82.00           H  
ATOM   3844 HH21 ARG A 300     136.027 128.718 107.555  1.00 82.00           H  
ATOM   3845  N   LEU A 301     133.883 122.833 111.187  1.00 74.13           N  
ATOM   3846  CA  LEU A 301     132.539 122.462 110.747  1.00 74.13           C  
ATOM   3847  C   LEU A 301     131.783 123.710 110.258  1.00 74.13           C  
ATOM   3848  O   LEU A 301     131.560 124.630 111.046  1.00 74.13           O  
ATOM   3849  CB  LEU A 301     131.842 121.726 111.917  1.00 74.13           C  
ATOM   3850  CG  LEU A 301     130.558 120.933 111.563  1.00 74.13           C  
ATOM   3851  CD1 LEU A 301     130.307 119.803 112.587  1.00 74.13           C  
ATOM   3852  CD2 LEU A 301     129.311 121.825 111.377  1.00 74.13           C  
ATOM   3853  H   LEU A 301     134.004 122.949 112.182  1.00 74.13           H  
ATOM   3854  HA  LEU A 301     132.636 121.757 109.919  1.00 74.13           H  
ATOM   3855  HB3 LEU A 301     131.651 122.405 112.750  1.00 74.13           H  
ATOM   3856  HB2 LEU A 301     132.575 121.010 112.294  1.00 74.13           H  
ATOM   3857  HG  LEU A 301     130.744 120.436 110.610  1.00 74.13           H  
ATOM   3858 HD11 LEU A 301     130.149 118.851 112.078  1.00 74.13           H  
ATOM   3859 HD12 LEU A 301     131.144 119.660 113.270  1.00 74.13           H  
ATOM   3860 HD13 LEU A 301     129.434 119.987 113.213  1.00 74.13           H  
ATOM   3861 HD21 LEU A 301     129.016 121.852 110.329  1.00 74.13           H  
ATOM   3862 HD22 LEU A 301     128.444 121.466 111.933  1.00 74.13           H  
ATOM   3863 HD23 LEU A 301     129.483 122.852 111.698  1.00 74.13           H  
ATOM   3864  N   VAL A 302     131.420 123.716 108.965  1.00 69.13           N  
ATOM   3865  CA  VAL A 302     130.696 124.806 108.307  1.00 69.13           C  
ATOM   3866  C   VAL A 302     129.175 124.700 108.560  1.00 69.13           C  
ATOM   3867  O   VAL A 302     128.607 123.614 108.435  1.00 69.13           O  
ATOM   3868  CB  VAL A 302     131.008 124.824 106.779  1.00 69.13           C  
ATOM   3869  CG1 VAL A 302     130.552 123.572 106.008  1.00 69.13           C  
ATOM   3870  CG2 VAL A 302     130.481 126.081 106.069  1.00 69.13           C  
ATOM   3871  H   VAL A 302     131.648 122.926 108.380  1.00 69.13           H  
ATOM   3872  HA  VAL A 302     131.052 125.750 108.727  1.00 69.13           H  
ATOM   3873  HB  VAL A 302     132.095 124.860 106.692  1.00 69.13           H  
ATOM   3874 HG11 VAL A 302     130.922 123.591 104.982  1.00 69.13           H  
ATOM   3875 HG12 VAL A 302     130.936 122.667 106.473  1.00 69.13           H  
ATOM   3876 HG13 VAL A 302     129.466 123.496 105.955  1.00 69.13           H  
ATOM   3877 HG21 VAL A 302     130.812 126.115 105.030  1.00 69.13           H  
ATOM   3878 HG22 VAL A 302     129.392 126.115 106.061  1.00 69.13           H  
ATOM   3879 HG23 VAL A 302     130.851 126.982 106.556  1.00 69.13           H  
ATOM   3880  N   SER A 303     128.558 125.836 108.930  1.00 63.76           N  
ATOM   3881  CA  SER A 303     127.129 125.968 109.235  1.00 63.76           C  
ATOM   3882  C   SER A 303     126.266 126.153 107.969  1.00 63.76           C  
ATOM   3883  O   SER A 303     126.808 126.368 106.887  1.00 63.76           O  
ATOM   3884  CB  SER A 303     126.965 127.126 110.245  1.00 63.76           C  
ATOM   3885  OG  SER A 303     127.182 128.396 109.661  1.00 63.76           O  
ATOM   3886  H   SER A 303     129.093 126.688 109.006  1.00 63.76           H  
ATOM   3887  HA  SER A 303     126.801 125.050 109.726  1.00 63.76           H  
ATOM   3888  HB3 SER A 303     127.648 127.001 111.086  1.00 63.76           H  
ATOM   3889  HB2 SER A 303     125.958 127.115 110.664  1.00 63.76           H  
ATOM   3890  HG  SER A 303     126.405 128.642 109.154  1.00 63.76           H  
ATOM   3891  N   VAL A 304     124.933 126.070 108.140  1.00 56.76           N  
ATOM   3892  CA  VAL A 304     123.913 126.175 107.083  1.00 56.76           C  
ATOM   3893  C   VAL A 304     123.993 127.473 106.251  1.00 56.76           C  
ATOM   3894  O   VAL A 304     123.936 127.392 105.024  1.00 56.76           O  
ATOM   3895  CB  VAL A 304     122.477 126.037 107.674  1.00 56.76           C  
ATOM   3896  CG1 VAL A 304     121.322 126.350 106.696  1.00 56.76           C  
ATOM   3897  CG2 VAL A 304     122.253 124.636 108.266  1.00 56.76           C  
ATOM   3898  H   VAL A 304     124.573 125.884 109.064  1.00 56.76           H  
ATOM   3899  HA  VAL A 304     124.075 125.348 106.393  1.00 56.76           H  
ATOM   3900  HB  VAL A 304     122.390 126.743 108.502  1.00 56.76           H  
ATOM   3901 HG11 VAL A 304     120.355 126.113 107.140  1.00 56.76           H  
ATOM   3902 HG12 VAL A 304     121.285 127.404 106.420  1.00 56.76           H  
ATOM   3903 HG13 VAL A 304     121.414 125.765 105.781  1.00 56.76           H  
ATOM   3904 HG21 VAL A 304     121.294 124.583 108.778  1.00 56.76           H  
ATOM   3905 HG22 VAL A 304     122.248 123.879 107.482  1.00 56.76           H  
ATOM   3906 HG23 VAL A 304     123.019 124.367 108.994  1.00 56.76           H  
ATOM   3907  N   LEU A 305     124.147 128.626 106.928  1.00 58.06           N  
ATOM   3908  CA  LEU A 305     124.289 129.951 106.313  1.00 58.06           C  
ATOM   3909  C   LEU A 305     125.529 130.042 105.409  1.00 58.06           C  
ATOM   3910  O   LEU A 305     125.420 130.527 104.285  1.00 58.06           O  
ATOM   3911  CB  LEU A 305     124.267 131.028 107.428  1.00 58.06           C  
ATOM   3912  CG  LEU A 305     124.346 132.510 106.968  1.00 58.06           C  
ATOM   3913  CD1 LEU A 305     123.689 133.456 107.996  1.00 58.06           C  
ATOM   3914  CD2 LEU A 305     125.779 132.981 106.634  1.00 58.06           C  
ATOM   3915  H   LEU A 305     124.170 128.603 107.937  1.00 58.06           H  
ATOM   3916  HA  LEU A 305     123.413 130.106 105.680  1.00 58.06           H  
ATOM   3917  HB3 LEU A 305     125.050 130.833 108.162  1.00 58.06           H  
ATOM   3918  HB2 LEU A 305     123.329 130.880 107.966  1.00 58.06           H  
ATOM   3919  HG  LEU A 305     123.749 132.594 106.058  1.00 58.06           H  
ATOM   3920 HD11 LEU A 305     123.166 134.269 107.493  1.00 58.06           H  
ATOM   3921 HD12 LEU A 305     122.956 132.949 108.624  1.00 58.06           H  
ATOM   3922 HD13 LEU A 305     124.422 133.904 108.668  1.00 58.06           H  
ATOM   3923 HD21 LEU A 305     126.023 133.944 107.084  1.00 58.06           H  
ATOM   3924 HD22 LEU A 305     126.532 132.274 106.980  1.00 58.06           H  
ATOM   3925 HD23 LEU A 305     125.910 133.095 105.557  1.00 58.06           H  
ATOM   3926  N   GLU A 306     126.668 129.549 105.920  1.00 59.08           N  
ATOM   3927  CA  GLU A 306     127.958 129.544 105.237  1.00 59.08           C  
ATOM   3928  C   GLU A 306     128.038 128.516 104.093  1.00 59.08           C  
ATOM   3929  O   GLU A 306     128.765 128.767 103.136  1.00 59.08           O  
ATOM   3930  CB  GLU A 306     129.076 129.309 106.277  1.00 59.08           C  
ATOM   3931  CG  GLU A 306     129.134 130.316 107.453  1.00 59.08           C  
ATOM   3932  CD  GLU A 306     129.511 131.770 107.115  1.00 59.08           C  
ATOM   3933  OE1 GLU A 306     129.949 132.043 105.975  1.00 59.08           O  
ATOM   3934  OE2 GLU A 306     129.358 132.604 108.035  1.00 59.08           O1-
ATOM   3935  H   GLU A 306     126.664 129.153 106.848  1.00 59.08           H  
ATOM   3936  HA  GLU A 306     128.096 130.527 104.786  1.00 59.08           H  
ATOM   3937  HB3 GLU A 306     130.046 129.265 105.780  1.00 59.08           H  
ATOM   3938  HB2 GLU A 306     128.925 128.323 106.716  1.00 59.08           H  
ATOM   3939  HG3 GLU A 306     129.865 129.954 108.177  1.00 59.08           H  
ATOM   3940  HG2 GLU A 306     128.179 130.322 107.979  1.00 59.08           H  
ATOM   3941  N   LEU A 307     127.278 127.408 104.187  1.00 58.06           N  
ATOM   3942  CA  LEU A 307     127.162 126.375 103.152  1.00 58.06           C  
ATOM   3943  C   LEU A 307     126.360 126.878 101.935  1.00 58.06           C  
ATOM   3944  O   LEU A 307     126.757 126.611 100.804  1.00 58.06           O  
ATOM   3945  CB  LEU A 307     126.524 125.100 103.759  1.00 58.06           C  
ATOM   3946  CG  LEU A 307     126.701 123.806 102.923  1.00 58.06           C  
ATOM   3947  CD1 LEU A 307     128.130 123.236 103.059  1.00 58.06           C  
ATOM   3948  CD2 LEU A 307     125.624 122.748 103.245  1.00 58.06           C  
ATOM   3949  H   LEU A 307     126.728 127.261 105.022  1.00 58.06           H  
ATOM   3950  HA  LEU A 307     128.172 126.136 102.814  1.00 58.06           H  
ATOM   3951  HB3 LEU A 307     125.463 125.296 103.923  1.00 58.06           H  
ATOM   3952  HB2 LEU A 307     126.937 124.912 104.751  1.00 58.06           H  
ATOM   3953  HG  LEU A 307     126.558 124.069 101.874  1.00 58.06           H  
ATOM   3954 HD11 LEU A 307     128.530 122.943 102.089  1.00 58.06           H  
ATOM   3955 HD12 LEU A 307     128.821 123.963 103.486  1.00 58.06           H  
ATOM   3956 HD13 LEU A 307     128.171 122.355 103.700  1.00 58.06           H  
ATOM   3957 HD21 LEU A 307     125.107 122.435 102.339  1.00 58.06           H  
ATOM   3958 HD22 LEU A 307     126.035 121.846 103.697  1.00 58.06           H  
ATOM   3959 HD23 LEU A 307     124.862 123.127 103.925  1.00 58.06           H  
ATOM   3960  N   LEU A 308     125.269 127.622 102.187  1.00 55.35           N  
ATOM   3961  CA  LEU A 308     124.444 128.259 101.156  1.00 55.35           C  
ATOM   3962  C   LEU A 308     125.141 129.454 100.481  1.00 55.35           C  
ATOM   3963  O   LEU A 308     124.867 129.718  99.311  1.00 55.35           O  
ATOM   3964  CB  LEU A 308     123.104 128.701 101.785  1.00 55.35           C  
ATOM   3965  CG  LEU A 308     122.142 127.530 102.085  1.00 55.35           C  
ATOM   3966  CD1 LEU A 308     120.976 127.984 102.989  1.00 55.35           C  
ATOM   3967  CD2 LEU A 308     121.647 126.840 100.795  1.00 55.35           C  
ATOM   3968  H   LEU A 308     124.992 127.789 103.145  1.00 55.35           H  
ATOM   3969  HA  LEU A 308     124.250 127.525 100.373  1.00 55.35           H  
ATOM   3970  HB3 LEU A 308     122.591 129.407 101.130  1.00 55.35           H  
ATOM   3971  HB2 LEU A 308     123.317 129.253 102.703  1.00 55.35           H  
ATOM   3972  HG  LEU A 308     122.697 126.786 102.657  1.00 55.35           H  
ATOM   3973 HD11 LEU A 308     120.872 127.316 103.844  1.00 55.35           H  
ATOM   3974 HD12 LEU A 308     121.130 128.988 103.386  1.00 55.35           H  
ATOM   3975 HD13 LEU A 308     120.020 127.995 102.466  1.00 55.35           H  
ATOM   3976 HD21 LEU A 308     120.585 126.597 100.829  1.00 55.35           H  
ATOM   3977 HD22 LEU A 308     121.807 127.460  99.912  1.00 55.35           H  
ATOM   3978 HD23 LEU A 308     122.181 125.905 100.629  1.00 55.35           H  
ATOM   3979  N   ARG A 309     126.025 130.143 101.223  1.00 55.92           N  
ATOM   3980  CA  ARG A 309     126.766 131.320 100.768  1.00 55.92           C  
ATOM   3981  C   ARG A 309     128.117 130.969 100.108  1.00 55.92           C  
ATOM   3982  O   ARG A 309     128.709 131.838  99.470  1.00 55.92           O  
ATOM   3983  CB  ARG A 309     126.892 132.273 101.973  1.00 55.92           C  
ATOM   3984  CG  ARG A 309     127.354 133.707 101.643  1.00 55.92           C  
ATOM   3985  CD  ARG A 309     126.995 134.728 102.742  1.00 55.92           C  
ATOM   3986  NE  ARG A 309     125.541 134.986 102.808  1.00 55.92           N  
ATOM   3987  CZ  ARG A 309     124.863 135.668 103.749  1.00 55.92           C  
ATOM   3988  NH1 ARG A 309     125.478 136.259 104.786  1.00 55.92           N  
ATOM   3989  NH2 ARG A 309     123.530 135.757 103.648  1.00 55.92           N1+
ATOM   3990  H   ARG A 309     126.181 129.867 102.182  1.00 55.92           H  
ATOM   3991  HA  ARG A 309     126.166 131.827 100.010  1.00 55.92           H  
ATOM   3992  HB3 ARG A 309     127.555 131.842 102.725  1.00 55.92           H  
ATOM   3993  HB2 ARG A 309     125.912 132.328 102.446  1.00 55.92           H  
ATOM   3994  HG3 ARG A 309     126.834 134.001 100.730  1.00 55.92           H  
ATOM   3995  HG2 ARG A 309     128.416 133.759 101.399  1.00 55.92           H  
ATOM   3996  HD3 ARG A 309     127.587 135.640 102.661  1.00 55.92           H  
ATOM   3997  HD2 ARG A 309     127.248 134.281 103.704  1.00 55.92           H  
ATOM   3998  HE  ARG A 309     125.008 134.573 102.057  1.00 55.92           H  
ATOM   3999 HH12 ARG A 309     124.950 136.765 105.483  1.00 55.92           H  
ATOM   4000 HH11 ARG A 309     126.481 136.190 104.879  1.00 55.92           H  
ATOM   4001 HH22 ARG A 309     122.997 136.263 104.341  1.00 55.92           H  
ATOM   4002 HH21 ARG A 309     123.046 135.319 102.878  1.00 55.92           H  
ATOM   4003  N   ALA A 310     128.560 129.707 100.242  1.00 56.92           N  
ATOM   4004  CA  ALA A 310     129.759 129.151  99.618  1.00 56.92           C  
ATOM   4005  C   ALA A 310     129.482 128.793  98.140  1.00 56.92           C  
ATOM   4006  O   ALA A 310     128.646 127.920  97.896  1.00 56.92           O  
ATOM   4007  CB  ALA A 310     130.157 127.893 100.406  1.00 56.92           C  
ATOM   4008  H   ALA A 310     128.011 129.054 100.785  1.00 56.92           H  
ATOM   4009  HA  ALA A 310     130.567 129.871  99.730  1.00 56.92           H  
ATOM   4010  HB1 ALA A 310     130.854 127.274  99.843  1.00 56.92           H  
ATOM   4011  HB2 ALA A 310     130.646 128.157 101.344  1.00 56.92           H  
ATOM   4012  HB3 ALA A 310     129.296 127.272 100.648  1.00 56.92           H  
ATOM   4013  N   PRO A 311     130.161 129.463  97.175  1.00 55.17           N  
ATOM   4014  CA  PRO A 311     129.903 129.249  95.737  1.00 55.17           C  
ATOM   4015  C   PRO A 311     130.410 127.902  95.178  1.00 55.17           C  
ATOM   4016  O   PRO A 311     129.881 127.441  94.167  1.00 55.17           O  
ATOM   4017  CB  PRO A 311     130.600 130.442  95.068  1.00 55.17           C  
ATOM   4018  CG  PRO A 311     131.765 130.761  95.989  1.00 55.17           C  
ATOM   4019  CD  PRO A 311     131.194 130.484  97.376  1.00 55.17           C  
ATOM   4020  HA  PRO A 311     128.833 129.317  95.542  1.00 55.17           H  
ATOM   4021  HB3 PRO A 311     129.914 131.290  95.038  1.00 55.17           H  
ATOM   4022  HB2 PRO A 311     130.921 130.249  94.043  1.00 55.17           H  
ATOM   4023  HG3 PRO A 311     132.147 131.776  95.874  1.00 55.17           H  
ATOM   4024  HG2 PRO A 311     132.586 130.071  95.788  1.00 55.17           H  
ATOM   4025  HD2 PRO A 311     131.983 130.165  98.058  1.00 55.17           H  
ATOM   4026  HD3 PRO A 311     130.730 131.385  97.778  1.00 55.17           H  
ATOM   4027  N   TYR A 312     131.408 127.299  95.845  1.00 56.52           N  
ATOM   4028  CA  TYR A 312     132.040 126.030  95.472  1.00 56.52           C  
ATOM   4029  C   TYR A 312     131.160 124.784  95.713  1.00 56.52           C  
ATOM   4030  O   TYR A 312     131.428 123.751  95.100  1.00 56.52           O  
ATOM   4031  CB  TYR A 312     133.421 125.929  96.160  1.00 56.52           C  
ATOM   4032  CG  TYR A 312     133.438 126.091  97.674  1.00 56.52           C  
ATOM   4033  CD1 TYR A 312     133.348 124.960  98.511  1.00 56.52           C  
ATOM   4034  CD2 TYR A 312     133.563 127.373  98.250  1.00 56.52           C  
ATOM   4035  CE1 TYR A 312     133.353 125.110  99.911  1.00 56.52           C  
ATOM   4036  CE2 TYR A 312     133.583 127.523  99.650  1.00 56.52           C  
ATOM   4037  CZ  TYR A 312     133.469 126.393 100.482  1.00 56.52           C  
ATOM   4038  OH  TYR A 312     133.464 126.543 101.838  1.00 56.52           O  
ATOM   4039  H   TYR A 312     131.781 127.741  96.673  1.00 56.52           H  
ATOM   4040  HA  TYR A 312     132.224 126.072  94.398  1.00 56.52           H  
ATOM   4041  HB3 TYR A 312     134.076 126.694  95.742  1.00 56.52           H  
ATOM   4042  HB2 TYR A 312     133.894 124.980  95.904  1.00 56.52           H  
ATOM   4043  HD1 TYR A 312     133.270 123.974  98.077  1.00 56.52           H  
ATOM   4044  HD2 TYR A 312     133.645 128.247  97.620  1.00 56.52           H  
ATOM   4045  HE1 TYR A 312     133.270 124.237 100.542  1.00 56.52           H  
ATOM   4046  HE2 TYR A 312     133.674 128.509 100.084  1.00 56.52           H  
ATOM   4047  HH  TYR A 312     133.388 125.711 102.311  1.00 56.52           H  
ATOM   4048  N   VAL A 313     130.120 124.911  96.554  1.00 58.56           N  
ATOM   4049  CA  VAL A 313     129.093 123.892  96.794  1.00 58.56           C  
ATOM   4050  C   VAL A 313     127.693 124.379  96.357  1.00 58.56           C  
ATOM   4051  O   VAL A 313     126.708 123.748  96.738  1.00 58.56           O  
ATOM   4052  CB  VAL A 313     129.034 123.470  98.294  1.00 58.56           C  
ATOM   4053  CG1 VAL A 313     130.299 122.726  98.741  1.00 58.56           C  
ATOM   4054  CG2 VAL A 313     128.711 124.635  99.246  1.00 58.56           C  
ATOM   4055  H   VAL A 313     129.974 125.794  97.023  1.00 58.56           H  
ATOM   4056  HA  VAL A 313     129.297 122.999  96.200  1.00 58.56           H  
ATOM   4057  HB  VAL A 313     128.234 122.739  98.417  1.00 58.56           H  
ATOM   4058 HG11 VAL A 313     130.185 122.331  99.751  1.00 58.56           H  
ATOM   4059 HG12 VAL A 313     130.519 121.886  98.082  1.00 58.56           H  
ATOM   4060 HG13 VAL A 313     131.162 123.384  98.742  1.00 58.56           H  
ATOM   4061 HG21 VAL A 313     128.689 124.310 100.284  1.00 58.56           H  
ATOM   4062 HG22 VAL A 313     129.458 125.422  99.166  1.00 58.56           H  
ATOM   4063 HG23 VAL A 313     127.739 125.073  99.025  1.00 58.56           H  
ATOM   4064  N   ARG A 314     127.603 125.463  95.558  1.00 56.50           N  
ATOM   4065  CA  ARG A 314     126.332 126.012  95.067  1.00 56.50           C  
ATOM   4066  C   ARG A 314     125.524 125.005  94.227  1.00 56.50           C  
ATOM   4067  O   ARG A 314     124.325 124.870  94.458  1.00 56.50           O  
ATOM   4068  CB  ARG A 314     126.558 127.336  94.310  1.00  0.00           C  
ATOM   4069  CG  ARG A 314     125.252 128.052  93.909  1.00  0.00           C  
ATOM   4070  CD  ARG A 314     125.490 129.359  93.138  1.00  0.00           C  
ATOM   4071  NE  ARG A 314     124.229 129.930  92.630  1.00  0.00           N  
ATOM   4072  CZ  ARG A 314     123.556 129.568  91.520  1.00  0.00           C  
ATOM   4073  NH1 ARG A 314     123.998 128.606  90.693  1.00  0.00           N  
ATOM   4074  NH2 ARG A 314     122.403 130.186  91.233  1.00  0.00           N1+
ATOM   4075  H   ARG A 314     128.443 125.944  95.268  1.00 56.50           H  
ATOM   4076  HA  ARG A 314     125.743 126.255  95.952  1.00 56.50           H  
ATOM   4077  HB2 ARG A 314     127.142 128.007  94.938  1.00  0.00           H  
ATOM   4078  HB3 ARG A 314     127.159 127.149  93.418  1.00  0.00           H  
ATOM   4079  HG2 ARG A 314     124.553 127.408  93.375  1.00  0.00           H  
ATOM   4080  HG3 ARG A 314     124.760 128.304  94.850  1.00  0.00           H  
ATOM   4081  HD2 ARG A 314     125.847 130.105  93.849  1.00  0.00           H  
ATOM   4082  HD3 ARG A 314     126.268 129.270  92.380  1.00  0.00           H  
ATOM   4083  HE  ARG A 314     123.816 130.638  93.219  1.00  0.00           H  
ATOM   4084 HH12 ARG A 314     123.473 128.349  89.870  1.00  0.00           H  
ATOM   4085 HH11 ARG A 314     124.864 128.128  90.897  1.00  0.00           H  
ATOM   4086 HH22 ARG A 314     121.876 129.933  90.409  1.00  0.00           H  
ATOM   4087 HH21 ARG A 314     122.048 130.913  91.838  1.00  0.00           H  
ATOM   4088  N   TRP A 315     126.199 124.287  93.314  1.00 57.77           N  
ATOM   4089  CA  TRP A 315     125.602 123.185  92.562  1.00 57.77           C  
ATOM   4090  C   TRP A 315     125.308 121.937  93.411  1.00 57.77           C  
ATOM   4091  O   TRP A 315     124.321 121.271  93.113  1.00 57.77           O  
ATOM   4092  CB  TRP A 315     126.439 122.854  91.312  1.00 57.77           C  
ATOM   4093  CG  TRP A 315     126.170 123.747  90.137  1.00 57.77           C  
ATOM   4094  CD1 TRP A 315     126.863 124.855  89.790  1.00 57.77           C  
ATOM   4095  CD2 TRP A 315     125.059 123.659  89.192  1.00 57.77           C  
ATOM   4096  NE1 TRP A 315     126.292 125.428  88.672  1.00 57.77           N  
ATOM   4097  CE2 TRP A 315     125.169 124.738  88.263  1.00 57.77           C  
ATOM   4098  CE3 TRP A 315     123.964 122.777  89.029  1.00 57.77           C  
ATOM   4099  CZ2 TRP A 315     124.245 124.925  87.218  1.00 57.77           C  
ATOM   4100  CZ3 TRP A 315     123.028 122.958  87.990  1.00 57.77           C  
ATOM   4101  CH2 TRP A 315     123.168 124.029  87.085  1.00 57.77           C  
ATOM   4102  H   TRP A 315     127.186 124.449  93.173  1.00 57.77           H  
ATOM   4103  HA  TRP A 315     124.623 123.513  92.204  1.00 57.77           H  
ATOM   4104  HB3 TRP A 315     126.209 121.844  90.970  1.00 57.77           H  
ATOM   4105  HB2 TRP A 315     127.505 122.851  91.545  1.00 57.77           H  
ATOM   4106  HD1 TRP A 315     127.729 125.227  90.315  1.00 57.77           H  
ATOM   4107  HE1 TRP A 315     126.669 126.255  88.232  1.00 57.77           H  
ATOM   4108  HE3 TRP A 315     123.841 121.951  89.715  1.00 57.77           H  
ATOM   4109  HZ2 TRP A 315     124.356 125.751  86.532  1.00 57.77           H  
ATOM   4110  HZ3 TRP A 315     122.199 122.273  87.888  1.00 57.77           H  
ATOM   4111  HH2 TRP A 315     122.447 124.162  86.292  1.00 57.77           H  
ATOM   4112  N   GLN A 316     126.104 121.659  94.462  1.00 58.17           N  
ATOM   4113  CA  GLN A 316     125.855 120.547  95.389  1.00 58.17           C  
ATOM   4114  C   GLN A 316     124.579 120.733  96.227  1.00 58.17           C  
ATOM   4115  O   GLN A 316     123.782 119.796  96.298  1.00 58.17           O  
ATOM   4116  CB  GLN A 316     127.067 120.287  96.304  1.00 58.17           C  
ATOM   4117  CG  GLN A 316     128.303 119.738  95.566  1.00 58.17           C  
ATOM   4118  CD  GLN A 316     129.463 119.401  96.509  1.00 58.17           C  
ATOM   4119  OE1 GLN A 316     129.310 119.365  97.729  1.00 58.17           O  
ATOM   4120  NE2 GLN A 316     130.642 119.140  95.941  1.00 58.17           N  
ATOM   4121  H   GLN A 316     126.886 122.260  94.675  1.00 58.17           H  
ATOM   4122  HA  GLN A 316     125.706 119.650  94.783  1.00 58.17           H  
ATOM   4123  HB3 GLN A 316     126.775 119.567  97.072  1.00 58.17           H  
ATOM   4124  HB2 GLN A 316     127.335 121.198  96.838  1.00 58.17           H  
ATOM   4125  HG3 GLN A 316     128.647 120.462  94.826  1.00 58.17           H  
ATOM   4126  HG2 GLN A 316     128.035 118.832  95.022  1.00 58.17           H  
ATOM   4127 HE22 GLN A 316     131.435 118.898  96.517  1.00 58.17           H  
ATOM   4128 HE21 GLN A 316     130.749 119.174  94.938  1.00 58.17           H  
ATOM   4129  N   VAL A 317     124.396 121.933  96.815  1.00 55.42           N  
ATOM   4130  CA  VAL A 317     123.201 122.277  97.591  1.00 55.42           C  
ATOM   4131  C   VAL A 317     121.941 122.391  96.709  1.00 55.42           C  
ATOM   4132  O   VAL A 317     120.891 121.930  97.141  1.00 55.42           O  
ATOM   4133  CB  VAL A 317     123.340 123.560  98.464  1.00 55.42           C  
ATOM   4134  CG1 VAL A 317     124.441 123.411  99.527  1.00 55.42           C  
ATOM   4135  CG2 VAL A 317     123.490 124.886  97.700  1.00 55.42           C  
ATOM   4136  H   VAL A 317     125.100 122.656  96.722  1.00 55.42           H  
ATOM   4137  HA  VAL A 317     123.041 121.458  98.290  1.00 55.42           H  
ATOM   4138  HB  VAL A 317     122.411 123.653  99.030  1.00 55.42           H  
ATOM   4139 HG11 VAL A 317     124.497 124.293 100.166  1.00 55.42           H  
ATOM   4140 HG12 VAL A 317     124.239 122.557 100.172  1.00 55.42           H  
ATOM   4141 HG13 VAL A 317     125.424 123.267  99.079  1.00 55.42           H  
ATOM   4142 HG21 VAL A 317     123.605 125.724  98.389  1.00 55.42           H  
ATOM   4143 HG22 VAL A 317     124.371 124.864  97.068  1.00 55.42           H  
ATOM   4144 HG23 VAL A 317     122.626 125.108  97.075  1.00 55.42           H  
ATOM   4145  N   VAL A 318     122.067 122.926  95.481  1.00 53.58           N  
ATOM   4146  CA  VAL A 318     120.976 122.998  94.503  1.00 53.58           C  
ATOM   4147  C   VAL A 318     120.510 121.609  94.020  1.00 53.58           C  
ATOM   4148  O   VAL A 318     119.303 121.401  93.909  1.00 53.58           O  
ATOM   4149  CB  VAL A 318     121.356 123.903  93.290  1.00 53.58           C  
ATOM   4150  CG1 VAL A 318     120.562 123.685  91.983  1.00 53.58           C  
ATOM   4151  CG2 VAL A 318     121.273 125.388  93.687  1.00 53.58           C  
ATOM   4152  H   VAL A 318     122.960 123.294  95.183  1.00 53.58           H  
ATOM   4153  HA  VAL A 318     120.123 123.456  95.009  1.00 53.58           H  
ATOM   4154  HB  VAL A 318     122.399 123.698  93.046  1.00 53.58           H  
ATOM   4155 HG11 VAL A 318     120.837 124.426  91.231  1.00 53.58           H  
ATOM   4156 HG12 VAL A 318     120.768 122.709  91.544  1.00 53.58           H  
ATOM   4157 HG13 VAL A 318     119.488 123.766  92.149  1.00 53.58           H  
ATOM   4158 HG21 VAL A 318     121.679 126.030  92.904  1.00 53.58           H  
ATOM   4159 HG22 VAL A 318     120.240 125.691  93.863  1.00 53.58           H  
ATOM   4160 HG23 VAL A 318     121.830 125.596  94.600  1.00 53.58           H  
ATOM   4161  N   THR A 319     121.455 120.682  93.777  1.00 52.18           N  
ATOM   4162  CA  THR A 319     121.146 119.325  93.322  1.00 52.18           C  
ATOM   4163  C   THR A 319     120.430 118.490  94.396  1.00 52.18           C  
ATOM   4164  O   THR A 319     119.425 117.868  94.060  1.00 52.18           O  
ATOM   4165  CB  THR A 319     122.396 118.535  92.856  1.00 52.18           C  
ATOM   4166  OG1 THR A 319     123.026 119.233  91.805  1.00 52.18           O  
ATOM   4167  CG2 THR A 319     122.113 117.109  92.340  1.00 52.18           C  
ATOM   4168  H   THR A 319     122.432 120.911  93.897  1.00 52.18           H  
ATOM   4169  HA  THR A 319     120.472 119.414  92.467  1.00 52.18           H  
ATOM   4170  HB  THR A 319     123.112 118.483  93.677  1.00 52.18           H  
ATOM   4171  HG1 THR A 319     123.418 120.036  92.167  1.00 52.18           H  
ATOM   4172 HG21 THR A 319     122.995 116.683  91.861  1.00 52.18           H  
ATOM   4173 HG22 THR A 319     121.827 116.431  93.144  1.00 52.18           H  
ATOM   4174 HG23 THR A 319     121.312 117.108  91.600  1.00 52.18           H  
ATOM   4175  N   VAL A 320     120.919 118.510  95.652  1.00 50.01           N  
ATOM   4176  CA  VAL A 320     120.307 117.765  96.759  1.00 50.01           C  
ATOM   4177  C   VAL A 320     118.941 118.344  97.193  1.00 50.01           C  
ATOM   4178  O   VAL A 320     118.061 117.562  97.545  1.00 50.01           O  
ATOM   4179  CB  VAL A 320     121.256 117.616  97.986  1.00 50.01           C  
ATOM   4180  CG1 VAL A 320     121.468 118.907  98.795  1.00 50.01           C  
ATOM   4181  CG2 VAL A 320     120.823 116.482  98.935  1.00 50.01           C  
ATOM   4182  H   VAL A 320     121.749 119.047  95.869  1.00 50.01           H  
ATOM   4183  HA  VAL A 320     120.122 116.757  96.384  1.00 50.01           H  
ATOM   4184  HB  VAL A 320     122.233 117.334  97.589  1.00 50.01           H  
ATOM   4185 HG11 VAL A 320     122.257 118.780  99.537  1.00 50.01           H  
ATOM   4186 HG12 VAL A 320     121.765 119.713  98.135  1.00 50.01           H  
ATOM   4187 HG13 VAL A 320     120.569 119.219  99.326  1.00 50.01           H  
ATOM   4188 HG21 VAL A 320     121.560 116.331  99.724  1.00 50.01           H  
ATOM   4189 HG22 VAL A 320     119.869 116.693  99.419  1.00 50.01           H  
ATOM   4190 HG23 VAL A 320     120.723 115.536  98.401  1.00 50.01           H  
ATOM   4191  N   ILE A 321     118.755 119.675  97.093  1.00 48.44           N  
ATOM   4192  CA  ILE A 321     117.467 120.345  97.310  1.00 48.44           C  
ATOM   4193  C   ILE A 321     116.412 119.920  96.269  1.00 48.44           C  
ATOM   4194  O   ILE A 321     115.302 119.569  96.663  1.00 48.44           O  
ATOM   4195  CB  ILE A 321     117.609 121.902  97.347  1.00 48.44           C  
ATOM   4196  CG1 ILE A 321     118.294 122.348  98.662  1.00 48.44           C  
ATOM   4197  CG2 ILE A 321     116.299 122.701  97.142  1.00 48.44           C  
ATOM   4198  CD1 ILE A 321     118.829 123.790  98.642  1.00 48.44           C  
ATOM   4199  H   ILE A 321     119.523 120.267  96.807  1.00 48.44           H  
ATOM   4200  HA  ILE A 321     117.100 120.023  98.286  1.00 48.44           H  
ATOM   4201  HB  ILE A 321     118.272 122.179  96.526  1.00 48.44           H  
ATOM   4202 HG13 ILE A 321     119.115 121.675  98.909  1.00 48.44           H  
ATOM   4203 HG12 ILE A 321     117.602 122.244  99.493  1.00 48.44           H  
ATOM   4204 HG21 ILE A 321     116.464 123.773  97.252  1.00 48.44           H  
ATOM   4205 HG22 ILE A 321     115.882 122.562  96.144  1.00 48.44           H  
ATOM   4206 HG23 ILE A 321     115.538 122.411  97.866  1.00 48.44           H  
ATOM   4207 HD11 ILE A 321     119.742 123.873  99.231  1.00 48.44           H  
ATOM   4208 HD12 ILE A 321     119.064 124.122  97.630  1.00 48.44           H  
ATOM   4209 HD13 ILE A 321     118.102 124.485  99.062  1.00 48.44           H  
ATOM   4210  N   VAL A 322     116.785 119.909  94.976  1.00 44.24           N  
ATOM   4211  CA  VAL A 322     115.913 119.456  93.888  1.00 44.24           C  
ATOM   4212  C   VAL A 322     115.653 117.934  93.927  1.00 44.24           C  
ATOM   4213  O   VAL A 322     114.538 117.528  93.608  1.00 44.24           O  
ATOM   4214  CB  VAL A 322     116.450 119.881  92.488  1.00 44.24           C  
ATOM   4215  CG1 VAL A 322     115.709 119.246  91.291  1.00 44.24           C  
ATOM   4216  CG2 VAL A 322     116.407 121.412  92.328  1.00 44.24           C  
ATOM   4217  H   VAL A 322     117.713 120.215  94.714  1.00 44.24           H  
ATOM   4218  HA  VAL A 322     114.947 119.946  94.026  1.00 44.24           H  
ATOM   4219  HB  VAL A 322     117.498 119.581  92.421  1.00 44.24           H  
ATOM   4220 HG11 VAL A 322     115.989 119.725  90.355  1.00 44.24           H  
ATOM   4221 HG12 VAL A 322     115.928 118.184  91.185  1.00 44.24           H  
ATOM   4222 HG13 VAL A 322     114.629 119.360  91.392  1.00 44.24           H  
ATOM   4223 HG21 VAL A 322     116.889 121.725  91.401  1.00 44.24           H  
ATOM   4224 HG22 VAL A 322     115.379 121.775  92.305  1.00 44.24           H  
ATOM   4225 HG23 VAL A 322     116.911 121.927  93.144  1.00 44.24           H  
ATOM   4226  N   THR A 323     116.641 117.131  94.367  1.00 44.62           N  
ATOM   4227  CA  THR A 323     116.506 115.682  94.548  1.00 44.62           C  
ATOM   4228  C   THR A 323     115.488 115.328  95.647  1.00 44.62           C  
ATOM   4229  O   THR A 323     114.608 114.519  95.372  1.00 44.62           O  
ATOM   4230  CB  THR A 323     117.855 114.982  94.880  1.00 44.62           C  
ATOM   4231  OG1 THR A 323     118.746 115.151  93.796  1.00 44.62           O  
ATOM   4232  CG2 THR A 323     117.779 113.469  95.171  1.00 44.62           C  
ATOM   4233  H   THR A 323     117.537 117.533  94.608  1.00 44.62           H  
ATOM   4234  HA  THR A 323     116.134 115.272  93.607  1.00 44.62           H  
ATOM   4235  HB  THR A 323     118.307 115.469  95.744  1.00 44.62           H  
ATOM   4236  HG1 THR A 323     118.953 116.088  93.716  1.00 44.62           H  
ATOM   4237 HG21 THR A 323     118.776 113.042  95.280  1.00 44.62           H  
ATOM   4238 HG22 THR A 323     117.243 113.254  96.096  1.00 44.62           H  
ATOM   4239 HG23 THR A 323     117.279 112.935  94.362  1.00 44.62           H  
ATOM   4240  N   MET A 324     115.595 115.954  96.836  1.00 45.05           N  
ATOM   4241  CA  MET A 324     114.670 115.746  97.958  1.00 45.05           C  
ATOM   4242  C   MET A 324     113.263 116.319  97.716  1.00 45.05           C  
ATOM   4243  O   MET A 324     112.298 115.732  98.207  1.00 45.05           O  
ATOM   4244  CB  MET A 324     115.266 116.303  99.270  1.00 45.05           C  
ATOM   4245  CG  MET A 324     116.524 115.572  99.776  1.00 45.05           C  
ATOM   4246  SD  MET A 324     116.431 113.765  99.945  1.00 45.05           S  
ATOM   4247  CE  MET A 324     115.087 113.596 101.145  1.00 45.05           C  
ATOM   4248  H   MET A 324     116.347 116.613  96.992  1.00 45.05           H  
ATOM   4249  HA  MET A 324     114.538 114.671  98.077  1.00 45.05           H  
ATOM   4250  HB3 MET A 324     114.513 116.279 100.060  1.00 45.05           H  
ATOM   4251  HB2 MET A 324     115.506 117.359  99.135  1.00 45.05           H  
ATOM   4252  HG3 MET A 324     116.803 115.986 100.744  1.00 45.05           H  
ATOM   4253  HG2 MET A 324     117.363 115.771  99.114  1.00 45.05           H  
ATOM   4254  HE1 MET A 324     114.938 112.546 101.396  1.00 45.05           H  
ATOM   4255  HE2 MET A 324     115.322 114.140 102.059  1.00 45.05           H  
ATOM   4256  HE3 MET A 324     114.155 113.983 100.732  1.00 45.05           H  
ATOM   4257  N   ALA A 325     113.164 117.421  96.950  1.00 42.51           N  
ATOM   4258  CA  ALA A 325     111.896 118.020  96.535  1.00 42.51           C  
ATOM   4259  C   ALA A 325     111.147 117.146  95.517  1.00 42.51           C  
ATOM   4260  O   ALA A 325     109.972 116.864  95.734  1.00 42.51           O  
ATOM   4261  CB  ALA A 325     112.140 119.432  95.982  1.00 42.51           C  
ATOM   4262  H   ALA A 325     114.003 117.867  96.605  1.00 42.51           H  
ATOM   4263  HA  ALA A 325     111.264 118.116  97.420  1.00 42.51           H  
ATOM   4264  HB1 ALA A 325     111.206 119.897  95.663  1.00 42.51           H  
ATOM   4265  HB2 ALA A 325     112.580 120.077  96.743  1.00 42.51           H  
ATOM   4266  HB3 ALA A 325     112.815 119.417  95.126  1.00 42.51           H  
ATOM   4267  N   CYS A 326     111.844 116.697  94.456  1.00 41.90           N  
ATOM   4268  CA  CYS A 326     111.295 115.821  93.413  1.00 41.90           C  
ATOM   4269  C   CYS A 326     110.984 114.404  93.924  1.00 41.90           C  
ATOM   4270  O   CYS A 326     110.038 113.805  93.424  1.00 41.90           O  
ATOM   4271  CB  CYS A 326     112.205 115.730  92.174  1.00 41.90           C  
ATOM   4272  SG  CYS A 326     112.211 117.315  91.290  1.00 41.90           S  
ATOM   4273  H   CYS A 326     112.813 116.968  94.344  1.00 41.90           H  
ATOM   4274  HA  CYS A 326     110.342 116.250  93.095  1.00 41.90           H  
ATOM   4275  HB3 CYS A 326     111.846 114.967  91.482  1.00 41.90           H  
ATOM   4276  HB2 CYS A 326     113.225 115.457  92.449  1.00 41.90           H  
ATOM   4277  HG  CYS A 326     112.919 117.977  92.210  1.00 41.90           H  
ATOM   4278  N   TYR A 327     111.748 113.913  94.914  1.00 45.34           N  
ATOM   4279  CA  TYR A 327     111.528 112.646  95.619  1.00 45.34           C  
ATOM   4280  C   TYR A 327     110.235 112.628  96.453  1.00 45.34           C  
ATOM   4281  O   TYR A 327     109.590 111.582  96.534  1.00 45.34           O  
ATOM   4282  CB  TYR A 327     112.773 112.358  96.488  1.00 45.34           C  
ATOM   4283  CG  TYR A 327     112.674 111.230  97.497  1.00 45.34           C  
ATOM   4284  CD1 TYR A 327     112.669 109.895  97.051  1.00 45.34           C  
ATOM   4285  CD2 TYR A 327     112.596 111.511  98.879  1.00 45.34           C  
ATOM   4286  CE1 TYR A 327     112.604 108.847  97.985  1.00 45.34           C  
ATOM   4287  CE2 TYR A 327     112.535 110.457  99.812  1.00 45.34           C  
ATOM   4288  CZ  TYR A 327     112.551 109.123  99.364  1.00 45.34           C  
ATOM   4289  OH  TYR A 327     112.528 108.099 100.263  1.00 45.34           O  
ATOM   4290  H   TYR A 327     112.534 114.459  95.241  1.00 45.34           H  
ATOM   4291  HA  TYR A 327     111.446 111.859  94.867  1.00 45.34           H  
ATOM   4292  HB3 TYR A 327     113.022 113.258  97.049  1.00 45.34           H  
ATOM   4293  HB2 TYR A 327     113.630 112.156  95.846  1.00 45.34           H  
ATOM   4294  HD1 TYR A 327     112.720 109.671  95.995  1.00 45.34           H  
ATOM   4295  HD2 TYR A 327     112.591 112.533  99.229  1.00 45.34           H  
ATOM   4296  HE1 TYR A 327     112.600 107.831  97.633  1.00 45.34           H  
ATOM   4297  HE2 TYR A 327     112.487 110.673 100.869  1.00 45.34           H  
ATOM   4298  HH  TYR A 327     112.648 107.233  99.865  1.00 45.34           H  
ATOM   4299  N   GLN A 328     109.892 113.775  97.059  1.00 42.95           N  
ATOM   4300  CA  GLN A 328     108.750 113.909  97.955  1.00 42.95           C  
ATOM   4301  C   GLN A 328     107.461 114.307  97.207  1.00 42.95           C  
ATOM   4302  O   GLN A 328     106.406 113.752  97.516  1.00 42.95           O  
ATOM   4303  CB  GLN A 328     109.138 114.891  99.078  1.00 42.95           C  
ATOM   4304  CG  GLN A 328     108.069 115.108 100.161  1.00 42.95           C  
ATOM   4305  CD  GLN A 328     107.692 113.829 100.904  1.00 42.95           C  
ATOM   4306  OE1 GLN A 328     108.501 113.273 101.641  1.00 42.95           O  
ATOM   4307  NE2 GLN A 328     106.452 113.374 100.729  1.00 42.95           N  
ATOM   4308  H   GLN A 328     110.473 114.594  96.945  1.00 42.95           H  
ATOM   4309  HA  GLN A 328     108.564 112.938  98.418  1.00 42.95           H  
ATOM   4310  HB3 GLN A 328     109.410 115.851  98.638  1.00 42.95           H  
ATOM   4311  HB2 GLN A 328     110.046 114.529  99.561  1.00 42.95           H  
ATOM   4312  HG3 GLN A 328     107.179 115.574  99.737  1.00 42.95           H  
ATOM   4313  HG2 GLN A 328     108.460 115.803 100.899  1.00 42.95           H  
ATOM   4314 HE22 GLN A 328     106.156 112.550 101.241  1.00 42.95           H  
ATOM   4315 HE21 GLN A 328     105.813 113.836 100.100  1.00 42.95           H  
ATOM   4316  N   LEU A 329     107.570 115.212  96.216  1.00 40.74           N  
ATOM   4317  CA  LEU A 329     106.474 115.587  95.309  1.00 40.74           C  
ATOM   4318  C   LEU A 329     106.219 114.541  94.202  1.00 40.74           C  
ATOM   4319  O   LEU A 329     105.201 114.649  93.519  1.00 40.74           O  
ATOM   4320  CB  LEU A 329     106.708 117.000  94.719  1.00 40.74           C  
ATOM   4321  CG  LEU A 329     106.254 118.182  95.602  1.00 40.74           C  
ATOM   4322  CD1 LEU A 329     106.969 118.248  96.956  1.00 40.74           C  
ATOM   4323  CD2 LEU A 329     106.381 119.520  94.845  1.00 40.74           C  
ATOM   4324  H   LEU A 329     108.465 115.646  96.031  1.00 40.74           H  
ATOM   4325  HA  LEU A 329     105.548 115.623  95.882  1.00 40.74           H  
ATOM   4326  HB3 LEU A 329     106.109 117.091  93.815  1.00 40.74           H  
ATOM   4327  HB2 LEU A 329     107.744 117.119  94.401  1.00 40.74           H  
ATOM   4328  HG  LEU A 329     105.192 118.040  95.809  1.00 40.74           H  
ATOM   4329 HD11 LEU A 329     106.795 119.201  97.457  1.00 40.74           H  
ATOM   4330 HD12 LEU A 329     106.612 117.466  97.625  1.00 40.74           H  
ATOM   4331 HD13 LEU A 329     108.045 118.129  96.844  1.00 40.74           H  
ATOM   4332 HD21 LEU A 329     107.074 120.205  95.335  1.00 40.74           H  
ATOM   4333 HD22 LEU A 329     106.741 119.384  93.824  1.00 40.74           H  
ATOM   4334 HD23 LEU A 329     105.416 120.024  94.783  1.00 40.74           H  
ATOM   4335  N   CYS A 330     107.090 113.519  94.080  1.00 42.75           N  
ATOM   4336  CA  CYS A 330     106.858 112.278  93.328  1.00 42.75           C  
ATOM   4337  C   CYS A 330     105.634 111.500  93.859  1.00 42.75           C  
ATOM   4338  O   CYS A 330     104.918 110.897  93.063  1.00 42.75           O  
ATOM   4339  CB  CYS A 330     108.160 111.437  93.241  1.00 42.75           C  
ATOM   4340  SG  CYS A 330     107.980 109.648  92.992  1.00 42.75           S  
ATOM   4341  H   CYS A 330     107.927 113.530  94.646  1.00 42.75           H  
ATOM   4342  HA  CYS A 330     106.601 112.573  92.309  1.00 42.75           H  
ATOM   4343  HB3 CYS A 330     108.733 111.552  94.157  1.00 42.75           H  
ATOM   4344  HB2 CYS A 330     108.787 111.816  92.434  1.00 42.75           H  
ATOM   4345  HG  CYS A 330     107.438 109.734  91.775  1.00 42.75           H  
ATOM   4346  N   GLY A 331     105.381 111.600  95.175  1.00 46.52           N  
ATOM   4347  CA  GLY A 331     104.164 111.137  95.825  1.00 46.52           C  
ATOM   4348  C   GLY A 331     104.285 109.656  96.183  1.00 46.52           C  
ATOM   4349  O   GLY A 331     104.231 108.789  95.311  1.00 46.52           O  
ATOM   4350  H   GLY A 331     106.029 112.116  95.754  1.00 46.52           H  
ATOM   4351  HA3 GLY A 331     103.298 111.284  95.178  1.00 46.52           H  
ATOM   4352  HA2 GLY A 331     103.994 111.741  96.717  1.00 46.52           H  
ATOM   4353  N   LEU A 332     104.360 109.391  97.493  1.00 41.48           N  
ATOM   4354  CA  LEU A 332     104.187 108.070  98.089  1.00 41.48           C  
ATOM   4355  C   LEU A 332     103.451 108.207  99.430  1.00 41.48           C  
ATOM   4356  O   LEU A 332     102.614 107.361  99.729  1.00 41.48           O  
ATOM   4357  CB  LEU A 332     105.535 107.331  98.231  1.00 41.48           C  
ATOM   4358  CG  LEU A 332     105.377 105.810  98.471  1.00 41.48           C  
ATOM   4359  CD1 LEU A 332     105.045 105.049  97.168  1.00 41.48           C  
ATOM   4360  CD2 LEU A 332     106.582 105.215  99.220  1.00 41.48           C  
ATOM   4361  H   LEU A 332     104.421 110.162  98.141  1.00 41.48           H  
ATOM   4362  HA  LEU A 332     103.534 107.486  97.436  1.00 41.48           H  
ATOM   4363  HB3 LEU A 332     106.086 107.787  99.056  1.00 41.48           H  
ATOM   4364  HB2 LEU A 332     106.157 107.487  97.348  1.00 41.48           H  
ATOM   4365  HG  LEU A 332     104.526 105.663  99.134  1.00 41.48           H  
ATOM   4366 HD11 LEU A 332     104.163 104.423  97.302  1.00 41.48           H  
ATOM   4367 HD12 LEU A 332     104.837 105.726  96.339  1.00 41.48           H  
ATOM   4368 HD13 LEU A 332     105.856 104.396  96.844  1.00 41.48           H  
ATOM   4369 HD21 LEU A 332     107.000 104.338  98.729  1.00 41.48           H  
ATOM   4370 HD22 LEU A 332     107.380 105.944  99.350  1.00 41.48           H  
ATOM   4371 HD23 LEU A 332     106.298 104.900 100.220  1.00 41.48           H  
ATOM   4372  N   ASN A 333     103.700 109.294 100.186  1.00 41.95           N  
ATOM   4373  CA  ASN A 333     102.904 109.637 101.371  1.00 41.95           C  
ATOM   4374  C   ASN A 333     101.448 109.984 101.015  1.00 41.95           C  
ATOM   4375  O   ASN A 333     100.569 109.652 101.802  1.00 41.95           O  
ATOM   4376  CB  ASN A 333     103.551 110.782 102.178  1.00 41.95           C  
ATOM   4377  CG  ASN A 333     104.947 110.467 102.720  1.00 41.95           C  
ATOM   4378  OD1 ASN A 333     105.851 111.283 102.587  1.00 41.95           O  
ATOM   4379  ND2 ASN A 333     105.134 109.308 103.353  1.00 41.95           N  
ATOM   4380  H   ASN A 333     104.431 109.940  99.930  1.00 41.95           H  
ATOM   4381  HA  ASN A 333     102.864 108.751 102.005  1.00 41.95           H  
ATOM   4382  HB3 ASN A 333     102.927 111.019 103.039  1.00 41.95           H  
ATOM   4383  HB2 ASN A 333     103.599 111.689 101.574  1.00 41.95           H  
ATOM   4384 HD22 ASN A 333     106.043 109.102 103.742  1.00 41.95           H  
ATOM   4385 HD21 ASN A 333     104.378 108.651 103.472  1.00 41.95           H  
ATOM   4386  N   ALA A 334     101.205 110.560  99.823  1.00 42.32           N  
ATOM   4387  CA  ALA A 334      99.865 110.762  99.261  1.00 42.32           C  
ATOM   4388  C   ALA A 334      99.116 109.443  98.986  1.00 42.32           C  
ATOM   4389  O   ALA A 334      97.909 109.388  99.219  1.00 42.32           O  
ATOM   4390  CB  ALA A 334      99.974 111.600  97.979  1.00 42.32           C  
ATOM   4391  H   ALA A 334     101.979 110.797  99.221  1.00 42.32           H  
ATOM   4392  HA  ALA A 334      99.282 111.330  99.989  1.00 42.32           H  
ATOM   4393  HB1 ALA A 334      98.996 111.750  97.520  1.00 42.32           H  
ATOM   4394  HB2 ALA A 334     100.388 112.586  98.189  1.00 42.32           H  
ATOM   4395  HB3 ALA A 334     100.617 111.120  97.239  1.00 42.32           H  
ATOM   4396  N   ILE A 335      99.850 108.403  98.544  1.00 40.66           N  
ATOM   4397  CA  ILE A 335      99.332 107.051  98.309  1.00 40.66           C  
ATOM   4398  C   ILE A 335      99.164 106.227  99.608  1.00 40.66           C  
ATOM   4399  O   ILE A 335      98.524 105.180  99.530  1.00 40.66           O  
ATOM   4400  CB  ILE A 335     100.191 106.279  97.236  1.00 40.66           C  
ATOM   4401  CG1 ILE A 335      99.304 105.711  96.105  1.00 40.66           C  
ATOM   4402  CG2 ILE A 335     101.095 105.127  97.740  1.00 40.66           C  
ATOM   4403  CD1 ILE A 335      98.630 106.769  95.217  1.00 40.66           C  
ATOM   4404  H   ILE A 335     100.842 108.523  98.400  1.00 40.66           H  
ATOM   4405  HA  ILE A 335      98.319 107.165  97.918  1.00 40.66           H  
ATOM   4406  HB  ILE A 335     100.870 107.001  96.780  1.00 40.66           H  
ATOM   4407 HG13 ILE A 335      98.550 105.045  96.526  1.00 40.66           H  
ATOM   4408 HG12 ILE A 335      99.916 105.084  95.454  1.00 40.66           H  
ATOM   4409 HG21 ILE A 335     101.757 104.782  96.944  1.00 40.66           H  
ATOM   4410 HG22 ILE A 335     101.732 105.417  98.570  1.00 40.66           H  
ATOM   4411 HG23 ILE A 335     100.516 104.260  98.060  1.00 40.66           H  
ATOM   4412 HD11 ILE A 335      99.085 106.793  94.227  1.00 40.66           H  
ATOM   4413 HD12 ILE A 335      97.573 106.540  95.083  1.00 40.66           H  
ATOM   4414 HD13 ILE A 335      98.705 107.773  95.636  1.00 40.66           H  
ATOM   4415  N   TRP A 336      99.684 106.704 100.758  1.00 38.20           N  
ATOM   4416  CA  TRP A 336      99.461 106.106 102.084  1.00 38.20           C  
ATOM   4417  C   TRP A 336      98.376 106.837 102.888  1.00 38.20           C  
ATOM   4418  O   TRP A 336      97.640 106.173 103.613  1.00 38.20           O  
ATOM   4419  CB  TRP A 336     100.748 106.080 102.932  1.00 38.20           C  
ATOM   4420  CG  TRP A 336     101.987 105.469 102.356  1.00 38.20           C  
ATOM   4421  CD1 TRP A 336     103.235 105.937 102.577  1.00 38.20           C  
ATOM   4422  CD2 TRP A 336     102.150 104.251 101.562  1.00 38.20           C  
ATOM   4423  NE1 TRP A 336     104.151 105.131 101.942  1.00 38.20           N  
ATOM   4424  CE2 TRP A 336     103.542 104.086 101.285  1.00 38.20           C  
ATOM   4425  CE3 TRP A 336     101.278 103.266 101.039  1.00 38.20           C  
ATOM   4426  CZ2 TRP A 336     104.036 103.032 100.501  1.00 38.20           C  
ATOM   4427  CZ3 TRP A 336     101.767 102.200 100.257  1.00 38.20           C  
ATOM   4428  CH2 TRP A 336     103.139 102.091  99.972  1.00 38.20           C  
ATOM   4429  H   TRP A 336     100.228 107.556 100.739  1.00 38.20           H  
ATOM   4430  HA  TRP A 336      99.127 105.076 101.966  1.00 38.20           H  
ATOM   4431  HB3 TRP A 336     100.549 105.553 103.865  1.00 38.20           H  
ATOM   4432  HB2 TRP A 336     101.006 107.104 103.211  1.00 38.20           H  
ATOM   4433  HD1 TRP A 336     103.467 106.807 103.172  1.00 38.20           H  
ATOM   4434  HE1 TRP A 336     105.151 105.274 102.001  1.00 38.20           H  
ATOM   4435  HE3 TRP A 336     100.218 103.329 101.226  1.00 38.20           H  
ATOM   4436  HZ2 TRP A 336     105.092 102.946 100.301  1.00 38.20           H  
ATOM   4437  HZ3 TRP A 336     101.090 101.464  99.863  1.00 38.20           H  
ATOM   4438  HH2 TRP A 336     103.502 101.288  99.353  1.00 38.20           H  
ATOM   4439  N   PHE A 337      98.309 108.175 102.779  1.00 39.29           N  
ATOM   4440  CA  PHE A 337      97.374 109.019 103.528  1.00 39.29           C  
ATOM   4441  C   PHE A 337      95.936 108.969 102.985  1.00 39.29           C  
ATOM   4442  O   PHE A 337      95.000 109.132 103.767  1.00 39.29           O  
ATOM   4443  CB  PHE A 337      97.853 110.489 103.514  1.00 39.29           C  
ATOM   4444  CG  PHE A 337      99.162 110.845 104.206  1.00 39.29           C  
ATOM   4445  CD1 PHE A 337      99.860 112.001 103.789  1.00 39.29           C  
ATOM   4446  CD2 PHE A 337      99.600 110.176 105.370  1.00 39.29           C  
ATOM   4447  CE1 PHE A 337     100.985 112.431 104.481  1.00 39.29           C  
ATOM   4448  CE2 PHE A 337     100.730 110.619 106.045  1.00 39.29           C  
ATOM   4449  CZ  PHE A 337     101.423 111.736 105.600  1.00 39.29           C  
ATOM   4450  H   PHE A 337      98.984 108.663 102.203  1.00 39.29           H  
ATOM   4451  HA  PHE A 337      97.331 108.663 104.557  1.00 39.29           H  
ATOM   4452  HB3 PHE A 337      97.083 111.120 103.958  1.00 39.29           H  
ATOM   4453  HB2 PHE A 337      97.943 110.812 102.476  1.00 39.29           H  
ATOM   4454  HD1 PHE A 337      99.518 112.562 102.932  1.00 39.29           H  
ATOM   4455  HD2 PHE A 337      99.071 109.317 105.747  1.00 39.29           H  
ATOM   4456  HE1 PHE A 337     101.513 113.313 104.152  1.00 39.29           H  
ATOM   4457  HE2 PHE A 337     101.060 110.102 106.932  1.00 39.29           H  
ATOM   4458  HZ  PHE A 337     102.297 112.076 106.138  1.00 39.29           H  
ATOM   4459  N   TYR A 338      95.799 108.782 101.663  1.00 39.79           N  
ATOM   4460  CA  TYR A 338      94.540 108.927 100.930  1.00 39.79           C  
ATOM   4461  C   TYR A 338      94.244 107.700 100.047  1.00 39.79           C  
ATOM   4462  O   TYR A 338      93.491 107.833  99.083  1.00 39.79           O  
ATOM   4463  CB  TYR A 338      94.581 110.249 100.125  1.00 39.79           C  
ATOM   4464  CG  TYR A 338      94.774 111.501 100.966  1.00 39.79           C  
ATOM   4465  CD1 TYR A 338      93.709 111.993 101.747  1.00 39.79           C  
ATOM   4466  CD2 TYR A 338      96.015 112.174 100.977  1.00 39.79           C  
ATOM   4467  CE1 TYR A 338      93.883 113.152 102.528  1.00 39.79           C  
ATOM   4468  CE2 TYR A 338      96.184 113.343 101.746  1.00 39.79           C  
ATOM   4469  CZ  TYR A 338      95.115 113.833 102.521  1.00 39.79           C  
ATOM   4470  OH  TYR A 338      95.259 114.973 103.257  1.00 39.79           O  
ATOM   4471  H   TYR A 338      96.625 108.652 101.095  1.00 39.79           H  
ATOM   4472  HA  TYR A 338      93.703 108.984 101.627  1.00 39.79           H  
ATOM   4473  HB3 TYR A 338      93.658 110.382  99.563  1.00 39.79           H  
ATOM   4474  HB2 TYR A 338      95.374 110.201  99.379  1.00 39.79           H  
ATOM   4475  HD1 TYR A 338      92.757 111.484 101.750  1.00 39.79           H  
ATOM   4476  HD2 TYR A 338      96.838 111.804 100.384  1.00 39.79           H  
ATOM   4477  HE1 TYR A 338      93.064 113.533 103.118  1.00 39.79           H  
ATOM   4478  HE2 TYR A 338      97.132 113.860 101.738  1.00 39.79           H  
ATOM   4479  HH  TYR A 338      96.096 115.427 103.116  1.00 39.79           H  
ATOM   4480  N   THR A 339      94.805 106.528 100.406  1.00 38.01           N  
ATOM   4481  CA  THR A 339      94.670 105.244  99.701  1.00 38.01           C  
ATOM   4482  C   THR A 339      93.211 104.820  99.427  1.00 38.01           C  
ATOM   4483  O   THR A 339      92.895 104.393  98.317  1.00 38.01           O  
ATOM   4484  CB  THR A 339      95.311 104.066 100.494  1.00 38.01           C  
ATOM   4485  OG1 THR A 339      96.474 104.483 101.173  1.00 38.01           O  
ATOM   4486  CG2 THR A 339      95.706 102.869  99.616  1.00 38.01           C  
ATOM   4487  H   THR A 339      95.408 106.504 101.217  1.00 38.01           H  
ATOM   4488  HA  THR A 339      95.178 105.352  98.740  1.00 38.01           H  
ATOM   4489  HB  THR A 339      94.629 103.709 101.268  1.00 38.01           H  
ATOM   4490  HG1 THR A 339      97.160 104.674 100.521  1.00 38.01           H  
ATOM   4491 HG21 THR A 339      96.203 102.094 100.201  1.00 38.01           H  
ATOM   4492 HG22 THR A 339      94.834 102.413  99.155  1.00 38.01           H  
ATOM   4493 HG23 THR A 339      96.387 103.167  98.817  1.00 38.01           H  
ATOM   4494  N   ASN A 340      92.362 104.992 100.455  1.00 38.34           N  
ATOM   4495  CA  ASN A 340      90.938 104.668 100.467  1.00 38.34           C  
ATOM   4496  C   ASN A 340      90.128 105.512  99.460  1.00 38.34           C  
ATOM   4497  O   ASN A 340      89.301 104.953  98.739  1.00 38.34           O  
ATOM   4498  CB  ASN A 340      90.414 104.845 101.916  1.00 38.34           C  
ATOM   4499  CG  ASN A 340      89.121 104.095 102.263  1.00 38.34           C  
ATOM   4500  OD1 ASN A 340      88.493 103.458 101.421  1.00 38.34           O  
ATOM   4501  ND2 ASN A 340      88.715 104.175 103.532  1.00 38.34           N  
ATOM   4502  H   ASN A 340      92.726 105.371 101.317  1.00 38.34           H  
ATOM   4503  HA  ASN A 340      90.815 103.629 100.163  1.00 38.34           H  
ATOM   4504  HB3 ASN A 340      90.308 105.902 102.169  1.00 38.34           H  
ATOM   4505  HB2 ASN A 340      91.163 104.450 102.605  1.00 38.34           H  
ATOM   4506 HD22 ASN A 340      87.872 103.703 103.822  1.00 38.34           H  
ATOM   4507 HD21 ASN A 340      89.251 104.696 104.211  1.00 38.34           H  
ATOM   4508  N   SER A 341      90.401 106.829  99.409  1.00 40.47           N  
ATOM   4509  CA  SER A 341      89.736 107.777  98.510  1.00 40.47           C  
ATOM   4510  C   SER A 341      90.146 107.608  97.034  1.00 40.47           C  
ATOM   4511  O   SER A 341      89.294 107.771  96.161  1.00 40.47           O  
ATOM   4512  CB  SER A 341      89.935 109.219  99.034  1.00 40.47           C  
ATOM   4513  OG  SER A 341      91.192 109.780  98.701  1.00 40.47           O  
ATOM   4514  H   SER A 341      91.113 107.210 100.015  1.00 40.47           H  
ATOM   4515  HA  SER A 341      88.667 107.565  98.572  1.00 40.47           H  
ATOM   4516  HB3 SER A 341      89.797 109.263 100.115  1.00 40.47           H  
ATOM   4517  HB2 SER A 341      89.171 109.866  98.602  1.00 40.47           H  
ATOM   4518  HG  SER A 341      91.888 109.209  99.039  1.00 40.47           H  
ATOM   4519  N   ILE A 342      91.423 107.263  96.788  1.00 40.83           N  
ATOM   4520  CA  ILE A 342      91.992 107.047  95.456  1.00 40.83           C  
ATOM   4521  C   ILE A 342      91.414 105.789  94.775  1.00 40.83           C  
ATOM   4522  O   ILE A 342      91.048 105.865  93.602  1.00 40.83           O  
ATOM   4523  CB  ILE A 342      93.549 106.972  95.513  1.00 40.83           C  
ATOM   4524  CG1 ILE A 342      94.148 108.349  95.893  1.00 40.83           C  
ATOM   4525  CG2 ILE A 342      94.234 106.446  94.229  1.00 40.83           C  
ATOM   4526  CD1 ILE A 342      95.578 108.279  96.455  1.00 40.83           C  
ATOM   4527  H   ILE A 342      92.061 107.151  97.564  1.00 40.83           H  
ATOM   4528  HA  ILE A 342      91.718 107.906  94.841  1.00 40.83           H  
ATOM   4529  HB  ILE A 342      93.802 106.277  96.316  1.00 40.83           H  
ATOM   4530 HG13 ILE A 342      93.523 108.850  96.632  1.00 40.83           H  
ATOM   4531 HG12 ILE A 342      94.132 109.004  95.021  1.00 40.83           H  
ATOM   4532 HG21 ILE A 342      95.319 106.488  94.312  1.00 40.83           H  
ATOM   4533 HG22 ILE A 342      93.983 105.405  94.021  1.00 40.83           H  
ATOM   4534 HG23 ILE A 342      93.949 107.041  93.360  1.00 40.83           H  
ATOM   4535 HD11 ILE A 342      95.693 108.940  97.313  1.00 40.83           H  
ATOM   4536 HD12 ILE A 342      95.842 107.274  96.787  1.00 40.83           H  
ATOM   4537 HD13 ILE A 342      96.307 108.588  95.708  1.00 40.83           H  
ATOM   4538  N   PHE A 343      91.299 104.681  95.530  1.00 38.55           N  
ATOM   4539  CA  PHE A 343      90.681 103.435  95.066  1.00 38.55           C  
ATOM   4540  C   PHE A 343      89.146 103.470  94.988  1.00 38.55           C  
ATOM   4541  O   PHE A 343      88.581 102.705  94.207  1.00 38.55           O  
ATOM   4542  CB  PHE A 343      91.180 102.241  95.903  1.00 38.55           C  
ATOM   4543  CG  PHE A 343      92.598 101.795  95.588  1.00 38.55           C  
ATOM   4544  CD1 PHE A 343      92.958 101.429  94.272  1.00 38.55           C  
ATOM   4545  CD2 PHE A 343      93.553 101.673  96.618  1.00 38.55           C  
ATOM   4546  CE1 PHE A 343      94.243 100.983  94.003  1.00 38.55           C  
ATOM   4547  CE2 PHE A 343      94.839 101.237  96.327  1.00 38.55           C  
ATOM   4548  CZ  PHE A 343      95.177 100.891  95.026  1.00 38.55           C  
ATOM   4549  H   PHE A 343      91.631 104.689  96.485  1.00 38.55           H  
ATOM   4550  HA  PHE A 343      91.007 103.282  94.038  1.00 38.55           H  
ATOM   4551  HB3 PHE A 343      90.531 101.375  95.768  1.00 38.55           H  
ATOM   4552  HB2 PHE A 343      91.115 102.503  96.959  1.00 38.55           H  
ATOM   4553  HD1 PHE A 343      92.241 101.489  93.467  1.00 38.55           H  
ATOM   4554  HD2 PHE A 343      93.282 101.910  97.634  1.00 38.55           H  
ATOM   4555  HE1 PHE A 343      94.512 100.705  92.995  1.00 38.55           H  
ATOM   4556  HE2 PHE A 343      95.572 101.143  97.114  1.00 38.55           H  
ATOM   4557  HZ  PHE A 343      96.168 100.527  94.809  1.00 38.55           H  
ATOM   4558  N   GLY A 344      88.499 104.374  95.744  1.00 37.71           N  
ATOM   4559  CA  GLY A 344      87.057 104.619  95.657  1.00 37.71           C  
ATOM   4560  C   GLY A 344      86.710 105.367  94.361  1.00 37.71           C  
ATOM   4561  O   GLY A 344      85.685 105.076  93.746  1.00 37.71           O  
ATOM   4562  H   GLY A 344      89.025 104.955  96.381  1.00 37.71           H  
ATOM   4563  HA3 GLY A 344      86.746 105.219  96.513  1.00 37.71           H  
ATOM   4564  HA2 GLY A 344      86.503 103.681  95.697  1.00 37.71           H  
ATOM   4565  N   LYS A 345      87.595 106.279  93.923  1.00 37.51           N  
ATOM   4566  CA  LYS A 345      87.525 106.985  92.641  1.00 37.51           C  
ATOM   4567  C   LYS A 345      87.968 106.124  91.438  1.00 37.51           C  
ATOM   4568  O   LYS A 345      87.690 106.512  90.303  1.00 37.51           O  
ATOM   4569  CB  LYS A 345      88.364 108.277  92.745  1.00 37.51           C  
ATOM   4570  CG  LYS A 345      87.732 109.341  93.661  1.00 37.51           C  
ATOM   4571  CD  LYS A 345      88.649 110.561  93.865  1.00 37.51           C  
ATOM   4572  CE  LYS A 345      88.063 111.642  94.793  1.00 37.51           C  
ATOM   4573  NZ  LYS A 345      86.901 112.329  94.196  1.00 37.51           N1+
ATOM   4574  H   LYS A 345      88.412 106.477  94.485  1.00 37.51           H  
ATOM   4575  HA  LYS A 345      86.486 107.267  92.463  1.00 37.51           H  
ATOM   4576  HB3 LYS A 345      88.483 108.721  91.755  1.00 37.51           H  
ATOM   4577  HB2 LYS A 345      89.371 108.035  93.088  1.00 37.51           H  
ATOM   4578  HG3 LYS A 345      87.490 108.907  94.630  1.00 37.51           H  
ATOM   4579  HG2 LYS A 345      86.782 109.654  93.227  1.00 37.51           H  
ATOM   4580  HD3 LYS A 345      88.902 110.998  92.898  1.00 37.51           H  
ATOM   4581  HD2 LYS A 345      89.596 110.221  94.289  1.00 37.51           H  
ATOM   4582  HE3 LYS A 345      88.825 112.392  95.006  1.00 37.51           H  
ATOM   4583  HE2 LYS A 345      87.774 111.204  95.749  1.00 37.51           H  
ATOM   4584  HZ1 LYS A 345      86.172 111.656  94.007  1.00 37.51           H  
ATOM   4585  HZ2 LYS A 345      86.555 113.030  94.835  1.00 37.51           H  
ATOM   4586  HZ3 LYS A 345      87.179 112.771  93.332  1.00 37.51           H  
ATOM   4587  N   ALA A 346      88.629 104.979  91.692  1.00 36.72           N  
ATOM   4588  CA  ALA A 346      89.116 104.049  90.669  1.00 36.72           C  
ATOM   4589  C   ALA A 346      88.057 103.089  90.104  1.00 36.72           C  
ATOM   4590  O   ALA A 346      88.391 102.326  89.199  1.00 36.72           O  
ATOM   4591  CB  ALA A 346      90.319 103.268  91.218  1.00 36.72           C  
ATOM   4592  H   ALA A 346      88.823 104.725  92.650  1.00 36.72           H  
ATOM   4593  HA  ALA A 346      89.457 104.634  89.820  1.00 36.72           H  
ATOM   4594  HB1 ALA A 346      90.773 102.657  90.439  1.00 36.72           H  
ATOM   4595  HB2 ALA A 346      91.092 103.940  91.592  1.00 36.72           H  
ATOM   4596  HB3 ALA A 346      90.029 102.595  92.023  1.00 36.72           H  
ATOM   4597  N   GLY A 347      86.819 103.135  90.623  1.00 36.17           N  
ATOM   4598  CA  GLY A 347      85.711 102.289  90.175  1.00 36.17           C  
ATOM   4599  C   GLY A 347      85.712 100.905  90.848  1.00 36.17           C  
ATOM   4600  O   GLY A 347      84.836 100.098  90.540  1.00 36.17           O  
ATOM   4601  H   GLY A 347      86.619 103.797  91.359  1.00 36.17           H  
ATOM   4602  HA3 GLY A 347      85.731 102.167  89.091  1.00 36.17           H  
ATOM   4603  HA2 GLY A 347      84.775 102.794  90.415  1.00 36.17           H  
ATOM   4604  N   ILE A 348      86.661 100.628  91.762  1.00 33.60           N  
ATOM   4605  CA  ILE A 348      86.710  99.411  92.576  1.00 33.60           C  
ATOM   4606  C   ILE A 348      85.609  99.492  93.668  1.00 33.60           C  
ATOM   4607  O   ILE A 348      85.571 100.507  94.367  1.00 33.60           O  
ATOM   4608  CB  ILE A 348      88.103  99.266  93.266  1.00 33.60           C  
ATOM   4609  CG1 ILE A 348      89.215  99.073  92.203  1.00 33.60           C  
ATOM   4610  CG2 ILE A 348      88.171  98.131  94.320  1.00 33.60           C  
ATOM   4611  CD1 ILE A 348      90.643  99.102  92.767  1.00 33.60           C  
ATOM   4612  H   ILE A 348      87.354 101.330  91.977  1.00 33.60           H  
ATOM   4613  HA  ILE A 348      86.590  98.565  91.903  1.00 33.60           H  
ATOM   4614  HB  ILE A 348      88.315 100.196  93.793  1.00 33.60           H  
ATOM   4615 HG13 ILE A 348      89.143  99.843  91.434  1.00 33.60           H  
ATOM   4616 HG12 ILE A 348      89.058  98.126  91.684  1.00 33.60           H  
ATOM   4617 HG21 ILE A 348      89.164  98.058  94.761  1.00 33.60           H  
ATOM   4618 HG22 ILE A 348      87.489  98.290  95.155  1.00 33.60           H  
ATOM   4619 HG23 ILE A 348      87.938  97.163  93.875  1.00 33.60           H  
ATOM   4620 HD11 ILE A 348      91.336  99.546  92.051  1.00 33.60           H  
ATOM   4621 HD12 ILE A 348      90.698  99.685  93.686  1.00 33.60           H  
ATOM   4622 HD13 ILE A 348      90.999  98.096  92.989  1.00 33.60           H  
ATOM   4623  N   PRO A 349      84.735  98.456  93.785  1.00 32.78           N  
ATOM   4624  CA  PRO A 349      83.664  98.382  94.807  1.00 32.78           C  
ATOM   4625  C   PRO A 349      84.104  98.733  96.252  1.00 32.78           C  
ATOM   4626  O   PRO A 349      85.107  98.173  96.697  1.00 32.78           O  
ATOM   4627  CB  PRO A 349      83.217  96.912  94.732  1.00 32.78           C  
ATOM   4628  CG  PRO A 349      83.423  96.534  93.280  1.00 32.78           C  
ATOM   4629  CD  PRO A 349      84.704  97.271  92.919  1.00 32.78           C  
ATOM   4630  HA  PRO A 349      82.852  99.002  94.432  1.00 32.78           H  
ATOM   4631  HB3 PRO A 349      82.184  96.772  95.051  1.00 32.78           H  
ATOM   4632  HB2 PRO A 349      83.843  96.274  95.359  1.00 32.78           H  
ATOM   4633  HG3 PRO A 349      82.596  96.926  92.686  1.00 32.78           H  
ATOM   4634  HG2 PRO A 349      83.479  95.458  93.113  1.00 32.78           H  
ATOM   4635  HD2 PRO A 349      85.575  96.651  93.135  1.00 32.78           H  
ATOM   4636  HD3 PRO A 349      84.700  97.515  91.857  1.00 32.78           H  
ATOM   4637  N   PRO A 350      83.364  99.630  96.954  1.00 34.00           N  
ATOM   4638  CA  PRO A 350      83.635 100.013  98.360  1.00 34.00           C  
ATOM   4639  C   PRO A 350      83.856  98.888  99.391  1.00 34.00           C  
ATOM   4640  O   PRO A 350      84.600  99.102 100.347  1.00 34.00           O  
ATOM   4641  CB  PRO A 350      82.430 100.883  98.746  1.00 34.00           C  
ATOM   4642  CG  PRO A 350      82.000 101.519  97.440  1.00 34.00           C  
ATOM   4643  CD  PRO A 350      82.245 100.414  96.421  1.00 34.00           C  
ATOM   4644  HA  PRO A 350      84.526 100.636  98.346  1.00 34.00           H  
ATOM   4645  HB3 PRO A 350      82.673 101.625  99.508  1.00 34.00           H  
ATOM   4646  HB2 PRO A 350      81.617 100.266  99.133  1.00 34.00           H  
ATOM   4647  HG3 PRO A 350      82.653 102.365  97.220  1.00 34.00           H  
ATOM   4648  HG2 PRO A 350      80.972 101.882  97.448  1.00 34.00           H  
ATOM   4649  HD2 PRO A 350      81.370  99.768  96.332  1.00 34.00           H  
ATOM   4650  HD3 PRO A 350      82.456 100.858  95.447  1.00 34.00           H  
ATOM   4651  N   ALA A 351      83.237  97.716  99.167  1.00 32.67           N  
ATOM   4652  CA  ALA A 351      83.369  96.519 100.002  1.00 32.67           C  
ATOM   4653  C   ALA A 351      84.739  95.814  99.913  1.00 32.67           C  
ATOM   4654  O   ALA A 351      85.020  94.972 100.765  1.00 32.67           O  
ATOM   4655  CB  ALA A 351      82.243  95.545  99.621  1.00 32.67           C  
ATOM   4656  H   ALA A 351      82.639  97.624  98.359  1.00 32.67           H  
ATOM   4657  HA  ALA A 351      83.225  96.816 101.042  1.00 32.67           H  
ATOM   4658  HB1 ALA A 351      82.271  94.644 100.236  1.00 32.67           H  
ATOM   4659  HB2 ALA A 351      81.264  96.004  99.765  1.00 32.67           H  
ATOM   4660  HB3 ALA A 351      82.316  95.237  98.577  1.00 32.67           H  
ATOM   4661  N   LYS A 352      85.550  96.147  98.893  1.00 30.81           N  
ATOM   4662  CA  LYS A 352      86.820  95.489  98.585  1.00 30.81           C  
ATOM   4663  C   LYS A 352      88.049  96.377  98.860  1.00 30.81           C  
ATOM   4664  O   LYS A 352      89.151  95.834  98.941  1.00 30.81           O  
ATOM   4665  CB  LYS A 352      86.744  94.993  97.121  1.00 30.81           C  
ATOM   4666  CG  LYS A 352      87.978  94.213  96.626  1.00 30.81           C  
ATOM   4667  CD  LYS A 352      87.761  93.447  95.305  1.00 30.81           C  
ATOM   4668  CE  LYS A 352      86.770  92.265  95.366  1.00 30.81           C  
ATOM   4669  NZ  LYS A 352      87.198  91.207  96.301  1.00 30.81           N1+
ATOM   4670  H   LYS A 352      85.250  96.855  98.235  1.00 30.81           H  
ATOM   4671  HA  LYS A 352      86.935  94.603  99.212  1.00 30.81           H  
ATOM   4672  HB3 LYS A 352      86.561  95.833  96.449  1.00 30.81           H  
ATOM   4673  HB2 LYS A 352      85.865  94.355  97.044  1.00 30.81           H  
ATOM   4674  HG3 LYS A 352      88.334  93.537  97.404  1.00 30.81           H  
ATOM   4675  HG2 LYS A 352      88.787  94.922  96.457  1.00 30.81           H  
ATOM   4676  HD3 LYS A 352      88.726  93.091  94.941  1.00 30.81           H  
ATOM   4677  HD2 LYS A 352      87.414  94.152  94.548  1.00 30.81           H  
ATOM   4678  HE3 LYS A 352      86.677  91.822  94.373  1.00 30.81           H  
ATOM   4679  HE2 LYS A 352      85.772  92.604  95.644  1.00 30.81           H  
ATOM   4680  HZ1 LYS A 352      87.262  91.589  97.234  1.00 30.81           H  
ATOM   4681  HZ2 LYS A 352      86.525  90.454  96.292  1.00 30.81           H  
ATOM   4682  HZ3 LYS A 352      88.102  90.854  96.020  1.00 30.81           H  
ATOM   4683  N   ILE A 353      87.865  97.703  99.015  1.00 30.52           N  
ATOM   4684  CA  ILE A 353      88.963  98.674  99.124  1.00 30.52           C  
ATOM   4685  C   ILE A 353      89.980  98.453 100.277  1.00 30.52           C  
ATOM   4686  O   ILE A 353      91.168  98.578  99.986  1.00 30.52           O  
ATOM   4687  CB  ILE A 353      88.481 100.160  99.120  1.00 30.52           C  
ATOM   4688  CG1 ILE A 353      87.713 100.495  97.822  1.00 30.52           C  
ATOM   4689  CG2 ILE A 353      89.615 101.192  99.330  1.00 30.52           C  
ATOM   4690  CD1 ILE A 353      86.936 101.816  97.893  1.00 30.52           C  
ATOM   4691  H   ILE A 353      86.931  98.085  98.976  1.00 30.52           H  
ATOM   4692  HA  ILE A 353      89.533  98.543  98.202  1.00 30.52           H  
ATOM   4693  HB  ILE A 353      87.774 100.285  99.940  1.00 30.52           H  
ATOM   4694 HG13 ILE A 353      87.001  99.706  97.587  1.00 30.52           H  
ATOM   4695 HG12 ILE A 353      88.406 100.526  96.980  1.00 30.52           H  
ATOM   4696 HG21 ILE A 353      89.264 102.210  99.183  1.00 30.52           H  
ATOM   4697 HG22 ILE A 353      90.027 101.156 100.339  1.00 30.52           H  
ATOM   4698 HG23 ILE A 353      90.433 101.026  98.629  1.00 30.52           H  
ATOM   4699 HD11 ILE A 353      86.154 101.841  97.134  1.00 30.52           H  
ATOM   4700 HD12 ILE A 353      86.462 101.956  98.865  1.00 30.52           H  
ATOM   4701 HD13 ILE A 353      87.590 102.668  97.719  1.00 30.52           H  
ATOM   4702  N   PRO A 354      89.564  98.069 101.512  1.00 30.45           N  
ATOM   4703  CA  PRO A 354      90.514  97.778 102.612  1.00 30.45           C  
ATOM   4704  C   PRO A 354      91.518  96.646 102.324  1.00 30.45           C  
ATOM   4705  O   PRO A 354      92.684  96.764 102.697  1.00 30.45           O  
ATOM   4706  CB  PRO A 354      89.610  97.449 103.814  1.00 30.45           C  
ATOM   4707  CG  PRO A 354      88.303  98.159 103.510  1.00 30.45           C  
ATOM   4708  CD  PRO A 354      88.184  98.008 102.000  1.00 30.45           C  
ATOM   4709  HA  PRO A 354      91.061  98.698 102.823  1.00 30.45           H  
ATOM   4710  HB3 PRO A 354      90.041  97.768 104.764  1.00 30.45           H  
ATOM   4711  HB2 PRO A 354      89.422  96.376 103.879  1.00 30.45           H  
ATOM   4712  HG3 PRO A 354      88.394  99.215 103.765  1.00 30.45           H  
ATOM   4713  HG2 PRO A 354      87.450  97.751 104.052  1.00 30.45           H  
ATOM   4714  HD2 PRO A 354      87.764  97.032 101.754  1.00 30.45           H  
ATOM   4715  HD3 PRO A 354      87.532  98.775 101.585  1.00 30.45           H  
ATOM   4716  N   TYR A 355      91.049  95.597 101.632  1.00 31.12           N  
ATOM   4717  CA  TYR A 355      91.839  94.441 101.202  1.00 31.12           C  
ATOM   4718  C   TYR A 355      92.813  94.783 100.059  1.00 31.12           C  
ATOM   4719  O   TYR A 355      93.874  94.166  99.968  1.00 31.12           O  
ATOM   4720  CB  TYR A 355      90.880  93.306 100.786  1.00 31.12           C  
ATOM   4721  CG  TYR A 355      89.831  92.967 101.832  1.00 31.12           C  
ATOM   4722  CD1 TYR A 355      90.124  92.054 102.865  1.00 31.12           C  
ATOM   4723  CD2 TYR A 355      88.567  93.596 101.796  1.00 31.12           C  
ATOM   4724  CE1 TYR A 355      89.162  91.774 103.855  1.00 31.12           C  
ATOM   4725  CE2 TYR A 355      87.607  93.320 102.787  1.00 31.12           C  
ATOM   4726  CZ  TYR A 355      87.904  92.408 103.818  1.00 31.12           C  
ATOM   4727  OH  TYR A 355      86.971  92.146 104.778  1.00 31.12           O  
ATOM   4728  H   TYR A 355      90.076  95.584 101.361  1.00 31.12           H  
ATOM   4729  HA  TYR A 355      92.429  94.097 102.054  1.00 31.12           H  
ATOM   4730  HB3 TYR A 355      91.450  92.405 100.553  1.00 31.12           H  
ATOM   4731  HB2 TYR A 355      90.362  93.575  99.864  1.00 31.12           H  
ATOM   4732  HD1 TYR A 355      91.091  91.573 102.908  1.00 31.12           H  
ATOM   4733  HD2 TYR A 355      88.335  94.306 101.019  1.00 31.12           H  
ATOM   4734  HE1 TYR A 355      89.396  91.076 104.646  1.00 31.12           H  
ATOM   4735  HE2 TYR A 355      86.646  93.812 102.757  1.00 31.12           H  
ATOM   4736  HH  TYR A 355      87.262  91.501 105.427  1.00 31.12           H  
ATOM   4737  N   VAL A 356      92.451  95.781  99.235  1.00 30.31           N  
ATOM   4738  CA  VAL A 356      93.293  96.346  98.183  1.00 30.31           C  
ATOM   4739  C   VAL A 356      94.408  97.246  98.761  1.00 30.31           C  
ATOM   4740  O   VAL A 356      95.513  97.224  98.216  1.00 30.31           O  
ATOM   4741  CB  VAL A 356      92.434  97.117  97.136  1.00 30.31           C  
ATOM   4742  CG1 VAL A 356      93.227  97.933  96.103  1.00 30.31           C  
ATOM   4743  CG2 VAL A 356      91.513  96.148  96.376  1.00 30.31           C  
ATOM   4744  H   VAL A 356      91.557  96.233  99.373  1.00 30.31           H  
ATOM   4745  HA  VAL A 356      93.783  95.518  97.666  1.00 30.31           H  
ATOM   4746  HB  VAL A 356      91.795  97.821  97.665  1.00 30.31           H  
ATOM   4747 HG11 VAL A 356      92.562  98.422  95.390  1.00 30.31           H  
ATOM   4748 HG12 VAL A 356      93.828  98.714  96.562  1.00 30.31           H  
ATOM   4749 HG13 VAL A 356      93.885  97.274  95.542  1.00 30.31           H  
ATOM   4750 HG21 VAL A 356      90.834  96.682  95.712  1.00 30.31           H  
ATOM   4751 HG22 VAL A 356      92.090  95.451  95.768  1.00 30.31           H  
ATOM   4752 HG23 VAL A 356      90.906  95.555  97.057  1.00 30.31           H  
ATOM   4753  N   THR A 357      94.139  97.953  99.881  1.00 30.60           N  
ATOM   4754  CA  THR A 357      95.162  98.674 100.650  1.00 30.60           C  
ATOM   4755  C   THR A 357      96.171  97.726 101.338  1.00 30.60           C  
ATOM   4756  O   THR A 357      97.349  98.072 101.419  1.00 30.60           O  
ATOM   4757  CB  THR A 357      94.599  99.676 101.707  1.00 30.60           C  
ATOM   4758  OG1 THR A 357      94.336  99.128 102.987  1.00 30.60           O  
ATOM   4759  CG2 THR A 357      93.416 100.541 101.255  1.00 30.60           C  
ATOM   4760  H   THR A 357      93.203  97.950 100.264  1.00 30.60           H  
ATOM   4761  HA  THR A 357      95.713  99.283  99.933  1.00 30.60           H  
ATOM   4762  HB  THR A 357      95.409 100.384 101.870  1.00 30.60           H  
ATOM   4763  HG1 THR A 357      93.664  98.444 102.906  1.00 30.60           H  
ATOM   4764 HG21 THR A 357      93.378 101.468 101.829  1.00 30.60           H  
ATOM   4765 HG22 THR A 357      93.485 100.806 100.200  1.00 30.60           H  
ATOM   4766 HG23 THR A 357      92.469 100.037 101.420  1.00 30.60           H  
ATOM   4767  N   LEU A 358      95.709  96.541 101.781  1.00 30.42           N  
ATOM   4768  CA  LEU A 358      96.534  95.498 102.396  1.00 30.42           C  
ATOM   4769  C   LEU A 358      97.512  94.849 101.396  1.00 30.42           C  
ATOM   4770  O   LEU A 358      98.661  94.603 101.761  1.00 30.42           O  
ATOM   4771  CB  LEU A 358      95.609  94.469 103.088  1.00 30.42           C  
ATOM   4772  CG  LEU A 358      96.326  93.337 103.858  1.00 30.42           C  
ATOM   4773  CD1 LEU A 358      97.232  93.891 104.974  1.00 30.42           C  
ATOM   4774  CD2 LEU A 358      95.314  92.300 104.388  1.00 30.42           C  
ATOM   4775  H   LEU A 358      94.724  96.334 101.696  1.00 30.42           H  
ATOM   4776  HA  LEU A 358      97.138  95.982 103.164  1.00 30.42           H  
ATOM   4777  HB3 LEU A 358      94.958  94.021 102.337  1.00 30.42           H  
ATOM   4778  HB2 LEU A 358      94.945  94.996 103.776  1.00 30.42           H  
ATOM   4779  HG  LEU A 358      96.966  92.797 103.159  1.00 30.42           H  
ATOM   4780 HD11 LEU A 358      97.225  93.268 105.866  1.00 30.42           H  
ATOM   4781 HD12 LEU A 358      98.265  93.952 104.636  1.00 30.42           H  
ATOM   4782 HD13 LEU A 358      96.937  94.896 105.273  1.00 30.42           H  
ATOM   4783 HD21 LEU A 358      95.544  91.305 104.007  1.00 30.42           H  
ATOM   4784 HD22 LEU A 358      95.309  92.235 105.476  1.00 30.42           H  
ATOM   4785 HD23 LEU A 358      94.293  92.533 104.081  1.00 30.42           H  
ATOM   4786  N   SER A 359      97.054  94.632 100.149  1.00 29.09           N  
ATOM   4787  CA  SER A 359      97.869  94.161  99.022  1.00 29.09           C  
ATOM   4788  C   SER A 359      98.911  95.206  98.569  1.00 29.09           C  
ATOM   4789  O   SER A 359     100.019  94.832  98.190  1.00 29.09           O  
ATOM   4790  CB  SER A 359      96.924  93.756  97.870  1.00 29.09           C  
ATOM   4791  OG  SER A 359      97.626  93.217  96.766  1.00 29.09           O  
ATOM   4792  H   SER A 359      96.088  94.841  99.939  1.00 29.09           H  
ATOM   4793  HA  SER A 359      98.409  93.271  99.351  1.00 29.09           H  
ATOM   4794  HB3 SER A 359      96.343  94.614  97.527  1.00 29.09           H  
ATOM   4795  HB2 SER A 359      96.207  93.010  98.214  1.00 29.09           H  
ATOM   4796  HG  SER A 359      98.171  93.906  96.378  1.00 29.09           H  
ATOM   4797  N   THR A 360      98.532  96.492  98.651  1.00 31.74           N  
ATOM   4798  CA  THR A 360      99.357  97.670  98.374  1.00 31.74           C  
ATOM   4799  C   THR A 360     100.480  97.864  99.424  1.00 31.74           C  
ATOM   4800  O   THR A 360     101.557  98.334  99.058  1.00 31.74           O  
ATOM   4801  CB  THR A 360      98.424  98.917  98.308  1.00 31.74           C  
ATOM   4802  OG1 THR A 360      97.871  99.005  97.011  1.00 31.74           O  
ATOM   4803  CG2 THR A 360      98.966 100.296  98.708  1.00 31.74           C  
ATOM   4804  H   THR A 360      97.591  96.693  98.961  1.00 31.74           H  
ATOM   4805  HA  THR A 360      99.833  97.528  97.402  1.00 31.74           H  
ATOM   4806  HB  THR A 360      97.577  98.738  98.959  1.00 31.74           H  
ATOM   4807  HG1 THR A 360      97.291  98.250  96.879  1.00 31.74           H  
ATOM   4808 HG21 THR A 360      98.233 101.078  98.504  1.00 31.74           H  
ATOM   4809 HG22 THR A 360      99.180 100.336  99.775  1.00 31.74           H  
ATOM   4810 HG23 THR A 360      99.869 100.543  98.159  1.00 31.74           H  
ATOM   4811  N   GLY A 361     100.249  97.450 100.683  1.00 30.56           N  
ATOM   4812  CA  GLY A 361     101.271  97.433 101.732  1.00 30.56           C  
ATOM   4813  C   GLY A 361     102.153  96.174 101.634  1.00 30.56           C  
ATOM   4814  O   GLY A 361     103.321  96.218 102.019  1.00 30.56           O  
ATOM   4815  H   GLY A 361      99.334  97.095 100.928  1.00 30.56           H  
ATOM   4816  HA3 GLY A 361     100.771  97.427 102.700  1.00 30.56           H  
ATOM   4817  HA2 GLY A 361     101.886  98.334 101.697  1.00 30.56           H  
ATOM   4818  N   GLY A 362     101.602  95.058 101.123  1.00 29.62           N  
ATOM   4819  CA  GLY A 362     102.286  93.769 101.016  1.00 29.62           C  
ATOM   4820  C   GLY A 362     103.321  93.778  99.885  1.00 29.62           C  
ATOM   4821  O   GLY A 362     104.412  93.234 100.064  1.00 29.62           O  
ATOM   4822  H   GLY A 362     100.632  95.080 100.839  1.00 29.62           H  
ATOM   4823  HA3 GLY A 362     101.545  92.995 100.815  1.00 29.62           H  
ATOM   4824  HA2 GLY A 362     102.765  93.516 101.964  1.00 29.62           H  
ATOM   4825  N   ILE A 363     103.004  94.423  98.746  1.00 31.08           N  
ATOM   4826  CA  ILE A 363     103.931  94.600  97.626  1.00 31.08           C  
ATOM   4827  C   ILE A 363     105.018  95.659  97.918  1.00 31.08           C  
ATOM   4828  O   ILE A 363     106.108  95.543  97.366  1.00 31.08           O  
ATOM   4829  CB  ILE A 363     103.190  94.949  96.298  1.00 31.08           C  
ATOM   4830  CG1 ILE A 363     104.071  94.758  95.037  1.00 31.08           C  
ATOM   4831  CG2 ILE A 363     102.571  96.360  96.293  1.00 31.08           C  
ATOM   4832  CD1 ILE A 363     104.607  93.329  94.854  1.00 31.08           C  
ATOM   4833  H   ILE A 363     102.087  94.835  98.642  1.00 31.08           H  
ATOM   4834  HA  ILE A 363     104.438  93.646  97.488  1.00 31.08           H  
ATOM   4835  HB  ILE A 363     102.358  94.248  96.209  1.00 31.08           H  
ATOM   4836 HG13 ILE A 363     104.906  95.459  95.046  1.00 31.08           H  
ATOM   4837 HG12 ILE A 363     103.502  95.019  94.146  1.00 31.08           H  
ATOM   4838 HG21 ILE A 363     101.923  96.511  95.435  1.00 31.08           H  
ATOM   4839 HG22 ILE A 363     101.970  96.525  97.184  1.00 31.08           H  
ATOM   4840 HG23 ILE A 363     103.331  97.135  96.250  1.00 31.08           H  
ATOM   4841 HD11 ILE A 363     104.744  93.097  93.797  1.00 31.08           H  
ATOM   4842 HD12 ILE A 363     105.574  93.210  95.343  1.00 31.08           H  
ATOM   4843 HD13 ILE A 363     103.926  92.585  95.268  1.00 31.08           H  
ATOM   4844  N   GLU A 364     104.732  96.628  98.809  1.00 33.95           N  
ATOM   4845  CA  GLU A 364     105.699  97.595  99.342  1.00 33.95           C  
ATOM   4846  C   GLU A 364     106.822  96.928 100.154  1.00 33.95           C  
ATOM   4847  O   GLU A 364     107.987  97.275  99.967  1.00 33.95           O  
ATOM   4848  CB  GLU A 364     104.936  98.698 100.120  1.00 33.95           C  
ATOM   4849  CG  GLU A 364     105.734  99.638 101.063  1.00 33.95           C  
ATOM   4850  CD  GLU A 364     106.733 100.612 100.414  1.00 33.95           C  
ATOM   4851  OE1 GLU A 364     106.879 100.613  99.174  1.00 33.95           O  
ATOM   4852  OE2 GLU A 364     107.342 101.377 101.192  1.00 33.95           O1-
ATOM   4853  H   GLU A 364     103.807  96.666  99.212  1.00 33.95           H  
ATOM   4854  HA  GLU A 364     106.184  98.064  98.485  1.00 33.95           H  
ATOM   4855  HB3 GLU A 364     104.146  98.239 100.709  1.00 33.95           H  
ATOM   4856  HB2 GLU A 364     104.405  99.309  99.393  1.00 33.95           H  
ATOM   4857  HG3 GLU A 364     106.256  99.055 101.823  1.00 33.95           H  
ATOM   4858  HG2 GLU A 364     105.015 100.241 101.618  1.00 33.95           H  
ATOM   4859  N   THR A 365     106.446  95.953 100.999  1.00 32.60           N  
ATOM   4860  CA  THR A 365     107.367  95.123 101.775  1.00 32.60           C  
ATOM   4861  C   THR A 365     108.199  94.179 100.882  1.00 32.60           C  
ATOM   4862  O   THR A 365     109.402  94.060 101.105  1.00 32.60           O  
ATOM   4863  CB  THR A 365     106.603  94.272 102.824  1.00 32.60           C  
ATOM   4864  OG1 THR A 365     105.933  95.137 103.720  1.00 32.60           O  
ATOM   4865  CG2 THR A 365     107.467  93.314 103.666  1.00 32.60           C  
ATOM   4866  H   THR A 365     105.463  95.732 101.086  1.00 32.60           H  
ATOM   4867  HA  THR A 365     108.062  95.780 102.300  1.00 32.60           H  
ATOM   4868  HB  THR A 365     105.835  93.683 102.321  1.00 32.60           H  
ATOM   4869  HG1 THR A 365     105.283  95.649 103.230  1.00 32.60           H  
ATOM   4870 HG21 THR A 365     106.851  92.783 104.390  1.00 32.60           H  
ATOM   4871 HG22 THR A 365     107.955  92.551 103.059  1.00 32.60           H  
ATOM   4872 HG23 THR A 365     108.241  93.855 104.212  1.00 32.60           H  
ATOM   4873  N   LEU A 366     107.559  93.554  99.876  1.00 30.03           N  
ATOM   4874  CA  LEU A 366     108.204  92.652  98.918  1.00 30.03           C  
ATOM   4875  C   LEU A 366     109.189  93.376  97.980  1.00 30.03           C  
ATOM   4876  O   LEU A 366     110.265  92.840  97.713  1.00 30.03           O  
ATOM   4877  CB  LEU A 366     107.110  91.878  98.146  1.00 30.03           C  
ATOM   4878  CG  LEU A 366     107.607  90.843  97.107  1.00 30.03           C  
ATOM   4879  CD1 LEU A 366     108.529  89.772  97.730  1.00 30.03           C  
ATOM   4880  CD2 LEU A 366     106.416  90.218  96.349  1.00 30.03           C  
ATOM   4881  H   LEU A 366     106.565  93.696  99.755  1.00 30.03           H  
ATOM   4882  HA  LEU A 366     108.783  91.935  99.502  1.00 30.03           H  
ATOM   4883  HB3 LEU A 366     106.476  92.602  97.635  1.00 30.03           H  
ATOM   4884  HB2 LEU A 366     106.464  91.371  98.864  1.00 30.03           H  
ATOM   4885  HG  LEU A 366     108.192  91.373  96.355  1.00 30.03           H  
ATOM   4886 HD11 LEU A 366     108.324  88.770  97.354  1.00 30.03           H  
ATOM   4887 HD12 LEU A 366     109.574  89.986  97.504  1.00 30.03           H  
ATOM   4888 HD13 LEU A 366     108.432  89.731  98.816  1.00 30.03           H  
ATOM   4889 HD21 LEU A 366     106.541  90.331  95.271  1.00 30.03           H  
ATOM   4890 HD22 LEU A 366     106.297  89.154  96.552  1.00 30.03           H  
ATOM   4891 HD23 LEU A 366     105.470  90.694  96.611  1.00 30.03           H  
ATOM   4892  N   ALA A 367     108.822  94.591  97.535  1.00 32.46           N  
ATOM   4893  CA  ALA A 367     109.669  95.476  96.737  1.00 32.46           C  
ATOM   4894  C   ALA A 367     110.890  95.993  97.513  1.00 32.46           C  
ATOM   4895  O   ALA A 367     111.942  96.144  96.901  1.00 32.46           O  
ATOM   4896  CB  ALA A 367     108.834  96.645  96.192  1.00 32.46           C  
ATOM   4897  H   ALA A 367     107.909  94.955  97.776  1.00 32.46           H  
ATOM   4898  HA  ALA A 367     110.038  94.903  95.884  1.00 32.46           H  
ATOM   4899  HB1 ALA A 367     109.447  97.319  95.593  1.00 32.46           H  
ATOM   4900  HB2 ALA A 367     108.029  96.286  95.550  1.00 32.46           H  
ATOM   4901  HB3 ALA A 367     108.383  97.227  96.998  1.00 32.46           H  
ATOM   4902  N   ALA A 368     110.744  96.207  98.834  1.00 33.82           N  
ATOM   4903  CA  ALA A 368     111.825  96.591  99.745  1.00 33.82           C  
ATOM   4904  C   ALA A 368     112.842  95.464  99.972  1.00 33.82           C  
ATOM   4905  O   ALA A 368     114.042  95.733 100.001  1.00 33.82           O  
ATOM   4906  CB  ALA A 368     111.224  97.033 101.087  1.00 33.82           C  
ATOM   4907  H   ALA A 368     109.834  96.081  99.257  1.00 33.82           H  
ATOM   4908  HA  ALA A 368     112.348  97.442  99.304  1.00 33.82           H  
ATOM   4909  HB1 ALA A 368     111.951  97.589 101.679  1.00 33.82           H  
ATOM   4910  HB2 ALA A 368     110.369  97.686 100.933  1.00 33.82           H  
ATOM   4911  HB3 ALA A 368     110.879  96.191 101.687  1.00 33.82           H  
ATOM   4912  N   VAL A 369     112.342  94.225 100.113  1.00 31.57           N  
ATOM   4913  CA  VAL A 369     113.144  93.011 100.264  1.00 31.57           C  
ATOM   4914  C   VAL A 369     113.969  92.696  99.000  1.00 31.57           C  
ATOM   4915  O   VAL A 369     115.140  92.338  99.129  1.00 31.57           O  
ATOM   4916  CB  VAL A 369     112.246  91.802 100.666  1.00 31.57           C  
ATOM   4917  CG1 VAL A 369     112.844  90.397 100.427  1.00 31.57           C  
ATOM   4918  CG2 VAL A 369     111.817  91.926 102.139  1.00 31.57           C  
ATOM   4919  H   VAL A 369     111.339  94.096 100.102  1.00 31.57           H  
ATOM   4920  HA  VAL A 369     113.858  93.189 101.071  1.00 31.57           H  
ATOM   4921  HB  VAL A 369     111.334  91.854 100.069  1.00 31.57           H  
ATOM   4922 HG11 VAL A 369     112.191  89.622 100.830  1.00 31.57           H  
ATOM   4923 HG12 VAL A 369     112.967  90.178  99.366  1.00 31.57           H  
ATOM   4924 HG13 VAL A 369     113.816  90.292 100.911  1.00 31.57           H  
ATOM   4925 HG21 VAL A 369     111.095  91.154 102.407  1.00 31.57           H  
ATOM   4926 HG22 VAL A 369     112.672  91.827 102.807  1.00 31.57           H  
ATOM   4927 HG23 VAL A 369     111.354  92.890 102.347  1.00 31.57           H  
ATOM   4928  N   PHE A 370     113.364  92.882  97.813  1.00 33.28           N  
ATOM   4929  CA  PHE A 370     114.033  92.708  96.524  1.00 33.28           C  
ATOM   4930  C   PHE A 370     115.020  93.849  96.204  1.00 33.28           C  
ATOM   4931  O   PHE A 370     116.063  93.579  95.610  1.00 33.28           O  
ATOM   4932  CB  PHE A 370     112.973  92.506  95.421  1.00 33.28           C  
ATOM   4933  CG  PHE A 370     113.509  92.168  94.037  1.00 33.28           C  
ATOM   4934  CD1 PHE A 370     114.422  91.104  93.861  1.00 33.28           C  
ATOM   4935  CD2 PHE A 370     113.022  92.844  92.898  1.00 33.28           C
[truncated: 194,302 more chars]
