# Supplementary material for: Structural basis for urate recognition and apigenin inhibition of human GLUT9
Source: Nat Commun. 2024 Jun 12;15:5039. doi: 10.1038/s41467-024-49420-9 (PMC11169512; doi:10.1038/s41467-024-49420-9)
Supplement: Supplementary file 4 — Source Data [file 41467_2024_49420_MOESM4_ESM.zip › Source data/MD simulation_initial for GLUT9-UA.txt]

TITLE     GLUT9_URATE - prepared_protein GLUT9_URATE - prepared_ligand
REMARK   4      COMPLIES WITH FORMAT V. 3.0, 1-DEC-2006
REMARK 888
REMARK 888 WRITTEN BY MAESTRO (A PRODUCT OF SCHRODINGER, LLC)
CRYST1  210.797  210.797  210.797  90.00  90.00  90.00 P 1           0
ATOM      1  N   CYS A  54     121.597  89.298 117.104  1.00 55.77           N  
ATOM      2  CA  CYS A  54     121.999  89.476 118.521  1.00 55.77           C  
ATOM      3  C   CYS A  54     121.808  90.971 118.948  1.00 55.77           C  
ATOM      4  O   CYS A  54     120.834  91.609 118.535  1.00 55.77           O  
ATOM      5  CB  CYS A  54     123.409  88.865 118.758  1.00 55.77           C  
ATOM      6  SG  CYS A  54     123.811  88.612 120.520  1.00 55.77           S  
ATOM      7  H1  CYS A  54     121.462  88.320 116.881  1.00 55.77           H  
ATOM      8  H2  CYS A  54     120.693  89.731 116.958  1.00 55.77           H  
ATOM      9  HA  CYS A  54     121.305  88.926 119.160  1.00 55.77           H  
ATOM     10  HB3 CYS A  54     124.178  89.486 118.295  1.00 55.77           H  
ATOM     11  HB2 CYS A  54     123.478  87.892 118.270  1.00 55.77           H  
ATOM     12  HG  CYS A  54     122.953  87.603 120.712  1.00 55.77           H  
ATOM     13  N   SER A  55     122.727  91.498 119.767  1.00 54.94           N  
ATOM     14  CA  SER A  55     122.870  92.871 120.256  1.00 54.94           C  
ATOM     15  C   SER A  55     122.575  93.942 119.190  1.00 54.94           C  
ATOM     16  O   SER A  55     121.723  94.808 119.386  1.00 54.94           O  
ATOM     17  CB  SER A  55     124.326  92.977 120.776  1.00 54.94           C  
ATOM     18  OG  SER A  55     125.219  92.496 119.772  1.00 54.94           O  
ATOM     19  H   SER A  55     123.523  90.917 119.998  1.00 54.94           H  
ATOM     20  HA  SER A  55     122.175  93.019 121.083  1.00 54.94           H  
ATOM     21  HB3 SER A  55     124.453  92.386 121.685  1.00 54.94           H  
ATOM     22  HB2 SER A  55     124.574  94.009 121.031  1.00 54.94           H  
ATOM     23  HG  SER A  55     126.147  92.526 120.071  1.00 54.94           H  
ATOM     24  N   LEU A  56     123.284  93.815 118.066  1.00 57.42           N  
ATOM     25  CA  LEU A  56     123.205  94.682 116.904  1.00 57.42           C  
ATOM     26  C   LEU A  56     121.845  94.615 116.208  1.00 57.42           C  
ATOM     27  O   LEU A  56     121.322  95.656 115.817  1.00 57.42           O  
ATOM     28  CB  LEU A  56     124.354  94.312 115.948  1.00 57.42           C  
ATOM     29  CG  LEU A  56     124.487  95.183 114.687  1.00 57.42           C  
ATOM     30  CD1 LEU A  56     124.743  96.663 115.025  1.00 57.42           C  
ATOM     31  CD2 LEU A  56     125.561  94.614 113.749  1.00 57.42           C  
ATOM     32  H   LEU A  56     123.997  93.093 118.071  1.00 57.42           H  
ATOM     33  HA  LEU A  56     123.331  95.704 117.260  1.00 57.42           H  
ATOM     34  HB3 LEU A  56     124.243  93.268 115.648  1.00 57.42           H  
ATOM     35  HB2 LEU A  56     125.290  94.364 116.495  1.00 57.42           H  
ATOM     36  HG  LEU A  56     123.549  95.118 114.137  1.00 57.42           H  
ATOM     37 HD11 LEU A  56     125.714  96.980 114.665  1.00 57.42           H  
ATOM     38 HD12 LEU A  56     123.992  97.314 114.580  1.00 57.42           H  
ATOM     39 HD13 LEU A  56     124.748  96.873 116.091  1.00 57.42           H  
ATOM     40 HD21 LEU A  56     125.569  95.139 112.793  1.00 57.42           H  
ATOM     41 HD22 LEU A  56     126.555  94.687 114.191  1.00 57.42           H  
ATOM     42 HD23 LEU A  56     125.381  93.560 113.535  1.00 57.42           H  
ATOM     43  N   LEU A  57     121.286  93.407 116.081  1.00 55.85           N  
ATOM     44  CA  LEU A  57     119.992  93.206 115.440  1.00 55.85           C  
ATOM     45  C   LEU A  57     118.866  93.789 116.297  1.00 55.85           C  
ATOM     46  O   LEU A  57     118.019  94.490 115.753  1.00 55.85           O  
ATOM     47  CB  LEU A  57     119.756  91.719 115.111  1.00 55.85           C  
ATOM     48  CG  LEU A  57     120.794  91.109 114.139  1.00 55.85           C  
ATOM     49  CD1 LEU A  57     120.507  89.612 113.898  1.00 55.85           C  
ATOM     50  CD2 LEU A  57     120.904  91.891 112.812  1.00 55.85           C  
ATOM     51  H   LEU A  57     121.711  92.605 116.525  1.00 55.85           H  
ATOM     52  HA  LEU A  57     119.991  93.770 114.506  1.00 55.85           H  
ATOM     53  HB3 LEU A  57     118.762  91.610 114.676  1.00 55.85           H  
ATOM     54  HB2 LEU A  57     119.735  91.147 116.038  1.00 55.85           H  
ATOM     55  HG  LEU A  57     121.770  91.159 114.626  1.00 55.85           H  
ATOM     56 HD11 LEU A  57     121.394  89.012 114.106  1.00 55.85           H  
ATOM     57 HD12 LEU A  57     119.712  89.237 114.543  1.00 55.85           H  
ATOM     58 HD13 LEU A  57     120.205  89.401 112.873  1.00 55.85           H  
ATOM     59 HD21 LEU A  57     121.095  91.240 111.959  1.00 55.85           H  
ATOM     60 HD22 LEU A  57     119.996  92.452 112.588  1.00 55.85           H  
ATOM     61 HD23 LEU A  57     121.729  92.604 112.853  1.00 55.85           H  
ATOM     62  N   VAL A  58     118.920  93.593 117.620  1.00 54.41           N  
ATOM     63  CA  VAL A  58     118.005  94.248 118.552  1.00 54.41           C  
ATOM     64  C   VAL A  58     118.162  95.786 118.496  1.00 54.41           C  
ATOM     65  O   VAL A  58     117.165  96.475 118.302  1.00 54.41           O  
ATOM     66  CB  VAL A  58     118.177  93.731 120.010  1.00 54.41           C  
ATOM     67  CG1 VAL A  58     117.282  94.446 121.043  1.00 54.41           C  
ATOM     68  CG2 VAL A  58     117.890  92.220 120.102  1.00 54.41           C  
ATOM     69  H   VAL A  58     119.654  93.009 118.014  1.00 54.41           H  
ATOM     70  HA  VAL A  58     116.988  94.016 118.230  1.00 54.41           H  
ATOM     71  HB  VAL A  58     119.216  93.891 120.304  1.00 54.41           H  
ATOM     72 HG11 VAL A  58     117.452  94.057 122.047  1.00 54.41           H  
ATOM     73 HG12 VAL A  58     117.460  95.517 121.086  1.00 54.41           H  
ATOM     74 HG13 VAL A  58     116.226  94.310 120.808  1.00 54.41           H  
ATOM     75 HG21 VAL A  58     118.080  91.844 121.108  1.00 54.41           H  
ATOM     76 HG22 VAL A  58     116.850  92.002 119.859  1.00 54.41           H  
ATOM     77 HG23 VAL A  58     118.505  91.636 119.422  1.00 54.41           H  
ATOM     78  N   ALA A  59     119.401  96.296 118.562  1.00 47.22           N  
ATOM     79  CA  ALA A  59     119.702  97.729 118.480  1.00 47.22           C  
ATOM     80  C   ALA A  59     119.239  98.392 117.172  1.00 47.22           C  
ATOM     81  O   ALA A  59     118.812  99.548 117.197  1.00 47.22           O  
ATOM     82  CB  ALA A  59     121.205  97.952 118.693  1.00 47.22           C  
ATOM     83  H   ALA A  59     120.189  95.671 118.718  1.00 47.22           H  
ATOM     84  HA  ALA A  59     119.159  98.224 119.286  1.00 47.22           H  
ATOM     85  HB1 ALA A  59     121.472  99.003 118.579  1.00 47.22           H  
ATOM     86  HB2 ALA A  59     121.508  97.636 119.691  1.00 47.22           H  
ATOM     87  HB3 ALA A  59     121.797  97.390 117.971  1.00 47.22           H  
ATOM     88  N   SER A  60     119.336  97.645 116.069  1.00 49.34           N  
ATOM     89  CA  SER A  60     118.888  98.040 114.745  1.00 49.34           C  
ATOM     90  C   SER A  60     117.358  97.987 114.642  1.00 49.34           C  
ATOM     91  O   SER A  60     116.727  99.010 114.385  1.00 49.34           O  
ATOM     92  CB  SER A  60     119.601  97.148 113.701  1.00 49.34           C  
ATOM     93  OG  SER A  60     119.314  97.468 112.351  1.00 49.34           O  
ATOM     94  H   SER A  60     119.788  96.738 116.134  1.00 49.34           H  
ATOM     95  HA  SER A  60     119.195  99.073 114.591  1.00 49.34           H  
ATOM     96  HB3 SER A  60     119.366  96.096 113.863  1.00 49.34           H  
ATOM     97  HB2 SER A  60     120.674  97.249 113.840  1.00 49.34           H  
ATOM     98  HG  SER A  60     118.402  97.233 112.158  1.00 49.34           H  
ATOM     99  N   LEU A  61     116.785  96.792 114.828  1.00 47.06           N  
ATOM    100  CA  LEU A  61     115.379  96.520 114.555  1.00 47.06           C  
ATOM    101  C   LEU A  61     114.458  97.148 115.609  1.00 47.06           C  
ATOM    102  O   LEU A  61     113.476  97.779 115.228  1.00 47.06           O  
ATOM    103  CB  LEU A  61     115.144  94.997 114.424  1.00 47.06           C  
ATOM    104  CG  LEU A  61     115.970  94.259 113.334  1.00 47.06           C  
ATOM    105  CD1 LEU A  61     115.787  92.730 113.443  1.00 47.06           C  
ATOM    106  CD2 LEU A  61     115.737  94.774 111.901  1.00 47.06           C  
ATOM    107  H   LEU A  61     117.336  95.994 115.143  1.00 47.06           H  
ATOM    108  HA  LEU A  61     115.123  96.997 113.608  1.00 47.06           H  
ATOM    109  HB3 LEU A  61     114.084  94.819 114.244  1.00 47.06           H  
ATOM    110  HB2 LEU A  61     115.350  94.538 115.392  1.00 47.06           H  
ATOM    111  HG  LEU A  61     117.022  94.450 113.533  1.00 47.06           H  
ATOM    112 HD11 LEU A  61     116.752  92.236 113.558  1.00 47.06           H  
ATOM    113 HD12 LEU A  61     115.182  92.449 114.306  1.00 47.06           H  
ATOM    114 HD13 LEU A  61     115.307  92.293 112.568  1.00 47.06           H  
ATOM    115 HD21 LEU A  61     115.251  94.042 111.257  1.00 47.06           H  
ATOM    116 HD22 LEU A  61     115.122  95.668 111.881  1.00 47.06           H  
ATOM    117 HD23 LEU A  61     116.685  95.030 111.427  1.00 47.06           H  
ATOM    118  N   ALA A  62     114.799  97.045 116.904  1.00 44.13           N  
ATOM    119  CA  ALA A  62     114.025  97.688 117.970  1.00 44.13           C  
ATOM    120  C   ALA A  62     114.164  99.214 117.923  1.00 44.13           C  
ATOM    121  O   ALA A  62     113.169  99.893 118.149  1.00 44.13           O  
ATOM    122  CB  ALA A  62     114.406  97.151 119.357  1.00 44.13           C  
ATOM    123  H   ALA A  62     115.675  96.611 117.183  1.00 44.13           H  
ATOM    124  HA  ALA A  62     112.974  97.442 117.808  1.00 44.13           H  
ATOM    125  HB1 ALA A  62     113.664  97.446 120.100  1.00 44.13           H  
ATOM    126  HB2 ALA A  62     114.463  96.062 119.368  1.00 44.13           H  
ATOM    127  HB3 ALA A  62     115.364  97.541 119.702  1.00 44.13           H  
ATOM    128  N   GLY A  63     115.354  99.713 117.551  1.00 45.95           N  
ATOM    129  CA  GLY A  63     115.633 101.139 117.348  1.00 45.95           C  
ATOM    130  C   GLY A  63     114.904 101.706 116.117  1.00 45.95           C  
ATOM    131  O   GLY A  63     114.676 102.916 116.044  1.00 45.95           O  
ATOM    132  H   GLY A  63     116.109  99.067 117.362  1.00 45.95           H  
ATOM    133  HA3 GLY A  63     116.705 101.279 117.210  1.00 45.95           H  
ATOM    134  HA2 GLY A  63     115.350 101.707 118.233  1.00 45.95           H  
ATOM    135  N   ALA A  64     114.522 100.847 115.162  1.00 41.58           N  
ATOM    136  CA  ALA A  64     113.698 101.190 114.009  1.00 41.58           C  
ATOM    137  C   ALA A  64     112.192 101.045 114.293  1.00 41.58           C  
ATOM    138  O   ALA A  64     111.391 101.633 113.561  1.00 41.58           O  
ATOM    139  CB  ALA A  64     114.121 100.326 112.813  1.00 41.58           C  
ATOM    140  H   ALA A  64     114.815  99.881 115.228  1.00 41.58           H  
ATOM    141  HA  ALA A  64     113.877 102.225 113.738  1.00 41.58           H  
ATOM    142  HB1 ALA A  64     113.567 100.597 111.916  1.00 41.58           H  
ATOM    143  HB2 ALA A  64     115.180 100.460 112.592  1.00 41.58           H  
ATOM    144  HB3 ALA A  64     113.951  99.265 112.998  1.00 41.58           H  
ATOM    145  N   PHE A  65     111.824 100.274 115.323  1.00 41.98           N  
ATOM    146  CA  PHE A  65     110.450  99.859 115.599  1.00 41.98           C  
ATOM    147  C   PHE A  65     109.591 101.009 116.145  1.00 41.98           C  
ATOM    148  O   PHE A  65     108.511 101.275 115.629  1.00 41.98           O  
ATOM    149  CB  PHE A  65     110.441  98.615 116.505  1.00 41.98           C  
ATOM    150  CG  PHE A  65     109.116  97.877 116.581  1.00 41.98           C  
ATOM    151  CD1 PHE A  65     108.530  97.325 115.421  1.00 41.98           C  
ATOM    152  CD2 PHE A  65     108.465  97.714 117.817  1.00 41.98           C  
ATOM    153  CE1 PHE A  65     107.334  96.629 115.513  1.00 41.98           C  
ATOM    154  CE2 PHE A  65     107.265  97.017 117.887  1.00 41.98           C  
ATOM    155  CZ  PHE A  65     106.702  96.478 116.739  1.00 41.98           C  
ATOM    156  H   PHE A  65     112.545  99.849 115.894  1.00 41.98           H  
ATOM    157  HA  PHE A  65     110.025  99.543 114.655  1.00 41.98           H  
ATOM    158  HB3 PHE A  65     110.776  98.882 117.508  1.00 41.98           H  
ATOM    159  HB2 PHE A  65     111.158  97.886 116.134  1.00 41.98           H  
ATOM    160  HD1 PHE A  65     108.996  97.439 114.454  1.00 41.98           H  
ATOM    161  HD2 PHE A  65     108.902  98.137 118.708  1.00 41.98           H  
ATOM    162  HE1 PHE A  65     106.888  96.212 114.622  1.00 41.98           H  
ATOM    163  HE2 PHE A  65     106.762  96.897 118.835  1.00 41.98           H  
ATOM    164  HZ  PHE A  65     105.765  95.943 116.796  1.00 41.98           H  
ATOM    165  N   GLY A  66     110.121 101.765 117.105  1.00 38.89           N  
ATOM    166  CA  GLY A  66     109.455 102.941 117.663  1.00 38.89           C  
ATOM    167  C   GLY A  66     109.752 104.211 116.839  1.00 38.89           C  
ATOM    168  O   GLY A  66     109.419 105.315 117.279  1.00 38.89           O  
ATOM    169  H   GLY A  66     111.077 101.607 117.420  1.00 38.89           H  
ATOM    170  HA3 GLY A  66     109.800 103.079 118.686  1.00 38.89           H  
ATOM    171  HA2 GLY A  66     108.386 102.763 117.721  1.00 38.89           H  
ATOM    172  N   SER A  67     110.411 104.061 115.683  1.00 40.74           N  
ATOM    173  CA  SER A  67     110.948 105.132 114.854  1.00 40.74           C  
ATOM    174  C   SER A  67     110.377 104.986 113.426  1.00 40.74           C  
ATOM    175  O   SER A  67     109.241 105.399 113.204  1.00 40.74           O  
ATOM    176  CB  SER A  67     112.490 105.060 114.939  1.00 40.74           C  
ATOM    177  OG  SER A  67     112.975 105.264 116.256  1.00 40.74           O  
ATOM    178  H   SER A  67     110.632 103.119 115.397  1.00 40.74           H  
ATOM    179  HA  SER A  67     110.617 106.105 115.220  1.00 40.74           H  
ATOM    180  HB3 SER A  67     112.962 105.789 114.282  1.00 40.74           H  
ATOM    181  HB2 SER A  67     112.830 104.078 114.619  1.00 40.74           H  
ATOM    182  HG  SER A  67     113.500 104.463 116.453  1.00 40.74           H  
ATOM    183  N   SER A  68     111.127 104.387 112.483  1.00 39.03           N  
ATOM    184  CA  SER A  68     110.722 104.144 111.090  1.00 39.03           C  
ATOM    185  C   SER A  68     109.378 103.417 110.933  1.00 39.03           C  
ATOM    186  O   SER A  68     108.567 103.807 110.097  1.00 39.03           O  
ATOM    187  CB  SER A  68     111.816 103.336 110.360  1.00 39.03           C  
ATOM    188  OG  SER A  68     112.650 104.186 109.601  1.00 39.03           O  
ATOM    189  H   SER A  68     112.026 104.008 112.728  1.00 39.03           H  
ATOM    190  HA  SER A  68     110.609 105.115 110.605  1.00 39.03           H  
ATOM    191  HB3 SER A  68     111.379 102.622 109.658  1.00 39.03           H  
ATOM    192  HB2 SER A  68     112.403 102.731 111.051  1.00 39.03           H  
ATOM    193  HG  SER A  68     112.536 103.921 108.667  1.00 39.03           H  
ATOM    194  N   PHE A  69     109.162 102.385 111.754  1.00 39.15           N  
ATOM    195  CA  PHE A  69     107.916 101.626 111.752  1.00 39.15           C  
ATOM    196  C   PHE A  69     106.714 102.457 112.196  1.00 39.15           C  
ATOM    197  O   PHE A  69     105.689 102.422 111.521  1.00 39.15           O  
ATOM    198  CB  PHE A  69     108.128 100.298 112.493  1.00 39.15           C  
ATOM    199  CG  PHE A  69     106.926  99.473 112.908  1.00 39.15           C  
ATOM    200  CD1 PHE A  69     106.585  98.331 112.162  1.00 39.15           C  
ATOM    201  CD2 PHE A  69     106.102  99.861 113.987  1.00 39.15           C  
ATOM    202  CE1 PHE A  69     105.493  97.560 112.533  1.00 39.15           C  
ATOM    203  CE2 PHE A  69     104.995  99.097 114.318  1.00 39.15           C  
ATOM    204  CZ  PHE A  69     104.706  97.941 113.612  1.00 39.15           C  
ATOM    205  H   PHE A  69     109.861 102.131 112.446  1.00 39.15           H  
ATOM    206  HA  PHE A  69     107.677 101.385 110.721  1.00 39.15           H  
ATOM    207  HB3 PHE A  69     108.699 100.509 113.381  1.00 39.15           H  
ATOM    208  HB2 PHE A  69     108.767  99.663 111.880  1.00 39.15           H  
ATOM    209  HD1 PHE A  69     107.185  98.051 111.312  1.00 39.15           H  
ATOM    210  HD2 PHE A  69     106.324 100.747 114.561  1.00 39.15           H  
ATOM    211  HE1 PHE A  69     105.257  96.667 111.972  1.00 39.15           H  
ATOM    212  HE2 PHE A  69     104.356  99.390 115.133  1.00 39.15           H  
ATOM    213  HZ  PHE A  69     103.860  97.344 113.916  1.00 39.15           H  
ATOM    214  N   LEU A  70     106.881 103.264 113.253  1.00 37.47           N  
ATOM    215  CA  LEU A  70     105.858 104.220 113.663  1.00 37.47           C  
ATOM    216  C   LEU A  70     105.635 105.328 112.626  1.00 37.47           C  
ATOM    217  O   LEU A  70     104.481 105.686 112.407  1.00 37.47           O  
ATOM    218  CB  LEU A  70     106.149 104.794 115.061  1.00 37.47           C  
ATOM    219  CG  LEU A  70     105.929 103.805 116.222  1.00 37.47           C  
ATOM    220  CD1 LEU A  70     106.113 104.519 117.576  1.00 37.47           C  
ATOM    221  CD2 LEU A  70     104.568 103.087 116.157  1.00 37.47           C  
ATOM    222  H   LEU A  70     107.755 103.275 113.755  1.00 37.47           H  
ATOM    223  HA  LEU A  70     104.916 103.677 113.694  1.00 37.47           H  
ATOM    224  HB3 LEU A  70     105.490 105.645 115.223  1.00 37.47           H  
ATOM    225  HB2 LEU A  70     107.162 105.200 115.092  1.00 37.47           H  
ATOM    226  HG  LEU A  70     106.701 103.041 116.141  1.00 37.47           H  
ATOM    227 HD11 LEU A  70     106.706 103.938 118.276  1.00 37.47           H  
ATOM    228 HD12 LEU A  70     106.607 105.484 117.457  1.00 37.47           H  
ATOM    229 HD13 LEU A  70     105.163 104.701 118.073  1.00 37.47           H  
ATOM    230 HD21 LEU A  70     104.182 102.875 117.151  1.00 37.47           H  
ATOM    231 HD22 LEU A  70     103.813 103.673 115.633  1.00 37.47           H  
ATOM    232 HD23 LEU A  70     104.658 102.133 115.638  1.00 37.47           H  
ATOM    233  N   TYR A  71     106.696 105.789 111.949  1.00 37.84           N  
ATOM    234  CA  TYR A  71     106.596 106.689 110.798  1.00 37.84           C  
ATOM    235  C   TYR A  71     105.730 106.089 109.669  1.00 37.84           C  
ATOM    236  O   TYR A  71     104.705 106.687 109.334  1.00 37.84           O  
ATOM    237  CB  TYR A  71     107.998 107.165 110.334  1.00 37.84           C  
ATOM    238  CG  TYR A  71     108.061 107.964 109.036  1.00 37.84           C  
ATOM    239  CD1 TYR A  71     109.080 107.715 108.090  1.00 37.84           C  
ATOM    240  CD2 TYR A  71     107.082 108.936 108.748  1.00 37.84           C  
ATOM    241  CE1 TYR A  71     109.096 108.401 106.857  1.00 37.84           C  
ATOM    242  CE2 TYR A  71     107.087 109.596 107.508  1.00 37.84           C  
ATOM    243  CZ  TYR A  71     108.089 109.340 106.563  1.00 37.84           C  
ATOM    244  OH  TYR A  71     108.056 110.012 105.376  1.00 37.84           O  
ATOM    245  H   TYR A  71     107.625 105.494 112.235  1.00 37.84           H  
ATOM    246  HA  TYR A  71     106.068 107.572 111.164  1.00 37.84           H  
ATOM    247  HB3 TYR A  71     108.639 106.298 110.202  1.00 37.84           H  
ATOM    248  HB2 TYR A  71     108.463 107.752 111.125  1.00 37.84           H  
ATOM    249  HD1 TYR A  71     109.850 106.984 108.291  1.00 37.84           H  
ATOM    250  HD2 TYR A  71     106.294 109.150 109.452  1.00 37.84           H  
ATOM    251  HE1 TYR A  71     109.876 108.194 106.138  1.00 37.84           H  
ATOM    252  HE2 TYR A  71     106.307 110.290 107.262  1.00 37.84           H  
ATOM    253  HH  TYR A  71     108.771 109.743 104.755  1.00 37.84           H  
ATOM    254  N   GLY A  72     106.102 104.902 109.167  1.00 35.86           N  
ATOM    255  CA  GLY A  72     105.396 104.207 108.084  1.00 35.86           C  
ATOM    256  C   GLY A  72     103.969 103.815 108.489  1.00 35.86           C  
ATOM    257  O   GLY A  72     103.036 103.969 107.701  1.00 35.86           O  
ATOM    258  H   GLY A  72     106.951 104.466 109.521  1.00 35.86           H  
ATOM    259  HA3 GLY A  72     105.941 103.303 107.818  1.00 35.86           H  
ATOM    260  HA2 GLY A  72     105.362 104.836 107.195  1.00 35.86           H  
ATOM    261  N   TYR A  73     103.778 103.384 109.743  1.00 34.00           N  
ATOM    262  CA  TYR A  73     102.468 103.117 110.331  1.00 34.00           C  
ATOM    263  C   TYR A  73     101.606 104.389 110.352  1.00 34.00           C  
ATOM    264  O   TYR A  73     100.479 104.344 109.867  1.00 34.00           O  
ATOM    265  CB  TYR A  73     102.632 102.481 111.728  1.00 34.00           C  
ATOM    266  CG  TYR A  73     101.359 102.003 112.403  1.00 34.00           C  
ATOM    267  CD1 TYR A  73     100.940 100.668 112.233  1.00 34.00           C  
ATOM    268  CD2 TYR A  73     100.595 102.877 113.204  1.00 34.00           C  
ATOM    269  CE1 TYR A  73      99.763 100.209 112.856  1.00 34.00           C  
ATOM    270  CE2 TYR A  73      99.413 102.420 113.818  1.00 34.00           C  
ATOM    271  CZ  TYR A  73      98.997 101.086 113.645  1.00 34.00           C  
ATOM    272  OH  TYR A  73      97.858 100.641 114.243  1.00 34.00           O  
ATOM    273  H   TYR A  73     104.580 103.234 110.352  1.00 34.00           H  
ATOM    274  HA  TYR A  73     101.963 102.391 109.690  1.00 34.00           H  
ATOM    275  HB3 TYR A  73     103.133 103.180 112.396  1.00 34.00           H  
ATOM    276  HB2 TYR A  73     103.289 101.614 111.648  1.00 34.00           H  
ATOM    277  HD1 TYR A  73     101.514  99.995 111.613  1.00 34.00           H  
ATOM    278  HD2 TYR A  73     100.903 103.904 113.339  1.00 34.00           H  
ATOM    279  HE1 TYR A  73      99.442  99.189 112.713  1.00 34.00           H  
ATOM    280  HE2 TYR A  73      98.825 103.103 114.411  1.00 34.00           H  
ATOM    281  HH  TYR A  73      97.521 101.272 114.900  1.00 34.00           H  
ATOM    282  N   ASN A  74     102.157 105.519 110.832  1.00 34.23           N  
ATOM    283  CA  ASN A  74     101.442 106.798 110.866  1.00 34.23           C  
ATOM    284  C   ASN A  74     101.068 107.332 109.473  1.00 34.23           C  
ATOM    285  O   ASN A  74      99.988 107.897 109.352  1.00 34.23           O  
ATOM    286  CB  ASN A  74     102.083 107.853 111.819  1.00 34.23           C  
ATOM    287  CG  ASN A  74     102.647 109.154 111.222  1.00 34.23           C  
ATOM    288  OD1 ASN A  74     102.211 110.239 111.592  1.00 34.23           O  
ATOM    289  ND2 ASN A  74     103.614 109.090 110.315  1.00 34.23           N  
ATOM    290  H   ASN A  74     103.106 105.510 111.200  1.00 34.23           H  
ATOM    291  HA  ASN A  74     100.469 106.584 111.311  1.00 34.23           H  
ATOM    292  HB3 ASN A  74     102.799 107.418 112.510  1.00 34.23           H  
ATOM    293  HB2 ASN A  74     101.271 108.184 112.464  1.00 34.23           H  
ATOM    294 HD22 ASN A  74     103.903 109.948 109.871  1.00 34.23           H  
ATOM    295 HD21 ASN A  74     103.970 108.197 109.971  1.00 34.23           H  
ATOM    296  N   LEU A  75     101.923 107.125 108.458  1.00 35.76           N  
ATOM    297  CA  LEU A  75     101.616 107.455 107.062  1.00 35.76           C  
ATOM    298  C   LEU A  75     100.381 106.671 106.589  1.00 35.76           C  
ATOM    299  O   LEU A  75      99.438 107.253 106.063  1.00 35.76           O  
ATOM    300  CB  LEU A  75     102.815 107.101 106.145  1.00 35.76           C  
ATOM    301  CG  LEU A  75     104.066 107.993 106.269  1.00 35.76           C  
ATOM    302  CD1 LEU A  75     105.306 107.298 105.660  1.00 35.76           C  
ATOM    303  CD2 LEU A  75     103.832 109.377 105.643  1.00 35.76           C  
ATOM    304  H   LEU A  75     102.803 106.652 108.634  1.00 35.76           H  
ATOM    305  HA  LEU A  75     101.393 108.521 106.985  1.00 35.76           H  
ATOM    306  HB3 LEU A  75     102.485 107.130 105.108  1.00 35.76           H  
ATOM    307  HB2 LEU A  75     103.097 106.065 106.322  1.00 35.76           H  
ATOM    308  HG  LEU A  75     104.280 108.150 107.325  1.00 35.76           H  
ATOM    309 HD11 LEU A  75     105.780 107.888 104.875  1.00 35.76           H  
ATOM    310 HD12 LEU A  75     106.064 107.119 106.423  1.00 35.76           H  
ATOM    311 HD13 LEU A  75     105.074 106.329 105.218  1.00 35.76           H  
ATOM    312 HD21 LEU A  75     104.749 109.827 105.258  1.00 35.76           H  
ATOM    313 HD22 LEU A  75     103.123 109.337 104.816  1.00 35.76           H  
ATOM    314 HD23 LEU A  75     103.429 110.057 106.389  1.00 35.76           H  
ATOM    315  N   SER A  76     100.446 105.353 106.797  1.00 34.41           N  
ATOM    316  CA  SER A  76      99.498 104.359 106.321  1.00 34.41           C  
ATOM    317  C   SER A  76      98.127 104.437 106.998  1.00 34.41           C  
ATOM    318  O   SER A  76      97.102 104.405 106.319  1.00 34.41           O  
ATOM    319  CB  SER A  76     100.183 102.996 106.503  1.00 34.41           C  
ATOM    320  OG  SER A  76      99.385 101.912 106.102  1.00 34.41           O  
ATOM    321  H   SER A  76     101.269 104.983 107.261  1.00 34.41           H  
ATOM    322  HA  SER A  76      99.315 104.509 105.259  1.00 34.41           H  
ATOM    323  HB3 SER A  76     100.474 102.841 107.544  1.00 34.41           H  
ATOM    324  HB2 SER A  76     101.095 102.979 105.909  1.00 34.41           H  
ATOM    325  HG  SER A  76      98.812 101.651 106.844  1.00 34.41           H  
ATOM    326  N   VAL A  77      98.123 104.531 108.330  1.00 33.74           N  
ATOM    327  CA  VAL A  77      96.931 104.335 109.150  1.00 33.74           C  
ATOM    328  C   VAL A  77      95.934 105.526 109.094  1.00 33.74           C  
ATOM    329  O   VAL A  77      94.938 105.528 109.815  1.00 33.74           O  
ATOM    330  CB  VAL A  77      97.370 103.968 110.600  1.00 33.74           C  
ATOM    331  CG1 VAL A  77      97.699 105.167 111.509  1.00 33.74           C  
ATOM    332  CG2 VAL A  77      96.393 103.011 111.278  1.00 33.74           C  
ATOM    333  H   VAL A  77      99.006 104.580 108.834  1.00 33.74           H  
ATOM    334  HA  VAL A  77      96.391 103.481 108.733  1.00 33.74           H  
ATOM    335  HB  VAL A  77      98.286 103.384 110.515  1.00 33.74           H  
ATOM    336 HG11 VAL A  77      98.200 104.843 112.421  1.00 33.74           H  
ATOM    337 HG12 VAL A  77      98.353 105.871 110.998  1.00 33.74           H  
ATOM    338 HG13 VAL A  77      96.796 105.700 111.802  1.00 33.74           H  
ATOM    339 HG21 VAL A  77      96.781 102.669 112.237  1.00 33.74           H  
ATOM    340 HG22 VAL A  77      95.431 103.492 111.440  1.00 33.74           H  
ATOM    341 HG23 VAL A  77      96.228 102.122 110.668  1.00 33.74           H  
ATOM    342  N   VAL A  78      96.204 106.507 108.221  1.00 35.10           N  
ATOM    343  CA  VAL A  78      95.310 107.596 107.846  1.00 35.10           C  
ATOM    344  C   VAL A  78      94.134 107.100 106.982  1.00 35.10           C  
ATOM    345  O   VAL A  78      93.016 107.571 107.190  1.00 35.10           O  
ATOM    346  CB  VAL A  78      96.070 108.665 107.002  1.00 35.10           C  
ATOM    347  CG1 VAL A  78      95.208 109.809 106.420  1.00 35.10           C  
ATOM    348  CG2 VAL A  78      97.234 109.285 107.782  1.00 35.10           C  
ATOM    349  H   VAL A  78      97.025 106.390 107.641  1.00 35.10           H  
ATOM    350  HA  VAL A  78      94.908 108.054 108.753  1.00 35.10           H  
ATOM    351  HB  VAL A  78      96.508 108.136 106.156  1.00 35.10           H  
ATOM    352 HG11 VAL A  78      95.821 110.467 105.806  1.00 35.10           H  
ATOM    353 HG12 VAL A  78      94.416 109.454 105.765  1.00 35.10           H  
ATOM    354 HG13 VAL A  78      94.746 110.404 107.208  1.00 35.10           H  
ATOM    355 HG21 VAL A  78      97.782 110.008 107.176  1.00 35.10           H  
ATOM    356 HG22 VAL A  78      96.878 109.794 108.677  1.00 35.10           H  
ATOM    357 HG23 VAL A  78      97.948 108.523 108.085  1.00 35.10           H  
ATOM    358  N   ASN A  79      94.410 106.222 106.001  1.00 35.50           N  
ATOM    359  CA  ASN A  79      93.513 105.939 104.871  1.00 35.50           C  
ATOM    360  C   ASN A  79      92.115 105.435 105.283  1.00 35.50           C  
ATOM    361  O   ASN A  79      91.122 106.114 105.008  1.00 35.50           O  
ATOM    362  CB  ASN A  79      94.184 105.082 103.765  1.00 35.50           C  
ATOM    363  CG  ASN A  79      94.440 103.604 104.077  1.00 35.50           C  
ATOM    364  OD1 ASN A  79      94.463 103.173 105.226  1.00 35.50           O  
ATOM    365  ND2 ASN A  79      94.657 102.790 103.059  1.00 35.50           N  
ATOM    366  H   ASN A  79      95.341 105.818 105.948  1.00 35.50           H  
ATOM    367  HA  ASN A  79      93.335 106.900 104.391  1.00 35.50           H  
ATOM    368  HB3 ASN A  79      95.125 105.540 103.467  1.00 35.50           H  
ATOM    369  HB2 ASN A  79      93.546 105.114 102.881  1.00 35.50           H  
ATOM    370 HD22 ASN A  79      94.799 101.806 103.260  1.00 35.50           H  
ATOM    371 HD21 ASN A  79      94.774 103.146 102.108  1.00 35.50           H  
ATOM    372  N   ALA A  80      92.066 104.292 105.973  1.00 34.59           N  
ATOM    373  CA  ALA A  80      90.850 103.637 106.442  1.00 34.59           C  
ATOM    374  C   ALA A  80      89.949 104.512 107.341  1.00 34.59           C  
ATOM    375  O   ALA A  80      88.739 104.505 107.113  1.00 34.59           O  
ATOM    376  CB  ALA A  80      91.197 102.287 107.094  1.00 34.59           C  
ATOM    377  H   ALA A  80      92.943 103.785 106.074  1.00 34.59           H  
ATOM    378  HA  ALA A  80      90.263 103.417 105.548  1.00 34.59           H  
ATOM    379  HB1 ALA A  80      90.303 101.784 107.465  1.00 34.59           H  
ATOM    380  HB2 ALA A  80      91.667 101.618 106.372  1.00 34.59           H  
ATOM    381  HB3 ALA A  80      91.889 102.396 107.928  1.00 34.59           H  
ATOM    382  N   PRO A  81      90.515 105.301 108.287  1.00 34.28           N  
ATOM    383  CA  PRO A  81      89.709 106.280 109.021  1.00 34.28           C  
ATOM    384  C   PRO A  81      89.386 107.607 108.322  1.00 34.28           C  
ATOM    385  O   PRO A  81      88.645 108.363 108.943  1.00 34.28           O  
ATOM    386  CB  PRO A  81      90.460 106.484 110.340  1.00 34.28           C  
ATOM    387  CG  PRO A  81      91.906 106.194 110.005  1.00 34.28           C  
ATOM    388  CD  PRO A  81      91.797 105.078 108.968  1.00 34.28           C  
ATOM    389  HA  PRO A  81      88.740 105.847 109.251  1.00 34.28           H  
ATOM    390  HB3 PRO A  81      90.094 105.753 111.051  1.00 34.28           H  
ATOM    391  HB2 PRO A  81      90.327 107.467 110.790  1.00 34.28           H  
ATOM    392  HG3 PRO A  81      92.512 105.931 110.870  1.00 34.28           H  
ATOM    393  HG2 PRO A  81      92.355 107.080 109.559  1.00 34.28           H  
ATOM    394  HD2 PRO A  81      92.666 105.071 108.314  1.00 34.28           H  
ATOM    395  HD3 PRO A  81      91.759 104.114 109.473  1.00 34.28           H  
ATOM    396  N   THR A  82      89.847 107.907 107.095  1.00 34.37           N  
ATOM    397  CA  THR A  82      89.479 109.165 106.417  1.00 34.37           C  
ATOM    398  C   THR A  82      87.957 109.509 106.345  1.00 34.37           C  
ATOM    399  O   THR A  82      87.642 110.668 106.626  1.00 34.37           O  
ATOM    400  CB  THR A  82      90.083 109.339 104.996  1.00 34.37           C  
ATOM    401  OG1 THR A  82      89.730 108.284 104.122  1.00 34.37           O  
ATOM    402  CG2 THR A  82      91.610 109.445 104.977  1.00 34.37           C  
ATOM    403  H   THR A  82      90.509 107.299 106.625  1.00 34.37           H  
ATOM    404  HA  THR A  82      89.921 109.949 107.035  1.00 34.37           H  
ATOM    405  HB  THR A  82      89.688 110.260 104.562  1.00 34.37           H  
ATOM    406  HG1 THR A  82      90.190 107.478 104.424  1.00 34.37           H  
ATOM    407 HG21 THR A  82      91.980 109.754 103.999  1.00 34.37           H  
ATOM    408 HG22 THR A  82      91.976 110.149 105.725  1.00 34.37           H  
ATOM    409 HG23 THR A  82      92.071 108.492 105.191  1.00 34.37           H  
ATOM    410  N   PRO A  83      87.022 108.548 106.121  1.00 33.66           N  
ATOM    411  CA  PRO A  83      85.583 108.822 106.321  1.00 33.66           C  
ATOM    412  C   PRO A  83      85.189 109.125 107.779  1.00 33.66           C  
ATOM    413  O   PRO A  83      84.378 110.019 108.023  1.00 33.66           O  
ATOM    414  CB  PRO A  83      84.880 107.554 105.797  1.00 33.66           C  
ATOM    415  CG  PRO A  83      85.934 106.458 105.863  1.00 33.66           C  
ATOM    416  CD  PRO A  83      87.213 107.215 105.537  1.00 33.66           C  
ATOM    417  HA  PRO A  83      85.282 109.677 105.714  1.00 33.66           H  
ATOM    418  HB3 PRO A  83      84.584 107.714 104.759  1.00 33.66           H  
ATOM    419  HB2 PRO A  83      83.978 107.289 106.350  1.00 33.66           H  
ATOM    420  HG3 PRO A  83      85.741 105.625 105.187  1.00 33.66           H  
ATOM    421  HG2 PRO A  83      85.997 106.054 106.875  1.00 33.66           H  
ATOM    422  HD2 PRO A  83      88.082 106.664 105.880  1.00 33.66           H  
ATOM    423  HD3 PRO A  83      87.308 107.328 104.456  1.00 33.66           H  
ATOM    424  N   TYR A  84      85.757 108.373 108.725  1.00 32.79           N  
ATOM    425  CA  TYR A  84      85.419 108.447 110.145  1.00 32.79           C  
ATOM    426  C   TYR A  84      85.970 109.717 110.800  1.00 32.79           C  
ATOM    427  O   TYR A  84      85.278 110.313 111.620  1.00 32.79           O  
ATOM    428  CB  TYR A  84      85.917 107.194 110.881  1.00 32.79           C  
ATOM    429  CG  TYR A  84      85.650 105.859 110.204  1.00 32.79           C  
ATOM    430  CD1 TYR A  84      84.472 105.635 109.458  1.00 32.79           C  
ATOM    431  CD2 TYR A  84      86.596 104.824 110.323  1.00 32.79           C  
ATOM    432  CE1 TYR A  84      84.244 104.391 108.843  1.00 32.79           C  
ATOM    433  CE2 TYR A  84      86.385 103.594 109.680  1.00 32.79           C  
ATOM    434  CZ  TYR A  84      85.197 103.364 108.960  1.00 32.79           C  
ATOM    435  OH  TYR A  84      84.946 102.150 108.395  1.00 32.79           O  
ATOM    436  H   TYR A  84      86.467 107.699 108.475  1.00 32.79           H  
ATOM    437  HA  TYR A  84      84.332 108.484 110.237  1.00 32.79           H  
ATOM    438  HB3 TYR A  84      85.457 107.168 111.867  1.00 32.79           H  
ATOM    439  HB2 TYR A  84      86.994 107.276 111.046  1.00 32.79           H  
ATOM    440  HD1 TYR A  84      83.727 106.410 109.353  1.00 32.79           H  
ATOM    441  HD2 TYR A  84      87.498 104.974 110.896  1.00 32.79           H  
ATOM    442  HE1 TYR A  84      83.332 104.222 108.290  1.00 32.79           H  
ATOM    443  HE2 TYR A  84      87.148 102.837 109.743  1.00 32.79           H  
ATOM    444  HH  TYR A  84      85.506 101.435 108.748  1.00 32.79           H  
ATOM    445  N   ILE A  85      87.166 110.141 110.374  1.00 32.35           N  
ATOM    446  CA  ILE A  85      87.786 111.420 110.694  1.00 32.35           C  
ATOM    447  C   ILE A  85      86.897 112.587 110.229  1.00 32.35           C  
ATOM    448  O   ILE A  85      86.575 113.443 111.048  1.00 32.35           O  
ATOM    449  CB  ILE A  85      89.222 111.524 110.087  1.00 32.35           C  
ATOM    450  CG1 ILE A  85      90.179 110.588 110.861  1.00 32.35           C  
ATOM    451  CG2 ILE A  85      89.830 112.944 110.015  1.00 32.35           C  
ATOM    452  CD1 ILE A  85      91.509 110.299 110.147  1.00 32.35           C  
ATOM    453  H   ILE A  85      87.693 109.538 109.741  1.00 32.35           H  
ATOM    454  HA  ILE A  85      87.866 111.481 111.781  1.00 32.35           H  
ATOM    455  HB  ILE A  85      89.163 111.158 109.061  1.00 32.35           H  
ATOM    456 HG13 ILE A  85      89.689 109.638 111.069  1.00 32.35           H  
ATOM    457 HG12 ILE A  85      90.382 111.020 111.840  1.00 32.35           H  
ATOM    458 HG21 ILE A  85      90.830 112.929 109.581  1.00 32.35           H  
ATOM    459 HG22 ILE A  85      89.244 113.624 109.396  1.00 32.35           H  
ATOM    460 HG23 ILE A  85      89.915 113.384 111.007  1.00 32.35           H  
ATOM    461 HD11 ILE A  85      91.986 109.413 110.568  1.00 32.35           H  
ATOM    462 HD12 ILE A  85      91.366 110.114 109.083  1.00 32.35           H  
ATOM    463 HD13 ILE A  85      92.210 111.126 110.257  1.00 32.35           H  
ATOM    464  N   LYS A  86      86.430 112.557 108.970  1.00 35.85           N  
ATOM    465  CA  LYS A  86      85.485 113.545 108.439  1.00 35.85           C  
ATOM    466  C   LYS A  86      84.177 113.614 109.250  1.00 35.85           C  
ATOM    467  O   LYS A  86      83.750 114.713 109.600  1.00 35.85           O  
ATOM    468  CB  LYS A  86      85.194 113.272 106.952  1.00 35.85           C  
ATOM    469  CG  LYS A  86      86.394 113.524 106.024  1.00 35.85           C  
ATOM    470  CD  LYS A  86      86.202 112.867 104.650  1.00 35.85           C  
ATOM    471  CE  LYS A  86      87.469 112.927 103.787  1.00 35.85           C  
ATOM    472  NZ  LYS A  86      87.284 112.223 102.507  1.00 35.85           N1+
ATOM    473  H   LYS A  86      86.709 111.806 108.350  1.00 35.85           H  
ATOM    474  HA  LYS A  86      85.969 114.517 108.524  1.00 35.85           H  
ATOM    475  HB3 LYS A  86      84.367 113.899 106.616  1.00 35.85           H  
ATOM    476  HB2 LYS A  86      84.846 112.245 106.842  1.00 35.85           H  
ATOM    477  HG3 LYS A  86      87.314 113.164 106.484  1.00 35.85           H  
ATOM    478  HG2 LYS A  86      86.536 114.597 105.893  1.00 35.85           H  
ATOM    479  HD3 LYS A  86      85.378 113.360 104.131  1.00 35.85           H  
ATOM    480  HD2 LYS A  86      85.902 111.827 104.784  1.00 35.85           H  
ATOM    481  HE3 LYS A  86      88.307 112.470 104.315  1.00 35.85           H  
ATOM    482  HE2 LYS A  86      87.738 113.964 103.587  1.00 35.85           H  
ATOM    483  HZ1 LYS A  86      88.135 112.287 101.967  1.00 35.85           H  
ATOM    484  HZ2 LYS A  86      87.070 111.253 102.681  1.00 35.85           H  
ATOM    485  HZ3 LYS A  86      86.528 112.648 101.992  1.00 35.85           H  
ATOM    486  N   ALA A  87      83.609 112.445 109.584  1.00 35.28           N  
ATOM    487  CA  ALA A  87      82.434 112.315 110.447  1.00 35.28           C  
ATOM    488  C   ALA A  87      82.669 112.895 111.852  1.00 35.28           C  
ATOM    489  O   ALA A  87      81.936 113.795 112.256  1.00 35.28           O  
ATOM    490  CB  ALA A  87      81.984 110.847 110.512  1.00 35.28           C  
ATOM    491  H   ALA A  87      84.015 111.585 109.228  1.00 35.28           H  
ATOM    492  HA  ALA A  87      81.629 112.892 109.986  1.00 35.28           H  
ATOM    493  HB1 ALA A  87      81.073 110.747 111.104  1.00 35.28           H  
ATOM    494  HB2 ALA A  87      81.773 110.455 109.516  1.00 35.28           H  
ATOM    495  HB3 ALA A  87      82.739 110.208 110.967  1.00 35.28           H  
ATOM    496  N   PHE A  88      83.728 112.434 112.530  1.00 33.91           N  
ATOM    497  CA  PHE A  88      84.198 112.931 113.827  1.00 33.91           C  
ATOM    498  C   PHE A  88      84.412 114.452 113.860  1.00 33.91           C  
ATOM    499  O   PHE A  88      83.950 115.120 114.787  1.00 33.91           O  
ATOM    500  CB  PHE A  88      85.445 112.129 114.282  1.00 33.91           C  
ATOM    501  CG  PHE A  88      86.401 112.790 115.267  1.00 33.91           C  
ATOM    502  CD1 PHE A  88      85.937 113.312 116.492  1.00 33.91           C  
ATOM    503  CD2 PHE A  88      87.780 112.847 114.975  1.00 33.91           C  
ATOM    504  CE1 PHE A  88      86.830 113.923 117.361  1.00 33.91           C  
ATOM    505  CE2 PHE A  88      88.659 113.425 115.878  1.00 33.91           C  
ATOM    506  CZ  PHE A  88      88.183 113.967 117.061  1.00 33.91           C  
ATOM    507  H   PHE A  88      84.293 111.698 112.107  1.00 33.91           H  
ATOM    508  HA  PHE A  88      83.403 112.729 114.548  1.00 33.91           H  
ATOM    509  HB3 PHE A  88      86.036 111.881 113.402  1.00 33.91           H  
ATOM    510  HB2 PHE A  88      85.128 111.175 114.705  1.00 33.91           H  
ATOM    511  HD1 PHE A  88      84.889 113.260 116.749  1.00 33.91           H  
ATOM    512  HD2 PHE A  88      88.159 112.449 114.045  1.00 33.91           H  
ATOM    513  HE1 PHE A  88      86.482 114.325 118.298  1.00 33.91           H  
ATOM    514  HE2 PHE A  88      89.717 113.455 115.663  1.00 33.91           H  
ATOM    515  HZ  PHE A  88      88.872 114.410 117.763  1.00 33.91           H  
ATOM    516  N   TYR A  89      85.074 114.982 112.829  1.00 34.46           N  
ATOM    517  CA  TYR A  89      85.312 116.410 112.673  1.00 34.46           C  
ATOM    518  C   TYR A  89      84.002 117.179 112.477  1.00 34.46           C  
ATOM    519  O   TYR A  89      83.859 118.244 113.071  1.00 34.46           O  
ATOM    520  CB  TYR A  89      86.308 116.675 111.532  1.00 34.46           C  
ATOM    521  CG  TYR A  89      87.778 116.504 111.882  1.00 34.46           C  
ATOM    522  CD1 TYR A  89      88.246 115.407 112.639  1.00 34.46           C  
ATOM    523  CD2 TYR A  89      88.698 117.474 111.441  1.00 34.46           C  
ATOM    524  CE1 TYR A  89      89.614 115.271 112.930  1.00 34.46           C  
ATOM    525  CE2 TYR A  89      90.070 117.330 111.712  1.00 34.46           C  
ATOM    526  CZ  TYR A  89      90.527 116.223 112.451  1.00 34.46           C  
ATOM    527  OH  TYR A  89      91.853 116.060 112.685  1.00 34.46           O  
ATOM    528  H   TYR A  89      85.466 114.372 112.112  1.00 34.46           H  
ATOM    529  HA  TYR A  89      85.762 116.769 113.599  1.00 34.46           H  
ATOM    530  HB3 TYR A  89      86.197 117.712 111.217  1.00 34.46           H  
ATOM    531  HB2 TYR A  89      86.064 116.079 110.652  1.00 34.46           H  
ATOM    532  HD1 TYR A  89      87.571 114.652 113.002  1.00 34.46           H  
ATOM    533  HD2 TYR A  89      88.348 118.335 110.896  1.00 34.46           H  
ATOM    534  HE1 TYR A  89      89.966 114.426 113.499  1.00 34.46           H  
ATOM    535  HE2 TYR A  89      90.764 118.075 111.354  1.00 34.46           H  
ATOM    536  HH  TYR A  89      92.341 116.334 111.883  1.00 34.46           H  
ATOM    537  N   ASN A  90      83.052 116.617 111.717  1.00 39.41           N  
ATOM    538  CA  ASN A  90      81.718 117.187 111.527  1.00 39.41           C  
ATOM    539  C   ASN A  90      80.916 117.236 112.836  1.00 39.41           C  
ATOM    540  O   ASN A  90      80.340 118.277 113.152  1.00 39.41           O  
ATOM    541  CB  ASN A  90      80.944 116.427 110.428  1.00 39.41           C  
ATOM    542  CG  ASN A  90      79.886 117.292 109.747  1.00 39.41           C  
ATOM    543  OD1 ASN A  90      80.163 118.416 109.344  1.00 39.41           O  
ATOM    544  ND2 ASN A  90      78.675 116.777 109.578  1.00 39.41           N  
ATOM    545  H   ASN A  90      83.241 115.734 111.250  1.00 39.41           H  
ATOM    546  HA  ASN A  90      81.816 118.234 111.253  1.00 39.41           H  
ATOM    547  HB3 ASN A  90      80.523 115.493 110.802  1.00 39.41           H  
ATOM    548  HB2 ASN A  90      81.631 116.155 109.628  1.00 39.41           H  
ATOM    549 HD22 ASN A  90      77.968 117.317 109.106  1.00 39.41           H  
ATOM    550 HD21 ASN A  90      78.450 115.848 109.898  1.00 39.41           H  
ATOM    551  N   GLU A  91      80.967 116.150 113.621  1.00 41.85           N  
ATOM    552  CA  GLU A  91      80.431 116.101 114.982  1.00 41.85           C  
ATOM    553  C   GLU A  91      81.112 117.127 115.907  1.00 41.85           C  
ATOM    554  O   GLU A  91      80.428 117.819 116.656  1.00 41.85           O  
ATOM    555  CB  GLU A  91      80.599 114.695 115.580  1.00 41.85           C  
ATOM    556  CG  GLU A  91      79.876 113.545 114.848  1.00 41.85           C  
ATOM    557  CD  GLU A  91      80.321 112.140 115.293  1.00 41.85           C  
ATOM    558  OE1 GLU A  91      81.026 112.016 116.321  1.00 41.85           O  
ATOM    559  OE2 GLU A  91      79.942 111.185 114.583  1.00 41.85           O1-
ATOM    560  H   GLU A  91      81.438 115.315 113.280  1.00 41.85           H  
ATOM    561  HA  GLU A  91      79.366 116.338 114.937  1.00 41.85           H  
ATOM    562  HB3 GLU A  91      80.229 114.719 116.604  1.00 41.85           H  
ATOM    563  HB2 GLU A  91      81.663 114.470 115.646  1.00 41.85           H  
ATOM    564  HG3 GLU A  91      80.005 113.627 113.771  1.00 41.85           H  
ATOM    565  HG2 GLU A  91      78.802 113.633 115.020  1.00 41.85           H  
ATOM    566  N   SER A  92      82.445 117.226 115.839  1.00 42.15           N  
ATOM    567  CA  SER A  92      83.235 118.182 116.610  1.00 42.15           C  
ATOM    568  C   SER A  92      82.870 119.635 116.247  1.00 42.15           C  
ATOM    569  O   SER A  92      82.639 120.441 117.145  1.00 42.15           O  
ATOM    570  CB  SER A  92      84.740 117.868 116.455  1.00 42.15           C  
ATOM    571  OG  SER A  92      85.527 118.536 117.430  1.00 42.15           O  
ATOM    572  H   SER A  92      82.954 116.584 115.234  1.00 42.15           H  
ATOM    573  HA  SER A  92      82.968 118.034 117.657  1.00 42.15           H  
ATOM    574  HB3 SER A  92      85.086 118.135 115.457  1.00 42.15           H  
ATOM    575  HB2 SER A  92      84.918 116.798 116.573  1.00 42.15           H  
ATOM    576  HG  SER A  92      85.273 118.139 118.287  1.00 42.15           H  
ATOM    577  N   TRP A  93      82.739 119.931 114.949  1.00 44.62           N  
ATOM    578  CA  TRP A  93      82.309 121.229 114.428  1.00 44.62           C  
ATOM    579  C   TRP A  93      80.876 121.563 114.876  1.00 44.62           C  
ATOM    580  O   TRP A  93      80.637 122.692 115.292  1.00 44.62           O  
ATOM    581  CB  TRP A  93      82.439 121.222 112.899  1.00 44.62           C  
ATOM    582  CG  TRP A  93      82.656 122.541 112.223  1.00 44.62           C  
ATOM    583  CD1 TRP A  93      81.702 123.375 111.759  1.00 44.62           C  
ATOM    584  CD2 TRP A  93      83.930 123.177 111.900  1.00 44.62           C  
ATOM    585  NE1 TRP A  93      82.292 124.455 111.136  1.00 44.62           N  
ATOM    586  CE2 TRP A  93      83.667 124.377 111.171  1.00 44.62           C  
ATOM    587  CE3 TRP A  93      85.286 122.841 112.119  1.00 44.62           C  
ATOM    588  CZ2 TRP A  93      84.696 125.195 110.675  1.00 44.62           C  
ATOM    589  CZ3 TRP A  93      86.326 123.662 111.639  1.00 44.62           C  
ATOM    590  CH2 TRP A  93      86.034 124.832 110.912  1.00 44.62           C  
ATOM    591  H   TRP A  93      82.954 119.219 114.252  1.00 44.62           H  
ATOM    592  HA  TRP A  93      82.996 121.972 114.835  1.00 44.62           H  
ATOM    593  HB3 TRP A  93      81.591 120.713 112.438  1.00 44.62           H  
ATOM    594  HB2 TRP A  93      83.315 120.638 112.624  1.00 44.62           H  
ATOM    595  HD1 TRP A  93      80.645 123.179 111.828  1.00 44.62           H  
ATOM    596  HE1 TRP A  93      81.754 125.162 110.648  1.00 44.62           H  
ATOM    597  HE3 TRP A  93      85.530 121.934 112.653  1.00 44.62           H  
ATOM    598  HZ2 TRP A  93      84.468 126.095 110.123  1.00 44.62           H  
ATOM    599  HZ3 TRP A  93      87.355 123.382 111.816  1.00 44.62           H  
ATOM    600  HH2 TRP A  93      86.836 125.451 110.537  1.00 44.62           H  
ATOM    601  N   GLU A  94      79.981 120.565 114.877  1.00 44.60           N  
ATOM    602  CA  GLU A  94      78.624 120.665 115.412  1.00 44.60           C  
ATOM    603  C   GLU A  94      78.610 121.005 116.916  1.00 44.60           C  
ATOM    604  O   GLU A  94      77.931 121.952 117.307  1.00 44.60           O  
ATOM    605  CB  GLU A  94      77.825 119.393 115.037  1.00 44.60           C  
ATOM    606  CG  GLU A  94      76.375 119.305 115.568  1.00 44.60           C  
ATOM    607  CD  GLU A  94      75.430 120.378 115.013  1.00 44.60           C  
ATOM    608  OE1 GLU A  94      75.408 120.559 113.776  1.00 44.60           O  
ATOM    609  OE2 GLU A  94      74.723 121.001 115.833  1.00 44.60           O1-
ATOM    610  H   GLU A  94      80.226 119.679 114.445  1.00 44.60           H  
ATOM    611  HA  GLU A  94      78.145 121.506 114.913  1.00 44.60           H  
ATOM    612  HB3 GLU A  94      78.360 118.513 115.386  1.00 44.60           H  
ATOM    613  HB2 GLU A  94      77.812 119.298 113.950  1.00 44.60           H  
ATOM    614  HG3 GLU A  94      76.369 119.324 116.659  1.00 44.60           H  
ATOM    615  HG2 GLU A  94      75.959 118.334 115.294  1.00 44.60           H  
ATOM    616  N   ARG A  95      79.420 120.296 117.718  1.00 47.85           N  
ATOM    617  CA  ARG A  95      79.614 120.571 119.149  1.00 47.85           C  
ATOM    618  C   ARG A  95      80.151 121.991 119.428  1.00 47.85           C  
ATOM    619  O   ARG A  95      79.743 122.605 120.410  1.00 47.85           O  
ATOM    620  CB  ARG A  95      80.569 119.530 119.779  1.00 47.85           C  
ATOM    621  CG  ARG A  95      80.033 118.087 119.817  1.00 47.85           C  
ATOM    622  CD  ARG A  95      81.109 117.069 120.245  1.00 47.85           C  
ATOM    623  NE  ARG A  95      80.657 115.676 120.065  1.00 47.85           N  
ATOM    624  CZ  ARG A  95      81.175 114.720 119.271  1.00 47.85           C  
ATOM    625  NH1 ARG A  95      82.287 114.909 118.549  1.00 47.85           N  
ATOM    626  NH2 ARG A  95      80.555 113.541 119.194  1.00 47.85           N1+
ATOM    627  H   ARG A  95      79.938 119.521 117.312  1.00 47.85           H  
ATOM    628  HA  ARG A  95      78.641 120.496 119.639  1.00 47.85           H  
ATOM    629  HB3 ARG A  95      80.797 119.826 120.805  1.00 47.85           H  
ATOM    630  HB2 ARG A  95      81.522 119.552 119.253  1.00 47.85           H  
ATOM    631  HG3 ARG A  95      79.514 117.784 118.909  1.00 47.85           H  
ATOM    632  HG2 ARG A  95      79.260 118.095 120.587  1.00 47.85           H  
ATOM    633  HD3 ARG A  95      81.229 117.152 121.326  1.00 47.85           H  
ATOM    634  HD2 ARG A  95      82.091 117.292 119.828  1.00 47.85           H  
ATOM    635  HE  ARG A  95      79.828 115.441 120.594  1.00 47.85           H  
ATOM    636 HH12 ARG A  95      82.614 114.187 117.921  1.00 47.85           H  
ATOM    637 HH11 ARG A  95      82.795 115.779 118.608  1.00 47.85           H  
ATOM    638 HH22 ARG A  95      80.842 112.846 118.511  1.00 47.85           H  
ATOM    639 HH21 ARG A  95      79.728 113.350 119.740  1.00 47.85           H  
ATOM    640  N   ARG A  96      81.065 122.473 118.578  1.00 44.72           N  
ATOM    641  CA  ARG A  96      81.711 123.775 118.728  1.00 44.72           C  
ATOM    642  C   ARG A  96      80.842 124.931 118.205  1.00 44.72           C  
ATOM    643  O   ARG A  96      80.718 125.948 118.884  1.00 44.72           O  
ATOM    644  CB  ARG A  96      83.060 123.763 117.981  1.00 44.72           C  
ATOM    645  CG  ARG A  96      84.119 122.826 118.580  1.00 44.72           C  
ATOM    646  CD  ARG A  96      85.215 122.489 117.559  1.00 44.72           C  
ATOM    647  NE  ARG A  96      86.322 121.739 118.172  1.00 44.72           N  
ATOM    648  CZ  ARG A  96      87.508 122.230 118.571  1.00 44.72           C  
ATOM    649  NH1 ARG A  96      87.826 123.523 118.432  1.00 44.72           N  
ATOM    650  NH2 ARG A  96      88.402 121.406 119.123  1.00 44.72           N1+
ATOM    651  H   ARG A  96      81.371 121.884 117.811  1.00 44.72           H  
ATOM    652  HA  ARG A  96      81.905 123.964 119.787  1.00 44.72           H  
ATOM    653  HB3 ARG A  96      83.482 124.769 117.984  1.00 44.72           H  
ATOM    654  HB2 ARG A  96      82.890 123.515 116.931  1.00 44.72           H  
ATOM    655  HG3 ARG A  96      83.624 121.897 118.859  1.00 44.72           H  
ATOM    656  HG2 ARG A  96      84.532 123.215 119.512  1.00 44.72           H  
ATOM    657  HD3 ARG A  96      85.525 123.358 116.977  1.00 44.72           H  
ATOM    658  HD2 ARG A  96      84.808 121.791 116.830  1.00 44.72           H  
ATOM    659  HE  ARG A  96      86.145 120.745 118.250  1.00 44.72           H  
ATOM    660 HH12 ARG A  96      88.766 123.847 118.634  1.00 44.72           H  
ATOM    661 HH11 ARG A  96      87.167 124.175 118.034  1.00 44.72           H  
ATOM    662 HH22 ARG A  96      89.309 121.773 119.393  1.00 44.72           H  
ATOM    663 HH21 ARG A  96      88.192 120.436 119.289  1.00 44.72           H  
ATOM    664  N   HIS A  97      80.336 124.791 116.976  1.00 44.95           N  
ATOM    665  CA  HIS A  97      79.817 125.890 116.161  1.00 44.95           C  
ATOM    666  C   HIS A  97      78.308 125.775 115.897  1.00 44.95           C  
ATOM    667  O   HIS A  97      77.741 126.707 115.330  1.00 44.95           O  
ATOM    668  CB  HIS A  97      80.592 125.925 114.822  1.00 44.95           C  
ATOM    669  CG  HIS A  97      82.098 125.991 114.946  1.00 44.95           C  
ATOM    670  ND1 HIS A  97      82.949 125.427 114.012  1.00 44.95           N  
ATOM    671  CD2 HIS A  97      82.923 126.541 115.905  1.00 44.95           C  
ATOM    672  CE1 HIS A  97      84.199 125.625 114.433  1.00 44.95           C  
ATOM    673  NE2 HIS A  97      84.259 126.280 115.588  1.00 44.95           N  
ATOM    674  H   HIS A  97      80.476 123.916 116.470  1.00 44.95           H  
ATOM    675  HA  HIS A  97      79.973 126.845 116.668  1.00 44.95           H  
ATOM    676  HB3 HIS A  97      80.274 126.793 114.242  1.00 44.95           H  
ATOM    677  HB2 HIS A  97      80.333 125.053 114.219  1.00 44.95           H  
ATOM    678  HD1 HIS A  97      82.689 124.937 113.157  1.00 44.95           H  
ATOM    679  HD2 HIS A  97      82.658 127.075 116.808  1.00 44.95           H  
ATOM    680  HE1 HIS A  97      85.070 125.283 113.892  1.00 44.95           H  
ATOM    681  N   GLY A  98      77.676 124.659 116.285  1.00 49.91           N  
ATOM    682  CA  GLY A  98      76.238 124.441 116.110  1.00 49.91           C  
ATOM    683  C   GLY A  98      75.861 124.219 114.638  1.00 49.91           C  
ATOM    684  O   GLY A  98      74.725 124.498 114.258  1.00 49.91           O  
ATOM    685  H   GLY A  98      78.187 123.914 116.746  1.00 49.91           H  
ATOM    686  HA3 GLY A  98      75.680 125.292 116.504  1.00 49.91           H  
ATOM    687  HA2 GLY A  98      75.929 123.568 116.685  1.00 49.91           H  
ATOM    688  N   ARG A  99      76.802 123.763 113.800  1.00 48.80           N  
ATOM    689  CA  ARG A  99      76.590 123.524 112.376  1.00 48.80           C  
ATOM    690  C   ARG A  99      77.533 122.404 111.900  1.00 48.80           C  
ATOM    691  O   ARG A  99      78.584 122.226 112.517  1.00 48.80           O  
ATOM    692  CB  ARG A  99      76.824 124.847 111.600  1.00 48.80           C  
ATOM    693  CG  ARG A  99      78.281 125.362 111.576  1.00 48.80           C  
ATOM    694  CD  ARG A  99      78.416 126.689 110.815  1.00 48.80           C  
ATOM    695  NE  ARG A  99      79.816 127.036 110.501  1.00 48.80           N  
ATOM    696  CZ  ARG A  99      80.487 126.728 109.375  1.00 48.80           C  
ATOM    697  NH1 ARG A  99      79.967 125.939 108.428  1.00 48.80           N  
ATOM    698  NH2 ARG A  99      81.712 127.219 109.180  1.00 48.80           N1+
ATOM    699  H   ARG A  99      77.710 123.487 114.151  1.00 48.80           H  
ATOM    700  HA  ARG A  99      75.559 123.194 112.243  1.00 48.80           H  
ATOM    701  HB3 ARG A  99      76.168 125.622 111.998  1.00 48.80           H  
ATOM    702  HB2 ARG A  99      76.508 124.702 110.567  1.00 48.80           H  
ATOM    703  HG3 ARG A  99      78.992 124.627 111.204  1.00 48.80           H  
ATOM    704  HG2 ARG A  99      78.551 125.545 112.616  1.00 48.80           H  
ATOM    705  HD3 ARG A  99      78.108 127.485 111.495  1.00 48.80           H  
ATOM    706  HD2 ARG A  99      77.745 126.762 109.958  1.00 48.80           H  
ATOM    707  HE  ARG A  99      80.275 127.608 111.197  1.00 48.80           H  
ATOM    708 HH12 ARG A  99      80.411 125.869 107.515  1.00 48.80           H  
ATOM    709 HH11 ARG A  99      79.123 125.408 108.595  1.00 48.80           H  
ATOM    710 HH22 ARG A  99      82.206 127.007 108.318  1.00 48.80           H  
ATOM    711 HH21 ARG A  99      82.144 127.846 109.843  1.00 48.80           H  
ATOM    712  N   PRO A 100      77.200 121.734 110.774  1.00 51.24           N  
ATOM    713  CA  PRO A 100      78.189 120.937 110.029  1.00 51.24           C  
ATOM    714  C   PRO A 100      79.245 121.821 109.333  1.00 51.24           C  
ATOM    715  O   PRO A 100      79.027 123.021 109.146  1.00 51.24           O  
ATOM    716  CB  PRO A 100      77.324 120.170 109.017  1.00 51.24           C  
ATOM    717  CG  PRO A 100      76.142 121.088 108.746  1.00 51.24           C  
ATOM    718  CD  PRO A 100      75.897 121.744 110.101  1.00 51.24           C  
ATOM    719  HA  PRO A 100      78.698 120.241 110.700  1.00 51.24           H  
ATOM    720  HB3 PRO A 100      76.972 119.246 109.478  1.00 51.24           H  
ATOM    721  HB2 PRO A 100      77.859 119.896 108.106  1.00 51.24           H  
ATOM    722  HG3 PRO A 100      75.268 120.571 108.349  1.00 51.24           H  
ATOM    723  HG2 PRO A 100      76.437 121.850 108.021  1.00 51.24           H  
ATOM    724  HD2 PRO A 100      75.471 122.738 109.974  1.00 51.24           H  
ATOM    725  HD3 PRO A 100      75.201 121.149 110.695  1.00 51.24           H  
ATOM    726  N   ILE A 101      80.370 121.207 108.959  1.00 49.67           N  
ATOM    727  CA  ILE A 101      81.473 121.869 108.268  1.00 49.67           C  
ATOM    728  C   ILE A 101      81.119 122.030 106.770  1.00 49.67           C  
ATOM    729  O   ILE A 101      80.465 121.162 106.189  1.00 49.67           O  
ATOM    730  CB  ILE A 101      82.795 121.035 108.316  1.00 49.67           C  
ATOM    731  CG1 ILE A 101      83.101 120.366 109.665  1.00 49.67           C  
ATOM    732  CG2 ILE A 101      84.029 121.879 107.938  1.00 49.67           C  
ATOM    733  CD1 ILE A 101      84.008 119.143 109.535  1.00 49.67           C  
ATOM    734  H   ILE A 101      80.431 120.194 109.053  1.00 49.67           H  
ATOM    735  HA  ILE A 101      81.639 122.850 108.719  1.00 49.67           H  
ATOM    736  HB  ILE A 101      82.692 120.227 107.589  1.00 49.67           H  
ATOM    737 HG13 ILE A 101      82.195 120.066 110.180  1.00 49.67           H  
ATOM    738 HG12 ILE A 101      83.596 121.080 110.312  1.00 49.67           H  
ATOM    739 HG21 ILE A 101      84.951 121.302 107.965  1.00 49.67           H  
ATOM    740 HG22 ILE A 101      83.952 122.273 106.936  1.00 49.67           H  
ATOM    741 HG23 ILE A 101      84.155 122.724 108.617  1.00 49.67           H  
ATOM    742 HD11 ILE A 101      84.606 119.031 110.434  1.00 49.67           H  
ATOM    743 HD12 ILE A 101      83.431 118.230 109.381  1.00 49.67           H  
ATOM    744 HD13 ILE A 101      84.694 119.237 108.701  1.00 49.67           H  
ATOM    745  N   ASP A 102      81.615 123.109 106.153  1.00 48.03           N  
ATOM    746  CA  ASP A 102      81.621 123.330 104.699  1.00 48.03           C  
ATOM    747  C   ASP A 102      82.510 122.268 104.005  1.00 48.03           C  
ATOM    748  O   ASP A 102      83.569 121.958 104.552  1.00 48.03           O  
ATOM    749  CB  ASP A 102      82.130 124.750 104.306  1.00 48.03           C  
ATOM    750  CG  ASP A 102      81.845 125.862 105.324  1.00 48.03           C  
ATOM    751  OD1 ASP A 102      80.703 126.364 105.317  1.00 48.03           O  
ATOM    752  OD2 ASP A 102      82.678 126.034 106.243  1.00 48.03           O1-
ATOM    753  H   ASP A 102      82.145 123.775 106.694  1.00 48.03           H  
ATOM    754  HA  ASP A 102      80.585 123.226 104.375  1.00 48.03           H  
ATOM    755  HB3 ASP A 102      81.659 125.042 103.366  1.00 48.03           H  
ATOM    756  HB2 ASP A 102      83.201 124.740 104.099  1.00 48.03           H  
ATOM    757  N   PRO A 103      82.127 121.743 102.819  1.00 45.59           N  
ATOM    758  CA  PRO A 103      82.880 120.650 102.166  1.00 45.59           C  
ATOM    759  C   PRO A 103      84.357 120.969 101.857  1.00 45.59           C  
ATOM    760  O   PRO A 103      85.228 120.135 102.115  1.00 45.59           O  
ATOM    761  CB  PRO A 103      82.062 120.343 100.899  1.00 45.59           C  
ATOM    762  CG  PRO A 103      81.260 121.609 100.626  1.00 45.59           C  
ATOM    763  CD  PRO A 103      80.968 122.145 102.024  1.00 45.59           C  
ATOM    764  HA  PRO A 103      82.868 119.775 102.821  1.00 45.59           H  
ATOM    765  HB3 PRO A 103      81.381 119.517 101.106  1.00 45.59           H  
ATOM    766  HB2 PRO A 103      82.673 120.048 100.043  1.00 45.59           H  
ATOM    767  HG3 PRO A 103      80.361 121.434 100.034  1.00 45.59           H  
ATOM    768  HG2 PRO A 103      81.880 122.323 100.081  1.00 45.59           H  
ATOM    769  HD2 PRO A 103      80.808 123.224 102.003  1.00 45.59           H  
ATOM    770  HD3 PRO A 103      80.077 121.674 102.442  1.00 45.59           H  
ATOM    771  N   ASP A 104      84.627 122.184 101.364  1.00 48.52           N  
ATOM    772  CA  ASP A 104      85.982 122.684 101.105  1.00 48.52           C  
ATOM    773  C   ASP A 104      86.782 122.856 102.405  1.00 48.52           C  
ATOM    774  O   ASP A 104      87.938 122.441 102.461  1.00 48.52           O  
ATOM    775  CB  ASP A 104      86.018 123.991 100.276  1.00 48.52           C  
ATOM    776  CG  ASP A 104      85.299 123.960  98.917  1.00 48.52           C  
ATOM    777  OD1 ASP A 104      85.113 122.860  98.351  1.00 48.52           O  
ATOM    778  OD2 ASP A 104      85.065 125.065  98.385  1.00 48.52           O1-
ATOM    779  H   ASP A 104      83.866 122.801 101.129  1.00 48.52           H  
ATOM    780  HA  ASP A 104      86.502 121.916 100.529  1.00 48.52           H  
ATOM    781  HB3 ASP A 104      87.057 124.262 100.083  1.00 48.52           H  
ATOM    782  HB2 ASP A 104      85.587 124.804 100.864  1.00 48.52           H  
ATOM    783  N   THR A 105      86.141 123.395 103.447  1.00 42.34           N  
ATOM    784  CA  THR A 105      86.710 123.527 104.784  1.00 42.34           C  
ATOM    785  C   THR A 105      87.000 122.160 105.441  1.00 42.34           C  
ATOM    786  O   THR A 105      88.054 122.006 106.049  1.00 42.34           O  
ATOM    787  CB  THR A 105      85.777 124.360 105.699  1.00 42.34           C  
ATOM    788  OG1 THR A 105      85.500 125.594 105.061  1.00 42.34           O  
ATOM    789  CG2 THR A 105      86.310 124.649 107.114  1.00 42.34           C  
ATOM    790  H   THR A 105      85.201 123.745 103.345  1.00 42.34           H  
ATOM    791  HA  THR A 105      87.660 124.058 104.689  1.00 42.34           H  
ATOM    792  HB  THR A 105      84.821 123.854 105.793  1.00 42.34           H  
ATOM    793  HG1 THR A 105      84.764 126.015 105.526  1.00 42.34           H  
ATOM    794 HG21 THR A 105      85.622 125.284 107.672  1.00 42.34           H  
ATOM    795 HG22 THR A 105      86.439 123.735 107.696  1.00 42.34           H  
ATOM    796 HG23 THR A 105      87.275 125.154 107.077  1.00 42.34           H  
ATOM    797  N   LEU A 106      86.125 121.161 105.248  1.00 44.94           N  
ATOM    798  CA  LEU A 106      86.356 119.789 105.702  1.00 44.94           C  
ATOM    799  C   LEU A 106      87.487 119.107 104.918  1.00 44.94           C  
ATOM    800  O   LEU A 106      88.301 118.410 105.523  1.00 44.94           O  
ATOM    801  CB  LEU A 106      85.042 118.978 105.683  1.00 44.94           C  
ATOM    802  CG  LEU A 106      85.126 117.477 106.078  1.00 44.94           C  
ATOM    803  CD1 LEU A 106      85.913 117.183 107.381  1.00 44.94           C  
ATOM    804  CD2 LEU A 106      83.717 116.843 106.097  1.00 44.94           C  
ATOM    805  H   LEU A 106      85.239 121.355 104.785  1.00 44.94           H  
ATOM    806  HA  LEU A 106      86.683 119.873 106.737  1.00 44.94           H  
ATOM    807  HB3 LEU A 106      84.603 119.044 104.686  1.00 44.94           H  
ATOM    808  HB2 LEU A 106      84.334 119.472 106.342  1.00 44.94           H  
ATOM    809  HG  LEU A 106      85.671 116.977 105.275  1.00 44.94           H  
ATOM    810 HD11 LEU A 106      85.297 116.726 108.155  1.00 44.94           H  
ATOM    811 HD12 LEU A 106      86.740 116.500 107.186  1.00 44.94           H  
ATOM    812 HD13 LEU A 106      86.362 118.063 107.833  1.00 44.94           H  
ATOM    813 HD21 LEU A 106      83.424 116.476 107.080  1.00 44.94           H  
ATOM    814 HD22 LEU A 106      82.945 117.550 105.787  1.00 44.94           H  
ATOM    815 HD23 LEU A 106      83.665 115.998 105.410  1.00 44.94           H  
ATOM    816  N   THR A 107      87.571 119.372 103.607  1.00 44.20           N  
ATOM    817  CA  THR A 107      88.710 118.959 102.790  1.00 44.20           C  
ATOM    818  C   THR A 107      90.023 119.604 103.283  1.00 44.20           C  
ATOM    819  O   THR A 107      91.028 118.905 103.389  1.00 44.20           O  
ATOM    820  CB  THR A 107      88.527 119.280 101.282  1.00 44.20           C  
ATOM    821  OG1 THR A 107      87.279 118.781 100.826  1.00 44.20           O  
ATOM    822  CG2 THR A 107      89.609 118.672 100.371  1.00 44.20           C  
ATOM    823  H   THR A 107      86.851 119.931 103.165  1.00 44.20           H  
ATOM    824  HA  THR A 107      88.811 117.878 102.899  1.00 44.20           H  
ATOM    825  HB  THR A 107      88.529 120.360 101.131  1.00 44.20           H  
ATOM    826  HG1 THR A 107      86.559 119.195 101.332  1.00 44.20           H  
ATOM    827 HG21 THR A 107      89.443 118.929  99.327  1.00 44.20           H  
ATOM    828 HG22 THR A 107      90.608 119.030 100.621  1.00 44.20           H  
ATOM    829 HG23 THR A 107      89.621 117.585 100.443  1.00 44.20           H  
ATOM    830  N   LEU A 108      89.975 120.891 103.660  1.00 43.30           N  
ATOM    831  CA  LEU A 108      91.091 121.611 104.268  1.00 43.30           C  
ATOM    832  C   LEU A 108      91.471 121.034 105.640  1.00 43.30           C  
ATOM    833  O   LEU A 108      92.649 120.774 105.856  1.00 43.30           O  
ATOM    834  CB  LEU A 108      90.801 123.128 104.317  1.00 43.30           C  
ATOM    835  CG  LEU A 108      92.003 124.006 104.737  1.00 43.30           C  
ATOM    836  CD1 LEU A 108      93.207 123.852 103.782  1.00 43.30           C  
ATOM    837  CD2 LEU A 108      91.572 125.479 104.897  1.00 43.30           C  
ATOM    838  H   LEU A 108      89.123 121.422 103.508  1.00 43.30           H  
ATOM    839  HA  LEU A 108      91.946 121.455 103.613  1.00 43.30           H  
ATOM    840  HB3 LEU A 108      89.979 123.308 105.008  1.00 43.30           H  
ATOM    841  HB2 LEU A 108      90.446 123.465 103.343  1.00 43.30           H  
ATOM    842  HG  LEU A 108      92.332 123.680 105.725  1.00 43.30           H  
ATOM    843 HD11 LEU A 108      93.725 124.795 103.605  1.00 43.30           H  
ATOM    844 HD12 LEU A 108      93.943 123.163 104.196  1.00 43.30           H  
ATOM    845 HD13 LEU A 108      92.911 123.465 102.806  1.00 43.30           H  
ATOM    846 HD21 LEU A 108      91.844 125.857 105.883  1.00 43.30           H  
ATOM    847 HD22 LEU A 108      92.036 126.136 104.161  1.00 43.30           H  
ATOM    848 HD23 LEU A 108      90.494 125.607 104.793  1.00 43.30           H  
ATOM    849  N   LEU A 109      90.487 120.776 106.515  1.00 40.10           N  
ATOM    850  CA  LEU A 109      90.687 120.110 107.805  1.00 40.10           C  
ATOM    851  C   LEU A 109      91.358 118.737 107.651  1.00 40.10           C  
ATOM    852  O   LEU A 109      92.325 118.464 108.355  1.00 40.10           O  
ATOM    853  CB  LEU A 109      89.350 119.936 108.555  1.00 40.10           C  
ATOM    854  CG  LEU A 109      88.793 121.197 109.247  1.00 40.10           C  
ATOM    855  CD1 LEU A 109      87.364 120.942 109.772  1.00 40.10           C  
ATOM    856  CD2 LEU A 109      89.731 121.713 110.358  1.00 40.10           C  
ATOM    857  H   LEU A 109      89.540 121.077 106.293  1.00 40.10           H  
ATOM    858  HA  LEU A 109      91.361 120.731 108.397  1.00 40.10           H  
ATOM    859  HB3 LEU A 109      89.486 119.174 109.319  1.00 40.10           H  
ATOM    860  HB2 LEU A 109      88.613 119.523 107.870  1.00 40.10           H  
ATOM    861  HG  LEU A 109      88.719 121.984 108.497  1.00 40.10           H  
ATOM    862 HD11 LEU A 109      86.698 121.754 109.482  1.00 40.10           H  
ATOM    863 HD12 LEU A 109      86.936 120.021 109.378  1.00 40.10           H  
ATOM    864 HD13 LEU A 109      87.323 120.861 110.859  1.00 40.10           H  
ATOM    865 HD21 LEU A 109      89.193 121.987 111.263  1.00 40.10           H  
ATOM    866 HD22 LEU A 109      90.479 120.973 110.646  1.00 40.10           H  
ATOM    867 HD23 LEU A 109      90.265 122.605 110.028  1.00 40.10           H  
ATOM    868  N   TRP A 110      90.862 117.922 106.714  1.00 38.98           N  
ATOM    869  CA  TRP A 110      91.423 116.626 106.330  1.00 38.98           C  
ATOM    870  C   TRP A 110      92.882 116.750 105.844  1.00 38.98           C  
ATOM    871  O   TRP A 110      93.761 116.080 106.385  1.00 38.98           O  
ATOM    872  CB  TRP A 110      90.483 116.001 105.281  1.00 38.98           C  
ATOM    873  CG  TRP A 110      90.836 114.681 104.668  1.00 38.98           C  
ATOM    874  CD1 TRP A 110      91.335 113.604 105.315  1.00 38.98           C  
ATOM    875  CD2 TRP A 110      90.591 114.247 103.296  1.00 38.98           C  
ATOM    876  NE1 TRP A 110      91.421 112.545 104.435  1.00 38.98           N  
ATOM    877  CE2 TRP A 110      90.970 112.877 103.176  1.00 38.98           C  
ATOM    878  CE3 TRP A 110      90.069 114.869 102.139  1.00 38.98           C  
ATOM    879  CZ2 TRP A 110      90.838 112.162 101.973  1.00 38.98           C  
ATOM    880  CZ3 TRP A 110      89.929 114.164 100.927  1.00 38.98           C  
ATOM    881  CH2 TRP A 110      90.320 112.816 100.841  1.00 38.98           C  
ATOM    882  H   TRP A 110      90.034 118.218 106.202  1.00 38.98           H  
ATOM    883  HA  TRP A 110      91.429 115.985 107.214  1.00 38.98           H  
ATOM    884  HB3 TRP A 110      90.356 116.697 104.456  1.00 38.98           H  
ATOM    885  HB2 TRP A 110      89.492 115.881 105.720  1.00 38.98           H  
ATOM    886  HD1 TRP A 110      91.620 113.592 106.358  1.00 38.98           H  
ATOM    887  HE1 TRP A 110      91.833 111.659 104.697  1.00 38.98           H  
ATOM    888  HE3 TRP A 110      89.776 115.906 102.186  1.00 38.98           H  
ATOM    889  HZ2 TRP A 110      91.122 111.121 101.917  1.00 38.98           H  
ATOM    890  HZ3 TRP A 110      89.527 114.663 100.056  1.00 38.98           H  
ATOM    891  HH2 TRP A 110      90.207 112.292  99.904  1.00 38.98           H  
ATOM    892  N   SER A 111      93.116 117.686 104.917  1.00 40.32           N  
ATOM    893  CA  SER A 111      94.432 118.028 104.374  1.00 40.32           C  
ATOM    894  C   SER A 111      95.423 118.482 105.466  1.00 40.32           C  
ATOM    895  O   SER A 111      96.561 118.010 105.505  1.00 40.32           O  
ATOM    896  CB  SER A 111      94.260 119.132 103.317  1.00 40.32           C  
ATOM    897  OG  SER A 111      93.436 118.707 102.250  1.00 40.32           O  
ATOM    898  H   SER A 111      92.333 118.200 104.532  1.00 40.32           H  
ATOM    899  HA  SER A 111      94.846 117.141 103.895  1.00 40.32           H  
ATOM    900  HB3 SER A 111      95.226 119.414 102.915  1.00 40.32           H  
ATOM    901  HB2 SER A 111      93.846 120.041 103.748  1.00 40.32           H  
ATOM    902  HG  SER A 111      92.522 118.667 102.576  1.00 40.32           H  
ATOM    903  N   VAL A 112      94.966 119.368 106.363  1.00 39.41           N  
ATOM    904  CA  VAL A 112      95.703 119.848 107.528  1.00 39.41           C  
ATOM    905  C   VAL A 112      95.989 118.716 108.533  1.00 39.41           C  
ATOM    906  O   VAL A 112      97.122 118.614 108.989  1.00 39.41           O  
ATOM    907  CB  VAL A 112      94.979 121.044 108.216  1.00 39.41           C  
ATOM    908  CG1 VAL A 112      95.476 121.403 109.634  1.00 39.41           C  
ATOM    909  CG2 VAL A 112      95.068 122.302 107.329  1.00 39.41           C  
ATOM    910  H   VAL A 112      94.027 119.747 106.249  1.00 39.41           H  
ATOM    911  HA  VAL A 112      96.667 120.218 107.181  1.00 39.41           H  
ATOM    912  HB  VAL A 112      93.923 120.786 108.308  1.00 39.41           H  
ATOM    913 HG11 VAL A 112      94.990 122.307 110.004  1.00 39.41           H  
ATOM    914 HG12 VAL A 112      95.259 120.618 110.356  1.00 39.41           H  
ATOM    915 HG13 VAL A 112      96.552 121.578 109.645  1.00 39.41           H  
ATOM    916 HG21 VAL A 112      94.447 123.108 107.722  1.00 39.41           H  
ATOM    917 HG22 VAL A 112      96.092 122.671 107.271  1.00 39.41           H  
ATOM    918 HG23 VAL A 112      94.741 122.111 106.309  1.00 39.41           H  
ATOM    919  N   THR A 113      95.000 117.854 108.808  1.00 38.31           N  
ATOM    920  CA  THR A 113      95.142 116.695 109.695  1.00 38.31           C  
ATOM    921  C   THR A 113      96.277 115.759 109.268  1.00 38.31           C  
ATOM    922  O   THR A 113      97.057 115.350 110.123  1.00 38.31           O  
ATOM    923  CB  THR A 113      93.845 115.847 109.790  1.00 38.31           C  
ATOM    924  OG1 THR A 113      92.799 116.673 110.247  1.00 38.31           O  
ATOM    925  CG2 THR A 113      93.900 114.623 110.723  1.00 38.31           C  
ATOM    926  H   THR A 113      94.090 117.994 108.382  1.00 38.31           H  
ATOM    927  HA  THR A 113      95.405 117.071 110.683  1.00 38.31           H  
ATOM    928  HB  THR A 113      93.565 115.489 108.800  1.00 38.31           H  
ATOM    929  HG1 THR A 113      92.623 117.342 109.558  1.00 38.31           H  
ATOM    930 HG21 THR A 113      92.919 114.154 110.800  1.00 38.31           H  
ATOM    931 HG22 THR A 113      94.581 113.857 110.352  1.00 38.31           H  
ATOM    932 HG23 THR A 113      94.222 114.897 111.729  1.00 38.31           H  
ATOM    933  N   VAL A 114      96.386 115.488 107.964  1.00 38.73           N  
ATOM    934  CA  VAL A 114      97.514 114.756 107.418  1.00 38.73           C  
ATOM    935  C   VAL A 114      98.796 115.609 107.484  1.00 38.73           C  
ATOM    936  O   VAL A 114      99.723 115.246 108.203  1.00 38.73           O  
ATOM    937  CB  VAL A 114      97.223 114.274 105.975  1.00 38.73           C  
ATOM    938  CG1 VAL A 114      98.418 113.601 105.279  1.00 38.73           C  
ATOM    939  CG2 VAL A 114      96.027 113.306 105.984  1.00 38.73           C  
ATOM    940  H   VAL A 114      95.699 115.842 107.306  1.00 38.73           H  
ATOM    941  HA  VAL A 114      97.684 113.871 108.034  1.00 38.73           H  
ATOM    942  HB  VAL A 114      96.944 115.136 105.365  1.00 38.73           H  
ATOM    943 HG11 VAL A 114      98.135 113.246 104.288  1.00 38.73           H  
ATOM    944 HG12 VAL A 114      99.266 114.270 105.142  1.00 38.73           H  
ATOM    945 HG13 VAL A 114      98.765 112.742 105.853  1.00 38.73           H  
ATOM    946 HG21 VAL A 114      95.895 112.819 105.019  1.00 38.73           H  
ATOM    947 HG22 VAL A 114      96.164 112.525 106.731  1.00 38.73           H  
ATOM    948 HG23 VAL A 114      95.093 113.819 106.210  1.00 38.73           H  
ATOM    949  N   SER A 115      98.820 116.748 106.783  1.00 37.31           N  
ATOM    950  CA  SER A 115     100.024 117.557 106.586  1.00 37.31           C  
ATOM    951  C   SER A 115     100.680 118.120 107.864  1.00 37.31           C  
ATOM    952  O   SER A 115     101.894 118.329 107.855  1.00 37.31           O  
ATOM    953  CB  SER A 115      99.738 118.626 105.524  1.00 37.31           C  
ATOM    954  OG  SER A 115      98.769 119.562 105.943  1.00 37.31           O  
ATOM    955  H   SER A 115      97.981 117.053 106.298  1.00 37.31           H  
ATOM    956  HA  SER A 115     100.768 116.884 106.152  1.00 37.31           H  
ATOM    957  HB3 SER A 115      99.375 118.143 104.626  1.00 37.31           H  
ATOM    958  HB2 SER A 115     100.648 119.140 105.231  1.00 37.31           H  
ATOM    959  HG  SER A 115      97.904 119.131 105.837  1.00 37.31           H  
ATOM    960  N   ILE A 116      99.927 118.283 108.963  1.00 35.96           N  
ATOM    961  CA  ILE A 116     100.470 118.713 110.253  1.00 35.96           C  
ATOM    962  C   ILE A 116     101.457 117.682 110.857  1.00 35.96           C  
ATOM    963  O   ILE A 116     102.347 118.085 111.605  1.00 35.96           O  
ATOM    964  CB  ILE A 116      99.346 119.056 111.280  1.00 35.96           C  
ATOM    965  CG1 ILE A 116      99.802 120.088 112.333  1.00 35.96           C  
ATOM    966  CG2 ILE A 116      98.720 117.821 111.959  1.00 35.96           C  
ATOM    967  CD1 ILE A 116     100.019 121.501 111.768  1.00 35.96           C  
ATOM    968  H   ILE A 116      98.917 118.161 108.909  1.00 35.96           H  
ATOM    969  HA  ILE A 116     101.040 119.620 110.055  1.00 35.96           H  
ATOM    970  HB  ILE A 116      98.540 119.540 110.732  1.00 35.96           H  
ATOM    971 HG13 ILE A 116     100.726 119.760 112.801  1.00 35.96           H  
ATOM    972 HG12 ILE A 116      99.062 120.147 113.132  1.00 35.96           H  
ATOM    973 HG21 ILE A 116      97.805 118.079 112.488  1.00 35.96           H  
ATOM    974 HG22 ILE A 116      98.459 117.068 111.220  1.00 35.96           H  
ATOM    975 HG23 ILE A 116      99.390 117.357 112.683  1.00 35.96           H  
ATOM    976 HD11 ILE A 116      99.553 122.251 112.409  1.00 35.96           H  
ATOM    977 HD12 ILE A 116     101.081 121.740 111.708  1.00 35.96           H  
ATOM    978 HD13 ILE A 116      99.597 121.620 110.769  1.00 35.96           H  
ATOM    979  N   PHE A 117     101.360 116.397 110.467  1.00 36.83           N  
ATOM    980  CA  PHE A 117     102.379 115.382 110.770  1.00 36.83           C  
ATOM    981  C   PHE A 117     103.733 115.774 110.136  1.00 36.83           C  
ATOM    982  O   PHE A 117     104.772 115.668 110.778  1.00 36.83           O  
ATOM    983  CB  PHE A 117     101.881 113.953 110.378  1.00 36.83           C  
ATOM    984  CG  PHE A 117     102.686 113.210 109.318  1.00 36.83           C  
ATOM    985  CD1 PHE A 117     103.794 112.424 109.698  1.00 36.83           C  
ATOM    986  CD2 PHE A 117     102.504 113.510 107.951  1.00 36.83           C  
ATOM    987  CE1 PHE A 117     104.685 111.968 108.739  1.00 36.83           C  
ATOM    988  CE2 PHE A 117     103.409 113.053 107.011  1.00 36.83           C  
ATOM    989  CZ  PHE A 117     104.492 112.287 107.400  1.00 36.83           C  
ATOM    990  H   PHE A 117     100.636 116.132 109.804  1.00 36.83           H  
ATOM    991  HA  PHE A 117     102.527 115.395 111.850  1.00 36.83           H  
ATOM    992  HB3 PHE A 117     100.847 113.984 110.042  1.00 36.83           H  
ATOM    993  HB2 PHE A 117     101.865 113.331 111.274  1.00 36.83           H  
ATOM    994  HD1 PHE A 117     103.963 112.198 110.740  1.00 36.83           H  
ATOM    995  HD2 PHE A 117     101.707 114.150 107.619  1.00 36.83           H  
ATOM    996  HE1 PHE A 117     105.548 111.397 109.046  1.00 36.83           H  
ATOM    997  HE2 PHE A 117     103.300 113.334 105.977  1.00 36.83           H  
ATOM    998  HZ  PHE A 117     105.180 111.960 106.636  1.00 36.83           H  
ATOM    999  N   ALA A 118     103.711 116.289 108.905  1.00 36.68           N  
ATOM   1000  CA  ALA A 118     104.920 116.696 108.208  1.00 36.68           C  
ATOM   1001  C   ALA A 118     105.461 118.034 108.736  1.00 36.68           C  
ATOM   1002  O   ALA A 118     106.674 118.204 108.768  1.00 36.68           O  
ATOM   1003  CB  ALA A 118     104.652 116.708 106.709  1.00 36.68           C  
ATOM   1004  H   ALA A 118     102.828 116.453 108.442  1.00 36.68           H  
ATOM   1005  HA  ALA A 118     105.694 115.945 108.387  1.00 36.68           H  
ATOM   1006  HB1 ALA A 118     105.530 117.053 106.173  1.00 36.68           H  
ATOM   1007  HB2 ALA A 118     104.418 115.709 106.340  1.00 36.68           H  
ATOM   1008  HB3 ALA A 118     103.818 117.358 106.463  1.00 36.68           H  
ATOM   1009  N   ILE A 119     104.590 118.921 109.239  1.00 34.57           N  
ATOM   1010  CA  ILE A 119     105.003 120.093 110.025  1.00 34.57           C  
ATOM   1011  C   ILE A 119     105.664 119.681 111.362  1.00 34.57           C  
ATOM   1012  O   ILE A 119     106.652 120.291 111.772  1.00 34.57           O  
ATOM   1013  CB  ILE A 119     103.821 121.069 110.305  1.00 34.57           C  
ATOM   1014  CG1 ILE A 119     103.207 121.605 108.993  1.00 34.57           C  
ATOM   1015  CG2 ILE A 119     104.150 122.245 111.252  1.00 34.57           C  
ATOM   1016  CD1 ILE A 119     104.189 122.358 108.078  1.00 34.57           C  
ATOM   1017  H   ILE A 119     103.599 118.735 109.146  1.00 34.57           H  
ATOM   1018  HA  ILE A 119     105.761 120.626 109.449  1.00 34.57           H  
ATOM   1019  HB  ILE A 119     103.040 120.497 110.804  1.00 34.57           H  
ATOM   1020 HG13 ILE A 119     102.353 122.246 109.217  1.00 34.57           H  
ATOM   1021 HG12 ILE A 119     102.788 120.769 108.436  1.00 34.57           H  
ATOM   1022 HG21 ILE A 119     103.317 122.945 111.317  1.00 34.57           H  
ATOM   1023 HG22 ILE A 119     104.348 121.908 112.269  1.00 34.57           H  
ATOM   1024 HG23 ILE A 119     105.026 122.802 110.919  1.00 34.57           H  
ATOM   1025 HD11 ILE A 119     103.659 123.066 107.440  1.00 34.57           H  
ATOM   1026 HD12 ILE A 119     104.934 122.924 108.635  1.00 34.57           H  
ATOM   1027 HD13 ILE A 119     104.720 121.668 107.421  1.00 34.57           H  
ATOM   1028  N   GLY A 120     105.147 118.610 111.977  1.00 35.40           N  
ATOM   1029  CA  GLY A 120     105.741 117.936 113.127  1.00 35.40           C  
ATOM   1030  C   GLY A 120     107.119 117.368 112.772  1.00 35.40           C  
ATOM   1031  O   GLY A 120     108.077 117.576 113.511  1.00 35.40           O  
ATOM   1032  H   GLY A 120     104.291 118.206 111.612  1.00 35.40           H  
ATOM   1033  HA3 GLY A 120     105.092 117.111 113.402  1.00 35.40           H  
ATOM   1034  HA2 GLY A 120     105.806 118.600 113.988  1.00 35.40           H  
ATOM   1035  N   GLY A 121     107.231 116.690 111.622  1.00 36.25           N  
ATOM   1036  CA  GLY A 121     108.471 116.100 111.115  1.00 36.25           C  
ATOM   1037  C   GLY A 121     109.507 117.186 110.812  1.00 36.25           C  
ATOM   1038  O   GLY A 121     110.676 117.035 111.168  1.00 36.25           O  
ATOM   1039  H   GLY A 121     106.379 116.484 111.107  1.00 36.25           H  
ATOM   1040  HA3 GLY A 121     108.263 115.527 110.212  1.00 36.25           H  
ATOM   1041  HA2 GLY A 121     108.882 115.412 111.849  1.00 36.25           H  
ATOM   1042  N   LEU A 122     109.062 118.299 110.215  1.00 35.62           N  
ATOM   1043  CA  LEU A 122     109.836 119.504 109.935  1.00 35.62           C  
ATOM   1044  C   LEU A 122     110.473 120.064 111.216  1.00 35.62           C  
ATOM   1045  O   LEU A 122     111.700 120.058 111.327  1.00 35.62           O  
ATOM   1046  CB  LEU A 122     108.926 120.520 109.195  1.00 35.62           C  
ATOM   1047  CG  LEU A 122     109.521 121.912 108.895  1.00 35.62           C  
ATOM   1048  CD1 LEU A 122     110.739 121.812 107.962  1.00 35.62           C  
ATOM   1049  CD2 LEU A 122     108.435 122.864 108.348  1.00 35.62           C  
ATOM   1050  H   LEU A 122     108.094 118.312 109.902  1.00 35.62           H  
ATOM   1051  HA  LEU A 122     110.650 119.216 109.268  1.00 35.62           H  
ATOM   1052  HB3 LEU A 122     108.034 120.677 109.792  1.00 35.62           H  
ATOM   1053  HB2 LEU A 122     108.575 120.080 108.262  1.00 35.62           H  
ATOM   1054  HG  LEU A 122     109.859 122.356 109.831  1.00 35.62           H  
ATOM   1055 HD11 LEU A 122     111.667 121.958 108.516  1.00 35.62           H  
ATOM   1056 HD12 LEU A 122     110.788 120.833 107.486  1.00 35.62           H  
ATOM   1057 HD13 LEU A 122     110.728 122.548 107.159  1.00 35.62           H  
ATOM   1058 HD21 LEU A 122     108.733 123.368 107.430  1.00 35.62           H  
ATOM   1059 HD22 LEU A 122     107.500 122.343 108.135  1.00 35.62           H  
ATOM   1060 HD23 LEU A 122     108.206 123.644 109.075  1.00 35.62           H  
ATOM   1061  N   VAL A 123     109.642 120.481 112.184  1.00 35.40           N  
ATOM   1062  CA  VAL A 123     110.126 121.046 113.445  1.00 35.40           C  
ATOM   1063  C   VAL A 123     110.895 120.017 114.305  1.00 35.40           C  
ATOM   1064  O   VAL A 123     111.890 120.382 114.933  1.00 35.40           O  
ATOM   1065  CB  VAL A 123     108.987 121.718 114.265  1.00 35.40           C  
ATOM   1066  CG1 VAL A 123     107.977 120.742 114.896  1.00 35.40           C  
ATOM   1067  CG2 VAL A 123     109.526 122.673 115.346  1.00 35.40           C  
ATOM   1068  H   VAL A 123     108.636 120.396 112.063  1.00 35.40           H  
ATOM   1069  HA  VAL A 123     110.841 121.827 113.180  1.00 35.40           H  
ATOM   1070  HB  VAL A 123     108.422 122.334 113.562  1.00 35.40           H  
ATOM   1071 HG11 VAL A 123     107.145 121.286 115.339  1.00 35.40           H  
ATOM   1072 HG12 VAL A 123     107.561 120.071 114.150  1.00 35.40           H  
ATOM   1073 HG13 VAL A 123     108.420 120.130 115.683  1.00 35.40           H  
ATOM   1074 HG21 VAL A 123     108.714 123.204 115.842  1.00 35.40           H  
ATOM   1075 HG22 VAL A 123     110.087 122.141 116.116  1.00 35.40           H  
ATOM   1076 HG23 VAL A 123     110.189 123.423 114.913  1.00 35.40           H  
ATOM   1077  N   GLY A 124     110.473 118.745 114.251  1.00 37.41           N  
ATOM   1078  CA  GLY A 124     111.116 117.606 114.896  1.00 37.41           C  
ATOM   1079  C   GLY A 124     112.537 117.412 114.362  1.00 37.41           C  
ATOM   1080  O   GLY A 124     113.461 117.227 115.148  1.00 37.41           O  
ATOM   1081  H   GLY A 124     109.620 118.530 113.739  1.00 37.41           H  
ATOM   1082  HA3 GLY A 124     110.538 116.703 114.699  1.00 37.41           H  
ATOM   1083  HA2 GLY A 124     111.134 117.753 115.975  1.00 37.41           H  
ATOM   1084  N   THR A 125     112.736 117.537 113.046  1.00 40.33           N  
ATOM   1085  CA  THR A 125     114.062 117.490 112.443  1.00 40.33           C  
ATOM   1086  C   THR A 125     114.918 118.721 112.807  1.00 40.33           C  
ATOM   1087  O   THR A 125     116.089 118.555 113.143  1.00 40.33           O  
ATOM   1088  CB  THR A 125     114.001 117.335 110.906  1.00 40.33           C  
ATOM   1089  OG1 THR A 125     113.229 116.190 110.592  1.00 40.33           O  
ATOM   1090  CG2 THR A 125     115.375 117.199 110.235  1.00 40.33           C  
ATOM   1091  H   THR A 125     111.951 117.700 112.423  1.00 40.33           H  
ATOM   1092  HA  THR A 125     114.564 116.606 112.840  1.00 40.33           H  
ATOM   1093  HB  THR A 125     113.484 118.191 110.467  1.00 40.33           H  
ATOM   1094  HG1 THR A 125     112.300 116.412 110.789  1.00 40.33           H  
ATOM   1095 HG21 THR A 125     115.321 116.631 109.310  1.00 40.33           H  
ATOM   1096 HG22 THR A 125     115.808 118.173 110.010  1.00 40.33           H  
ATOM   1097 HG23 THR A 125     116.077 116.676 110.884  1.00 40.33           H  
ATOM   1098  N   LEU A 126     114.318 119.923 112.816  1.00 40.51           N  
ATOM   1099  CA  LEU A 126     115.002 121.163 113.203  1.00 40.51           C  
ATOM   1100  C   LEU A 126     115.582 121.109 114.630  1.00 40.51           C  
ATOM   1101  O   LEU A 126     116.720 121.540 114.828  1.00 40.51           O  
ATOM   1102  CB  LEU A 126     114.070 122.383 113.029  1.00 40.51           C  
ATOM   1103  CG  LEU A 126     113.704 122.728 111.565  1.00 40.51           C  
ATOM   1104  CD1 LEU A 126     112.470 123.653 111.501  1.00 40.51           C  
ATOM   1105  CD2 LEU A 126     114.900 123.295 110.771  1.00 40.51           C  
ATOM   1106  H   LEU A 126     113.344 119.996 112.539  1.00 40.51           H  
ATOM   1107  HA  LEU A 126     115.852 121.283 112.533  1.00 40.51           H  
ATOM   1108  HB3 LEU A 126     114.527 123.262 113.486  1.00 40.51           H  
ATOM   1109  HB2 LEU A 126     113.162 122.202 113.602  1.00 40.51           H  
ATOM   1110  HG  LEU A 126     113.427 121.803 111.064  1.00 40.51           H  
ATOM   1111 HD11 LEU A 126     111.612 123.111 111.108  1.00 40.51           H  
ATOM   1112 HD12 LEU A 126     112.187 124.033 112.482  1.00 40.51           H  
ATOM   1113 HD13 LEU A 126     112.617 124.518 110.854  1.00 40.51           H  
ATOM   1114 HD21 LEU A 126     114.779 124.348 110.517  1.00 40.51           H  
ATOM   1115 HD22 LEU A 126     115.841 123.216 111.314  1.00 40.51           H  
ATOM   1116 HD23 LEU A 126     115.018 122.757 109.830  1.00 40.51           H  
ATOM   1117  N   ILE A 127     114.831 120.540 115.586  1.00 42.04           N  
ATOM   1118  CA  ILE A 127     115.332 120.320 116.942  1.00 42.04           C  
ATOM   1119  C   ILE A 127     116.316 119.128 117.024  1.00 42.04           C  
ATOM   1120  O   ILE A 127     117.259 119.200 117.814  1.00 42.04           O  
ATOM   1121  CB  ILE A 127     114.183 120.181 117.993  1.00 42.04           C  
ATOM   1122  CG1 ILE A 127     114.647 120.201 119.469  1.00 42.04           C  
ATOM   1123  CG2 ILE A 127     113.274 118.960 117.782  1.00 42.04           C  
ATOM   1124  CD1 ILE A 127     115.437 121.452 119.871  1.00 42.04           C  
ATOM   1125  H   ILE A 127     113.890 120.225 115.369  1.00 42.04           H  
ATOM   1126  HA  ILE A 127     115.907 121.206 117.216  1.00 42.04           H  
ATOM   1127  HB  ILE A 127     113.546 121.059 117.867  1.00 42.04           H  
ATOM   1128 HG13 ILE A 127     115.241 119.317 119.690  1.00 42.04           H  
ATOM   1129 HG12 ILE A 127     113.775 120.132 120.121  1.00 42.04           H  
ATOM   1130 HG21 ILE A 127     112.467 118.930 118.514  1.00 42.04           H  
ATOM   1131 HG22 ILE A 127     112.804 119.012 116.808  1.00 42.04           H  
ATOM   1132 HG23 ILE A 127     113.812 118.015 117.846  1.00 42.04           H  
ATOM   1133 HD11 ILE A 127     115.294 121.682 120.927  1.00 42.04           H  
ATOM   1134 HD12 ILE A 127     116.503 121.298 119.713  1.00 42.04           H  
ATOM   1135 HD13 ILE A 127     115.136 122.330 119.299  1.00 42.04           H  
ATOM   1136  N   VAL A 128     116.143 118.071 116.210  1.00 46.54           N  
ATOM   1137  CA  VAL A 128     116.951 116.851 116.329  1.00 46.54           C  
ATOM   1138  C   VAL A 128     118.443 117.021 115.980  1.00 46.54           C  
ATOM   1139  O   VAL A 128     119.250 116.254 116.502  1.00 46.54           O  
ATOM   1140  CB  VAL A 128     116.363 115.608 115.597  1.00 46.54           C  
ATOM   1141  CG1 VAL A 128     116.815 115.363 114.146  1.00 46.54           C  
ATOM   1142  CG2 VAL A 128     116.655 114.344 116.408  1.00 46.54           C  
ATOM   1143  H   VAL A 128     115.356 118.037 115.570  1.00 46.54           H  
ATOM   1144  HA  VAL A 128     116.939 116.621 117.395  1.00 46.54           H  
ATOM   1145  HB  VAL A 128     115.284 115.715 115.570  1.00 46.54           H  
ATOM   1146 HG11 VAL A 128     116.191 114.591 113.697  1.00 46.54           H  
ATOM   1147 HG12 VAL A 128     116.736 116.249 113.526  1.00 46.54           H  
ATOM   1148 HG13 VAL A 128     117.848 115.019 114.086  1.00 46.54           H  
ATOM   1149 HG21 VAL A 128     116.219 113.458 115.954  1.00 46.54           H  
ATOM   1150 HG22 VAL A 128     117.728 114.178 116.473  1.00 46.54           H  
ATOM   1151 HG23 VAL A 128     116.263 114.425 117.420  1.00 46.54           H  
ATOM   1152  N   LYS A 129     118.817 118.055 115.207  1.00 50.85           N  
ATOM   1153  CA  LYS A 129     120.223 118.466 115.065  1.00 50.85           C  
ATOM   1154  C   LYS A 129     120.872 118.815 116.421  1.00 50.85           C  
ATOM   1155  O   LYS A 129     122.048 118.523 116.630  1.00 50.85           O  
ATOM   1156  CB  LYS A 129     120.350 119.616 114.034  1.00  0.00           C  
ATOM   1157  CG  LYS A 129     121.729 120.319 113.991  1.00  0.00           C  
ATOM   1158  CD  LYS A 129     121.882 121.309 112.827  1.00  0.00           C  
ATOM   1159  CE  LYS A 129     123.181 122.130 112.906  1.00  0.00           C  
ATOM   1160  NZ  LYS A 129     123.326 123.026 111.747  1.00  0.00           N1+
ATOM   1161  H   LYS A 129     118.099 118.620 114.770  1.00 50.85           H  
ATOM   1162  HB2 LYS A 129     120.120 119.210 113.049  1.00  0.00           H  
ATOM   1163  HB3 LYS A 129     119.592 120.373 114.241  1.00  0.00           H  
ATOM   1164  HG2 LYS A 129     121.889 120.863 114.923  1.00  0.00           H  
ATOM   1165  HG3 LYS A 129     122.520 119.570 113.939  1.00  0.00           H  
ATOM   1166  HD2 LYS A 129     121.857 120.754 111.888  1.00  0.00           H  
ATOM   1167  HD3 LYS A 129     121.026 121.985 112.820  1.00  0.00           H  
ATOM   1168  HE2 LYS A 129     123.193 122.732 113.815  1.00  0.00           H  
ATOM   1169  HE3 LYS A 129     124.050 121.474 112.948  1.00  0.00           H  
ATOM   1170  HZ1 LYS A 129     124.183 123.553 111.832  1.00  0.00           H  
ATOM   1171  HZ2 LYS A 129     123.348 122.481 110.898  1.00  0.00           H  
ATOM   1172  HZ3 LYS A 129     122.548 123.669 111.716  1.00  0.00           H  
ATOM   1173  HA  LYS A 129     120.768 117.607 114.669  1.00 50.85           H  
ATOM   1174  N   MET A 130     120.082 119.414 117.320  1.00 51.92           N  
ATOM   1175  CA  MET A 130     120.498 119.760 118.671  1.00 51.92           C  
ATOM   1176  C   MET A 130     120.521 118.506 119.555  1.00 51.92           C  
ATOM   1177  O   MET A 130     121.550 118.240 120.175  1.00 51.92           O  
ATOM   1178  CB  MET A 130     119.603 120.876 119.258  1.00  0.00           C  
ATOM   1179  CG  MET A 130     119.246 121.990 118.255  1.00  0.00           C  
ATOM   1180  SD  MET A 130     118.376 123.405 118.975  1.00  0.00           S  
ATOM   1181  CE  MET A 130     117.758 124.174 117.453  1.00  0.00           C  
ATOM   1182  H   MET A 130     119.093 119.512 117.120  1.00 51.92           H  
ATOM   1183  HB2 MET A 130     118.678 120.448 119.643  1.00  0.00           H  
ATOM   1184  HB3 MET A 130     120.102 121.312 120.125  1.00  0.00           H  
ATOM   1185  HG2 MET A 130     120.150 122.358 117.768  1.00  0.00           H  
ATOM   1186  HG3 MET A 130     118.610 121.587 117.465  1.00  0.00           H  
ATOM   1187  HE1 MET A 130     117.202 125.082 117.687  1.00  0.00           H  
ATOM   1188  HE2 MET A 130     118.585 124.437 116.793  1.00  0.00           H  
ATOM   1189  HE3 MET A 130     117.094 123.493 116.920  1.00  0.00           H  
ATOM   1190  HA  MET A 130     121.517 120.153 118.616  1.00 51.92           H  
ATOM   1191  N   ILE A 131     119.420 117.733 119.558  1.00 51.18           N  
ATOM   1192  CA  ILE A 131     119.276 116.518 120.375  1.00 51.18           C  
ATOM   1193  C   ILE A 131     120.345 115.464 120.000  1.00 51.18           C  
ATOM   1194  O   ILE A 131     121.064 114.988 120.876  1.00 51.18           O  
ATOM   1195  CB  ILE A 131     117.870 115.840 120.291  1.00 51.18           C  
ATOM   1196  CG1 ILE A 131     116.702 116.844 120.409  1.00 51.18           C  
ATOM   1197  CG2 ILE A 131     117.694 114.751 121.377  1.00 51.18           C  
ATOM   1198  CD1 ILE A 131     115.318 116.227 120.141  1.00 51.18           C  
ATOM   1199  H   ILE A 131     118.627 118.015 118.994  1.00 51.18           H  
ATOM   1200  HA  ILE A 131     119.432 116.807 121.414  1.00 51.18           H  
ATOM   1201  HB  ILE A 131     117.789 115.350 119.318  1.00 51.18           H  
ATOM   1202 HG13 ILE A 131     116.839 117.665 119.713  1.00 51.18           H  
ATOM   1203 HG12 ILE A 131     116.710 117.299 121.401  1.00 51.18           H  
ATOM   1204 HG21 ILE A 131     116.757 114.207 121.261  1.00 51.18           H  
ATOM   1205 HG22 ILE A 131     118.485 114.006 121.357  1.00 51.18           H  
ATOM   1206 HG23 ILE A 131     117.698 115.186 122.376  1.00 51.18           H  
ATOM   1207 HD11 ILE A 131     114.597 116.992 119.857  1.00 51.18           H  
ATOM   1208 HD12 ILE A 131     115.348 115.492 119.337  1.00 51.18           H  
ATOM   1209 HD13 ILE A 131     114.926 115.733 121.030  1.00 51.18           H  
ATOM   1210  N   GLY A 132     120.499 115.198 118.696  1.00 55.64           N  
ATOM   1211  CA  GLY A 132     121.429 114.218 118.140  1.00 55.64           C  
ATOM   1212  C   GLY A 132     122.891 114.563 118.436  1.00 55.64           C  
ATOM   1213  O   GLY A 132     123.714 113.649 118.506  1.00 55.64           O  
ATOM   1214  H   GLY A 132     119.916 115.679 118.013  1.00 55.64           H  
ATOM   1215  HA3 GLY A 132     121.290 114.182 117.060  1.00 55.64           H  
ATOM   1216  HA2 GLY A 132     121.216 113.221 118.517  1.00 55.64           H  
ATOM   1217  N   LYS A 133     123.206 115.853 118.619  1.00 60.57           N  
ATOM   1218  CA  LYS A 133     124.541 116.333 118.946  1.00 60.57           C  
ATOM   1219  C   LYS A 133     124.776 116.390 120.466  1.00 60.57           C  
ATOM   1220  O   LYS A 133     125.857 116.010 120.906  1.00 60.57           O  
ATOM   1221  CB  LYS A 133     124.778 117.693 118.248  1.00  0.00           C  
ATOM   1222  CG  LYS A 133     126.182 118.313 118.421  1.00  0.00           C  
ATOM   1223  CD  LYS A 133     127.332 117.406 117.944  1.00  0.00           C  
ATOM   1224  CE  LYS A 133     128.708 118.084 118.048  1.00  0.00           C  
ATOM   1225  NZ  LYS A 133     129.802 117.138 117.769  1.00  0.00           N1+
ATOM   1226  H   LYS A 133     122.474 116.549 118.573  1.00 60.57           H  
ATOM   1227  HB2 LYS A 133     124.591 117.573 117.180  1.00  0.00           H  
ATOM   1228  HB3 LYS A 133     124.035 118.412 118.598  1.00  0.00           H  
ATOM   1229  HG2 LYS A 133     126.215 119.254 117.870  1.00  0.00           H  
ATOM   1230  HG3 LYS A 133     126.340 118.579 119.467  1.00  0.00           H  
ATOM   1231  HD2 LYS A 133     127.343 116.495 118.542  1.00  0.00           H  
ATOM   1232  HD3 LYS A 133     127.149 117.096 116.914  1.00  0.00           H  
ATOM   1233  HE2 LYS A 133     128.773 118.923 117.354  1.00  0.00           H  
ATOM   1234  HE3 LYS A 133     128.858 118.483 119.052  1.00  0.00           H  
ATOM   1235  HZ1 LYS A 133     129.686 116.730 116.854  1.00  0.00           H  
ATOM   1236  HZ2 LYS A 133     130.688 117.617 117.820  1.00  0.00           H  
ATOM   1237  HZ3 LYS A 133     129.773 116.414 118.476  1.00  0.00           H  
ATOM   1238  HA  LYS A 133     125.262 115.623 118.539  1.00 60.57           H  
ATOM   1239  N   VAL A 134     123.801 116.864 121.254  1.00 61.58           N  
ATOM   1240  CA  VAL A 134     123.988 117.042 122.698  1.00 61.58           C  
ATOM   1241  C   VAL A 134     123.771 115.735 123.493  1.00 61.58           C  
ATOM   1242  O   VAL A 134     124.416 115.543 124.522  1.00 61.58           O  
ATOM   1243  CB  VAL A 134     123.067 118.172 123.256  1.00 61.58           C  
ATOM   1244  CG1 VAL A 134     121.584 117.787 123.429  1.00 61.58           C  
ATOM   1245  CG2 VAL A 134     123.598 118.766 124.573  1.00 61.58           C  
ATOM   1246  H   VAL A 134     122.927 117.198 120.854  1.00 61.58           H  
ATOM   1247  HA  VAL A 134     125.023 117.346 122.875  1.00 61.58           H  
ATOM   1248  HB  VAL A 134     123.091 118.979 122.521  1.00 61.58           H  
ATOM   1249 HG11 VAL A 134     120.963 118.670 123.581  1.00 61.58           H  
ATOM   1250 HG12 VAL A 134     121.215 117.273 122.548  1.00 61.58           H  
ATOM   1251 HG13 VAL A 134     121.427 117.126 124.282  1.00 61.58           H  
ATOM   1252 HG21 VAL A 134     122.981 119.601 124.905  1.00 61.58           H  
ATOM   1253 HG22 VAL A 134     123.611 118.028 125.376  1.00 61.58           H  
ATOM   1254 HG23 VAL A 134     124.615 119.141 124.454  1.00 61.58           H  
ATOM   1255  N   LEU A 135     122.854 114.880 123.021  1.00 59.45           N  
ATOM   1256  CA  LEU A 135     122.410 113.681 123.726  1.00 59.45           C  
ATOM   1257  C   LEU A 135     123.089 112.423 123.161  1.00 59.45           C  
ATOM   1258  O   LEU A 135     123.373 111.497 123.920  1.00 59.45           O  
ATOM   1259  CB  LEU A 135     120.865 113.588 123.613  1.00 59.45           C  
ATOM   1260  CG  LEU A 135     120.155 113.063 124.877  1.00 59.45           C  
ATOM   1261  CD1 LEU A 135     120.308 114.028 126.072  1.00 59.45           C  
ATOM   1262  CD2 LEU A 135     118.676 112.729 124.585  1.00 59.45           C  
ATOM   1263  H   LEU A 135     122.351 115.100 122.165  1.00 59.45           H  
ATOM   1264  HA  LEU A 135     122.689 113.753 124.778  1.00 59.45           H  
ATOM   1265  HB3 LEU A 135     120.602 112.971 122.750  1.00 59.45           H  
ATOM   1266  HB2 LEU A 135     120.442 114.569 123.394  1.00 59.45           H  
ATOM   1267  HG  LEU A 135     120.647 112.131 125.154  1.00 59.45           H  
ATOM   1268 HD11 LEU A 135     119.354 114.281 126.536  1.00 59.45           H  
ATOM   1269 HD12 LEU A 135     120.928 113.581 126.850  1.00 59.45           H  
ATOM   1270 HD13 LEU A 135     120.781 114.968 125.785  1.00 59.45           H  
ATOM   1271 HD21 LEU A 135     118.394 111.780 125.041  1.00 59.45           H  
ATOM   1272 HD22 LEU A 135     117.992 113.487 124.967  1.00 59.45           H  
ATOM   1273 HD23 LEU A 135     118.475 112.639 123.517  1.00 59.45           H  
ATOM   1274  N   GLY A 136     123.333 112.402 121.845  1.00 61.33           N  
ATOM   1275  CA  GLY A 136     123.868 111.248 121.129  1.00 61.33           C  
ATOM   1276  C   GLY A 136     122.712 110.456 120.513  1.00 61.33           C  
ATOM   1277  O   GLY A 136     121.564 110.552 120.956  1.00 61.33           O  
ATOM   1278  H   GLY A 136     123.053 113.200 121.292  1.00 61.33           H  
ATOM   1279  HA3 GLY A 136     124.455 110.597 121.778  1.00 61.33           H  
ATOM   1280  HA2 GLY A 136     124.523 111.610 120.337  1.00 61.33           H  
ATOM   1281  N   ARG A 137     123.006 109.677 119.463  1.00 61.26           N  
ATOM   1282  CA  ARG A 137     121.993 109.122 118.560  1.00 61.26           C  
ATOM   1283  C   ARG A 137     121.032 108.138 119.244  1.00 61.26           C  
ATOM   1284  O   ARG A 137     119.824 108.243 119.053  1.00 61.26           O  
ATOM   1285  CB  ARG A 137     122.618 108.433 117.331  1.00 61.26           C  
ATOM   1286  CG  ARG A 137     123.885 109.023 116.693  1.00 61.26           C  
ATOM   1287  CD  ARG A 137     123.941 110.537 116.426  1.00 61.26           C  
ATOM   1288  NE  ARG A 137     125.125 110.834 115.600  1.00 61.26           N  
ATOM   1289  CZ  ARG A 137     125.740 112.008 115.388  1.00 61.26           C  
ATOM   1290  NH1 ARG A 137     125.336 113.147 115.964  1.00 61.26           N  
ATOM   1291  NH2 ARG A 137     126.798 112.037 114.574  1.00 61.26           N1+
ATOM   1292  H   ARG A 137     123.973 109.507 119.228  1.00 61.26           H  
ATOM   1293  HA  ARG A 137     121.404 109.970 118.202  1.00 61.26           H  
ATOM   1294  HB3 ARG A 137     121.845 108.339 116.568  1.00 61.26           H  
ATOM   1295  HB2 ARG A 137     122.877 107.412 117.601  1.00 61.26           H  
ATOM   1296  HG3 ARG A 137     124.135 108.453 115.799  1.00 61.26           H  
ATOM   1297  HG2 ARG A 137     124.684 108.809 117.403  1.00 61.26           H  
ATOM   1298  HD3 ARG A 137     124.115 111.054 117.370  1.00 61.26           H  
ATOM   1299  HD2 ARG A 137     123.012 110.930 116.011  1.00 61.26           H  
ATOM   1300  HE  ARG A 137     125.532 110.007 115.164  1.00 61.26           H  
ATOM   1301 HH12 ARG A 137     125.791 114.024 115.760  1.00 61.26           H  
ATOM   1302 HH11 ARG A 137     124.614 113.136 116.676  1.00 61.26           H  
ATOM   1303 HH22 ARG A 137     127.288 112.896 114.382  1.00 61.26           H  
ATOM   1304 HH21 ARG A 137     127.125 111.196 114.110  1.00 61.26           H  
ATOM   1305  N   LYS A 138     121.583 107.219 120.050  1.00 57.26           N  
ATOM   1306  CA  LYS A 138     120.790 106.228 120.782  1.00 57.26           C  
ATOM   1307  C   LYS A 138     119.827 106.875 121.793  1.00 57.26           C  
ATOM   1308  O   LYS A 138     118.665 106.485 121.868  1.00 57.26           O  
ATOM   1309  CB  LYS A 138     121.722 105.177 121.426  1.00 57.26           C  
ATOM   1310  CG  LYS A 138     120.994 104.161 122.337  1.00 57.26           C  
ATOM   1311  CD  LYS A 138     121.586 102.747 122.320  1.00 57.26           C  
ATOM   1312  CE  LYS A 138     121.293 102.008 121.004  1.00 57.26           C  
ATOM   1313  NZ  LYS A 138     121.669 100.593 121.058  1.00 57.26           N1+
ATOM   1314  H   LYS A 138     122.588 107.214 120.170  1.00 57.26           H  
ATOM   1315  HA  LYS A 138     120.170 105.708 120.047  1.00 57.26           H  
ATOM   1316  HB3 LYS A 138     122.496 105.670 122.017  1.00 57.26           H  
ATOM   1317  HB2 LYS A 138     122.249 104.660 120.626  1.00 57.26           H  
ATOM   1318  HG3 LYS A 138     119.939 104.091 122.067  1.00 57.26           H  
ATOM   1319  HG2 LYS A 138     121.008 104.535 123.362  1.00 57.26           H  
ATOM   1320  HD3 LYS A 138     121.191 102.188 123.167  1.00 57.26           H  
ATOM   1321  HD2 LYS A 138     122.660 102.798 122.487  1.00 57.26           H  
ATOM   1322  HE3 LYS A 138     121.847 102.457 120.187  1.00 57.26           H  
ATOM   1323  HE2 LYS A 138     120.233 102.070 120.756  1.00 57.26           H  
ATOM   1324  HZ1 LYS A 138     121.146 100.133 121.789  1.00 57.26           H  
ATOM   1325  HZ2 LYS A 138     121.470 100.165 120.165  1.00 57.26           H  
ATOM   1326  HZ3 LYS A 138     122.659 100.528 121.258  1.00 57.26           H  
ATOM   1327  N   HIS A 139     120.318 107.885 122.517  1.00 54.42           N  
ATOM   1328  CA  HIS A 139     119.544 108.622 123.513  1.00 54.42           C  
ATOM   1329  C   HIS A 139     118.485 109.526 122.862  1.00 54.42           C  
ATOM   1330  O   HIS A 139     117.400 109.694 123.415  1.00 54.42           O  
ATOM   1331  CB  HIS A 139     120.513 109.416 124.397  1.00 54.42           C  
ATOM   1332  CG  HIS A 139     121.630 108.583 124.980  1.00 54.42           C  
ATOM   1333  ND1 HIS A 139     122.938 109.030 125.040  1.00 54.42           N  
ATOM   1334  CD2 HIS A 139     121.648 107.310 125.508  1.00 54.42           C  
ATOM   1335  CE1 HIS A 139     123.671 108.050 125.571  1.00 54.42           C  
ATOM   1336  NE2 HIS A 139     122.951 106.976 125.877  1.00 54.42           N  
ATOM   1337  H   HIS A 139     121.268 108.191 122.372  1.00 54.42           H  
ATOM   1338  HA  HIS A 139     119.027 107.898 124.143  1.00 54.42           H  
ATOM   1339  HB3 HIS A 139     119.964 109.867 125.224  1.00 54.42           H  
ATOM   1340  HB2 HIS A 139     120.945 110.237 123.822  1.00 54.42           H  
ATOM   1341  HD1 HIS A 139     123.275 109.939 124.715  1.00 54.42           H  
ATOM   1342  HD2 HIS A 139     120.835 106.610 125.636  1.00 54.42           H  
ATOM   1343  HE1 HIS A 139     124.738 108.120 125.730  1.00 54.42           H  
ATOM   1344  N   THR A 140     118.785 110.029 121.663  1.00 51.02           N  
ATOM   1345  CA  THR A 140     117.832 110.732 120.813  1.00 51.02           C  
ATOM   1346  C   THR A 140     116.700 109.808 120.322  1.00 51.02           C  
ATOM   1347  O   THR A 140     115.537 110.206 120.352  1.00 51.02           O  
ATOM   1348  CB  THR A 140     118.548 111.340 119.590  1.00 51.02           C  
ATOM   1349  OG1 THR A 140     119.602 112.161 120.043  1.00 51.02           O  
ATOM   1350  CG2 THR A 140     117.670 112.188 118.672  1.00 51.02           C  
ATOM   1351  H   THR A 140     119.708 109.874 121.280  1.00 51.02           H  
ATOM   1352  HA  THR A 140     117.382 111.539 121.396  1.00 51.02           H  
ATOM   1353  HB  THR A 140     118.989 110.556 118.980  1.00 51.02           H  
ATOM   1354  HG1 THR A 140     120.268 111.612 120.491  1.00 51.02           H  
ATOM   1355 HG21 THR A 140     118.303 112.723 117.969  1.00 51.02           H  
ATOM   1356 HG22 THR A 140     116.975 111.576 118.096  1.00 51.02           H  
ATOM   1357 HG23 THR A 140     117.090 112.921 119.231  1.00 51.02           H  
ATOM   1358  N   LEU A 141     117.041 108.566 119.954  1.00 46.51           N  
ATOM   1359  CA  LEU A 141     116.071 107.546 119.562  1.00 46.51           C  
ATOM   1360  C   LEU A 141     115.265 106.998 120.754  1.00 46.51           C  
ATOM   1361  O   LEU A 141     114.136 106.569 120.551  1.00 46.51           O  
ATOM   1362  CB  LEU A 141     116.761 106.450 118.732  1.00 46.51           C  
ATOM   1363  CG  LEU A 141     117.227 106.964 117.347  1.00 46.51           C  
ATOM   1364  CD1 LEU A 141     118.267 106.019 116.736  1.00 46.51           C  
ATOM   1365  CD2 LEU A 141     116.050 107.236 116.384  1.00 46.51           C  
ATOM   1366  H   LEU A 141     118.019 108.299 119.914  1.00 46.51           H  
ATOM   1367  HA  LEU A 141     115.345 108.023 118.908  1.00 46.51           H  
ATOM   1368  HB3 LEU A 141     116.091 105.599 118.593  1.00 46.51           H  
ATOM   1369  HB2 LEU A 141     117.612 106.066 119.297  1.00 46.51           H  
ATOM   1370  HG  LEU A 141     117.736 107.918 117.487  1.00 46.51           H  
ATOM   1371 HD11 LEU A 141     119.271 106.339 117.013  1.00 46.51           H  
ATOM   1372 HD12 LEU A 141     118.142 104.994 117.086  1.00 46.51           H  
ATOM   1373 HD13 LEU A 141     118.229 106.007 115.648  1.00 46.51           H  
ATOM   1374 HD21 LEU A 141     116.099 106.636 115.476  1.00 46.51           H  
ATOM   1375 HD22 LEU A 141     115.083 107.021 116.839  1.00 46.51           H  
ATOM   1376 HD23 LEU A 141     116.032 108.284 116.078  1.00 46.51           H  
ATOM   1377  N   LEU A 142     115.800 107.081 121.977  1.00 42.74           N  
ATOM   1378  CA  LEU A 142     115.036 106.881 123.212  1.00 42.74           C  
ATOM   1379  C   LEU A 142     114.055 108.042 123.458  1.00 42.74           C  
ATOM   1380  O   LEU A 142     112.875 107.802 123.712  1.00 42.74           O  
ATOM   1381  CB  LEU A 142     116.014 106.708 124.395  1.00 42.74           C  
ATOM   1382  CG  LEU A 142     116.650 105.306 124.447  1.00 42.74           C  
ATOM   1383  CD1 LEU A 142     117.975 105.292 125.239  1.00 42.74           C  
ATOM   1384  CD2 LEU A 142     115.626 104.296 124.993  1.00 42.74           C  
ATOM   1385  H   LEU A 142     116.776 107.332 122.067  1.00 42.74           H  
ATOM   1386  HA  LEU A 142     114.434 105.975 123.109  1.00 42.74           H  
ATOM   1387  HB3 LEU A 142     115.512 106.912 125.343  1.00 42.74           H  
ATOM   1388  HB2 LEU A 142     116.790 107.464 124.325  1.00 42.74           H  
ATOM   1389  HG  LEU A 142     116.897 105.008 123.427  1.00 42.74           H  
ATOM   1390 HD11 LEU A 142     118.822 105.199 124.558  1.00 42.74           H  
ATOM   1391 HD12 LEU A 142     118.120 106.209 125.811  1.00 42.74           H  
ATOM   1392 HD13 LEU A 142     118.046 104.463 125.942  1.00 42.74           H  
ATOM   1393 HD21 LEU A 142     115.971 103.786 125.886  1.00 42.74           H  
ATOM   1394 HD22 LEU A 142     114.694 104.782 125.281  1.00 42.74           H  
ATOM   1395 HD23 LEU A 142     115.371 103.540 124.251  1.00 42.74           H  
ATOM   1396  N   ALA A 143     114.545 109.287 123.330  1.00 38.35           N  
ATOM   1397  CA  ALA A 143     113.746 110.512 123.447  1.00 38.35           C  
ATOM   1398  C   ALA A 143     112.592 110.577 122.429  1.00 38.35           C  
ATOM   1399  O   ALA A 143     111.503 111.030 122.778  1.00 38.35           O  
ATOM   1400  CB  ALA A 143     114.655 111.745 123.326  1.00 38.35           C  
ATOM   1401  H   ALA A 143     115.539 109.408 123.159  1.00 38.35           H  
ATOM   1402  HA  ALA A 143     113.300 110.513 124.443  1.00 38.35           H  
ATOM   1403  HB1 ALA A 143     114.089 112.661 123.497  1.00 38.35           H  
ATOM   1404  HB2 ALA A 143     115.461 111.717 124.060  1.00 38.35           H  
ATOM   1405  HB3 ALA A 143     115.107 111.823 122.338  1.00 38.35           H  
ATOM   1406  N   ASN A 144     112.840 110.040 121.224  1.00 35.88           N  
ATOM   1407  CA  ASN A 144     111.892 109.847 120.123  1.00 35.88           C  
ATOM   1408  C   ASN A 144     110.555 109.229 120.566  1.00 35.88           C  
ATOM   1409  O   ASN A 144     109.475 109.681 120.176  1.00 35.88           O  
ATOM   1410  CB  ASN A 144     112.525 108.928 119.046  1.00 35.88           C  
ATOM   1411  CG  ASN A 144     111.904 109.096 117.671  1.00 35.88           C  
ATOM   1412  OD1 ASN A 144     111.419 110.166 117.359  1.00 35.88           O  
ATOM   1413  ND2 ASN A 144     111.918 108.096 116.801  1.00 35.88           N  
ATOM   1414  H   ASN A 144     113.804 109.795 121.023  1.00 35.88           H  
ATOM   1415  HA  ASN A 144     111.660 110.822 119.703  1.00 35.88           H  
ATOM   1416  HB3 ASN A 144     112.492 107.881 119.338  1.00 35.88           H  
ATOM   1417  HB2 ASN A 144     113.565 109.209 118.913  1.00 35.88           H  
ATOM   1418 HD22 ASN A 144     111.464 108.308 115.923  1.00 35.88           H  
ATOM   1419 HD21 ASN A 144     112.338 107.186 116.958  1.00 35.88           H  
ATOM   1420  N   ASN A 145     110.656 108.217 121.436  1.00 35.42           N  
ATOM   1421  CA  ASN A 145     109.504 107.462 121.917  1.00 35.42           C  
ATOM   1422  C   ASN A 145     108.630 108.251 122.895  1.00 35.42           C  
ATOM   1423  O   ASN A 145     107.462 107.896 123.048  1.00 35.42           O  
ATOM   1424  CB  ASN A 145     109.946 106.133 122.541  1.00 35.42           C  
ATOM   1425  CG  ASN A 145     110.871 105.347 121.621  1.00 35.42           C  
ATOM   1426  OD1 ASN A 145     111.984 105.027 122.007  1.00 35.42           O  
ATOM   1427  ND2 ASN A 145     110.480 105.097 120.376  1.00 35.42           N  
ATOM   1428  H   ASN A 145     111.568 107.948 121.793  1.00 35.42           H  
ATOM   1429  HA  ASN A 145     108.865 107.237 121.064  1.00 35.42           H  
ATOM   1430  HB3 ASN A 145     109.081 105.527 122.802  1.00 35.42           H  
ATOM   1431  HB2 ASN A 145     110.480 106.326 123.473  1.00 35.42           H  
ATOM   1432 HD22 ASN A 145     111.162 104.672 119.758  1.00 35.42           H  
ATOM   1433 HD21 ASN A 145     109.611 105.429 119.990  1.00 35.42           H  
ATOM   1434  N   GLY A 146     109.175 109.327 123.483  1.00 31.19           N  
ATOM   1435  CA  GLY A 146     108.452 110.267 124.337  1.00 31.19           C  
ATOM   1436  C   GLY A 146     107.409 111.048 123.526  1.00 31.19           C  
ATOM   1437  O   GLY A 146     106.321 111.325 124.033  1.00 31.19           O  
ATOM   1438  H   GLY A 146     110.126 109.585 123.238  1.00 31.19           H  
ATOM   1439  HA3 GLY A 146     109.161 110.972 124.772  1.00 31.19           H  
ATOM   1440  HA2 GLY A 146     107.974 109.737 125.162  1.00 31.19           H  
ATOM   1441  N   PHE A 147     107.697 111.342 122.248  1.00 30.57           N  
ATOM   1442  CA  PHE A 147     106.719 111.923 121.330  1.00 30.57           C  
ATOM   1443  C   PHE A 147     105.686 110.856 120.945  1.00 30.57           C  
ATOM   1444  O   PHE A 147     104.490 111.099 121.083  1.00 30.57           O  
ATOM   1445  CB  PHE A 147     107.404 112.516 120.082  1.00 30.57           C  
ATOM   1446  CG  PHE A 147     108.532 113.484 120.381  1.00 30.57           C  
ATOM   1447  CD1 PHE A 147     108.280 114.710 121.031  1.00 30.57           C  
ATOM   1448  CD2 PHE A 147     109.860 113.121 120.085  1.00 30.57           C  
ATOM   1449  CE1 PHE A 147     109.341 115.546 121.359  1.00 30.57           C  
ATOM   1450  CE2 PHE A 147     110.906 113.965 120.430  1.00 30.57           C  
ATOM   1451  CZ  PHE A 147     110.647 115.175 121.061  1.00 30.57           C  
ATOM   1452  H   PHE A 147     108.600 111.097 121.861  1.00 30.57           H  
ATOM   1453  HA  PHE A 147     106.197 112.733 121.845  1.00 30.57           H  
ATOM   1454  HB3 PHE A 147     106.663 113.048 119.488  1.00 30.57           H  
ATOM   1455  HB2 PHE A 147     107.784 111.725 119.437  1.00 30.57           H  
ATOM   1456  HD1 PHE A 147     107.271 115.003 121.281  1.00 30.57           H  
ATOM   1457  HD2 PHE A 147     110.060 112.193 119.574  1.00 30.57           H  
ATOM   1458  HE1 PHE A 147     109.149 116.487 121.854  1.00 30.57           H  
ATOM   1459  HE2 PHE A 147     111.923 113.679 120.205  1.00 30.57           H  
ATOM   1460  HZ  PHE A 147     111.465 115.829 121.323  1.00 30.57           H  
ATOM   1461  N   ALA A 148     106.160 109.670 120.535  1.00 29.32           N  
ATOM   1462  CA  ALA A 148     105.317 108.563 120.081  1.00 29.32           C  
ATOM   1463  C   ALA A 148     104.249 108.116 121.091  1.00 29.32           C  
ATOM   1464  O   ALA A 148     103.092 107.982 120.702  1.00 29.32           O  
ATOM   1465  CB  ALA A 148     106.187 107.369 119.704  1.00 29.32           C  
ATOM   1466  H   ALA A 148     107.164 109.542 120.486  1.00 29.32           H  
ATOM   1467  HA  ALA A 148     104.799 108.902 119.182  1.00 29.32           H  
ATOM   1468  HB1 ALA A 148     105.565 106.580 119.287  1.00 29.32           H  
ATOM   1469  HB2 ALA A 148     106.929 107.635 118.961  1.00 29.32           H  
ATOM   1470  HB3 ALA A 148     106.707 106.962 120.567  1.00 29.32           H  
ATOM   1471  N   ILE A 149     104.638 107.920 122.359  1.00 28.36           N  
ATOM   1472  CA  ILE A 149     103.720 107.508 123.425  1.00 28.36           C  
ATOM   1473  C   ILE A 149     102.644 108.578 123.717  1.00 28.36           C  
ATOM   1474  O   ILE A 149     101.479 108.232 123.912  1.00 28.36           O  
ATOM   1475  CB  ILE A 149     104.488 107.137 124.735  1.00 28.36           C  
ATOM   1476  CG1 ILE A 149     103.616 106.482 125.827  1.00 28.36           C  
ATOM   1477  CG2 ILE A 149     105.246 108.315 125.379  1.00 28.36           C  
ATOM   1478  CD1 ILE A 149     102.848 105.243 125.365  1.00 28.36           C  
ATOM   1479  H   ILE A 149     105.617 108.037 122.613  1.00 28.36           H  
ATOM   1480  HA  ILE A 149     103.201 106.619 123.060  1.00 28.36           H  
ATOM   1481  HB  ILE A 149     105.241 106.401 124.448  1.00 28.36           H  
ATOM   1482 HG13 ILE A 149     102.911 107.210 126.230  1.00 28.36           H  
ATOM   1483 HG12 ILE A 149     104.250 106.195 126.668  1.00 28.36           H  
ATOM   1484 HG21 ILE A 149     105.945 107.963 126.137  1.00 28.36           H  
ATOM   1485 HG22 ILE A 149     105.819 108.868 124.643  1.00 28.36           H  
ATOM   1486 HG23 ILE A 149     104.573 109.024 125.862  1.00 28.36           H  
ATOM   1487 HD11 ILE A 149     102.553 104.642 126.225  1.00 28.36           H  
ATOM   1488 HD12 ILE A 149     101.939 105.523 124.833  1.00 28.36           H  
ATOM   1489 HD13 ILE A 149     103.451 104.618 124.708  1.00 28.36           H  
ATOM   1490  N   SER A 150     103.045 109.857 123.675  1.00 26.38           N  
ATOM   1491  CA  SER A 150     102.159 111.004 123.830  1.00 26.38           C  
ATOM   1492  C   SER A 150     101.168 111.080 122.653  1.00 26.38           C  
ATOM   1493  O   SER A 150      99.957 111.072 122.871  1.00 26.38           O  
ATOM   1494  CB  SER A 150     103.023 112.275 124.008  1.00 26.38           C  
ATOM   1495  OG  SER A 150     102.257 113.435 124.275  1.00 26.38           O  
ATOM   1496  H   SER A 150     104.009 110.061 123.445  1.00 26.38           H  
ATOM   1497  HA  SER A 150     101.577 110.857 124.742  1.00 26.38           H  
ATOM   1498  HB3 SER A 150     103.631 112.459 123.123  1.00 26.38           H  
ATOM   1499  HB2 SER A 150     103.720 112.135 124.835  1.00 26.38           H  
ATOM   1500  HG  SER A 150     102.862 114.172 124.414  1.00 26.38           H  
ATOM   1501  N   ALA A 151     101.705 111.051 121.425  1.00 25.27           N  
ATOM   1502  CA  ALA A 151     100.970 111.062 120.164  1.00 25.27           C  
ATOM   1503  C   ALA A 151      99.923 109.946 120.061  1.00 25.27           C  
ATOM   1504  O   ALA A 151      98.762 110.236 119.771  1.00 25.27           O  
ATOM   1505  CB  ALA A 151     101.972 110.942 119.017  1.00 25.27           C  
ATOM   1506  H   ALA A 151     102.719 111.007 121.339  1.00 25.27           H  
ATOM   1507  HA  ALA A 151     100.455 112.021 120.084  1.00 25.27           H  
ATOM   1508  HB1 ALA A 151     101.454 110.957 118.063  1.00 25.27           H  
ATOM   1509  HB2 ALA A 151     102.675 111.769 119.028  1.00 25.27           H  
ATOM   1510  HB3 ALA A 151     102.546 110.018 119.062  1.00 25.27           H  
ATOM   1511  N   ALA A 152     100.357 108.711 120.353  1.00 24.99           N  
ATOM   1512  CA  ALA A 152      99.547 107.496 120.408  1.00 24.99           C  
ATOM   1513  C   ALA A 152      98.288 107.679 121.260  1.00 24.99           C  
ATOM   1514  O   ALA A 152      97.175 107.539 120.754  1.00 24.99           O  
ATOM   1515  CB  ALA A 152     100.401 106.353 120.981  1.00 24.99           C  
ATOM   1516  H   ALA A 152     101.344 108.586 120.567  1.00 24.99           H  
ATOM   1517  HA  ALA A 152      99.244 107.241 119.391  1.00 24.99           H  
ATOM   1518  HB1 ALA A 152      99.836 105.425 121.022  1.00 24.99           H  
ATOM   1519  HB2 ALA A 152     101.280 106.170 120.371  1.00 24.99           H  
ATOM   1520  HB3 ALA A 152     100.752 106.564 121.991  1.00 24.99           H  
ATOM   1521  N   LEU A 153      98.506 108.041 122.530  1.00 24.34           N  
ATOM   1522  CA  LEU A 153      97.457 108.239 123.520  1.00 24.34           C  
ATOM   1523  C   LEU A 153      96.563 109.447 123.201  1.00 24.34           C  
ATOM   1524  O   LEU A 153      95.348 109.341 123.358  1.00 24.34           O  
ATOM   1525  CB  LEU A 153      98.092 108.355 124.921  1.00 24.34           C  
ATOM   1526  CG  LEU A 153      98.748 107.045 125.419  1.00 24.34           C  
ATOM   1527  CD1 LEU A 153      99.571 107.286 126.701  1.00 24.34           C  
ATOM   1528  CD2 LEU A 153      97.722 105.907 125.595  1.00 24.34           C  
ATOM   1529  H   LEU A 153      99.458 108.201 122.842  1.00 24.34           H  
ATOM   1530  HA  LEU A 153      96.810 107.361 123.497  1.00 24.34           H  
ATOM   1531  HB3 LEU A 153      97.336 108.668 125.643  1.00 24.34           H  
ATOM   1532  HB2 LEU A 153      98.834 109.157 124.902  1.00 24.34           H  
ATOM   1533  HG  LEU A 153      99.461 106.719 124.661  1.00 24.34           H  
ATOM   1534 HD11 LEU A 153     100.574 106.873 126.596  1.00 24.34           H  
ATOM   1535 HD12 LEU A 153      99.687 108.347 126.923  1.00 24.34           H  
ATOM   1536 HD13 LEU A 153      99.122 106.826 127.582  1.00 24.34           H  
ATOM   1537 HD21 LEU A 153      97.930 105.286 126.467  1.00 24.34           H  
ATOM   1538 HD22 LEU A 153      96.706 106.286 125.705  1.00 24.34           H  
ATOM   1539 HD23 LEU A 153      97.727 105.247 124.728  1.00 24.34           H  
ATOM   1540  N   LEU A 154      97.156 110.557 122.736  1.00 25.51           N  
ATOM   1541  CA  LEU A 154      96.427 111.780 122.403  1.00 25.51           C  
ATOM   1542  C   LEU A 154      95.472 111.565 121.214  1.00 25.51           C  
ATOM   1543  O   LEU A 154      94.284 111.867 121.335  1.00 25.51           O  
ATOM   1544  CB  LEU A 154      97.418 112.949 122.183  1.00 25.51           C  
ATOM   1545  CG  LEU A 154      96.812 114.365 122.318  1.00 25.51           C  
ATOM   1546  CD1 LEU A 154      96.481 114.715 123.784  1.00 25.51           C  
ATOM   1547  CD2 LEU A 154      97.715 115.446 121.699  1.00 25.51           C  
ATOM   1548  H   LEU A 154      98.170 110.588 122.648  1.00 25.51           H  
ATOM   1549  HA  LEU A 154      95.805 112.007 123.269  1.00 25.51           H  
ATOM   1550  HB3 LEU A 154      97.885 112.829 121.204  1.00 25.51           H  
ATOM   1551  HB2 LEU A 154      98.232 112.885 122.905  1.00 25.51           H  
ATOM   1552  HG  LEU A 154      95.881 114.375 121.751  1.00 25.51           H  
ATOM   1553 HD11 LEU A 154      97.271 115.301 124.256  1.00 25.51           H  
ATOM   1554 HD12 LEU A 154      95.571 115.308 123.842  1.00 25.51           H  
ATOM   1555 HD13 LEU A 154      96.346 113.834 124.410  1.00 25.51           H  
ATOM   1556 HD21 LEU A 154      97.229 115.887 120.830  1.00 25.51           H  
ATOM   1557 HD22 LEU A 154      97.927 116.267 122.383  1.00 25.51           H  
ATOM   1558 HD23 LEU A 154      98.678 115.048 121.381  1.00 25.51           H  
ATOM   1559  N   MET A 155      95.972 110.961 120.123  1.00 24.71           N  
ATOM   1560  CA  MET A 155      95.140 110.572 118.981  1.00 24.71           C  
ATOM   1561  C   MET A 155      94.080 109.523 119.367  1.00 24.71           C  
ATOM   1562  O   MET A 155      92.924 109.673 118.972  1.00 24.71           O  
ATOM   1563  CB  MET A 155      95.992 110.059 117.806  1.00 24.71           C  
ATOM   1564  CG  MET A 155      96.910 111.100 117.155  1.00 24.71           C  
ATOM   1565  SD  MET A 155      97.697 110.531 115.622  1.00 24.71           S  
ATOM   1566  CE  MET A 155      98.898 109.354 116.293  1.00 24.71           C  
ATOM   1567  H   MET A 155      96.949 110.673 120.106  1.00 24.71           H  
ATOM   1568  HA  MET A 155      94.603 111.462 118.644  1.00 24.71           H  
ATOM   1569  HB3 MET A 155      95.329 109.680 117.029  1.00 24.71           H  
ATOM   1570  HB2 MET A 155      96.585 109.212 118.145  1.00 24.71           H  
ATOM   1571  HG3 MET A 155      97.692 111.398 117.847  1.00 24.71           H  
ATOM   1572  HG2 MET A 155      96.342 112.001 116.922  1.00 24.71           H  
ATOM   1573  HE1 MET A 155      99.415 108.843 115.483  1.00 24.71           H  
ATOM   1574  HE2 MET A 155      99.633 109.868 116.912  1.00 24.71           H  
ATOM   1575  HE3 MET A 155      98.412 108.600 116.904  1.00 24.71           H  
ATOM   1576  N   ALA A 156      94.456 108.531 120.188  1.00 23.92           N  
ATOM   1577  CA  ALA A 156      93.557 107.477 120.670  1.00 23.92           C  
ATOM   1578  C   ALA A 156      92.447 107.943 121.628  1.00 23.92           C  
ATOM   1579  O   ALA A 156      91.566 107.140 121.933  1.00 23.92           O  
ATOM   1580  CB  ALA A 156      94.368 106.340 121.311  1.00 23.92           C  
ATOM   1581  H   ALA A 156      95.427 108.454 120.479  1.00 23.92           H  
ATOM   1582  HA  ALA A 156      93.043 107.080 119.798  1.00 23.92           H  
ATOM   1583  HB1 ALA A 156      93.718 105.523 121.624  1.00 23.92           H  
ATOM   1584  HB2 ALA A 156      95.087 105.921 120.610  1.00 23.92           H  
ATOM   1585  HB3 ALA A 156      94.913 106.685 122.189  1.00 23.92           H  
ATOM   1586  N   CYS A 157      92.500 109.199 122.087  1.00 25.98           N  
ATOM   1587  CA  CYS A 157      91.489 109.818 122.947  1.00 25.98           C  
ATOM   1588  C   CYS A 157      90.647 110.866 122.195  1.00 25.98           C  
ATOM   1589  O   CYS A 157      89.675 111.359 122.770  1.00 25.98           O  
ATOM   1590  CB  CYS A 157      92.142 110.483 124.171  1.00 25.98           C  
ATOM   1591  SG  CYS A 157      92.878 109.228 125.258  1.00 25.98           S  
ATOM   1592  H   CYS A 157      93.308 109.765 121.861  1.00 25.98           H  
ATOM   1593  HA  CYS A 157      90.786 109.071 123.313  1.00 25.98           H  
ATOM   1594  HB3 CYS A 157      91.411 111.053 124.748  1.00 25.98           H  
ATOM   1595  HB2 CYS A 157      92.919 111.178 123.854  1.00 25.98           H  
ATOM   1596  HG  CYS A 157      93.946 109.012 124.469  1.00 25.98           H  
ATOM   1597  N   SER A 158      91.030 111.222 120.959  1.00 26.33           N  
ATOM   1598  CA  SER A 158      90.491 112.370 120.226  1.00 26.33           C  
ATOM   1599  C   SER A 158      88.967 112.330 120.000  1.00 26.33           C  
ATOM   1600  O   SER A 158      88.281 113.317 120.280  1.00 26.33           O  
ATOM   1601  CB  SER A 158      91.305 112.578 118.933  1.00 26.33           C  
ATOM   1602  OG  SER A 158      91.174 111.499 118.022  1.00 26.33           O  
ATOM   1603  H   SER A 158      91.807 110.740 120.527  1.00 26.33           H  
ATOM   1604  HA  SER A 158      90.665 113.242 120.855  1.00 26.33           H  
ATOM   1605  HB3 SER A 158      92.361 112.720 119.170  1.00 26.33           H  
ATOM   1606  HB2 SER A 158      90.977 113.492 118.437  1.00 26.33           H  
ATOM   1607  HG  SER A 158      91.774 110.779 118.290  1.00 26.33           H  
ATOM   1608  N   LEU A 159      88.471 111.169 119.554  1.00 24.12           N  
ATOM   1609  CA  LEU A 159      87.059 110.892 119.302  1.00 24.12           C  
ATOM   1610  C   LEU A 159      86.224 110.997 120.585  1.00 24.12           C  
ATOM   1611  O   LEU A 159      85.195 111.670 120.589  1.00 24.12           O  
ATOM   1612  CB  LEU A 159      86.938 109.532 118.582  1.00 24.12           C  
ATOM   1613  CG  LEU A 159      85.515 109.105 118.139  1.00 24.12           C  
ATOM   1614  CD1 LEU A 159      85.586 108.107 116.964  1.00 24.12           C  
ATOM   1615  CD2 LEU A 159      84.660 108.540 119.297  1.00 24.12           C  
ATOM   1616  H   LEU A 159      89.128 110.433 119.339  1.00 24.12           H  
ATOM   1617  HA  LEU A 159      86.689 111.653 118.620  1.00 24.12           H  
ATOM   1618  HB3 LEU A 159      87.380 108.750 119.196  1.00 24.12           H  
ATOM   1619  HB2 LEU A 159      87.566 109.607 117.693  1.00 24.12           H  
ATOM   1620  HG  LEU A 159      85.010 109.994 117.757  1.00 24.12           H  
ATOM   1621 HD11 LEU A 159      85.128 108.531 116.070  1.00 24.12           H  
ATOM   1622 HD12 LEU A 159      86.612 107.843 116.712  1.00 24.12           H  
ATOM   1623 HD13 LEU A 159      85.078 107.164 117.164  1.00 24.12           H  
ATOM   1624 HD21 LEU A 159      84.110 107.638 119.028  1.00 24.12           H  
ATOM   1625 HD22 LEU A 159      85.265 108.286 120.168  1.00 24.12           H  
ATOM   1626 HD23 LEU A 159      83.917 109.270 119.617  1.00 24.12           H  
ATOM   1627  N   GLN A 160      86.714 110.370 121.661  1.00 24.83           N  
ATOM   1628  CA  GLN A 160      86.083 110.334 122.978  1.00 24.83           C  
ATOM   1629  C   GLN A 160      86.026 111.724 123.635  1.00 24.83           C  
ATOM   1630  O   GLN A 160      85.040 112.039 124.297  1.00 24.83           O  
ATOM   1631  CB  GLN A 160      86.819 109.338 123.899  1.00 24.83           C  
ATOM   1632  CG  GLN A 160      86.931 107.898 123.350  1.00 24.83           C  
ATOM   1633  CD  GLN A 160      88.249 107.668 122.617  1.00 24.83           C  
ATOM   1634  OE1 GLN A 160      88.487 108.229 121.553  1.00 24.83           O  
ATOM   1635  NE2 GLN A 160      89.140 106.868 123.184  1.00 24.83           N  
ATOM   1636  H   GLN A 160      87.561 109.818 121.550  1.00 24.83           H  
ATOM   1637  HA  GLN A 160      85.055 109.992 122.844  1.00 24.83           H  
ATOM   1638  HB3 GLN A 160      86.275 109.296 124.844  1.00 24.83           H  
ATOM   1639  HB2 GLN A 160      87.809 109.720 124.159  1.00 24.83           H  
ATOM   1640  HG3 GLN A 160      86.097 107.666 122.686  1.00 24.83           H  
ATOM   1641  HG2 GLN A 160      86.860 107.192 124.178  1.00 24.83           H  
ATOM   1642 HE22 GLN A 160      90.065 106.830 122.739  1.00 24.83           H  
ATOM   1643 HE21 GLN A 160      89.019 106.514 124.122  1.00 24.83           H  
ATOM   1644  N   ALA A 161      87.065 112.541 123.412  1.00 26.96           N  
ATOM   1645  CA  ALA A 161      87.096 113.950 123.801  1.00 26.96           C  
ATOM   1646  C   ALA A 161      86.159 114.825 122.949  1.00 26.96           C  
ATOM   1647  O   ALA A 161      85.759 115.897 123.398  1.00 26.96           O  
ATOM   1648  CB  ALA A 161      88.536 114.464 123.700  1.00 26.96           C  
ATOM   1649  H   ALA A 161      87.873 112.185 122.906  1.00 26.96           H  
ATOM   1650  HA  ALA A 161      86.771 114.031 124.840  1.00 26.96           H  
ATOM   1651  HB1 ALA A 161      88.606 115.508 124.008  1.00 26.96           H  
ATOM   1652  HB2 ALA A 161      89.202 113.887 124.343  1.00 26.96           H  
ATOM   1653  HB3 ALA A 161      88.915 114.395 122.680  1.00 26.96           H  
ATOM   1654  N   GLY A 162      85.835 114.365 121.734  1.00 29.44           N  
ATOM   1655  CA  GLY A 162      84.941 115.030 120.793  1.00 29.44           C  
ATOM   1656  C   GLY A 162      85.583 116.278 120.168  1.00 29.44           C  
ATOM   1657  O   GLY A 162      84.863 117.119 119.625  1.00 29.44           O  
ATOM   1658  H   GLY A 162      86.204 113.466 121.446  1.00 29.44           H  
ATOM   1659  HA3 GLY A 162      84.010 115.304 121.291  1.00 29.44           H  
ATOM   1660  HA2 GLY A 162      84.692 114.324 120.002  1.00 29.44           H  
ATOM   1661  N   ALA A 163      86.914 116.405 120.245  1.00 30.33           N  
ATOM   1662  CA  ALA A 163      87.683 117.590 119.893  1.00 30.33           C  
ATOM   1663  C   ALA A 163      88.652 117.241 118.762  1.00 30.33           C  
ATOM   1664  O   ALA A 163      89.666 116.594 119.024  1.00 30.33           O  
ATOM   1665  CB  ALA A 163      88.447 118.060 121.143  1.00 30.33           C  
ATOM   1666  H   ALA A 163      87.447 115.618 120.598  1.00 30.33           H  
ATOM   1667  HA  ALA A 163      87.034 118.405 119.575  1.00 30.33           H  
ATOM   1668  HB1 ALA A 163      89.093 118.909 120.919  1.00 30.33           H  
ATOM   1669  HB2 ALA A 163      87.756 118.370 121.928  1.00 30.33           H  
ATOM   1670  HB3 ALA A 163      89.076 117.269 121.554  1.00 30.33           H  
ATOM   1671  N   PHE A 164      88.343 117.684 117.533  1.00 34.42           N  
ATOM   1672  CA  PHE A 164      89.137 117.389 116.331  1.00 34.42           C  
ATOM   1673  C   PHE A 164      90.619 117.793 116.459  1.00 34.42           C  
ATOM   1674  O   PHE A 164      91.502 117.024 116.084  1.00 34.42           O  
ATOM   1675  CB  PHE A 164      88.451 117.957 115.071  1.00 34.42           C  
ATOM   1676  CG  PHE A 164      88.532 119.445 114.761  1.00 34.42           C  
ATOM   1677  CD1 PHE A 164      89.704 119.985 114.189  1.00 34.42           C  
ATOM   1678  CD2 PHE A 164      87.478 120.315 115.107  1.00 34.42           C  
ATOM   1679  CE1 PHE A 164      89.799 121.348 113.950  1.00 34.42           C  
ATOM   1680  CE2 PHE A 164      87.585 121.674 114.840  1.00 34.42           C  
ATOM   1681  CZ  PHE A 164      88.741 122.188 114.270  1.00 34.42           C  
ATOM   1682  H   PHE A 164      87.450 118.143 117.377  1.00 34.42           H  
ATOM   1683  HA  PHE A 164      89.134 116.306 116.217  1.00 34.42           H  
ATOM   1684  HB3 PHE A 164      87.416 117.621 115.024  1.00 34.42           H  
ATOM   1685  HB2 PHE A 164      88.937 117.481 114.231  1.00 34.42           H  
ATOM   1686  HD1 PHE A 164      90.534 119.341 113.930  1.00 34.42           H  
ATOM   1687  HD2 PHE A 164      86.575 119.935 115.557  1.00 34.42           H  
ATOM   1688  HE1 PHE A 164      90.699 121.756 113.512  1.00 34.42           H  
ATOM   1689  HE2 PHE A 164      86.770 122.339 115.079  1.00 34.42           H  
ATOM   1690  HZ  PHE A 164      88.822 123.248 114.078  1.00 34.42           H  
ATOM   1691  N   GLU A 165      90.868 118.944 117.098  1.00 33.22           N  
ATOM   1692  CA  GLU A 165      92.195 119.467 117.418  1.00 33.22           C  
ATOM   1693  C   GLU A 165      93.087 118.518 118.243  1.00 33.22           C  
ATOM   1694  O   GLU A 165      94.308 118.619 118.153  1.00 33.22           O  
ATOM   1695  CB  GLU A 165      92.049 120.825 118.122  1.00 33.22           C  
ATOM   1696  CG  GLU A 165      91.432 121.914 117.213  1.00 33.22           C  
ATOM   1697  CD  GLU A 165      91.204 123.270 117.894  1.00 33.22           C  
ATOM   1698  OE1 GLU A 165      91.113 123.314 119.141  1.00 33.22           O  
ATOM   1699  OE2 GLU A 165      91.037 124.257 117.149  1.00 33.22           O1-
ATOM   1700  H   GLU A 165      90.087 119.537 117.328  1.00 33.22           H  
ATOM   1701  HA  GLU A 165      92.703 119.638 116.472  1.00 33.22           H  
ATOM   1702  HB3 GLU A 165      93.026 121.164 118.473  1.00 33.22           H  
ATOM   1703  HB2 GLU A 165      91.444 120.688 119.020  1.00 33.22           H  
ATOM   1704  HG3 GLU A 165      90.470 121.585 116.821  1.00 33.22           H  
ATOM   1705  HG2 GLU A 165      92.076 122.061 116.344  1.00 33.22           H  
ATOM   1706  N   MET A 166      92.490 117.583 118.995  1.00 30.21           N  
ATOM   1707  CA  MET A 166      93.234 116.563 119.730  1.00 30.21           C  
ATOM   1708  C   MET A 166      93.893 115.537 118.784  1.00 30.21           C  
ATOM   1709  O   MET A 166      94.993 115.069 119.080  1.00 30.21           O  
ATOM   1710  CB  MET A 166      92.300 115.913 120.767  1.00 30.21           C  
ATOM   1711  CG  MET A 166      93.031 115.108 121.848  1.00 30.21           C  
ATOM   1712  SD  MET A 166      91.923 114.423 123.105  1.00 30.21           S  
ATOM   1713  CE  MET A 166      93.106 113.948 124.386  1.00 30.21           C  
ATOM   1714  H   MET A 166      91.482 117.477 118.966  1.00 30.21           H  
ATOM   1715  HA  MET A 166      94.036 117.070 120.271  1.00 30.21           H  
ATOM   1716  HB3 MET A 166      91.578 115.274 120.261  1.00 30.21           H  
ATOM   1717  HB2 MET A 166      91.713 116.688 121.263  1.00 30.21           H  
ATOM   1718  HG3 MET A 166      93.761 115.748 122.344  1.00 30.21           H  
ATOM   1719  HG2 MET A 166      93.584 114.288 121.396  1.00 30.21           H  
ATOM   1720  HE1 MET A 166      92.602 113.388 125.175  1.00 30.21           H  
ATOM   1721  HE2 MET A 166      93.894 113.324 123.966  1.00 30.21           H  
ATOM   1722  HE3 MET A 166      93.554 114.833 124.836  1.00 30.21           H  
ATOM   1723  N   LEU A 167      93.250 115.256 117.637  1.00 29.49           N  
ATOM   1724  CA  LEU A 167      93.840 114.453 116.567  1.00 29.49           C  
ATOM   1725  C   LEU A 167      94.926 115.256 115.830  1.00 29.49           C  
ATOM   1726  O   LEU A 167      96.002 114.708 115.611  1.00 29.49           O  
ATOM   1727  CB  LEU A 167      92.751 113.900 115.615  1.00 29.49           C  
ATOM   1728  CG  LEU A 167      93.253 112.896 114.546  1.00 29.49           C  
ATOM   1729  CD1 LEU A 167      93.838 111.612 115.170  1.00 29.49           C  
ATOM   1730  CD2 LEU A 167      92.141 112.556 113.541  1.00 29.49           C  
ATOM   1731  H   LEU A 167      92.409 115.769 117.394  1.00 29.49           H  
ATOM   1732  HA  LEU A 167      94.335 113.603 117.038  1.00 29.49           H  
ATOM   1733  HB3 LEU A 167      92.266 114.734 115.105  1.00 29.49           H  
ATOM   1734  HB2 LEU A 167      91.973 113.418 116.204  1.00 29.49           H  
ATOM   1735  HG  LEU A 167      94.048 113.369 113.968  1.00 29.49           H  
ATOM   1736 HD11 LEU A 167      93.397 110.704 114.758  1.00 29.49           H  
ATOM   1737 HD12 LEU A 167      94.910 111.550 114.988  1.00 29.49           H  
ATOM   1738 HD13 LEU A 167      93.679 111.562 116.247  1.00 29.49           H  
ATOM   1739 HD21 LEU A 167      92.348 111.632 113.001  1.00 29.49           H  
ATOM   1740 HD22 LEU A 167      91.176 112.445 114.032  1.00 29.49           H  
ATOM   1741 HD23 LEU A 167      92.041 113.341 112.794  1.00 29.49           H  
ATOM   1742  N   ILE A 168      94.661 116.541 115.533  1.00 32.92           N  
ATOM   1743  CA  ILE A 168      95.617 117.475 114.917  1.00 32.92           C  
ATOM   1744  C   ILE A 168      96.935 117.562 115.719  1.00 32.92           C  
ATOM   1745  O   ILE A 168      98.005 117.308 115.167  1.00 32.92           O  
ATOM   1746  CB  ILE A 168      95.041 118.926 114.774  1.00 32.92           C  
ATOM   1747  CG1 ILE A 168      93.713 118.984 113.985  1.00 32.92           C  
ATOM   1748  CG2 ILE A 168      96.031 119.983 114.228  1.00 32.92           C  
ATOM   1749  CD1 ILE A 168      93.838 118.625 112.506  1.00 32.92           C  
ATOM   1750  H   ILE A 168      93.726 116.887 115.706  1.00 32.92           H  
ATOM   1751  HA  ILE A 168      95.862 117.088 113.926  1.00 32.92           H  
ATOM   1752  HB  ILE A 168      94.801 119.272 115.776  1.00 32.92           H  
ATOM   1753 HG13 ILE A 168      93.276 119.980 114.073  1.00 32.92           H  
ATOM   1754 HG12 ILE A 168      92.981 118.312 114.430  1.00 32.92           H  
ATOM   1755 HG21 ILE A 168      95.543 120.951 114.117  1.00 32.92           H  
ATOM   1756 HG22 ILE A 168      96.880 120.142 114.893  1.00 32.92           H  
ATOM   1757 HG23 ILE A 168      96.429 119.707 113.253  1.00 32.92           H  
ATOM   1758 HD11 ILE A 168      92.907 118.832 111.978  1.00 32.92           H  
ATOM   1759 HD12 ILE A 168      94.626 119.180 112.002  1.00 32.92           H  
ATOM   1760 HD13 ILE A 168      94.054 117.564 112.402  1.00 32.92           H  
ATOM   1761  N   VAL A 169      96.833 117.882 117.017  1.00 32.60           N  
ATOM   1762  CA  VAL A 169      97.985 118.012 117.907  1.00 32.60           C  
ATOM   1763  C   VAL A 169      98.682 116.656 118.150  1.00 32.60           C  
ATOM   1764  O   VAL A 169      99.911 116.607 118.168  1.00 32.60           O  
ATOM   1765  CB  VAL A 169      97.594 118.679 119.258  1.00 32.60           C  
ATOM   1766  CG1 VAL A 169      98.713 118.696 120.322  1.00 32.60           C  
ATOM   1767  CG2 VAL A 169      97.119 120.128 119.029  1.00 32.60           C  
ATOM   1768  H   VAL A 169      95.919 118.084 117.417  1.00 32.60           H  
ATOM   1769  HA  VAL A 169      98.705 118.667 117.415  1.00 32.60           H  
ATOM   1770  HB  VAL A 169      96.754 118.122 119.677  1.00 32.60           H  
ATOM   1771 HG11 VAL A 169      98.398 119.234 121.217  1.00 32.60           H  
ATOM   1772 HG12 VAL A 169      98.998 117.696 120.646  1.00 32.60           H  
ATOM   1773 HG13 VAL A 169      99.612 119.184 119.943  1.00 32.60           H  
ATOM   1774 HG21 VAL A 169      96.760 120.576 119.956  1.00 32.60           H  
ATOM   1775 HG22 VAL A 169      97.929 120.753 118.652  1.00 32.60           H  
ATOM   1776 HG23 VAL A 169      96.304 120.190 118.309  1.00 32.60           H  
ATOM   1777  N   GLY A 170      97.905 115.570 118.267  1.00 31.21           N  
ATOM   1778  CA  GLY A 170      98.440 114.222 118.449  1.00 31.21           C  
ATOM   1779  C   GLY A 170      99.219 113.782 117.205  1.00 31.21           C  
ATOM   1780  O   GLY A 170     100.330 113.273 117.328  1.00 31.21           O  
ATOM   1781  H   GLY A 170      96.896 115.662 118.238  1.00 31.21           H  
ATOM   1782  HA3 GLY A 170      97.616 113.537 118.643  1.00 31.21           H  
ATOM   1783  HA2 GLY A 170      99.102 114.188 119.315  1.00 31.21           H  
ATOM   1784  N   ARG A 171      98.672 114.038 116.010  1.00 34.79           N  
ATOM   1785  CA  ARG A 171      99.302 113.746 114.727  1.00 34.79           C  
ATOM   1786  C   ARG A 171     100.522 114.639 114.446  1.00 34.79           C  
ATOM   1787  O   ARG A 171     101.491 114.165 113.858  1.00 34.79           O  
ATOM   1788  CB  ARG A 171      98.233 113.795 113.624  1.00 34.79           C  
ATOM   1789  CG  ARG A 171      98.757 113.517 112.204  1.00 34.79           C  
ATOM   1790  CD  ARG A 171      97.732 112.804 111.308  1.00 34.79           C  
ATOM   1791  NE  ARG A 171      97.611 111.371 111.620  1.00 34.79           N  
ATOM   1792  CZ  ARG A 171      98.322 110.387 111.047  1.00 34.79           C  
ATOM   1793  NH1 ARG A 171      99.268 110.641 110.135  1.00 34.79           N  
ATOM   1794  NH2 ARG A 171      98.072 109.122 111.392  1.00 34.79           N1+
ATOM   1795  H   ARG A 171      97.740 114.447 115.961  1.00 34.79           H  
ATOM   1796  HA  ARG A 171      99.667 112.719 114.773  1.00 34.79           H  
ATOM   1797  HB3 ARG A 171      97.757 114.778 113.614  1.00 34.79           H  
ATOM   1798  HB2 ARG A 171      97.444 113.087 113.882  1.00 34.79           H  
ATOM   1799  HG3 ARG A 171      99.618 112.854 112.306  1.00 34.79           H  
ATOM   1800  HG2 ARG A 171      99.139 114.418 111.722  1.00 34.79           H  
ATOM   1801  HD3 ARG A 171      97.898 113.000 110.249  1.00 34.79           H  
ATOM   1802  HD2 ARG A 171      96.742 113.199 111.535  1.00 34.79           H  
ATOM   1803  HE  ARG A 171      96.963 111.143 112.361  1.00 34.79           H  
ATOM   1804 HH12 ARG A 171      99.765 109.877 109.691  1.00 34.79           H  
ATOM   1805 HH11 ARG A 171      99.504 111.588 109.879  1.00 34.79           H  
ATOM   1806 HH22 ARG A 171      98.542 108.374 110.898  1.00 34.79           H  
ATOM   1807 HH21 ARG A 171      97.373 108.895 112.084  1.00 34.79           H  
ATOM   1808  N   PHE A 172     100.493 115.886 114.923  1.00 33.56           N  
ATOM   1809  CA  PHE A 172     101.654 116.772 114.960  1.00 33.56           C  
ATOM   1810  C   PHE A 172     102.816 116.182 115.779  1.00 33.56           C  
ATOM   1811  O   PHE A 172     103.927 116.068 115.265  1.00 33.56           O  
ATOM   1812  CB  PHE A 172     101.218 118.181 115.408  1.00 33.56           C  
ATOM   1813  CG  PHE A 172     102.322 119.155 115.775  1.00 33.56           C  
ATOM   1814  CD1 PHE A 172     103.122 119.743 114.774  1.00 33.56           C  
ATOM   1815  CD2 PHE A 172     102.647 119.368 117.132  1.00 33.56           C  
ATOM   1816  CE1 PHE A 172     104.183 120.564 115.133  1.00 33.56           C  
ATOM   1817  CE2 PHE A 172     103.711 120.192 117.468  1.00 33.56           C  
ATOM   1818  CZ  PHE A 172     104.472 120.790 116.473  1.00 33.56           C  
ATOM   1819  H   PHE A 172      99.630 116.243 115.321  1.00 33.56           H  
ATOM   1820  HA  PHE A 172     102.025 116.864 113.938  1.00 33.56           H  
ATOM   1821  HB3 PHE A 172     100.549 118.106 116.259  1.00 33.56           H  
ATOM   1822  HB2 PHE A 172     100.614 118.624 114.622  1.00 33.56           H  
ATOM   1823  HD1 PHE A 172     102.922 119.554 113.729  1.00 33.56           H  
ATOM   1824  HD2 PHE A 172     102.070 118.894 117.913  1.00 33.56           H  
ATOM   1825  HE1 PHE A 172     104.798 121.016 114.368  1.00 33.56           H  
ATOM   1826  HE2 PHE A 172     103.953 120.362 118.507  1.00 33.56           H  
ATOM   1827  HZ  PHE A 172     105.299 121.428 116.747  1.00 33.56           H  
ATOM   1828  N   ILE A 173     102.530 115.731 117.007  1.00 31.93           N  
ATOM   1829  CA  ILE A 173     103.520 115.084 117.870  1.00 31.93           C  
ATOM   1830  C   ILE A 173     103.974 113.712 117.307  1.00 31.93           C  
ATOM   1831  O   ILE A 173     105.148 113.363 117.434  1.00 31.93           O  
ATOM   1832  CB  ILE A 173     103.001 114.946 119.333  1.00 31.93           C  
ATOM   1833  CG1 ILE A 173     102.667 116.324 119.951  1.00 31.93           C  
ATOM   1834  CG2 ILE A 173     103.972 114.217 120.281  1.00 31.93           C  
ATOM   1835  CD1 ILE A 173     101.799 116.235 121.216  1.00 31.93           C  
ATOM   1836  H   ILE A 173     101.591 115.841 117.379  1.00 31.93           H  
ATOM   1837  HA  ILE A 173     104.404 115.723 117.890  1.00 31.93           H  
ATOM   1838  HB  ILE A 173     102.080 114.361 119.290  1.00 31.93           H  
ATOM   1839 HG13 ILE A 173     102.150 116.962 119.238  1.00 31.93           H  
ATOM   1840 HG12 ILE A 173     103.591 116.856 120.181  1.00 31.93           H  
ATOM   1841 HG21 ILE A 173     103.543 114.085 121.274  1.00 31.93           H  
ATOM   1842 HG22 ILE A 173     104.218 113.226 119.918  1.00 31.93           H  
ATOM   1843 HG23 ILE A 173     104.908 114.765 120.388  1.00 31.93           H  
ATOM   1844 HD11 ILE A 173     101.272 117.173 121.390  1.00 31.93           H  
ATOM   1845 HD12 ILE A 173     101.051 115.447 121.135  1.00 31.93           H  
ATOM   1846 HD13 ILE A 173     102.404 116.032 122.100  1.00 31.93           H  
ATOM   1847  N   MET A 174     103.073 112.989 116.623  1.00 33.96           N  
ATOM   1848  CA  MET A 174     103.390 111.774 115.860  1.00 33.96           C  
ATOM   1849  C   MET A 174     104.420 112.058 114.755  1.00 33.96           C  
ATOM   1850  O   MET A 174     105.392 111.322 114.592  1.00 33.96           O  
ATOM   1851  CB  MET A 174     102.102 111.186 115.243  1.00 33.96           C  
ATOM   1852  CG  MET A 174     102.221 109.722 114.825  1.00 33.96           C  
ATOM   1853  SD  MET A 174     102.478 108.577 116.200  1.00 33.96           S  
ATOM   1854  CE  MET A 174     104.152 108.013 115.815  1.00 33.96           C  
ATOM   1855  H   MET A 174     102.102 113.289 116.627  1.00 33.96           H  
ATOM   1856  HA  MET A 174     103.826 111.064 116.563  1.00 33.96           H  
ATOM   1857  HB3 MET A 174     101.815 111.749 114.357  1.00 33.96           H  
ATOM   1858  HB2 MET A 174     101.263 111.283 115.926  1.00 33.96           H  
ATOM   1859  HG3 MET A 174     103.023 109.602 114.097  1.00 33.96           H  
ATOM   1860  HG2 MET A 174     101.303 109.435 114.316  1.00 33.96           H  
ATOM   1861  HE1 MET A 174     104.831 108.860 115.739  1.00 33.96           H  
ATOM   1862  HE2 MET A 174     104.518 107.344 116.593  1.00 33.96           H  
ATOM   1863  HE3 MET A 174     104.161 107.485 114.861  1.00 33.96           H  
ATOM   1864  N   GLY A 175     104.205 113.189 114.081  1.00 34.25           N  
ATOM   1865  CA  GLY A 175     105.096 113.818 113.126  1.00 34.25           C  
ATOM   1866  C   GLY A 175     106.497 114.038 113.686  1.00 34.25           C  
ATOM   1867  O   GLY A 175     107.475 113.708 113.018  1.00 34.25           O  
ATOM   1868  H   GLY A 175     103.342 113.690 114.271  1.00 34.25           H  
ATOM   1869  HA3 GLY A 175     104.665 114.795 112.943  1.00 34.25           H  
ATOM   1870  HA2 GLY A 175     105.141 113.265 112.191  1.00 34.25           H  
ATOM   1871  N   ILE A 176     106.601 114.550 114.921  1.00 33.79           N  
ATOM   1872  CA  ILE A 176     107.877 114.786 115.596  1.00 33.79           C  
ATOM   1873  C   ILE A 176     108.662 113.472 115.801  1.00 33.79           C  
ATOM   1874  O   ILE A 176     109.869 113.475 115.563  1.00 33.79           O  
ATOM   1875  CB  ILE A 176     107.727 115.552 116.946  1.00 33.79           C  
ATOM   1876  CG1 ILE A 176     107.037 116.922 116.747  1.00 33.79           C  
ATOM   1877  CG2 ILE A 176     109.063 115.770 117.689  1.00 33.79           C  
ATOM   1878  CD1 ILE A 176     106.560 117.578 118.052  1.00 33.79           C  
ATOM   1879  H   ILE A 176     105.756 114.797 115.422  1.00 33.79           H  
ATOM   1880  HA  ILE A 176     108.479 115.405 114.929  1.00 33.79           H  
ATOM   1881  HB  ILE A 176     107.097 114.950 117.600  1.00 33.79           H  
ATOM   1882 HG13 ILE A 176     106.178 116.831 116.086  1.00 33.79           H  
ATOM   1883 HG12 ILE A 176     107.719 117.600 116.230  1.00 33.79           H  
ATOM   1884 HG21 ILE A 176     108.921 116.322 118.617  1.00 33.79           H  
ATOM   1885 HG22 ILE A 176     109.547 114.833 117.960  1.00 33.79           H  
ATOM   1886 HG23 ILE A 176     109.767 116.331 117.082  1.00 33.79           H  
ATOM   1887 HD11 ILE A 176     105.590 118.055 117.913  1.00 33.79           H  
ATOM   1888 HD12 ILE A 176     106.455 116.855 118.862  1.00 33.79           H  
ATOM   1889 HD13 ILE A 176     107.260 118.347 118.382  1.00 33.79           H  
ATOM   1890  N   ASP A 177     107.963 112.364 116.112  1.00 34.46           N  
ATOM   1891  CA  ASP A 177     108.553 111.013 116.125  1.00 34.46           C  
ATOM   1892  C   ASP A 177     109.098 110.578 114.745  1.00 34.46           C  
ATOM   1893  O   ASP A 177     110.119 109.897 114.679  1.00 34.46           O  
ATOM   1894  CB  ASP A 177     107.611 109.976 116.802  1.00 34.46           C  
ATOM   1895  CG  ASP A 177     107.923 108.497 116.500  1.00 34.46           C  
ATOM   1896  OD1 ASP A 177     107.393 107.855 115.599  1.00 34.46           O  
ATOM   1897  OD2 ASP A 177     108.810 107.946 117.372  1.00 34.46           O  
ATOM   1898  H   ASP A 177     106.959 112.439 116.226  1.00 34.46           H  
ATOM   1899  HA  ASP A 177     109.387 111.147 116.805  1.00 34.46           H  
ATOM   1900  HB3 ASP A 177     106.578 110.160 116.519  1.00 34.46           H  
ATOM   1901  HB2 ASP A 177     107.668 110.088 117.883  1.00 34.46           H  
ATOM   1902  HD2 ASP A 177     108.988 107.011 117.174  1.00 34.46           H  
ATOM   1903  N   GLY A 178     108.429 110.999 113.665  1.00 36.20           N  
ATOM   1904  CA  GLY A 178     108.866 110.759 112.292  1.00 36.20           C  
ATOM   1905  C   GLY A 178     110.132 111.567 111.973  1.00 36.20           C  
ATOM   1906  O   GLY A 178     111.070 111.021 111.397  1.00 36.20           O  
ATOM   1907  H   GLY A 178     107.594 111.557 113.799  1.00 36.20           H  
ATOM   1908  HA3 GLY A 178     108.074 111.046 111.600  1.00 36.20           H  
ATOM   1909  HA2 GLY A 178     109.062 109.698 112.144  1.00 36.20           H  
ATOM   1910  N   GLY A 179     110.184 112.844 112.375  1.00 37.35           N  
ATOM   1911  CA  GLY A 179     111.315 113.743 112.117  1.00 37.35           C  
ATOM   1912  C   GLY A 179     112.549 113.334 112.926  1.00 37.35           C  
ATOM   1913  O   GLY A 179     113.637 113.174 112.366  1.00 37.35           O  
ATOM   1914  H   GLY A 179     109.366 113.222 112.844  1.00 37.35           H  
ATOM   1915  HA3 GLY A 179     111.044 114.756 112.409  1.00 37.35           H  
ATOM   1916  HA2 GLY A 179     111.559 113.765 111.056  1.00 37.35           H  
ATOM   1917  N   VAL A 180     112.361 113.127 114.237  1.00 37.99           N  
ATOM   1918  CA  VAL A 180     113.411 112.724 115.170  1.00 37.99           C  
ATOM   1919  C   VAL A 180     113.920 111.289 114.888  1.00 37.99           C  
ATOM   1920  O   VAL A 180     115.099 111.017 115.117  1.00 37.99           O  
ATOM   1921  CB  VAL A 180     112.946 112.912 116.649  1.00 37.99           C  
ATOM   1922  CG1 VAL A 180     113.841 112.279 117.738  1.00 37.99           C  
ATOM   1923  CG2 VAL A 180     112.728 114.402 116.982  1.00 37.99           C  
ATOM   1924  H   VAL A 180     111.431 113.228 114.641  1.00 37.99           H  
ATOM   1925  HA  VAL A 180     114.250 113.395 114.989  1.00 37.99           H  
ATOM   1926  HB  VAL A 180     111.968 112.444 116.735  1.00 37.99           H  
ATOM   1927 HG11 VAL A 180     113.427 112.444 118.733  1.00 37.99           H  
ATOM   1928 HG12 VAL A 180     113.940 111.202 117.619  1.00 37.99           H  
ATOM   1929 HG13 VAL A 180     114.843 112.695 117.729  1.00 37.99           H  
ATOM   1930 HG21 VAL A 180     112.287 114.525 117.969  1.00 37.99           H  
ATOM   1931 HG22 VAL A 180     113.663 114.958 116.969  1.00 37.99           H  
ATOM   1932 HG23 VAL A 180     112.052 114.880 116.273  1.00 37.99           H  
ATOM   1933  N   ALA A 181     113.066 110.425 114.310  1.00 38.32           N  
ATOM   1934  CA  ALA A 181     113.483 109.177 113.678  1.00 38.32           C  
ATOM   1935  C   ALA A 181     114.321 109.433 112.420  1.00 38.32           C  
ATOM   1936  O   ALA A 181     115.518 109.164 112.423  1.00 38.32           O  
ATOM   1937  CB  ALA A 181     112.270 108.299 113.313  1.00 38.32           C  
ATOM   1938  H   ALA A 181     112.091 110.682 114.222  1.00 38.32           H  
ATOM   1939  HA  ALA A 181     114.103 108.624 114.387  1.00 38.32           H  
ATOM   1940  HB1 ALA A 181     112.573 107.435 112.721  1.00 38.32           H  
ATOM   1941  HB2 ALA A 181     111.762 107.929 114.196  1.00 38.32           H  
ATOM   1942  HB3 ALA A 181     111.532 108.840 112.722  1.00 38.32           H  
ATOM   1943  N   LEU A 182     113.667 109.886 111.346  1.00 39.21           N  
ATOM   1944  CA  LEU A 182     114.140 109.779 109.966  1.00 39.21           C  
ATOM   1945  C   LEU A 182     115.439 110.554 109.676  1.00 39.21           C  
ATOM   1946  O   LEU A 182     116.232 110.107 108.851  1.00 39.21           O  
ATOM   1947  CB  LEU A 182     112.969 110.177 109.043  1.00 39.21           C  
ATOM   1948  CG  LEU A 182     113.121 109.878 107.539  1.00 39.21           C  
ATOM   1949  CD1 LEU A 182     113.302 108.371 107.252  1.00 39.21           C  
ATOM   1950  CD2 LEU A 182     111.917 110.467 106.776  1.00 39.21           C  
ATOM   1951  H   LEU A 182     112.707 110.210 111.453  1.00 39.21           H  
ATOM   1952  HA  LEU A 182     114.369 108.725 109.801  1.00 39.21           H  
ATOM   1953  HB3 LEU A 182     112.796 111.245 109.171  1.00 39.21           H  
ATOM   1954  HB2 LEU A 182     112.061 109.678 109.385  1.00 39.21           H  
ATOM   1955  HG  LEU A 182     114.013 110.386 107.170  1.00 39.21           H  
ATOM   1956 HD11 LEU A 182     112.646 108.012 106.458  1.00 39.21           H  
ATOM   1957 HD12 LEU A 182     114.324 108.162 106.933  1.00 39.21           H  
ATOM   1958 HD13 LEU A 182     113.100 107.751 108.125  1.00 39.21           H  
ATOM   1959 HD21 LEU A 182     111.674 109.908 105.872  1.00 39.21           H  
ATOM   1960 HD22 LEU A 182     111.016 110.486 107.389  1.00 39.21           H  
ATOM   1961 HD23 LEU A 182     112.120 111.493 106.472  1.00 39.21           H  
ATOM   1962  N   SER A 183     115.685 111.658 110.395  1.00 41.36           N  
ATOM   1963  CA  SER A 183     116.926 112.420 110.252  1.00 41.36           C  
ATOM   1964  C   SER A 183     118.091 111.856 111.102  1.00 41.36           C  
ATOM   1965  O   SER A 183     119.212 112.341 110.946  1.00 41.36           O  
ATOM   1966  CB  SER A 183     116.639 113.906 110.547  1.00 41.36           C  
ATOM   1967  OG  SER A 183     117.762 114.731 110.273  1.00 41.36           O  
ATOM   1968  H   SER A 183     115.000 111.990 111.067  1.00 41.36           H  
ATOM   1969  HA  SER A 183     117.251 112.367 109.210  1.00 41.36           H  
ATOM   1970  HB3 SER A 183     116.331 114.039 111.581  1.00 41.36           H  
ATOM   1971  HB2 SER A 183     115.807 114.252 109.932  1.00 41.36           H  
ATOM   1972  HG  SER A 183     118.539 114.300 110.656  1.00 41.36           H  
ATOM   1973  N   VAL A 184     117.840 110.880 111.987  1.00 44.23           N  
ATOM   1974  CA  VAL A 184     118.857 110.279 112.855  1.00 44.23           C  
ATOM   1975  C   VAL A 184     119.061 108.797 112.507  1.00 44.23           C  
ATOM   1976  O   VAL A 184     120.200 108.335 112.456  1.00 44.23           O  
ATOM   1977  CB  VAL A 184     118.449 110.369 114.357  1.00 44.23           C  
ATOM   1978  CG1 VAL A 184     119.374 109.620 115.346  1.00 44.23           C  
ATOM   1979  CG2 VAL A 184     118.328 111.834 114.795  1.00 44.23           C  
ATOM   1980  H   VAL A 184     116.897 110.513 112.070  1.00 44.23           H  
ATOM   1981  HA  VAL A 184     119.822 110.775 112.731  1.00 44.23           H  
ATOM   1982  HB  VAL A 184     117.456 109.928 114.466  1.00 44.23           H  
ATOM   1983 HG11 VAL A 184     119.084 109.816 116.380  1.00 44.23           H  
ATOM   1984 HG12 VAL A 184     119.327 108.538 115.217  1.00 44.23           H  
ATOM   1985 HG13 VAL A 184     120.412 109.931 115.228  1.00 44.23           H  
ATOM   1986 HG21 VAL A 184     118.020 111.890 115.836  1.00 44.23           H  
ATOM   1987 HG22 VAL A 184     119.270 112.371 114.688  1.00 44.23           H  
ATOM   1988 HG23 VAL A 184     117.572 112.362 114.213  1.00 44.23           H  
ATOM   1989  N   LEU A 185     117.959 108.074 112.299  1.00 46.27           N  
ATOM   1990  CA  LEU A 185     117.898 106.624 112.193  1.00 46.27           C  
ATOM   1991  C   LEU A 185     118.776 105.987 111.091  1.00 46.27           C  
ATOM   1992  O   LEU A 185     119.523 105.077 111.447  1.00 46.27           O  
ATOM   1993  CB  LEU A 185     116.421 106.178 112.170  1.00 46.27           C  
ATOM   1994  CG  LEU A 185     116.186 104.657 112.170  1.00 46.27           C  
ATOM   1995  CD1 LEU A 185     116.690 103.956 113.443  1.00 46.27           C  
ATOM   1996  CD2 LEU A 185     114.711 104.352 111.909  1.00 46.27           C  
ATOM   1997  H   LEU A 185     117.053 108.544 112.343  1.00 46.27           H  
ATOM   1998  HA  LEU A 185     118.296 106.264 113.140  1.00 46.27           H  
ATOM   1999  HB3 LEU A 185     115.932 106.611 111.299  1.00 46.27           H  
ATOM   2000  HB2 LEU A 185     115.905 106.601 113.032  1.00 46.27           H  
ATOM   2001  HG  LEU A 185     116.729 104.246 111.324  1.00 46.27           H  
ATOM   2002 HD11 LEU A 185     117.549 103.328 113.225  1.00 46.27           H  
ATOM   2003 HD12 LEU A 185     116.975 104.655 114.227  1.00 46.27           H  
ATOM   2004 HD13 LEU A 185     115.945 103.291 113.869  1.00 46.27           H  
ATOM   2005 HD21 LEU A 185     114.164 104.195 112.831  1.00 46.27           H  
ATOM   2006 HD22 LEU A 185     114.211 105.168 111.389  1.00 46.27           H  
ATOM   2007 HD23 LEU A 185     114.615 103.454 111.299  1.00 46.27           H  
ATOM   2008  N   PRO A 186     118.766 106.471 109.823  1.00 46.71           N  
ATOM   2009  CA  PRO A 186     119.667 105.925 108.783  1.00 46.71           C  
ATOM   2010  C   PRO A 186     121.155 106.075 109.150  1.00 46.71           C  
ATOM   2011  O   PRO A 186     121.936 105.131 109.014  1.00 46.71           O  
ATOM   2012  CB  PRO A 186     119.298 106.714 107.506  1.00 46.71           C  
ATOM   2013  CG  PRO A 186     117.944 107.352 107.788  1.00 46.71           C  
ATOM   2014  CD  PRO A 186     117.953 107.565 109.292  1.00 46.71           C  
ATOM   2015  HA  PRO A 186     119.431 104.867 108.648  1.00 46.71           H  
ATOM   2016  HB3 PRO A 186     119.269 106.077 106.622  1.00 46.71           H  
ATOM   2017  HB2 PRO A 186     120.028 107.500 107.303  1.00 46.71           H  
ATOM   2018  HG3 PRO A 186     117.138 106.665 107.530  1.00 46.71           H  
ATOM   2019  HG2 PRO A 186     117.766 108.273 107.232  1.00 46.71           H  
ATOM   2020  HD2 PRO A 186     118.431 108.515 109.534  1.00 46.71           H  
ATOM   2021  HD3 PRO A 186     116.935 107.596 109.674  1.00 46.71           H  
ATOM   2022  N   MET A 187     121.483 107.262 109.676  1.00 46.64           N  
ATOM   2023  CA  MET A 187     122.802 107.679 110.136  1.00 46.64           C  
ATOM   2024  C   MET A 187     123.273 106.816 111.320  1.00 46.64           C  
ATOM   2025  O   MET A 187     124.391 106.310 111.286  1.00 46.64           O  
ATOM   2026  CB  MET A 187     122.818 109.197 110.476  1.00  0.00           C  
ATOM   2027  CG  MET A 187     121.716 110.085 109.851  1.00  0.00           C  
ATOM   2028  SD  MET A 187     121.505 110.003 108.049  1.00  0.00           S  
ATOM   2029  CE  MET A 187     120.108 111.144 107.868  1.00  0.00           C  
ATOM   2030  H   MET A 187     120.768 107.970 109.729  1.00 46.64           H  
ATOM   2031  HB2 MET A 187     122.753 109.332 111.558  1.00  0.00           H  
ATOM   2032  HB3 MET A 187     123.794 109.604 110.208  1.00  0.00           H  
ATOM   2033  HG2 MET A 187     120.753 109.859 110.307  1.00  0.00           H  
ATOM   2034  HG3 MET A 187     121.916 111.126 110.110  1.00  0.00           H  
ATOM   2035  HE1 MET A 187     119.947 111.378 106.817  1.00  0.00           H  
ATOM   2036  HE2 MET A 187     119.195 110.707 108.274  1.00  0.00           H  
ATOM   2037  HE3 MET A 187     120.308 112.079 108.392  1.00  0.00           H  
ATOM   2038  HA  MET A 187     123.487 107.512 109.301  1.00 46.64           H  
ATOM   2039  N   TYR A 188     122.377 106.632 112.304  1.00 52.74           N  
ATOM   2040  CA  TYR A 188     122.501 105.750 113.466  1.00 52.74           C  
ATOM   2041  C   TYR A 188     122.734 104.282 113.085  1.00 52.74           C  
ATOM   2042  O   TYR A 188     123.624 103.645 113.649  1.00 52.74           O  
ATOM   2043  CB  TYR A 188     121.260 105.906 114.375  1.00 52.74           C  
ATOM   2044  CG  TYR A 188     120.991 104.783 115.369  1.00 52.74           C  
ATOM   2045  CD1 TYR A 188     121.698 104.719 116.583  1.00 52.74           C  
ATOM   2046  CD2 TYR A 188     120.042 103.783 115.068  1.00 52.74           C  
ATOM   2047  CE1 TYR A 188     121.436 103.685 117.499  1.00 52.74           C  
ATOM   2048  CE2 TYR A 188     119.785 102.740 115.978  1.00 52.74           C  
ATOM   2049  CZ  TYR A 188     120.481 102.693 117.200  1.00 52.74           C  
ATOM   2050  OH  TYR A 188     120.246 101.681 118.085  1.00 52.74           O  
ATOM   2051  H   TYR A 188     121.497 107.139 112.227  1.00 52.74           H  
ATOM   2052  HA  TYR A 188     123.365 106.092 114.036  1.00 52.74           H  
ATOM   2053  HB3 TYR A 188     120.378 105.966 113.746  1.00 52.74           H  
ATOM   2054  HB2 TYR A 188     121.297 106.859 114.899  1.00 52.74           H  
ATOM   2055  HD1 TYR A 188     122.451 105.455 116.808  1.00 52.74           H  
ATOM   2056  HD2 TYR A 188     119.511 103.812 114.129  1.00 52.74           H  
ATOM   2057  HE1 TYR A 188     121.994 103.650 118.418  1.00 52.74           H  
ATOM   2058  HE2 TYR A 188     119.053 101.984 115.730  1.00 52.74           H  
ATOM   2059  HH  TYR A 188     119.646 101.005 117.717  1.00 52.74           H  
ATOM   2060  N   LEU A 189     121.933 103.762 112.148  1.00 49.84           N  
ATOM   2061  CA  LEU A 189     122.042 102.388 111.673  1.00 49.84           C  
ATOM   2062  C   LEU A 189     123.396 102.153 110.993  1.00 49.84           C  
ATOM   2063  O   LEU A 189     124.107 101.226 111.375  1.00 49.84           O  
ATOM   2064  CB  LEU A 189     120.860 102.047 110.752  1.00 49.84           C  
ATOM   2065  CG  LEU A 189     119.523 101.856 111.496  1.00 49.84           C  
ATOM   2066  CD1 LEU A 189     118.340 101.731 110.524  1.00 49.84           C  
ATOM   2067  CD2 LEU A 189     119.553 100.691 112.493  1.00 49.84           C  
ATOM   2068  H   LEU A 189     121.185 104.325 111.750  1.00 49.84           H  
ATOM   2069  HA  LEU A 189     122.012 101.729 112.541  1.00 49.84           H  
ATOM   2070  HB3 LEU A 189     121.094 101.126 110.230  1.00 49.84           H  
ATOM   2071  HB2 LEU A 189     120.764 102.813 109.981  1.00 49.84           H  
ATOM   2072  HG  LEU A 189     119.350 102.753 112.080  1.00 49.84           H  
ATOM   2073 HD11 LEU A 189     117.450 102.202 110.932  1.00 49.84           H  
ATOM   2074 HD12 LEU A 189     118.554 102.187 109.557  1.00 49.84           H  
ATOM   2075 HD13 LEU A 189     118.082 100.691 110.337  1.00 49.84           H  
ATOM   2076 HD21 LEU A 189     119.682 101.061 113.509  1.00 49.84           H  
ATOM   2077 HD22 LEU A 189     118.626 100.117 112.476  1.00 49.84           H  
ATOM   2078 HD23 LEU A 189     120.368  99.995 112.291  1.00 49.84           H  
ATOM   2079  N   SER A 190     123.809 103.091 110.135  1.00 51.51           N  
ATOM   2080  CA  SER A 190     125.147 103.170 109.549  1.00 51.51           C  
ATOM   2081  C   SER A 190     126.237 103.651 110.552  1.00 51.51           C  
ATOM   2082  O   SER A 190     127.281 104.152 110.125  1.00 51.51           O  
ATOM   2083  CB  SER A 190     125.053 104.031 108.267  1.00 51.51           C  
ATOM   2084  OG  SER A 190     126.252 104.009 107.513  1.00 51.51           O  
ATOM   2085  H   SER A 190     123.182 103.860 109.908  1.00 51.51           H  
ATOM   2086  HA  SER A 190     125.430 102.161 109.244  1.00 51.51           H  
ATOM   2087  HB3 SER A 190     124.812 105.065 108.522  1.00 51.51           H  
ATOM   2088  HB2 SER A 190     124.247 103.670 107.626  1.00 51.51           H  
ATOM   2089  HG  SER A 190     126.925 104.436 108.062  1.00 51.51           H  
ATOM   2090  N   GLU A 191     125.999 103.498 111.859  1.00 60.09           N  
ATOM   2091  CA  GLU A 191     126.874 103.925 112.940  1.00 60.09           C  
ATOM   2092  C   GLU A 191     127.022 102.854 114.022  1.00 60.09           C  
ATOM   2093  O   GLU A 191     128.154 102.590 114.424  1.00 60.09           O  
ATOM   2094  CB  GLU A 191     126.442 105.319 113.439  1.00 60.09           C  
ATOM   2095  CG  GLU A 191     126.938 105.753 114.827  1.00 60.09           C  
ATOM   2096  CD  GLU A 191     126.718 107.232 115.157  1.00 60.09           C  
ATOM   2097  OE1 GLU A 191     126.354 108.042 114.275  1.00 60.09           O  
ATOM   2098  OE2 GLU A 191     126.929 107.542 116.343  1.00 60.09           O1-
ATOM   2099  H   GLU A 191     125.111 103.104 112.141  1.00 60.09           H  
ATOM   2100  HA  GLU A 191     127.883 104.018 112.543  1.00 60.09           H  
ATOM   2101  HB3 GLU A 191     125.363 105.393 113.439  1.00 60.09           H  
ATOM   2102  HB2 GLU A 191     126.761 106.040 112.691  1.00 60.09           H  
ATOM   2103  HG3 GLU A 191     127.998 105.541 114.916  1.00 60.09           H  
ATOM   2104  HG2 GLU A 191     126.439 105.153 115.589  1.00 60.09           H  
ATOM   2105  N   ILE A 192     125.910 102.243 114.457  1.00 58.96           N  
ATOM   2106  CA  ILE A 192     125.952 101.034 115.284  1.00 58.96           C  
ATOM   2107  C   ILE A 192     126.482  99.825 114.494  1.00 58.96           C  
ATOM   2108  O   ILE A 192     127.200  99.002 115.057  1.00 58.96           O  
ATOM   2109  CB  ILE A 192     124.578 100.667 115.919  1.00 58.96           C  
ATOM   2110  CG1 ILE A 192     123.406 100.464 114.925  1.00 58.96           C  
ATOM   2111  CG2 ILE A 192     124.191 101.673 117.016  1.00 58.96           C  
ATOM   2112  CD1 ILE A 192     122.256  99.626 115.492  1.00 58.96           C  
ATOM   2113  H   ILE A 192     124.997 102.578 114.157  1.00 58.96           H  
ATOM   2114  HA  ILE A 192     126.662 101.189 116.096  1.00 58.96           H  
ATOM   2115  HB  ILE A 192     124.726  99.709 116.425  1.00 58.96           H  
ATOM   2116 HG13 ILE A 192     123.728  99.984 114.004  1.00 58.96           H  
ATOM   2117 HG12 ILE A 192     123.010 101.433 114.629  1.00 58.96           H  
ATOM   2118 HG21 ILE A 192     123.276 101.370 117.526  1.00 58.96           H  
ATOM   2119 HG22 ILE A 192     124.967 101.746 117.776  1.00 58.96           H  
ATOM   2120 HG23 ILE A 192     124.030 102.668 116.601  1.00 58.96           H  
ATOM   2121 HD11 ILE A 192     121.608  99.283 114.687  1.00 58.96           H  
ATOM   2122 HD12 ILE A 192     122.615  98.744 116.023  1.00 58.96           H  
ATOM   2123 HD13 ILE A 192     121.642 100.206 116.179  1.00 58.96           H  
ATOM   2124  N   SER A 193     126.148  99.759 113.199  1.00 55.12           N  
ATOM   2125  CA  SER A 193     126.588  98.700 112.310  1.00 55.12           C  
ATOM   2126  C   SER A 193     128.098  98.801 112.038  1.00 55.12           C  
ATOM   2127  O   SER A 193     128.541  99.846 111.548  1.00 55.12           O  
ATOM   2128  CB  SER A 193     125.814  98.813 110.997  1.00 55.12           C  
ATOM   2129  OG  SER A 193     126.074  97.698 110.170  1.00 55.12           O  
ATOM   2130  H   SER A 193     125.570 100.479 112.786  1.00 55.12           H  
ATOM   2131  HA  SER A 193     126.297  97.753 112.750  1.00 55.12           H  
ATOM   2132  HB3 SER A 193     126.057  99.736 110.470  1.00 55.12           H  
ATOM   2133  HB2 SER A 193     124.749  98.834 111.205  1.00 55.12           H  
ATOM   2134  HG  SER A 193     126.993  97.720 109.874  1.00 55.12           H  
ATOM   2135  N   PRO A 194     128.833  97.691 112.268  1.00 54.78           N  
ATOM   2136  CA  PRO A 194     130.181  97.512 111.721  1.00 54.78           C  
ATOM   2137  C   PRO A 194     130.277  97.745 110.200  1.00 54.78           C  
ATOM   2138  O   PRO A 194     129.333  97.426 109.469  1.00 54.78           O  
ATOM   2139  CB  PRO A 194     130.566  96.079 112.132  1.00 54.78           C  
ATOM   2140  CG  PRO A 194     129.719  95.804 113.363  1.00 54.78           C  
ATOM   2141  CD  PRO A 194     128.427  96.524 113.044  1.00 54.78           C  
ATOM   2142  HA  PRO A 194     130.763  98.243 112.269  1.00 54.78           H  
ATOM   2143  HB3 PRO A 194     131.633  95.974 112.334  1.00 54.78           H  
ATOM   2144  HB2 PRO A 194     130.314  95.368 111.343  1.00 54.78           H  
ATOM   2145  HG3 PRO A 194     130.187  96.257 114.239  1.00 54.78           H  
ATOM   2146  HG2 PRO A 194     129.556  94.750 113.569  1.00 54.78           H  
ATOM   2147  HD2 PRO A 194     127.784  95.899 112.422  1.00 54.78           H  
ATOM   2148  HD3 PRO A 194     127.903  96.776 113.965  1.00 54.78           H  
ATOM   2149  N   LYS A 195     131.396  98.337 109.761  1.00 59.27           N  
ATOM   2150  CA  LYS A 195     131.665  98.819 108.400  1.00 59.27           C  
ATOM   2151  C   LYS A 195     131.411  97.780 107.299  1.00 59.27           C  
ATOM   2152  O   LYS A 195     130.895  98.134 106.241  1.00 59.27           O  
ATOM   2153  CB  LYS A 195     133.073  99.444 108.314  1.00 59.27           C  
ATOM   2154  CG  LYS A 195     134.253  98.476 108.516  1.00 59.27           C  
ATOM   2155  CD  LYS A 195     135.603  99.186 108.368  1.00 59.27           C  
ATOM   2156  CE  LYS A 195     136.796  98.225 108.439  1.00 59.27           C  
ATOM   2157  NZ  LYS A 195     138.077  98.947 108.358  1.00 59.27           N1+
ATOM   2158  H   LYS A 195     132.085  98.581 110.466  1.00 59.27           H  
ATOM   2159  HA  LYS A 195     130.968  99.626 108.203  1.00 59.27           H  
ATOM   2160  HB3 LYS A 195     133.149 100.267 109.025  1.00 59.27           H  
ATOM   2161  HB2 LYS A 195     133.177  99.908 107.330  1.00 59.27           H  
ATOM   2162  HG3 LYS A 195     134.205  97.668 107.787  1.00 59.27           H  
ATOM   2163  HG2 LYS A 195     134.188  98.008 109.500  1.00 59.27           H  
ATOM   2164  HD3 LYS A 195     135.693  99.957 109.135  1.00 59.27           H  
ATOM   2165  HD2 LYS A 195     135.623  99.707 107.410  1.00 59.27           H  
ATOM   2166  HE3 LYS A 195     136.746  97.511 107.617  1.00 59.27           H  
ATOM   2167  HE2 LYS A 195     136.766  97.649 109.363  1.00 59.27           H  
ATOM   2168  HZ1 LYS A 195     138.838  98.289 108.277  1.00 59.27           H  
ATOM   2169  HZ2 LYS A 195     138.068  99.561 107.554  1.00 59.27           H  
ATOM   2170  HZ3 LYS A 195     138.208  99.509 109.187  1.00 59.27           H  
ATOM   2171  N   GLU A 196     131.701  96.514 107.610  1.00 53.56           N  
ATOM   2172  CA  GLU A 196     131.490  95.352 106.759  1.00 53.56           C  
ATOM   2173  C   GLU A 196     130.004  95.055 106.451  1.00 53.56           C  
ATOM   2174  O   GLU A 196     129.746  94.250 105.558  1.00 53.56           O  
ATOM   2175  CB  GLU A 196     132.181  94.125 107.404  1.00 53.56           C  
ATOM   2176  CG  GLU A 196     133.702  94.292 107.701  1.00 53.56           C  
ATOM   2177  CD  GLU A 196     134.111  94.873 109.068  1.00 53.56           C  
ATOM   2178  OE1 GLU A 196     133.220  95.160 109.897  1.00 53.56           O  
ATOM   2179  OE2 GLU A 196     135.337  95.038 109.263  1.00 53.56           O1-
ATOM   2180  H   GLU A 196     132.102  96.315 108.520  1.00 53.56           H  
ATOM   2181  HA  GLU A 196     131.972  95.555 105.801  1.00 53.56           H  
ATOM   2182  HB3 GLU A 196     132.072  93.283 106.718  1.00 53.56           H  
ATOM   2183  HB2 GLU A 196     131.638  93.814 108.298  1.00 53.56           H  
ATOM   2184  HG3 GLU A 196     134.165  94.887 106.912  1.00 53.56           H  
ATOM   2185  HG2 GLU A 196     134.166  93.307 107.635  1.00 53.56           H  
ATOM   2186  N   ILE A 197     129.060  95.673 107.179  1.00 51.44           N  
ATOM   2187  CA  ILE A 197     127.633  95.366 107.080  1.00 51.44           C  
ATOM   2188  C   ILE A 197     126.713  96.617 107.143  1.00 51.44           C  
ATOM   2189  O   ILE A 197     125.495  96.460 107.050  1.00 51.44           O  
ATOM   2190  CB  ILE A 197     127.258  94.238 108.103  1.00 51.44           C  
ATOM   2191  CG1 ILE A 197     125.839  93.652 107.933  1.00 51.44           C  
ATOM   2192  CG2 ILE A 197     127.524  94.594 109.579  1.00 51.44           C  
ATOM   2193  CD1 ILE A 197     125.646  92.276 108.587  1.00 51.44           C  
ATOM   2194  H   ILE A 197     129.336  96.291 107.936  1.00 51.44           H  
ATOM   2195  HA  ILE A 197     127.438  94.966 106.083  1.00 51.44           H  
ATOM   2196  HB  ILE A 197     127.937  93.417 107.867  1.00 51.44           H  
ATOM   2197 HG13 ILE A 197     125.600  93.569 106.872  1.00 51.44           H  
ATOM   2198 HG12 ILE A 197     125.107  94.333 108.361  1.00 51.44           H  
ATOM   2199 HG21 ILE A 197     127.420  93.719 110.220  1.00 51.44           H  
ATOM   2200 HG22 ILE A 197     128.534  94.970 109.732  1.00 51.44           H  
ATOM   2201 HG23 ILE A 197     126.821  95.337 109.944  1.00 51.44           H  
ATOM   2202 HD11 ILE A 197     124.796  91.753 108.146  1.00 51.44           H  
ATOM   2203 HD12 ILE A 197     126.522  91.639 108.464  1.00 51.44           H  
ATOM   2204 HD13 ILE A 197     125.450  92.373 109.655  1.00 51.44           H  
ATOM   2205  N   ARG A 198     127.279  97.845 107.188  1.00 54.22           N  
ATOM   2206  CA  ARG A 198     126.539  99.131 107.253  1.00 54.22           C  
ATOM   2207  C   ARG A 198     125.402  99.289 106.226  1.00 54.22           C  
ATOM   2208  O   ARG A 198     124.376  99.868 106.571  1.00 54.22           O  
ATOM   2209  CB  ARG A 198     127.483 100.353 107.137  1.00 54.22           C  
ATOM   2210  CG  ARG A 198     128.331 100.672 108.383  1.00 54.22           C  
ATOM   2211  CD  ARG A 198     129.207 101.928 108.178  1.00 54.22           C  
ATOM   2212  NE  ARG A 198     130.247 102.113 109.212  1.00 54.22           N  
ATOM   2213  CZ  ARG A 198     131.171 103.097 109.246  1.00 54.22           C  
ATOM   2214  NH1 ARG A 198     131.158 104.132 108.397  1.00 54.22           N  
ATOM   2215  NH2 ARG A 198     132.155 103.048 110.144  1.00 54.22           N1+
ATOM   2216  H   ARG A 198     128.288  97.897 107.219  1.00 54.22           H  
ATOM   2217  HA  ARG A 198     126.037  99.189 108.214  1.00 54.22           H  
ATOM   2218  HB3 ARG A 198     126.886 101.246 106.935  1.00 54.22           H  
ATOM   2219  HB2 ARG A 198     128.126 100.232 106.264  1.00 54.22           H  
ATOM   2220  HG3 ARG A 198     128.887  99.815 108.746  1.00 54.22           H  
ATOM   2221  HG2 ARG A 198     127.618 100.907 109.173  1.00 54.22           H  
ATOM   2222  HD3 ARG A 198     128.563 102.797 108.300  1.00 54.22           H  
ATOM   2223  HD2 ARG A 198     129.608 101.989 107.166  1.00 54.22           H  
ATOM   2224  HE  ARG A 198     130.278 101.405 109.939  1.00 54.22           H  
ATOM   2225 HH12 ARG A 198     131.886 104.839 108.443  1.00 54.22           H  
ATOM   2226 HH11 ARG A 198     130.430 104.228 107.706  1.00 54.22           H  
ATOM   2227 HH22 ARG A 198     132.884 103.754 110.133  1.00 54.22           H  
ATOM   2228 HH21 ARG A 198     132.248 102.253 110.775  1.00 54.22           H  
ATOM   2229  N   GLY A 199     125.579  98.757 105.010  1.00 53.15           N  
ATOM   2230  CA  GLY A 199     124.580  98.846 103.942  1.00 53.15           C  
ATOM   2231  C   GLY A 199     123.322  98.012 104.239  1.00 53.15           C  
ATOM   2232  O   GLY A 199     122.239  98.353 103.769  1.00 53.15           O  
ATOM   2233  H   GLY A 199     126.440  98.273 104.812  1.00 53.15           H  
ATOM   2234  HA3 GLY A 199     125.025  98.480 103.018  1.00 53.15           H  
ATOM   2235  HA2 GLY A 199     124.297  99.886 103.775  1.00 53.15           H  
ATOM   2236  N   SER A 200     123.444  96.947 105.045  1.00 51.51           N  
ATOM   2237  CA  SER A 200     122.323  96.095 105.436  1.00 51.51           C  
ATOM   2238  C   SER A 200     121.454  96.823 106.475  1.00 51.51           C  
ATOM   2239  O   SER A 200     120.251  96.987 106.276  1.00 51.51           O  
ATOM   2240  CB  SER A 200     122.872  94.743 105.943  1.00 51.51           C  
ATOM   2241  OG  SER A 200     121.861  93.773 106.133  1.00 51.51           O  
ATOM   2242  H   SER A 200     124.324  96.780 105.521  1.00 51.51           H  
ATOM   2243  HA  SER A 200     121.708  95.904 104.553  1.00 51.51           H  
ATOM   2244  HB3 SER A 200     123.397  94.878 106.888  1.00 51.51           H  
ATOM   2245  HB2 SER A 200     123.597  94.342 105.234  1.00 51.51           H  
ATOM   2246  HG  SER A 200     122.270  92.969 106.473  1.00 51.51           H  
ATOM   2247  N   LEU A 201     122.093  97.329 107.540  1.00 51.23           N  
ATOM   2248  CA  LEU A 201     121.400  98.060 108.599  1.00 51.23           C  
ATOM   2249  C   LEU A 201     120.916  99.434 108.116  1.00 51.23           C  
ATOM   2250  O   LEU A 201     119.822  99.842 108.490  1.00 51.23           O  
ATOM   2251  CB  LEU A 201     122.278  98.164 109.859  1.00 51.23           C  
ATOM   2252  CG  LEU A 201     122.425  96.829 110.629  1.00 51.23           C  
ATOM   2253  CD1 LEU A 201     123.326  95.798 109.924  1.00 51.23           C  
ATOM   2254  CD2 LEU A 201     122.886  97.060 112.075  1.00 51.23           C  
ATOM   2255  H   LEU A 201     123.091  97.206 107.638  1.00 51.23           H  
ATOM   2256  HA  LEU A 201     120.504  97.499 108.870  1.00 51.23           H  
ATOM   2257  HB3 LEU A 201     121.799  98.882 110.526  1.00 51.23           H  
ATOM   2258  HB2 LEU A 201     123.247  98.591 109.605  1.00 51.23           H  
ATOM   2259  HG  LEU A 201     121.427  96.394 110.705  1.00 51.23           H  
ATOM   2260 HD11 LEU A 201     123.973  95.261 110.618  1.00 51.23           H  
ATOM   2261 HD12 LEU A 201     122.728  95.049 109.403  1.00 51.23           H  
ATOM   2262 HD13 LEU A 201     123.979  96.270 109.192  1.00 51.23           H  
ATOM   2263 HD21 LEU A 201     123.950  96.865 112.200  1.00 51.23           H  
ATOM   2264 HD22 LEU A 201     122.699  98.076 112.422  1.00 51.23           H  
ATOM   2265 HD23 LEU A 201     122.355  96.385 112.742  1.00 51.23           H  
ATOM   2266  N   GLY A 202     121.673 100.101 107.235  1.00 50.99           N  
ATOM   2267  CA  GLY A 202     121.278 101.361 106.599  1.00 50.99           C  
ATOM   2268  C   GLY A 202     119.994 101.220 105.761  1.00 50.99           C  
ATOM   2269  O   GLY A 202     119.305 102.212 105.551  1.00 50.99           O  
ATOM   2270  H   GLY A 202     122.588  99.740 106.974  1.00 50.99           H  
ATOM   2271  HA3 GLY A 202     122.085 101.702 105.950  1.00 50.99           H  
ATOM   2272  HA2 GLY A 202     121.131 102.129 107.360  1.00 50.99           H  
ATOM   2273  N   GLN A 203     119.643  99.999 105.333  1.00 47.31           N  
ATOM   2274  CA  GLN A 203     118.391  99.681 104.656  1.00 47.31           C  
ATOM   2275  C   GLN A 203     117.229  99.393 105.635  1.00 47.31           C  
ATOM   2276  O   GLN A 203     116.073  99.581 105.258  1.00 47.31           O  
ATOM   2277  CB  GLN A 203     118.679  98.541 103.647  1.00 47.31           C  
ATOM   2278  CG  GLN A 203     117.484  97.817 102.994  1.00 47.31           C  
ATOM   2279  CD  GLN A 203     116.573  98.704 102.148  1.00 47.31           C  
ATOM   2280  OE1 GLN A 203     116.755  99.913 102.056  1.00 47.31           O  
ATOM   2281  NE2 GLN A 203     115.589  98.102 101.499  1.00 47.31           N  
ATOM   2282  H   GLN A 203     120.256  99.214 105.511  1.00 47.31           H  
ATOM   2283  HA  GLN A 203     118.089 100.559 104.082  1.00 47.31           H  
ATOM   2284  HB3 GLN A 203     119.290  97.777 104.122  1.00 47.31           H  
ATOM   2285  HB2 GLN A 203     119.306  98.946 102.850  1.00 47.31           H  
ATOM   2286  HG3 GLN A 203     116.894  97.299 103.748  1.00 47.31           H  
ATOM   2287  HG2 GLN A 203     117.887  97.045 102.343  1.00 47.31           H  
ATOM   2288 HE22 GLN A 203     115.091  98.626 100.774  1.00 47.31           H  
ATOM   2289 HE21 GLN A 203     115.418  97.114 101.576  1.00 47.31           H  
ATOM   2290  N   VAL A 204     117.508  98.974 106.882  1.00 43.83           N  
ATOM   2291  CA  VAL A 204     116.489  98.580 107.871  1.00 43.83           C  
ATOM   2292  C   VAL A 204     115.462  99.691 108.188  1.00 43.83           C  
ATOM   2293  O   VAL A 204     114.294  99.387 108.425  1.00 43.83           O  
ATOM   2294  CB  VAL A 204     117.121  98.015 109.186  1.00 43.83           C  
ATOM   2295  CG1 VAL A 204     116.213  97.978 110.437  1.00 43.83           C  
ATOM   2296  CG2 VAL A 204     117.712  96.617 108.941  1.00 43.83           C  
ATOM   2297  H   VAL A 204     118.476  98.909 107.174  1.00 43.83           H  
ATOM   2298  HA  VAL A 204     115.923  97.771 107.408  1.00 43.83           H  
ATOM   2299  HB  VAL A 204     117.955  98.652 109.460  1.00 43.83           H  
ATOM   2300 HG11 VAL A 204     116.713  97.501 111.278  1.00 43.83           H  
ATOM   2301 HG12 VAL A 204     115.939  98.977 110.776  1.00 43.83           H  
ATOM   2302 HG13 VAL A 204     115.295  97.425 110.241  1.00 43.83           H  
ATOM   2303 HG21 VAL A 204     118.275  96.264 109.806  1.00 43.83           H  
ATOM   2304 HG22 VAL A 204     116.930  95.886 108.731  1.00 43.83           H  
ATOM   2305 HG23 VAL A 204     118.395  96.615 108.092  1.00 43.83           H  
ATOM   2306  N   THR A 205     115.889 100.956 108.116  1.00 42.49           N  
ATOM   2307  CA  THR A 205     115.017 102.125 108.220  1.00 42.49           C  
ATOM   2308  C   THR A 205     113.936 102.189 107.109  1.00 42.49           C  
ATOM   2309  O   THR A 205     112.801 102.556 107.417  1.00 42.49           O  
ATOM   2310  CB  THR A 205     115.854 103.437 108.302  1.00 42.49           C  
ATOM   2311  OG1 THR A 205     115.097 104.633 108.290  1.00 42.49           O  
ATOM   2312  CG2 THR A 205     116.886 103.568 107.176  1.00 42.49           C  
ATOM   2313  H   THR A 205     116.852 101.123 107.861  1.00 42.49           H  
ATOM   2314  HA  THR A 205     114.482 102.022 109.166  1.00 42.49           H  
ATOM   2315  HB  THR A 205     116.392 103.435 109.246  1.00 42.49           H  
ATOM   2316  HG1 THR A 205     114.388 104.585 108.952  1.00 42.49           H  
ATOM   2317 HG21 THR A 205     117.453 104.491 107.257  1.00 42.49           H  
ATOM   2318 HG22 THR A 205     117.610 102.760 107.227  1.00 42.49           H  
ATOM   2319 HG23 THR A 205     116.428 103.553 106.187  1.00 42.49           H  
ATOM   2320  N   ALA A 206     114.255 101.741 105.884  1.00 40.88           N  
ATOM   2321  CA  ALA A 206     113.274 101.596 104.809  1.00 40.88           C  
ATOM   2322  C   ALA A 206     112.366 100.393 105.087  1.00 40.88           C  
ATOM   2323  O   ALA A 206     111.156 100.571 105.174  1.00 40.88           O  
ATOM   2324  CB  ALA A 206     113.974 101.473 103.448  1.00 40.88           C  
ATOM   2325  H   ALA A 206     115.160 101.320 105.711  1.00 40.88           H  
ATOM   2326  HA  ALA A 206     112.651 102.493 104.780  1.00 40.88           H  
ATOM   2327  HB1 ALA A 206     113.244 101.485 102.637  1.00 40.88           H  
ATOM   2328  HB2 ALA A 206     114.663 102.300 103.277  1.00 40.88           H  
ATOM   2329  HB3 ALA A 206     114.538 100.546 103.359  1.00 40.88           H  
ATOM   2330  N   ILE A 207     112.964  99.215 105.338  1.00 39.12           N  
ATOM   2331  CA  ILE A 207     112.260  97.955 105.634  1.00 39.12           C  
ATOM   2332  C   ILE A 207     111.194  98.105 106.742  1.00 39.12           C  
ATOM   2333  O   ILE A 207     110.084  97.583 106.616  1.00 39.12           O  
ATOM   2334  CB  ILE A 207     113.243  96.824 106.083  1.00 39.12           C  
ATOM   2335  CG1 ILE A 207     114.358  96.548 105.050  1.00 39.12           C  
ATOM   2336  CG2 ILE A 207     112.573  95.496 106.508  1.00 39.12           C  
ATOM   2337  CD1 ILE A 207     113.883  96.007 103.697  1.00 39.12           C  
ATOM   2338  H   ILE A 207     113.975  99.179 105.271  1.00 39.12           H  
ATOM   2339  HA  ILE A 207     111.742  97.652 104.724  1.00 39.12           H  
ATOM   2340  HB  ILE A 207     113.754  97.188 106.974  1.00 39.12           H  
ATOM   2341 HG13 ILE A 207     115.092  95.863 105.475  1.00 39.12           H  
ATOM   2342 HG12 ILE A 207     114.905  97.465 104.861  1.00 39.12           H  
ATOM   2343 HG21 ILE A 207     113.318  94.726 106.709  1.00 39.12           H  
ATOM   2344 HG22 ILE A 207     111.987  95.601 107.422  1.00 39.12           H  
ATOM   2345 HG23 ILE A 207     111.904  95.117 105.735  1.00 39.12           H  
ATOM   2346 HD11 ILE A 207     113.158  95.201 103.800  1.00 39.12           H  
ATOM   2347 HD12 ILE A 207     113.431  96.797 103.096  1.00 39.12           H  
ATOM   2348 HD13 ILE A 207     114.724  95.608 103.130  1.00 39.12           H  
ATOM   2349  N   PHE A 208     111.553  98.841 107.800  1.00 39.15           N  
ATOM   2350  CA  PHE A 208     110.666  99.115 108.918  1.00 39.15           C  
ATOM   2351  C   PHE A 208     109.525 100.081 108.597  1.00 39.15           C  
ATOM   2352  O   PHE A 208     108.434  99.853 109.114  1.00 39.15           O  
ATOM   2353  CB  PHE A 208     111.454  99.440 110.201  1.00 39.15           C  
ATOM   2354  CG  PHE A 208     111.773  98.177 110.985  1.00 39.15           C  
ATOM   2355  CD1 PHE A 208     111.268  98.000 112.288  1.00 39.15           C  
ATOM   2356  CD2 PHE A 208     112.489  97.121 110.381  1.00 39.15           C  
ATOM   2357  CE1 PHE A 208     111.457  96.795 112.950  1.00 39.15           C  
ATOM   2358  CE2 PHE A 208     112.629  95.911 111.042  1.00 39.15           C  
ATOM   2359  CZ  PHE A 208     112.118  95.750 112.322  1.00 39.15           C  
ATOM   2360  H   PHE A 208     112.499  99.209 107.852  1.00 39.15           H  
ATOM   2361  HA  PHE A 208     110.154  98.175 109.124  1.00 39.15           H  
ATOM   2362  HB3 PHE A 208     110.886 100.116 110.841  1.00 39.15           H  
ATOM   2363  HB2 PHE A 208     112.375  99.968 109.962  1.00 39.15           H  
ATOM   2364  HD1 PHE A 208     110.723  98.793 112.770  1.00 39.15           H  
ATOM   2365  HD2 PHE A 208     112.892  97.226 109.385  1.00 39.15           H  
ATOM   2366  HE1 PHE A 208     111.083  96.661 113.955  1.00 39.15           H  
ATOM   2367  HE2 PHE A 208     113.141  95.093 110.558  1.00 39.15           H  
ATOM   2368  HZ  PHE A 208     112.239  94.805 112.832  1.00 39.15           H  
ATOM   2369  N   ILE A 209     109.736 101.062 107.703  1.00 38.11           N  
ATOM   2370  CA  ILE A 209     108.636 101.841 107.119  1.00 38.11           C  
ATOM   2371  C   ILE A 209     107.673 100.907 106.360  1.00 38.11           C  
ATOM   2372  O   ILE A 209     106.482 100.920 106.660  1.00 38.11           O  
ATOM   2373  CB  ILE A 209     109.119 103.014 106.201  1.00 38.11           C  
ATOM   2374  CG1 ILE A 209     109.797 104.124 107.036  1.00 38.11           C  
ATOM   2375  CG2 ILE A 209     108.040 103.642 105.284  1.00 38.11           C  
ATOM   2376  CD1 ILE A 209     110.709 105.051 106.217  1.00 38.11           C  
ATOM   2377  H   ILE A 209     110.614 101.113 107.198  1.00 38.11           H  
ATOM   2378  HA  ILE A 209     108.074 102.276 107.947  1.00 38.11           H  
ATOM   2379  HB  ILE A 209     109.874 102.617 105.527  1.00 38.11           H  
ATOM   2380 HG13 ILE A 209     110.394 103.678 107.826  1.00 38.11           H  
ATOM   2381 HG12 ILE A 209     109.033 104.716 107.541  1.00 38.11           H  
ATOM   2382 HG21 ILE A 209     108.452 104.456 104.688  1.00 38.11           H  
ATOM   2383 HG22 ILE A 209     107.640 102.931 104.558  1.00 38.11           H  
ATOM   2384 HG23 ILE A 209     107.205 104.048 105.850  1.00 38.11           H  
ATOM   2385 HD11 ILE A 209     111.400 105.594 106.863  1.00 38.11           H  
ATOM   2386 HD12 ILE A 209     111.308 104.492 105.497  1.00 38.11           H  
ATOM   2387 HD13 ILE A 209     110.131 105.788 105.658  1.00 38.11           H  
ATOM   2388  N   CYS A 210     108.217 100.037 105.499  1.00 37.51           N  
ATOM   2389  CA  CYS A 210     107.458  99.093 104.675  1.00 37.51           C  
ATOM   2390  C   CYS A 210     106.573  98.132 105.486  1.00 37.51           C  
ATOM   2391  O   CYS A 210     105.386  97.988 105.186  1.00 37.51           O  
ATOM   2392  CB  CYS A 210     108.358  98.264 103.742  1.00 37.51           C  
ATOM   2393  SG  CYS A 210     109.515  99.308 102.819  1.00 37.51           S  
ATOM   2394  H   CYS A 210     109.206 100.123 105.275  1.00 37.51           H  
ATOM   2395  HA  CYS A 210     106.779  99.696 104.078  1.00 37.51           H  
ATOM   2396  HB3 CYS A 210     107.752  97.699 103.034  1.00 37.51           H  
ATOM   2397  HB2 CYS A 210     108.941  97.535 104.304  1.00 37.51           H  
ATOM   2398  HG  CYS A 210     108.587 100.018 102.155  1.00 37.51           H  
ATOM   2399  N   ILE A 211     107.148  97.499 106.520  1.00 36.69           N  
ATOM   2400  CA  ILE A 211     106.396  96.569 107.363  1.00 36.69           C  
ATOM   2401  C   ILE A 211     105.422  97.320 108.307  1.00 36.69           C  
ATOM   2402  O   ILE A 211     104.358  96.785 108.627  1.00 36.69           O  
ATOM   2403  CB  ILE A 211     107.334  95.594 108.141  1.00 36.69           C  
ATOM   2404  CG1 ILE A 211     106.657  94.234 108.429  1.00 36.69           C  
ATOM   2405  CG2 ILE A 211     107.915  96.154 109.450  1.00 36.69           C  
ATOM   2406  CD1 ILE A 211     106.342  93.412 107.169  1.00 36.69           C  
ATOM   2407  H   ILE A 211     108.139  97.632 106.708  1.00 36.69           H  
ATOM   2408  HA  ILE A 211     105.786  95.969 106.692  1.00 36.69           H  
ATOM   2409  HB  ILE A 211     108.192  95.398 107.494  1.00 36.69           H  
ATOM   2410 HG13 ILE A 211     105.743  94.385 109.006  1.00 36.69           H  
ATOM   2411 HG12 ILE A 211     107.310  93.634 109.065  1.00 36.69           H  
ATOM   2412 HG21 ILE A 211     108.772  95.569 109.786  1.00 36.69           H  
ATOM   2413 HG22 ILE A 211     108.246  97.182 109.327  1.00 36.69           H  
ATOM   2414 HG23 ILE A 211     107.175  96.129 110.250  1.00 36.69           H  
ATOM   2415 HD11 ILE A 211     106.300  92.347 107.399  1.00 36.69           H  
ATOM   2416 HD12 ILE A 211     105.382  93.687 106.733  1.00 36.69           H  
ATOM   2417 HD13 ILE A 211     107.104  93.552 106.402  1.00 36.69           H  
ATOM   2418  N   GLY A 212     105.768  98.569 108.666  1.00 34.52           N  
ATOM   2419  CA  GLY A 212     104.929  99.511 109.404  1.00 34.52           C  
ATOM   2420  C   GLY A 212     103.699  99.888 108.576  1.00 34.52           C  
ATOM   2421  O   GLY A 212     102.586  99.838 109.096  1.00 34.52           O  
ATOM   2422  H   GLY A 212     106.653  98.941 108.340  1.00 34.52           H  
ATOM   2423  HA3 GLY A 212     105.503 100.412 109.622  1.00 34.52           H  
ATOM   2424  HA2 GLY A 212     104.615  99.088 110.357  1.00 34.52           H  
ATOM   2425  N   VAL A 213     103.886 100.189 107.282  1.00 34.06           N  
ATOM   2426  CA  VAL A 213     102.815 100.407 106.312  1.00 34.06           C  
ATOM   2427  C   VAL A 213     101.925  99.156 106.177  1.00 34.06           C  
ATOM   2428  O   VAL A 213     100.713  99.265 106.322  1.00 34.06           O  
ATOM   2429  CB  VAL A 213     103.355 100.846 104.913  1.00 34.06           C  
ATOM   2430  CG1 VAL A 213     102.330 100.777 103.761  1.00 34.06           C  
ATOM   2431  CG2 VAL A 213     103.965 102.261 104.946  1.00 34.06           C  
ATOM   2432  H   VAL A 213     104.837 100.279 106.925  1.00 34.06           H  
ATOM   2433  HA  VAL A 213     102.195 101.205 106.715  1.00 34.06           H  
ATOM   2434  HB  VAL A 213     104.170 100.175 104.644  1.00 34.06           H  
ATOM   2435 HG11 VAL A 213     102.753 101.200 102.852  1.00 34.06           H  
ATOM   2436 HG12 VAL A 213     102.039  99.755 103.519  1.00 34.06           H  
ATOM   2437 HG13 VAL A 213     101.426 101.341 103.994  1.00 34.06           H  
ATOM   2438 HG21 VAL A 213     104.501 102.476 104.020  1.00 34.06           H  
ATOM   2439 HG22 VAL A 213     103.203 103.032 105.058  1.00 34.06           H  
ATOM   2440 HG23 VAL A 213     104.675 102.389 105.758  1.00 34.06           H  
ATOM   2441  N   PHE A 214     102.531  97.974 105.986  1.00 32.81           N  
ATOM   2442  CA  PHE A 214     101.811  96.698 105.925  1.00 32.81           C  
ATOM   2443  C   PHE A 214     100.884  96.431 107.123  1.00 32.81           C  
ATOM   2444  O   PHE A 214      99.678  96.230 106.942  1.00 32.81           O  
ATOM   2445  CB  PHE A 214     102.778  95.533 105.621  1.00 32.81           C  
ATOM   2446  CG  PHE A 214     102.241  94.129 105.862  1.00 32.81           C  
ATOM   2447  CD1 PHE A 214     101.334  93.543 104.953  1.00 32.81           C  
ATOM   2448  CD2 PHE A 214     102.499  93.476 107.087  1.00 32.81           C  
ATOM   2449  CE1 PHE A 214     100.757  92.315 105.242  1.00 32.81           C  
ATOM   2450  CE2 PHE A 214     101.907  92.251 107.359  1.00 32.81           C  
ATOM   2451  CZ  PHE A 214     101.043  91.671 106.439  1.00 32.81           C  
ATOM   2452  H   PHE A 214     103.539  97.961 105.853  1.00 32.81           H  
ATOM   2453  HA  PHE A 214     101.138  96.776 105.072  1.00 32.81           H  
ATOM   2454  HB3 PHE A 214     103.687  95.647 106.205  1.00 32.81           H  
ATOM   2455  HB2 PHE A 214     103.087  95.608 104.581  1.00 32.81           H  
ATOM   2456  HD1 PHE A 214     101.073  94.046 104.035  1.00 32.81           H  
ATOM   2457  HD2 PHE A 214     103.151  93.929 107.820  1.00 32.81           H  
ATOM   2458  HE1 PHE A 214     100.068  91.866 104.540  1.00 32.81           H  
ATOM   2459  HE2 PHE A 214     102.112  91.750 108.294  1.00 32.81           H  
ATOM   2460  HZ  PHE A 214     100.582  90.719 106.660  1.00 32.81           H  
ATOM   2461  N   THR A 215     101.439  96.483 108.341  1.00 32.69           N  
ATOM   2462  CA  THR A 215     100.636  96.235 109.530  1.00 32.69           C  
ATOM   2463  C   THR A 215      99.707  97.422 109.870  1.00 32.69           C  
ATOM   2464  O   THR A 215      98.699  97.194 110.527  1.00 32.69           O  
ATOM   2465  CB  THR A 215     101.482  95.811 110.754  1.00 32.69           C  
ATOM   2466  OG1 THR A 215     100.660  95.282 111.780  1.00 32.69           O  
ATOM   2467  CG2 THR A 215     102.306  96.926 111.395  1.00 32.69           C  
ATOM   2468  H   THR A 215     102.430  96.684 108.458  1.00 32.69           H  
ATOM   2469  HA  THR A 215      99.993  95.383 109.309  1.00 32.69           H  
ATOM   2470  HB  THR A 215     102.163  95.017 110.440  1.00 32.69           H  
ATOM   2471  HG1 THR A 215      99.977  95.930 111.993  1.00 32.69           H  
ATOM   2472 HG21 THR A 215     102.946  96.483 112.151  1.00 32.69           H  
ATOM   2473 HG22 THR A 215     102.942  97.430 110.670  1.00 32.69           H  
ATOM   2474 HG23 THR A 215     101.691  97.682 111.883  1.00 32.69           H  
ATOM   2475  N   GLY A 216     100.001  98.626 109.361  1.00 33.58           N  
ATOM   2476  CA  GLY A 216      99.150  99.816 109.430  1.00 33.58           C  
ATOM   2477  C   GLY A 216      98.078  99.820 108.331  1.00 33.58           C  
ATOM   2478  O   GLY A 216      97.449 100.853 108.115  1.00 33.58           O  
ATOM   2479  H   GLY A 216     100.870  98.759 108.851  1.00 33.58           H  
ATOM   2480  HA3 GLY A 216      99.771 100.707 109.329  1.00 33.58           H  
ATOM   2481  HA2 GLY A 216      98.643  99.883 110.393  1.00 33.58           H  
ATOM   2482  N   GLN A 217      97.902  98.704 107.613  1.00 32.28           N  
ATOM   2483  CA  GLN A 217      96.732  98.389 106.799  1.00 32.28           C  
ATOM   2484  C   GLN A 217      95.997  97.176 107.380  1.00 32.28           C  
ATOM   2485  O   GLN A 217      94.768  97.146 107.363  1.00 32.28           O  
ATOM   2486  CB  GLN A 217      97.159  98.117 105.341  1.00 32.28           C  
ATOM   2487  CG  GLN A 217      97.673  99.365 104.601  1.00 32.28           C  
ATOM   2488  CD  GLN A 217      96.622 100.468 104.572  1.00 32.28           C  
ATOM   2489  OE1 GLN A 217      95.450 100.198 104.337  1.00 32.28           O  
ATOM   2490  NE2 GLN A 217      97.009 101.707 104.802  1.00 32.28           N  
ATOM   2491  H   GLN A 217      98.601  97.981 107.698  1.00 32.28           H  
ATOM   2492  HA  GLN A 217      96.012  99.208 106.845  1.00 32.28           H  
ATOM   2493  HB3 GLN A 217      96.305  97.715 104.794  1.00 32.28           H  
ATOM   2494  HB2 GLN A 217      97.926  97.343 105.310  1.00 32.28           H  
ATOM   2495  HG3 GLN A 217      97.955  99.122 103.581  1.00 32.28           H  
ATOM   2496  HG2 GLN A 217      98.579  99.724 105.079  1.00 32.28           H  
ATOM   2497 HE22 GLN A 217      96.316 102.440 104.945  1.00 32.28           H  
ATOM   2498 HE21 GLN A 217      97.974 101.892 105.085  1.00 32.28           H  
ATOM   2499  N   LEU A 218      96.758  96.211 107.920  1.00 29.70           N  
ATOM   2500  CA  LEU A 218      96.247  95.053 108.654  1.00 29.70           C  
ATOM   2501  C   LEU A 218      95.448  95.526 109.885  1.00 29.70           C  
ATOM   2502  O   LEU A 218      94.245  95.285 109.990  1.00 29.70           O  
ATOM   2503  CB  LEU A 218      97.441  94.135 109.018  1.00 29.70           C  
ATOM   2504  CG  LEU A 218      97.107  92.636 109.180  1.00 29.70           C  
ATOM   2505  CD1 LEU A 218      98.396  91.784 109.144  1.00 29.70           C  
ATOM   2506  CD2 LEU A 218      96.251  92.335 110.427  1.00 29.70           C  
ATOM   2507  H   LEU A 218      97.762  96.280 107.817  1.00 29.70           H  
ATOM   2508  HA  LEU A 218      95.574  94.518 107.984  1.00 29.70           H  
ATOM   2509  HB3 LEU A 218      97.958  94.496 109.907  1.00 29.70           H  
ATOM   2510  HB2 LEU A 218      98.169  94.211 108.209  1.00 29.70           H  
ATOM   2511  HG  LEU A 218      96.522  92.337 108.310  1.00 29.70           H  
ATOM   2512 HD11 LEU A 218      98.353  91.052 108.337  1.00 29.70           H  
ATOM   2513 HD12 LEU A 218      99.289  92.388 108.974  1.00 29.70           H  
ATOM   2514 HD13 LEU A 218      98.570  91.234 110.069  1.00 29.70           H  
ATOM   2515 HD21 LEU A 218      96.573  91.439 110.958  1.00 29.70           H  
ATOM   2516 HD22 LEU A 218      96.266  93.150 111.150  1.00 29.70           H  
ATOM   2517 HD23 LEU A 218      95.213  92.167 110.140  1.00 29.70           H  
ATOM   2518  N   LEU A 219      96.110  96.308 110.740  1.00 29.15           N  
ATOM   2519  CA  LEU A 219      95.497  97.129 111.770  1.00 29.15           C  
ATOM   2520  C   LEU A 219      94.972  98.380 111.053  1.00 29.15           C  
ATOM   2521  O   LEU A 219      95.683  99.371 110.917  1.00 29.15           O  
ATOM   2522  CB  LEU A 219      96.541  97.438 112.868  1.00 29.15           C  
ATOM   2523  CG  LEU A 219      97.193  96.181 113.498  1.00 29.15           C  
ATOM   2524  CD1 LEU A 219      98.355  96.570 114.430  1.00 29.15           C  
ATOM   2525  CD2 LEU A 219      96.173  95.246 114.182  1.00 29.15           C  
ATOM   2526  H   LEU A 219      97.077  96.559 110.540  1.00 29.15           H  
ATOM   2527  HA  LEU A 219      94.655  96.600 112.219  1.00 29.15           H  
ATOM   2528  HB3 LEU A 219      96.083  98.043 113.651  1.00 29.15           H  
ATOM   2529  HB2 LEU A 219      97.319  98.078 112.451  1.00 29.15           H  
ATOM   2530  HG  LEU A 219      97.652  95.610 112.690  1.00 29.15           H  
ATOM   2531 HD11 LEU A 219      99.240  95.967 114.229  1.00 29.15           H  
ATOM   2532 HD12 LEU A 219      98.639  97.612 114.289  1.00 29.15           H  
ATOM   2533 HD13 LEU A 219      98.109  96.447 115.485  1.00 29.15           H  
ATOM   2534 HD21 LEU A 219      96.476  94.957 115.188  1.00 29.15           H  
ATOM   2535 HD22 LEU A 219      95.185  95.697 114.267  1.00 29.15           H  
ATOM   2536 HD23 LEU A 219      96.055  94.325 113.610  1.00 29.15           H  
ATOM   2537  N   GLY A 220      93.763  98.244 110.512  1.00 26.05           N  
ATOM   2538  CA  GLY A 220      93.176  99.190 109.573  1.00 26.05           C  
ATOM   2539  C   GLY A 220      91.974  98.510 108.912  1.00 26.05           C  
ATOM   2540  O   GLY A 220      91.004  99.188 108.577  1.00 26.05           O  
ATOM   2541  H   GLY A 220      93.319  97.339 110.581  1.00 26.05           H  
ATOM   2542  HA3 GLY A 220      93.897  99.479 108.805  1.00 26.05           H  
ATOM   2543  HA2 GLY A 220      92.852 100.095 110.087  1.00 26.05           H  
ATOM   2544  N   LEU A 221      91.981  97.169 108.797  1.00 22.58           N  
ATOM   2545  CA  LEU A 221      90.847  96.367 108.329  1.00 22.58           C  
ATOM   2546  C   LEU A 221      89.592  96.574 109.209  1.00 22.58           C  
ATOM   2547  O   LEU A 221      89.733  96.632 110.439  1.00 22.58           O  
ATOM   2548  CB  LEU A 221      91.229  94.871 108.355  1.00 22.58           C  
ATOM   2549  CG  LEU A 221      92.394  94.466 107.431  1.00 22.58           C  
ATOM   2550  CD1 LEU A 221      92.746  92.978 107.625  1.00 22.58           C  
ATOM   2551  CD2 LEU A 221      92.147  94.836 105.961  1.00 22.58           C  
ATOM   2552  H   LEU A 221      92.853  96.670 108.936  1.00 22.58           H  
ATOM   2553  HA  LEU A 221      90.658  96.685 107.309  1.00 22.58           H  
ATOM   2554  HB3 LEU A 221      90.357  94.284 108.064  1.00 22.58           H  
ATOM   2555  HB2 LEU A 221      91.465  94.579 109.381  1.00 22.58           H  
ATOM   2556  HG  LEU A 221      93.272  95.031 107.732  1.00 22.58           H  
ATOM   2557 HD11 LEU A 221      93.793  92.860 107.900  1.00 22.58           H  
ATOM   2558 HD12 LEU A 221      92.166  92.524 108.428  1.00 22.58           H  
ATOM   2559 HD13 LEU A 221      92.568  92.380 106.732  1.00 22.58           H  
ATOM   2560 HD21 LEU A 221      92.489  94.072 105.267  1.00 22.58           H  
ATOM   2561 HD22 LEU A 221      91.095  95.020 105.743  1.00 22.58           H  
ATOM   2562 HD23 LEU A 221      92.697  95.746 105.724  1.00 22.58           H  
ATOM   2563  N   PRO A 222      88.390  96.663 108.593  1.00 23.03           N  
ATOM   2564  CA  PRO A 222      87.130  96.846 109.334  1.00 23.03           C  
ATOM   2565  C   PRO A 222      86.764  95.699 110.286  1.00 23.03           C  
ATOM   2566  O   PRO A 222      86.103  95.952 111.287  1.00 23.03           O  
ATOM   2567  CB  PRO A 222      86.073  97.077 108.243  1.00 23.03           C  
ATOM   2568  CG  PRO A 222      86.637  96.383 107.017  1.00 23.03           C  
ATOM   2569  CD  PRO A 222      88.138  96.608 107.154  1.00 23.03           C  
ATOM   2570  HA  PRO A 222      87.203  97.737 109.951  1.00 23.03           H  
ATOM   2571  HB3 PRO A 222      85.983  98.147 108.049  1.00 23.03           H  
ATOM   2572  HB2 PRO A 222      85.080  96.714 108.510  1.00 23.03           H  
ATOM   2573  HG3 PRO A 222      86.227  96.758 106.078  1.00 23.03           H  
ATOM   2574  HG2 PRO A 222      86.416  95.316 107.075  1.00 23.03           H  
ATOM   2575  HD2 PRO A 222      88.703  95.827 106.647  1.00 23.03           H  
ATOM   2576  HD3 PRO A 222      88.416  97.569 106.726  1.00 23.03           H  
ATOM   2577  N   GLU A 223      87.247  94.478 110.022  1.00 21.91           N  
ATOM   2578  CA  GLU A 223      87.102  93.348 110.941  1.00 21.91           C  
ATOM   2579  C   GLU A 223      87.901  93.522 112.256  1.00 21.91           C  
ATOM   2580  O   GLU A 223      87.599  92.827 113.224  1.00 21.91           O  
ATOM   2581  CB  GLU A 223      87.465  92.055 110.181  1.00 21.91           C  
ATOM   2582  CG  GLU A 223      88.970  91.872 109.861  1.00 21.91           C  
ATOM   2583  CD  GLU A 223      89.310  90.754 108.865  1.00 21.91           C  
ATOM   2584  OE1 GLU A 223      88.416  90.326 108.105  1.00 21.91           O  
ATOM   2585  OE2 GLU A 223      90.496  90.366 108.840  1.00 21.91           O1-
ATOM   2586  H   GLU A 223      87.711  94.290 109.143  1.00 21.91           H  
ATOM   2587  HA  GLU A 223      86.047  93.283 111.219  1.00 21.91           H  
ATOM   2588  HB3 GLU A 223      86.861  92.026 109.273  1.00 21.91           H  
ATOM   2589  HB2 GLU A 223      87.130  91.200 110.771  1.00 21.91           H  
ATOM   2590  HG3 GLU A 223      89.499  91.657 110.790  1.00 21.91           H  
ATOM   2591  HG2 GLU A 223      89.391  92.799 109.477  1.00 21.91           H  
ATOM   2592  N   LEU A 224      88.886  94.434 112.275  1.00 21.68           N  
ATOM   2593  CA  LEU A 224      89.739  94.709 113.426  1.00 21.68           C  
ATOM   2594  C   LEU A 224      89.413  96.095 113.999  1.00 21.68           C  
ATOM   2595  O   LEU A 224      88.785  96.186 115.052  1.00 21.68           O  
ATOM   2596  CB  LEU A 224      91.235  94.595 113.026  1.00 21.68           C  
ATOM   2597  CG  LEU A 224      91.672  93.209 112.508  1.00 21.68           C  
ATOM   2598  CD1 LEU A 224      93.161  93.217 112.114  1.00 21.68           C  
ATOM   2599  CD2 LEU A 224      91.344  92.067 113.493  1.00 21.68           C  
ATOM   2600  H   LEU A 224      89.030  95.019 111.463  1.00 21.68           H  
ATOM   2601  HA  LEU A 224      89.542  93.995 114.228  1.00 21.68           H  
ATOM   2602  HB3 LEU A 224      91.848  94.855 113.892  1.00 21.68           H  
ATOM   2603  HB2 LEU A 224      91.476  95.332 112.259  1.00 21.68           H  
ATOM   2604  HG  LEU A 224      91.120  93.014 111.589  1.00 21.68           H  
ATOM   2605 HD11 LEU A 224      93.268  93.017 111.047  1.00 21.68           H  
ATOM   2606 HD12 LEU A 224      93.635  94.179 112.308  1.00 21.68           H  
ATOM   2607 HD13 LEU A 224      93.752  92.469 112.643  1.00 21.68           H  
ATOM   2608 HD21 LEU A 224      92.099  91.281 113.494  1.00 21.68           H  
ATOM   2609 HD22 LEU A 224      91.254  92.425 114.519  1.00 21.68           H  
ATOM   2610 HD23 LEU A 224      90.398  91.592 113.228  1.00 21.68           H  
ATOM   2611  N   LEU A 225      89.869  97.149 113.312  1.00 23.82           N  
ATOM   2612  CA  LEU A 225      89.938  98.511 113.847  1.00 23.82           C  
ATOM   2613  C   LEU A 225      89.243  99.541 112.945  1.00 23.82           C  
ATOM   2614  O   LEU A 225      88.903 100.617 113.432  1.00 23.82           O  
ATOM   2615  CB  LEU A 225      91.423  98.894 114.040  1.00 23.82           C  
ATOM   2616  CG  LEU A 225      92.133  98.209 115.230  1.00 23.82           C  
ATOM   2617  CD1 LEU A 225      93.657  98.441 115.187  1.00 23.82           C  
ATOM   2618  CD2 LEU A 225      91.546  98.651 116.583  1.00 23.82           C  
ATOM   2619  H   LEU A 225      90.278  96.990 112.400  1.00 23.82           H  
ATOM   2620  HA  LEU A 225      89.429  98.571 114.808  1.00 23.82           H  
ATOM   2621  HB3 LEU A 225      91.506  99.973 114.176  1.00 23.82           H  
ATOM   2622  HB2 LEU A 225      91.953  98.663 113.114  1.00 23.82           H  
ATOM   2623  HG  LEU A 225      91.983  97.132 115.139  1.00 23.82           H  
ATOM   2624 HD11 LEU A 225      94.197  97.505 115.324  1.00 23.82           H  
ATOM   2625 HD12 LEU A 225      93.985  98.866 114.239  1.00 23.82           H  
ATOM   2626 HD13 LEU A 225      94.001  99.121 115.967  1.00 23.82           H  
ATOM   2627 HD21 LEU A 225      92.303  98.715 117.366  1.00 23.82           H  
ATOM   2628 HD22 LEU A 225      91.076  99.632 116.511  1.00 23.82           H  
ATOM   2629 HD23 LEU A 225      90.793  97.941 116.929  1.00 23.82           H  
ATOM   2630  N   GLY A 226      89.026  99.223 111.663  1.00 23.82           N  
ATOM   2631  CA  GLY A 226      88.519 100.152 110.649  1.00 23.82           C  
ATOM   2632  C   GLY A 226      87.002 100.366 110.754  1.00 23.82           C  
ATOM   2633  O   GLY A 226      86.309 100.250 109.746  1.00 23.82           O  
ATOM   2634  H   GLY A 226      89.293  98.304 111.330  1.00 23.82           H  
ATOM   2635  HA3 GLY A 226      88.749  99.756 109.660  1.00 23.82           H  
ATOM   2636  HA2 GLY A 226      89.028 101.115 110.725  1.00 23.82           H  
ATOM   2637  N   LYS A 227      86.484 100.669 111.948  1.00 24.78           N  
ATOM   2638  CA  LYS A 227      85.079 100.968 112.228  1.00 24.78           C  
ATOM   2639  C   LYS A 227      84.998 102.334 112.920  1.00 24.78           C  
ATOM   2640  O   LYS A 227      85.906 102.668 113.684  1.00 24.78           O  
ATOM   2641  CB  LYS A 227      84.511  99.878 113.161  1.00 24.78           C  
ATOM   2642  CG  LYS A 227      84.390  98.496 112.494  1.00 24.78           C  
ATOM   2643  CD  LYS A 227      84.293  97.321 113.484  1.00 24.78           C  
ATOM   2644  CE  LYS A 227      85.609  97.058 114.246  1.00 24.78           C  
ATOM   2645  NZ  LYS A 227      85.608  95.749 114.918  1.00 24.78           N1+
ATOM   2646  H   LYS A 227      87.136 100.838 112.710  1.00 24.78           H  
ATOM   2647  HA  LYS A 227      84.496 101.006 111.306  1.00 24.78           H  
ATOM   2648  HB3 LYS A 227      83.523 100.170 113.522  1.00 24.78           H  
ATOM   2649  HB2 LYS A 227      85.138  99.819 114.048  1.00 24.78           H  
ATOM   2650  HG3 LYS A 227      85.230  98.322 111.823  1.00 24.78           H  
ATOM   2651  HG2 LYS A 227      83.509  98.494 111.852  1.00 24.78           H  
ATOM   2652  HD3 LYS A 227      83.998  96.429 112.928  1.00 24.78           H  
ATOM   2653  HD2 LYS A 227      83.489  97.511 114.196  1.00 24.78           H  
ATOM   2654  HE3 LYS A 227      85.787  97.831 114.992  1.00 24.78           H  
ATOM   2655  HE2 LYS A 227      86.459  97.079 113.565  1.00 24.78           H  
ATOM   2656  HZ1 LYS A 227      86.497  95.620 115.380  1.00 24.78           H  
ATOM   2657  HZ2 LYS A 227      84.862  95.709 115.597  1.00 24.78           H  
ATOM   2658  HZ3 LYS A 227      85.485  95.020 114.231  1.00 24.78           H  
ATOM   2659  N   GLU A 228      83.888 103.049 112.690  1.00 27.95           N  
ATOM   2660  CA  GLU A 228      83.567 104.418 113.129  1.00 27.95           C  
ATOM   2661  C   GLU A 228      83.839 104.745 114.611  1.00 27.95           C  
ATOM   2662  O   GLU A 228      84.170 105.885 114.929  1.00 27.95           O  
ATOM   2663  CB  GLU A 228      82.075 104.688 112.837  1.00 27.95           C  
ATOM   2664  CG  GLU A 228      81.664 104.531 111.354  1.00 27.95           C  
ATOM   2665  CD  GLU A 228      80.171 104.733 111.055  1.00 27.95           C  
ATOM   2666  OE1 GLU A 228      79.383 104.989 111.991  1.00 27.95           O  
ATOM   2667  OE2 GLU A 228      79.825 104.627 109.859  1.00 27.95           O1-
ATOM   2668  H   GLU A 228      83.212 102.668 112.046  1.00 27.95           H  
ATOM   2669  HA  GLU A 228      84.173 105.100 112.533  1.00 27.95           H  
ATOM   2670  HB3 GLU A 228      81.826 105.699 113.167  1.00 27.95           H  
ATOM   2671  HB2 GLU A 228      81.468 104.021 113.453  1.00 27.95           H  
ATOM   2672  HG3 GLU A 228      81.949 103.552 110.970  1.00 27.95           H  
ATOM   2673  HG2 GLU A 228      82.207 105.267 110.768  1.00 27.95           H  
ATOM   2674  N   SER A 229      83.682 103.745 115.478  1.00 28.44           N  
ATOM   2675  CA  SER A 229      83.872 103.825 116.920  1.00 28.44           C  
ATOM   2676  C   SER A 229      85.279 103.392 117.368  1.00 28.44           C  
ATOM   2677  O   SER A 229      85.677 103.692 118.491  1.00 28.44           O  
ATOM   2678  CB  SER A 229      82.815 102.871 117.513  1.00 28.44           C  
ATOM   2679  OG  SER A 229      82.932 101.571 116.932  1.00 28.44           O  
ATOM   2680  H   SER A 229      83.372 102.838 115.159  1.00 28.44           H  
ATOM   2681  HA  SER A 229      83.693 104.840 117.280  1.00 28.44           H  
ATOM   2682  HB3 SER A 229      81.811 103.258 117.330  1.00 28.44           H  
ATOM   2683  HB2 SER A 229      82.928 102.800 118.597  1.00 28.44           H  
ATOM   2684  HG  SER A 229      82.236 101.018 117.309  1.00 28.44           H  
ATOM   2685  N   THR A 230      85.968 102.620 116.521  1.00 23.27           N  
ATOM   2686  CA  THR A 230      87.095 101.783 116.918  1.00 23.27           C  
ATOM   2687  C   THR A 230      88.436 102.293 116.354  1.00 23.27           C  
ATOM   2688  O   THR A 230      89.494 101.969 116.897  1.00 23.27           O  
ATOM   2689  CB  THR A 230      86.859 100.334 116.417  1.00 23.27           C  
ATOM   2690  OG1 THR A 230      85.538  99.915 116.740  1.00 23.27           O  
ATOM   2691  CG2 THR A 230      87.785  99.278 117.039  1.00 23.27           C  
ATOM   2692  H   THR A 230      85.654 102.532 115.561  1.00 23.27           H  
ATOM   2693  HA  THR A 230      87.185 101.762 118.004  1.00 23.27           H  
ATOM   2694  HB  THR A 230      86.976 100.302 115.333  1.00 23.27           H  
ATOM   2695  HG1 THR A 230      84.928 100.667 116.683  1.00 23.27           H  
ATOM   2696 HG21 THR A 230      87.577  98.284 116.643  1.00 23.27           H  
ATOM   2697 HG22 THR A 230      88.831  99.490 116.838  1.00 23.27           H  
ATOM   2698 HG23 THR A 230      87.664  99.234 118.122  1.00 23.27           H  
ATOM   2699  N   TRP A 231      88.381 103.149 115.325  1.00 22.92           N  
ATOM   2700  CA  TRP A 231      89.562 103.729 114.691  1.00 22.92           C  
ATOM   2701  C   TRP A 231      90.513 104.588 115.564  1.00 22.92           C  
ATOM   2702  O   TRP A 231      91.682 104.635 115.195  1.00 22.92           O  
ATOM   2703  CB  TRP A 231      89.195 104.459 113.390  1.00 22.92           C  
ATOM   2704  CG  TRP A 231      88.459 105.747 113.573  1.00 22.92           C  
ATOM   2705  CD1 TRP A 231      87.132 105.849 113.764  1.00 22.92           C  
ATOM   2706  CD2 TRP A 231      88.993 107.092 113.760  1.00 22.92           C  
ATOM   2707  NE1 TRP A 231      86.807 107.141 114.101  1.00 22.92           N  
ATOM   2708  CE2 TRP A 231      87.916 107.958 114.122  1.00 22.92           C  
ATOM   2709  CE3 TRP A 231      90.286 107.662 113.703  1.00 22.92           C  
ATOM   2710  CZ2 TRP A 231      88.117 109.310 114.443  1.00 22.92           C  
ATOM   2711  CZ3 TRP A 231      90.496 109.020 114.013  1.00 22.92           C  
ATOM   2712  CH2 TRP A 231      89.420 109.836 114.403  1.00 22.92           C  
ATOM   2713  H   TRP A 231      87.486 103.360 114.901  1.00 22.92           H  
ATOM   2714  HA  TRP A 231      90.161 102.868 114.387  1.00 22.92           H  
ATOM   2715  HB3 TRP A 231      88.639 103.799 112.723  1.00 22.92           H  
ATOM   2716  HB2 TRP A 231      90.123 104.701 112.881  1.00 22.92           H  
ATOM   2717  HD1 TRP A 231      86.450 105.019 113.717  1.00 22.92           H  
ATOM   2718  HE1 TRP A 231      85.859 107.382 114.380  1.00 22.92           H  
ATOM   2719  HE3 TRP A 231      91.127 107.040 113.433  1.00 22.92           H  
ATOM   2720  HZ2 TRP A 231      87.287 109.930 114.747  1.00 22.92           H  
ATOM   2721  HZ3 TRP A 231      91.491 109.438 113.966  1.00 22.92           H  
ATOM   2722  HH2 TRP A 231      89.607 110.860 114.680  1.00 22.92           H  
ATOM   2723  N   PRO A 232      90.116 105.164 116.729  1.00 22.01           N  
ATOM   2724  CA  PRO A 232      91.116 105.732 117.658  1.00 22.01           C  
ATOM   2725  C   PRO A 232      92.142 104.700 118.168  1.00 22.01           C  
ATOM   2726  O   PRO A 232      93.295 105.035 118.432  1.00 22.01           O  
ATOM   2727  CB  PRO A 232      90.279 106.340 118.795  1.00 22.01           C  
ATOM   2728  CG  PRO A 232      88.922 106.602 118.170  1.00 22.01           C  
ATOM   2729  CD  PRO A 232      88.759 105.440 117.207  1.00 22.01           C  
ATOM   2730  HA  PRO A 232      91.630 106.533 117.128  1.00 22.01           H  
ATOM   2731  HB3 PRO A 232      90.717 107.252 119.201  1.00 22.01           H  
ATOM   2732  HB2 PRO A 232      90.171 105.634 119.621  1.00 22.01           H  
ATOM   2733  HG3 PRO A 232      88.951 107.537 117.610  1.00 22.01           H  
ATOM   2734  HG2 PRO A 232      88.116 106.657 118.903  1.00 22.01           H  
ATOM   2735  HD2 PRO A 232      88.380 104.584 117.765  1.00 22.01           H  
ATOM   2736  HD3 PRO A 232      88.054 105.678 116.412  1.00 22.01           H  
ATOM   2737  N   TYR A 233      91.732 103.431 118.243  1.00 21.63           N  
ATOM   2738  CA  TYR A 233      92.552 102.341 118.759  1.00 21.63           C  
ATOM   2739  C   TYR A 233      93.548 101.801 117.719  1.00 21.63           C  
ATOM   2740  O   TYR A 233      94.409 101.009 118.094  1.00 21.63           O  
ATOM   2741  CB  TYR A 233      91.642 101.289 119.428  1.00 21.63           C  
ATOM   2742  CG  TYR A 233      90.597 101.949 120.324  1.00 21.63           C  
ATOM   2743  CD1 TYR A 233      90.998 102.883 121.306  1.00 21.63           C  
ATOM   2744  CD2 TYR A 233      89.222 101.753 120.079  1.00 21.63           C  
ATOM   2745  CE1 TYR A 233      90.044 103.683 121.956  1.00 21.63           C  
ATOM   2746  CE2 TYR A 233      88.263 102.547 120.739  1.00 21.63           C  
ATOM   2747  CZ  TYR A 233      88.678 103.534 121.652  1.00 21.63           C  
ATOM   2748  OH  TYR A 233      87.762 104.364 122.223  1.00 21.63           O  
ATOM   2749  H   TYR A 233      90.786 103.175 117.981  1.00 21.63           H  
ATOM   2750  HA  TYR A 233      93.186 102.743 119.550  1.00 21.63           H  
ATOM   2751  HB3 TYR A 233      92.236 100.581 120.007  1.00 21.63           H  
ATOM   2752  HB2 TYR A 233      91.131 100.707 118.661  1.00 21.63           H  
ATOM   2753  HD1 TYR A 233      92.045 103.048 121.516  1.00 21.63           H  
ATOM   2754  HD2 TYR A 233      88.902 101.035 119.340  1.00 21.63           H  
ATOM   2755  HE1 TYR A 233      90.377 104.428 122.663  1.00 21.63           H  
ATOM   2756  HE2 TYR A 233      87.213 102.431 120.510  1.00 21.63           H  
ATOM   2757  HH  TYR A 233      88.167 105.192 122.510  1.00 21.63           H  
ATOM   2758  N   LEU A 234      93.524 102.348 116.489  1.00 25.00           N  
ATOM   2759  CA  LEU A 234      94.650 102.330 115.549  1.00 25.00           C  
ATOM   2760  C   LEU A 234      95.895 102.968 116.182  1.00 25.00           C  
ATOM   2761  O   LEU A 234      96.976 102.385 116.144  1.00 25.00           O  
ATOM   2762  CB  LEU A 234      94.300 103.136 114.278  1.00 25.00           C  
ATOM   2763  CG  LEU A 234      93.278 102.471 113.334  1.00 25.00           C  
ATOM   2764  CD1 LEU A 234      92.661 103.474 112.342  1.00 25.00           C  
ATOM   2765  CD2 LEU A 234      93.889 101.270 112.597  1.00 25.00           C  
ATOM   2766  H   LEU A 234      92.793 103.015 116.271  1.00 25.00           H  
ATOM   2767  HA  LEU A 234      94.886 101.296 115.293  1.00 25.00           H  
ATOM   2768  HB3 LEU A 234      95.210 103.330 113.714  1.00 25.00           H  
ATOM   2769  HB2 LEU A 234      93.969 104.131 114.570  1.00 25.00           H  
ATOM   2770  HG  LEU A 234      92.461 102.109 113.957  1.00 25.00           H  
ATOM   2771 HD11 LEU A 234      91.622 103.218 112.142  1.00 25.00           H  
ATOM   2772 HD12 LEU A 234      92.684 104.495 112.725  1.00 25.00           H  
ATOM   2773 HD13 LEU A 234      93.171 103.490 111.380  1.00 25.00           H  
ATOM   2774 HD21 LEU A 234      93.247 100.399 112.663  1.00 25.00           H  
ATOM   2775 HD22 LEU A 234      94.030 101.465 111.535  1.00 25.00           H  
ATOM   2776 HD23 LEU A 234      94.867 100.987 112.988  1.00 25.00           H  
ATOM   2777  N   PHE A 235      95.704 104.142 116.794  1.00 25.02           N  
ATOM   2778  CA  PHE A 235      96.762 104.905 117.450  1.00 25.02           C  
ATOM   2779  C   PHE A 235      97.093 104.307 118.824  1.00 25.02           C  
ATOM   2780  O   PHE A 235      98.201 104.496 119.312  1.00 25.02           O  
ATOM   2781  CB  PHE A 235      96.336 106.377 117.578  1.00 25.02           C  
ATOM   2782  CG  PHE A 235      95.659 106.941 116.339  1.00 25.02           C  
ATOM   2783  CD1 PHE A 235      96.339 107.025 115.105  1.00 25.02           C  
ATOM   2784  CD2 PHE A 235      94.296 107.289 116.394  1.00 25.02           C  
ATOM   2785  CE1 PHE A 235      95.655 107.444 113.970  1.00 25.02           C  
ATOM   2786  CE2 PHE A 235      93.634 107.704 115.251  1.00 25.02           C  
ATOM   2787  CZ  PHE A 235      94.308 107.777 114.040  1.00 25.02           C  
ATOM   2788  H   PHE A 235      94.785 104.570 116.802  1.00 25.02           H  
ATOM   2789  HA  PHE A 235      97.656 104.856 116.828  1.00 25.02           H  
ATOM   2790  HB3 PHE A 235      97.220 106.969 117.807  1.00 25.02           H  
ATOM   2791  HB2 PHE A 235      95.673 106.511 118.433  1.00 25.02           H  
ATOM   2792  HD1 PHE A 235      97.380 106.748 115.031  1.00 25.02           H  
ATOM   2793  HD2 PHE A 235      93.759 107.243 117.329  1.00 25.02           H  
ATOM   2794  HE1 PHE A 235      96.165 107.498 113.021  1.00 25.02           H  
ATOM   2795  HE2 PHE A 235      92.589 107.959 115.315  1.00 25.02           H  
ATOM   2796  HZ  PHE A 235      93.784 108.090 113.148  1.00 25.02           H  
ATOM   2797  N   GLY A 236      96.164 103.528 119.396  1.00 26.82           N  
ATOM   2798  CA  GLY A 236      96.369 102.757 120.622  1.00 26.82           C  
ATOM   2799  C   GLY A 236      97.463 101.689 120.449  1.00 26.82           C  
ATOM   2800  O   GLY A 236      98.136 101.356 121.421  1.00 26.82           O  
ATOM   2801  H   GLY A 236      95.281 103.433 118.915  1.00 26.82           H  
ATOM   2802  HA3 GLY A 236      95.437 102.267 120.902  1.00 26.82           H  
ATOM   2803  HA2 GLY A 236      96.641 103.430 121.438  1.00 26.82           H  
ATOM   2804  N   VAL A 237      97.691 101.196 119.219  1.00 26.74           N  
ATOM   2805  CA  VAL A 237      98.787 100.281 118.894  1.00 26.74           C  
ATOM   2806  C   VAL A 237     100.167 100.942 119.092  1.00 26.74           C  
ATOM   2807  O   VAL A 237     101.071 100.293 119.615  1.00 26.74           O  
ATOM   2808  CB  VAL A 237      98.706  99.786 117.419  1.00 26.74           C  
ATOM   2809  CG1 VAL A 237      99.876  98.880 116.972  1.00 26.74           C  
ATOM   2810  CG2 VAL A 237      97.366  99.079 117.133  1.00 26.74           C  
ATOM   2811  H   VAL A 237      97.095 101.475 118.451  1.00 26.74           H  
ATOM   2812  HA  VAL A 237      98.725  99.419 119.562  1.00 26.74           H  
ATOM   2813  HB  VAL A 237      98.753 100.663 116.774  1.00 26.74           H  
ATOM   2814 HG11 VAL A 237      99.752  98.568 115.938  1.00 26.74           H  
ATOM   2815 HG12 VAL A 237     100.842  99.385 117.010  1.00 26.74           H  
ATOM   2816 HG13 VAL A 237      99.943  97.982 117.587  1.00 26.74           H  
ATOM   2817 HG21 VAL A 237      97.310  98.736 116.100  1.00 26.74           H  
ATOM   2818 HG22 VAL A 237      97.228  98.211 117.778  1.00 26.74           H  
ATOM   2819 HG23 VAL A 237      96.517  99.743 117.284  1.00 26.74           H  
ATOM   2820  N   ILE A 238     100.286 102.221 118.698  1.00 29.25           N  
ATOM   2821  CA  ILE A 238     101.530 102.999 118.607  1.00 29.25           C  
ATOM   2822  C   ILE A 238     102.276 103.132 119.957  1.00 29.25           C  
ATOM   2823  O   ILE A 238     103.500 103.285 119.978  1.00 29.25           O  
ATOM   2824  CB  ILE A 238     101.243 104.406 117.986  1.00 29.25           C  
ATOM   2825  CG1 ILE A 238     100.658 104.266 116.558  1.00 29.25           C  
ATOM   2826  CG2 ILE A 238     102.408 105.420 117.978  1.00 29.25           C  
ATOM   2827  CD1 ILE A 238     100.207 105.587 115.914  1.00 29.25           C  
ATOM   2828  H   ILE A 238      99.450 102.706 118.404  1.00 29.25           H  
ATOM   2829  HA  ILE A 238     102.184 102.445 117.935  1.00 29.25           H  
ATOM   2830  HB  ILE A 238     100.477 104.864 118.603  1.00 29.25           H  
ATOM   2831 HG13 ILE A 238      99.808 103.583 116.557  1.00 29.25           H  
ATOM   2832 HG12 ILE A 238     101.404 103.800 115.913  1.00 29.25           H  
ATOM   2833 HG21 ILE A 238     102.018 106.416 117.790  1.00 29.25           H  
ATOM   2834 HG22 ILE A 238     102.941 105.506 118.922  1.00 29.25           H  
ATOM   2835 HG23 ILE A 238     103.132 105.204 117.198  1.00 29.25           H  
ATOM   2836 HD11 ILE A 238      99.435 105.413 115.165  1.00 29.25           H  
ATOM   2837 HD12 ILE A 238      99.804 106.282 116.652  1.00 29.25           H  
ATOM   2838 HD13 ILE A 238     101.039 106.078 115.409  1.00 29.25           H  
ATOM   2839  N   VAL A 239     101.530 102.958 121.056  1.00 29.51           N  
ATOM   2840  CA  VAL A 239     102.020 102.786 122.418  1.00 29.51           C  
ATOM   2841  C   VAL A 239     103.099 101.686 122.532  1.00 29.51           C  
ATOM   2842  O   VAL A 239     104.147 101.928 123.128  1.00 29.51           O  
ATOM   2843  CB  VAL A 239     100.832 102.412 123.359  1.00 29.51           C  
ATOM   2844  CG1 VAL A 239     101.216 101.974 124.790  1.00 29.51           C  
ATOM   2845  CG2 VAL A 239      99.776 103.532 123.413  1.00 29.51           C  
ATOM   2846  H   VAL A 239     100.545 102.778 120.919  1.00 29.51           H  
ATOM   2847  HA  VAL A 239     102.460 103.733 122.733  1.00 29.51           H  
ATOM   2848  HB  VAL A 239     100.327 101.548 122.922  1.00 29.51           H  
ATOM   2849 HG11 VAL A 239     100.333 101.858 125.420  1.00 29.51           H  
ATOM   2850 HG12 VAL A 239     101.729 101.011 124.800  1.00 29.51           H  
ATOM   2851 HG13 VAL A 239     101.870 102.696 125.271  1.00 29.51           H  
ATOM   2852 HG21 VAL A 239      98.966 103.275 124.095  1.00 29.51           H  
ATOM   2853 HG22 VAL A 239     100.204 104.477 123.744  1.00 29.51           H  
ATOM   2854 HG23 VAL A 239      99.317 103.697 122.439  1.00 29.51           H  
ATOM   2855  N   VAL A 240     102.834 100.503 121.961  1.00 31.54           N  
ATOM   2856  CA  VAL A 240     103.685  99.329 122.135  1.00 31.54           C  
ATOM   2857  C   VAL A 240     105.075  99.441 121.454  1.00 31.54           C  
ATOM   2858  O   VAL A 240     106.062  99.252 122.166  1.00 31.54           O  
ATOM   2859  CB  VAL A 240     102.932  98.008 121.787  1.00 31.54           C  
ATOM   2860  CG1 VAL A 240     103.825  96.761 121.609  1.00 31.54           C  
ATOM   2861  CG2 VAL A 240     101.839  97.726 122.834  1.00 31.54           C  
ATOM   2862  H   VAL A 240     102.023 100.403 121.357  1.00 31.54           H  
ATOM   2863  HA  VAL A 240     103.902  99.277 123.205  1.00 31.54           H  
ATOM   2864  HB  VAL A 240     102.389  98.143 120.853  1.00 31.54           H  
ATOM   2865 HG11 VAL A 240     103.222  95.863 121.469  1.00 31.54           H  
ATOM   2866 HG12 VAL A 240     104.471  96.841 120.734  1.00 31.54           H  
ATOM   2867 HG13 VAL A 240     104.459  96.599 122.481  1.00 31.54           H  
ATOM   2868 HG21 VAL A 240     101.269  96.832 122.581  1.00 31.54           H  
ATOM   2869 HG22 VAL A 240     102.266  97.576 123.826  1.00 31.54           H  
ATOM   2870 HG23 VAL A 240     101.128  98.551 122.901  1.00 31.54           H  
ATOM   2871  N   PRO A 241     105.164  99.818 120.153  1.00 32.06           N  
ATOM   2872  CA  PRO A 241     106.449 100.147 119.511  1.00 32.06           C  
ATOM   2873  C   PRO A 241     107.267 101.243 120.207  1.00 32.06           C  
ATOM   2874  O   PRO A 241     108.484 101.095 120.323  1.00 32.06           O  
ATOM   2875  CB  PRO A 241     106.081 100.535 118.074  1.00 32.06           C  
ATOM   2876  CG  PRO A 241     104.757  99.847 117.817  1.00 32.06           C  
ATOM   2877  CD  PRO A 241     104.083  99.863 119.173  1.00 32.06           C  
ATOM   2878  HA  PRO A 241     107.028  99.231 119.493  1.00 32.06           H  
ATOM   2879  HB3 PRO A 241     106.841 100.240 117.352  1.00 32.06           H  
ATOM   2880  HB2 PRO A 241     105.957 101.613 117.999  1.00 32.06           H  
ATOM   2881  HG3 PRO A 241     104.937  98.817 117.505  1.00 32.06           H  
ATOM   2882  HG2 PRO A 241     104.151 100.334 117.056  1.00 32.06           H  
ATOM   2883  HD2 PRO A 241     103.539 100.792 119.300  1.00 32.06           H  
ATOM   2884  HD3 PRO A 241     103.384  99.034 119.237  1.00 32.06           H  
ATOM   2885  N   ALA A 242     106.588 102.298 120.685  1.00 31.27           N  
ATOM   2886  CA  ALA A 242     107.198 103.363 121.474  1.00 31.27           C  
ATOM   2887  C   ALA A 242     107.829 102.822 122.767  1.00 31.27           C  
ATOM   2888  O   ALA A 242     109.035 102.963 122.965  1.00 31.27           O  
ATOM   2889  CB  ALA A 242     106.150 104.447 121.775  1.00 31.27           C  
ATOM   2890  H   ALA A 242     105.587 102.363 120.542  1.00 31.27           H  
ATOM   2891  HA  ALA A 242     107.993 103.807 120.872  1.00 31.27           H  
ATOM   2892  HB1 ALA A 242     106.601 105.301 122.281  1.00 31.27           H  
ATOM   2893  HB2 ALA A 242     105.685 104.807 120.858  1.00 31.27           H  
ATOM   2894  HB3 ALA A 242     105.347 104.083 122.415  1.00 31.27           H  
ATOM   2895  N   VAL A 243     107.005 102.176 123.598  1.00 33.18           N  
ATOM   2896  CA  VAL A 243     107.411 101.625 124.885  1.00 33.18           C  
ATOM   2897  C   VAL A 243     108.489 100.528 124.758  1.00 33.18           C  
ATOM   2898  O   VAL A 243     109.456 100.558 125.518  1.00 33.18           O  
ATOM   2899  CB  VAL A 243     106.174 101.107 125.679  1.00 33.18           C  
ATOM   2900  CG1 VAL A 243     106.486 100.229 126.909  1.00 33.18           C  
ATOM   2901  CG2 VAL A 243     105.292 102.289 126.127  1.00 33.18           C  
ATOM   2902  H   VAL A 243     106.024 102.066 123.350  1.00 33.18           H  
ATOM   2903  HA  VAL A 243     107.860 102.441 125.454  1.00 33.18           H  
ATOM   2904  HB  VAL A 243     105.577 100.496 125.000  1.00 33.18           H  
ATOM   2905 HG11 VAL A 243     105.577  99.986 127.459  1.00 33.18           H  
ATOM   2906 HG12 VAL A 243     106.947  99.280 126.634  1.00 33.18           H  
ATOM   2907 HG13 VAL A 243     107.158 100.746 127.594  1.00 33.18           H  
ATOM   2908 HG21 VAL A 243     104.356 101.942 126.565  1.00 33.18           H  
ATOM   2909 HG22 VAL A 243     105.799 102.903 126.871  1.00 33.18           H  
ATOM   2910 HG23 VAL A 243     105.034 102.944 125.296  1.00 33.18           H  
ATOM   2911  N   VAL A 244     108.347  99.602 123.799  1.00 37.67           N  
ATOM   2912  CA  VAL A 244     109.298  98.502 123.652  1.00 37.67           C  
ATOM   2913  C   VAL A 244     110.668  98.968 123.112  1.00 37.67           C  
ATOM   2914  O   VAL A 244     111.675  98.446 123.580  1.00 37.67           O  
ATOM   2915  CB  VAL A 244     108.731  97.318 122.818  1.00 37.67           C  
ATOM   2916  CG1 VAL A 244     108.741  97.544 121.300  1.00 37.67           C  
ATOM   2917  CG2 VAL A 244     109.435  95.988 123.141  1.00 37.67           C  
ATOM   2918  H   VAL A 244     107.540  99.612 123.179  1.00 37.67           H  
ATOM   2919  HA  VAL A 244     109.483  98.116 124.658  1.00 37.67           H  
ATOM   2920  HB  VAL A 244     107.687  97.200 123.111  1.00 37.67           H  
ATOM   2921 HG11 VAL A 244     108.124  96.802 120.794  1.00 37.67           H  
ATOM   2922 HG12 VAL A 244     108.350  98.528 121.062  1.00 37.67           H  
ATOM   2923 HG13 VAL A 244     109.746  97.478 120.882  1.00 37.67           H  
ATOM   2924 HG21 VAL A 244     108.985  95.161 122.592  1.00 37.67           H  
ATOM   2925 HG22 VAL A 244     110.495  96.016 122.883  1.00 37.67           H  
ATOM   2926 HG23 VAL A 244     109.361  95.750 124.203  1.00 37.67           H  
ATOM   2927  N   GLN A 245     110.714  99.978 122.221  1.00 37.31           N  
ATOM   2928  CA  GLN A 245     111.975 100.620 121.825  1.00 37.31           C  
ATOM   2929  C   GLN A 245     112.654 101.289 123.030  1.00 37.31           C  
ATOM   2930  O   GLN A 245     113.840 101.051 123.275  1.00 37.31           O  
ATOM   2931  CB  GLN A 245     111.765 101.616 120.664  1.00 37.31           C  
ATOM   2932  CG  GLN A 245     113.047 102.397 120.280  1.00 37.31           C  
ATOM   2933  CD  GLN A 245     112.875 103.222 119.013  1.00 37.31           C  
ATOM   2934  OE1 GLN A 245     112.533 102.699 117.966  1.00 37.31           O  
ATOM   2935  NE2 GLN A 245     113.088 104.526 119.049  1.00 37.31           N  
ATOM   2936  H   GLN A 245     109.858 100.389 121.864  1.00 37.31           H  
ATOM   2937  HA  GLN A 245     112.644  99.836 121.464  1.00 37.31           H  
ATOM   2938  HB3 GLN A 245     110.978 102.324 120.925  1.00 37.31           H  
ATOM   2939  HB2 GLN A 245     111.398 101.065 119.798  1.00 37.31           H  
ATOM   2940  HG3 GLN A 245     113.859 101.692 120.106  1.00 37.31           H  
ATOM   2941  HG2 GLN A 245     113.376 103.049 121.090  1.00 37.31           H  
ATOM   2942 HE22 GLN A 245     113.010 105.050 118.184  1.00 37.31           H  
ATOM   2943 HE21 GLN A 245     113.371 105.024 119.899  1.00 37.31           H  
ATOM   2944  N   LEU A 246     111.855 102.062 123.777  1.00 36.91           N  
ATOM   2945  CA  LEU A 246     112.266 102.800 124.967  1.00 36.91           C  
ATOM   2946  C   LEU A 246     112.849 101.884 126.061  1.00 36.91           C  
ATOM   2947  O   LEU A 246     113.832 102.251 126.701  1.00 36.91           O  
ATOM   2948  CB  LEU A 246     111.081 103.673 125.441  1.00 36.91           C  
ATOM   2949  CG  LEU A 246     111.393 104.717 126.539  1.00 36.91           C  
ATOM   2950  CD1 LEU A 246     110.437 105.929 126.436  1.00 36.91           C  
ATOM   2951  CD2 LEU A 246     111.396 104.102 127.958  1.00 36.91           C  
ATOM   2952  H   LEU A 246     110.896 102.207 123.479  1.00 36.91           H  
ATOM   2953  HA  LEU A 246     113.053 103.471 124.635  1.00 36.91           H  
ATOM   2954  HB3 LEU A 246     110.233 103.056 125.737  1.00 36.91           H  
ATOM   2955  HB2 LEU A 246     110.747 104.217 124.558  1.00 36.91           H  
ATOM   2956  HG  LEU A 246     112.396 105.105 126.349  1.00 36.91           H  
ATOM   2957 HD11 LEU A 246     110.035 106.244 127.398  1.00 36.91           H  
ATOM   2958 HD12 LEU A 246     110.958 106.791 126.016  1.00 36.91           H  
ATOM   2959 HD13 LEU A 246     109.581 105.728 125.791  1.00 36.91           H  
ATOM   2960 HD21 LEU A 246     112.405 104.098 128.372  1.00 36.91           H  
ATOM   2961 HD22 LEU A 246     110.767 104.642 128.664  1.00 36.91           H  
ATOM   2962 HD23 LEU A 246     111.046 103.069 127.961  1.00 36.91           H  
ATOM   2963  N   LEU A 247     112.261 100.694 126.226  1.00 42.94           N  
ATOM   2964  CA  LEU A 247     112.738  99.670 127.151  1.00 42.94           C  
ATOM   2965  C   LEU A 247     113.875  98.802 126.581  1.00 42.94           C  
ATOM   2966  O   LEU A 247     114.562  98.163 127.371  1.00 42.94           O  
ATOM   2967  CB  LEU A 247     111.551  98.780 127.583  1.00 42.94           C  
ATOM   2968  CG  LEU A 247     110.525  99.479 128.504  1.00 42.94           C  
ATOM   2969  CD1 LEU A 247     109.302  98.574 128.742  1.00 42.94           C  
ATOM   2970  CD2 LEU A 247     111.143  99.956 129.835  1.00 42.94           C  
ATOM   2971  H   LEU A 247     111.399 100.502 125.724  1.00 42.94           H  
ATOM   2972  HA  LEU A 247     113.152 100.160 128.034  1.00 42.94           H  
ATOM   2973  HB3 LEU A 247     111.926  97.897 128.104  1.00 42.94           H  
ATOM   2974  HB2 LEU A 247     111.055  98.402 126.687  1.00 42.94           H  
ATOM   2975  HG  LEU A 247     110.161 100.365 127.982  1.00 42.94           H  
ATOM   2976 HD11 LEU A 247     108.390  99.165 128.812  1.00 42.94           H  
ATOM   2977 HD12 LEU A 247     109.159  97.856 127.934  1.00 42.94           H  
ATOM   2978 HD13 LEU A 247     109.389  98.003 129.667  1.00 42.94           H  
ATOM   2979 HD21 LEU A 247     110.503  99.739 130.690  1.00 42.94           H  
ATOM   2980 HD22 LEU A 247     112.108  99.488 130.033  1.00 42.94           H  
ATOM   2981 HD23 LEU A 247     111.300 101.035 129.821  1.00 42.94           H  
ATOM   2982  N   SER A 248     114.061  98.755 125.257  1.00 48.92           N  
ATOM   2983  CA  SER A 248     115.067  97.913 124.609  1.00 48.92           C  
ATOM   2984  C   SER A 248     116.452  98.581 124.615  1.00 48.92           C  
ATOM   2985  O   SER A 248     117.408  98.006 125.146  1.00 48.92           O  
ATOM   2986  CB  SER A 248     114.586  97.535 123.188  1.00 48.92           C  
ATOM   2987  OG  SER A 248     115.507  96.730 122.477  1.00 48.92           O  
ATOM   2988  H   SER A 248     113.450  99.287 124.649  1.00 48.92           H  
ATOM   2989  HA  SER A 248     115.159  96.983 125.174  1.00 48.92           H  
ATOM   2990  HB3 SER A 248     114.381  98.428 122.596  1.00 48.92           H  
ATOM   2991  HB2 SER A 248     113.654  96.973 123.250  1.00 48.92           H  
ATOM   2992  HG  SER A 248     115.480  95.838 122.837  1.00 48.92           H  
ATOM   2993  N   LEU A 249     116.543  99.796 124.053  1.00 49.28           N  
ATOM   2994  CA  LEU A 249     117.829 100.455 123.807  1.00 49.28           C  
ATOM   2995  C   LEU A 249     118.753 100.759 125.019  1.00 49.28           C  
ATOM   2996  O   LEU A 249     119.962 100.759 124.787  1.00 49.28           O  
ATOM   2997  CB  LEU A 249     117.682 101.705 122.906  1.00 49.28           C  
ATOM   2998  CG  LEU A 249     116.967 101.513 121.546  1.00 49.28           C  
ATOM   2999  CD1 LEU A 249     116.900 102.855 120.778  1.00 49.28           C  
ATOM   3000  CD2 LEU A 249     117.584 100.390 120.685  1.00 49.28           C  
ATOM   3001  H   LEU A 249     115.704 100.251 123.706  1.00 49.28           H  
ATOM   3002  HA  LEU A 249     118.399  99.725 123.231  1.00 49.28           H  
ATOM   3003  HB3 LEU A 249     118.676 102.111 122.716  1.00 49.28           H  
ATOM   3004  HB2 LEU A 249     117.165 102.476 123.472  1.00 49.28           H  
ATOM   3005  HG  LEU A 249     115.936 101.224 121.751  1.00 49.28           H  
ATOM   3006 HD11 LEU A 249     117.459 102.837 119.842  1.00 49.28           H  
ATOM   3007 HD12 LEU A 249     115.871 103.114 120.532  1.00 49.28           H  
ATOM   3008 HD13 LEU A 249     117.299 103.686 121.361  1.00 49.28           H  
ATOM   3009 HD21 LEU A 249     117.592 100.631 119.622  1.00 49.28           H  
ATOM   3010 HD22 LEU A 249     118.612 100.175 120.969  1.00 49.28           H  
ATOM   3011 HD23 LEU A 249     117.014  99.466 120.791  1.00 49.28           H  
ATOM   3012  N   PRO A 250     118.259 100.935 126.274  1.00 50.73           N  
ATOM   3013  CA  PRO A 250     119.151 101.129 127.437  1.00 50.73           C  
ATOM   3014  C   PRO A 250     120.089  99.954 127.760  1.00 50.73           C  
ATOM   3015  O   PRO A 250     121.118 100.168 128.395  1.00 50.73           O  
ATOM   3016  CB  PRO A 250     118.195 101.406 128.613  1.00 50.73           C  
ATOM   3017  CG  PRO A 250     116.928 101.929 127.963  1.00 50.73           C  
ATOM   3018  CD  PRO A 250     116.865 101.115 126.680  1.00 50.73           C  
ATOM   3019  HA  PRO A 250     119.755 102.018 127.244  1.00 50.73           H  
ATOM   3020  HB3 PRO A 250     118.613 102.109 129.335  1.00 50.73           H  
ATOM   3021  HB2 PRO A 250     117.968 100.483 129.151  1.00 50.73           H  
ATOM   3022  HG3 PRO A 250     117.049 102.987 127.733  1.00 50.73           H  
ATOM   3023  HG2 PRO A 250     116.038 101.820 128.585  1.00 50.73           H  
ATOM   3024  HD2 PRO A 250     116.437 100.139 126.904  1.00 50.73           H  
ATOM   3025  HD3 PRO A 250     116.247 101.594 125.923  1.00 50.73           H  
ATOM   3026  N   PHE A 251     119.724  98.740 127.331  1.00 56.87           N  
ATOM   3027  CA  PHE A 251     120.451  97.508 127.636  1.00 56.87           C  
ATOM   3028  C   PHE A 251     121.442  97.128 126.523  1.00 56.87           C  
ATOM   3029  O   PHE A 251     121.928  95.998 126.504  1.00 56.87           O  
ATOM   3030  CB  PHE A 251     119.426  96.387 127.907  1.00 56.87           C  
ATOM   3031  CG  PHE A 251     118.509  96.686 129.081  1.00 56.87           C  
ATOM   3032  CD1 PHE A 251     117.284  97.352 128.872  1.00 56.87           C  
ATOM   3033  CD2 PHE A 251     118.960  96.484 130.403  1.00 56.87           C  
ATOM   3034  CE1 PHE A 251     116.512  97.749 129.956  1.00 56.87           C  
ATOM   3035  CE2 PHE A 251     118.173  96.886 131.474  1.00 56.87           C  
ATOM   3036  CZ  PHE A 251     116.953  97.513 131.251  1.00 56.87           C  
ATOM   3037  H   PHE A 251     118.876  98.625 126.789  1.00 56.87           H  
ATOM   3038  HA  PHE A 251     121.044  97.639 128.543  1.00 56.87           H  
ATOM   3039  HB3 PHE A 251     119.946  95.450 128.112  1.00 56.87           H  
ATOM   3040  HB2 PHE A 251     118.821  96.206 127.016  1.00 56.87           H  
ATOM   3041  HD1 PHE A 251     116.943  97.561 127.868  1.00 56.87           H  
ATOM   3042  HD2 PHE A 251     119.920  96.023 130.588  1.00 56.87           H  
ATOM   3043  HE1 PHE A 251     115.569  98.250 129.788  1.00 56.87           H  
ATOM   3044  HE2 PHE A 251     118.516  96.721 132.486  1.00 56.87           H  
ATOM   3045  HZ  PHE A 251     116.348  97.827 132.090  1.00 56.87           H  
ATOM   3046  N   LEU A 252     121.710  98.059 125.601  1.00 58.03           N  
ATOM   3047  CA  LEU A 252     122.546  97.871 124.420  1.00 58.03           C  
ATOM   3048  C   LEU A 252     123.617  98.982 124.384  1.00 58.03           C  
ATOM   3049  O   LEU A 252     123.379 100.041 124.970  1.00 58.03           O  
ATOM   3050  CB  LEU A 252     121.631  97.961 123.182  1.00 58.03           C  
ATOM   3051  CG  LEU A 252     120.593  96.825 123.065  1.00 58.03           C  
ATOM   3052  CD1 LEU A 252     119.517  97.179 122.026  1.00 58.03           C  
ATOM   3053  CD2 LEU A 252     121.259  95.460 122.790  1.00 58.03           C  
ATOM   3054  H   LEU A 252     121.354  99.001 125.726  1.00 58.03           H  
ATOM   3055  HA  LEU A 252     123.018  96.893 124.466  1.00 58.03           H  
ATOM   3056  HB3 LEU A 252     122.231  97.988 122.272  1.00 58.03           H  
ATOM   3057  HB2 LEU A 252     121.106  98.915 123.231  1.00 58.03           H  
ATOM   3058  HG  LEU A 252     120.060  96.742 124.013  1.00 58.03           H  
ATOM   3059 HD11 LEU A 252     118.521  97.160 122.473  1.00 58.03           H  
ATOM   3060 HD12 LEU A 252     119.657  98.173 121.607  1.00 58.03           H  
ATOM   3061 HD13 LEU A 252     119.513  96.484 121.191  1.00 58.03           H  
ATOM   3062 HD21 LEU A 252     120.730  94.877 122.036  1.00 58.03           H  
ATOM   3063 HD22 LEU A 252     122.289  95.565 122.448  1.00 58.03           H  
ATOM   3064 HD23 LEU A 252     121.278  94.855 123.698  1.00 58.03           H  
ATOM   3065  N   PRO A 253     124.764  98.745 123.699  1.00 67.54           N  
ATOM   3066  CA  PRO A 253     125.813  99.772 123.540  1.00 67.54           C  
ATOM   3067  C   PRO A 253     125.347 101.077 122.867  1.00 67.54           C  
ATOM   3068  O   PRO A 253     124.517 101.039 121.958  1.00 67.54           O  
ATOM   3069  CB  PRO A 253     126.890  99.087 122.685  1.00 67.54           C  
ATOM   3070  CG  PRO A 253     126.648  97.596 122.823  1.00 67.54           C  
ATOM   3071  CD  PRO A 253     125.144  97.494 123.035  1.00 67.54           C  
ATOM   3072  HA  PRO A 253     126.208  99.985 124.535  1.00 67.54           H  
ATOM   3073  HB3 PRO A 253     127.890  99.374 123.007  1.00 67.54           H  
ATOM   3074  HB2 PRO A 253     126.796  99.371 121.636  1.00 67.54           H  
ATOM   3075  HG3 PRO A 253     127.169  97.229 123.708  1.00 67.54           H  
ATOM   3076  HG2 PRO A 253     126.999  97.028 121.960  1.00 67.54           H  
ATOM   3077  HD2 PRO A 253     124.622  97.432 122.082  1.00 67.54           H  
ATOM   3078  HD3 PRO A 253     124.923  96.593 123.606  1.00 67.54           H  
ATOM   3079  N   ASP A 254     125.929 102.197 123.309  1.00 66.25           N  
ATOM   3080  CA  ASP A 254     125.753 103.533 122.732  1.00 66.25           C  
ATOM   3081  C   ASP A 254     126.245 103.594 121.273  1.00 66.25           C  
ATOM   3082  O   ASP A 254     127.113 102.817 120.880  1.00 66.25           O  
ATOM   3083  CB  ASP A 254     126.477 104.641 123.538  1.00 66.25           C  
ATOM   3084  CG  ASP A 254     126.062 104.881 124.996  1.00 66.25           C  
ATOM   3085  OD1 ASP A 254     125.319 104.066 125.581  1.00 66.25           O  
ATOM   3086  OD2 ASP A 254     126.626 105.838 125.567  1.00 66.25           O1-
ATOM   3087  H   ASP A 254     126.587 102.138 124.067  1.00 66.25           H  
ATOM   3088  HA  ASP A 254     124.685 103.753 122.738  1.00 66.25           H  
ATOM   3089  HB3 ASP A 254     126.429 105.595 123.010  1.00 66.25           H  
ATOM   3090  HB2 ASP A 254     127.527 104.358 123.589  1.00 66.25           H  
ATOM   3091  N   SER A 255     125.703 104.555 120.517  1.00 70.38           N  
ATOM   3092  CA  SER A 255     126.012 104.847 119.118  1.00 70.38           C  
ATOM   3093  C   SER A 255     127.517 105.207 118.901  1.00 70.38           C  
ATOM   3094  O   SER A 255     127.901 106.326 119.265  1.00 70.38           O  
ATOM   3095  CB  SER A 255     125.008 105.945 118.707  1.00 70.38           C  
ATOM   3096  OG  SER A 255     125.034 107.070 119.577  1.00 70.38           O  
ATOM   3097  H   SER A 255     125.082 105.225 120.946  1.00 70.38           H  
ATOM   3098  HA  SER A 255     125.721 103.987 118.522  1.00 70.38           H  
ATOM   3099  HB3 SER A 255     124.000 105.531 118.725  1.00 70.38           H  
ATOM   3100  HB2 SER A 255     125.173 106.253 117.678  1.00 70.38           H  
ATOM   3101  HG  SER A 255     125.964 107.332 119.650  1.00 70.38           H  
ATOM   3102  N   PRO A 256     128.340 104.257 118.380  1.00 75.96           N  
ATOM   3103  CA  PRO A 256     129.819 104.322 118.426  1.00 75.96           C  
ATOM   3104  C   PRO A 256     130.499 105.545 117.792  1.00 75.96           C  
ATOM   3105  O   PRO A 256     131.373 106.143 118.420  1.00 75.96           O  
ATOM   3106  CB  PRO A 256     130.281 103.041 117.713  1.00 75.96           C  
ATOM   3107  CG  PRO A 256     129.138 102.067 117.865  1.00 75.96           C  
ATOM   3108  CD  PRO A 256     127.915 102.965 117.833  1.00 75.96           C  
ATOM   3109  HA  PRO A 256     130.103 104.261 119.478  1.00 75.96           H  
ATOM   3110  HB3 PRO A 256     131.218 102.646 118.109  1.00 75.96           H  
ATOM   3111  HB2 PRO A 256     130.428 103.224 116.649  1.00 75.96           H  
ATOM   3112  HG3 PRO A 256     129.203 101.588 118.839  1.00 75.96           H  
ATOM   3113  HG2 PRO A 256     129.125 101.283 117.106  1.00 75.96           H  
ATOM   3114  HD2 PRO A 256     127.575 103.139 116.817  1.00 75.96           H  
ATOM   3115  HD3 PRO A 256     127.119 102.470 118.381  1.00 75.96           H  
ATOM   3116  N   ARG A 257     130.142 105.883 116.545  1.00 79.61           N  
ATOM   3117  CA  ARG A 257     130.858 106.914 115.784  1.00 79.61           C  
ATOM   3118  C   ARG A 257     130.734 108.319 116.406  1.00 79.61           C  
ATOM   3119  O   ARG A 257     131.692 109.082 116.342  1.00 79.61           O  
ATOM   3120  CB  ARG A 257     130.484 106.893 114.285  1.00 79.61           C  
ATOM   3121  CG  ARG A 257     130.556 105.498 113.609  1.00 79.61           C  
ATOM   3122  CD  ARG A 257     130.438 105.485 112.067  1.00 79.61           C  
ATOM   3123  NE  ARG A 257     129.259 106.204 111.550  1.00 79.61           N  
ATOM   3124  CZ  ARG A 257     129.153 107.505 111.231  1.00 79.61           C  
ATOM   3125  NH1 ARG A 257     130.217 108.310 111.148  1.00 79.61           N  
ATOM   3126  NH2 ARG A 257     127.939 108.015 111.002  1.00 79.61           N1+
ATOM   3127  H   ARG A 257     129.421 105.360 116.072  1.00 79.61           H  
ATOM   3128  HA  ARG A 257     131.916 106.658 115.847  1.00 79.61           H  
ATOM   3129  HB3 ARG A 257     131.156 107.574 113.762  1.00 79.61           H  
ATOM   3130  HB2 ARG A 257     129.485 107.310 114.156  1.00 79.61           H  
ATOM   3131  HG3 ARG A 257     129.904 104.750 114.059  1.00 79.61           H  
ATOM   3132  HG2 ARG A 257     131.565 105.147 113.822  1.00 79.61           H  
ATOM   3133  HD3 ARG A 257     130.207 104.456 111.790  1.00 79.61           H  
ATOM   3134  HD2 ARG A 257     131.369 105.702 111.556  1.00 79.61           H  
ATOM   3135  HE  ARG A 257     128.438 105.622 111.433  1.00 79.61           H  
ATOM   3136 HH12 ARG A 257     130.102 109.308 111.051  1.00 79.61           H  
ATOM   3137 HH11 ARG A 257     131.161 107.927 111.171  1.00 79.61           H  
ATOM   3138 HH22 ARG A 257     127.827 109.015 110.914  1.00 79.61           H  
ATOM   3139 HH21 ARG A 257     127.105 107.454 111.118  1.00 79.61           H  
ATOM   3140  N   TYR A 258     129.600 108.601 117.060  1.00 78.15           N  
ATOM   3141  CA  TYR A 258     129.337 109.810 117.838  1.00 78.15           C  
ATOM   3142  C   TYR A 258     130.246 109.938 119.071  1.00 78.15           C  
ATOM   3143  O   TYR A 258     130.852 110.990 119.271  1.00 78.15           O  
ATOM   3144  CB  TYR A 258     127.843 109.861 118.229  1.00 78.15           C  
ATOM   3145  CG  TYR A 258     127.482 110.899 119.270  1.00 78.15           C  
ATOM   3146  CD1 TYR A 258     127.377 112.252 118.894  1.00 78.15           C  
ATOM   3147  CD2 TYR A 258     127.335 110.528 120.624  1.00 78.15           C  
ATOM   3148  CE1 TYR A 258     127.127 113.231 119.869  1.00 78.15           C  
ATOM   3149  CE2 TYR A 258     127.101 111.513 121.600  1.00 78.15           C  
ATOM   3150  CZ  TYR A 258     126.987 112.863 121.220  1.00 78.15           C  
ATOM   3151  OH  TYR A 258     126.731 113.804 122.167  1.00 78.15           O  
ATOM   3152  H   TYR A 258     128.847 107.924 117.030  1.00 78.15           H  
ATOM   3153  HA  TYR A 258     129.538 110.665 117.190  1.00 78.15           H  
ATOM   3154  HB3 TYR A 258     127.537 108.893 118.625  1.00 78.15           H  
ATOM   3155  HB2 TYR A 258     127.239 110.035 117.341  1.00 78.15           H  
ATOM   3156  HD1 TYR A 258     127.511 112.547 117.864  1.00 78.15           H  
ATOM   3157  HD2 TYR A 258     127.434 109.495 120.927  1.00 78.15           H  
ATOM   3158  HE1 TYR A 258     127.060 114.266 119.571  1.00 78.15           H  
ATOM   3159  HE2 TYR A 258     126.993 111.234 122.638  1.00 78.15           H  
ATOM   3160  HH  TYR A 258     126.593 114.689 121.779  1.00 78.15           H  
ATOM   3161  N   LEU A 259     130.325 108.879 119.888  1.00 80.91           N  
ATOM   3162  CA  LEU A 259     131.132 108.897 121.111  1.00 80.91           C  
ATOM   3163  C   LEU A 259     132.639 108.862 120.809  1.00 80.91           C  
ATOM   3164  O   LEU A 259     133.411 109.461 121.560  1.00 80.91           O  
ATOM   3165  CB  LEU A 259     130.646 107.831 122.120  1.00 80.91           C  
ATOM   3166  CG  LEU A 259     130.615 106.365 121.633  1.00 80.91           C  
ATOM   3167  CD1 LEU A 259     131.993 105.677 121.675  1.00 80.91           C  
ATOM   3168  CD2 LEU A 259     129.552 105.548 122.382  1.00 80.91           C  
ATOM   3169  H   LEU A 259     129.847 108.018 119.653  1.00 80.91           H  
ATOM   3170  HA  LEU A 259     130.956 109.860 121.596  1.00 80.91           H  
ATOM   3171  HB3 LEU A 259     129.630 108.121 122.397  1.00 80.91           H  
ATOM   3172  HB2 LEU A 259     131.221 107.903 123.045  1.00 80.91           H  
ATOM   3173  HG  LEU A 259     130.279 106.369 120.602  1.00 80.91           H  
ATOM   3174 HD11 LEU A 259     132.012 104.819 122.343  1.00 80.91           H  
ATOM   3175 HD12 LEU A 259     132.273 105.312 120.688  1.00 80.91           H  
ATOM   3176 HD13 LEU A 259     132.789 106.341 122.004  1.00 80.91           H  
ATOM   3177 HD21 LEU A 259     128.636 105.507 121.792  1.00 80.91           H  
ATOM   3178 HD22 LEU A 259     129.848 104.514 122.551  1.00 80.91           H  
ATOM   3179 HD23 LEU A 259     129.295 105.989 123.345  1.00 80.91           H  
ATOM   3180  N   LEU A 260     133.025 108.231 119.691  1.00 85.90           N  
ATOM   3181  CA  LEU A 260     134.389 108.270 119.167  1.00 85.90           C  
ATOM   3182  C   LEU A 260     134.727 109.625 118.509  1.00 85.90           C  
ATOM   3183  O   LEU A 260     135.897 110.002 118.477  1.00 85.90           O  
ATOM   3184  CB  LEU A 260     134.617 107.054 118.238  1.00 85.90           C  
ATOM   3185  CG  LEU A 260     136.095 106.718 117.912  1.00 85.90           C  
ATOM   3186  CD1 LEU A 260     136.995 106.740 119.160  1.00 85.90           C  
ATOM   3187  CD2 LEU A 260     136.214 105.357 117.195  1.00 85.90           C  
ATOM   3188  H   LEU A 260     132.346 107.694 119.159  1.00 85.90           H  
ATOM   3189  HA  LEU A 260     135.044 108.180 120.033  1.00 85.90           H  
ATOM   3190  HB3 LEU A 260     134.055 107.192 117.313  1.00 85.90           H  
ATOM   3191  HB2 LEU A 260     134.172 106.183 118.716  1.00 85.90           H  
ATOM   3192  HG  LEU A 260     136.467 107.480 117.226  1.00 85.90           H  
ATOM   3193 HD11 LEU A 260     137.863 106.088 119.059  1.00 85.90           H  
ATOM   3194 HD12 LEU A 260     137.376 107.743 119.357  1.00 85.90           H  
ATOM   3195 HD13 LEU A 260     136.443 106.423 120.041  1.00 85.90           H  
ATOM   3196 HD21 LEU A 260     136.723 104.607 117.800  1.00 85.90           H  
ATOM   3197 HD22 LEU A 260     135.241 104.937 116.938  1.00 85.90           H  
ATOM   3198 HD23 LEU A 260     136.783 105.452 116.271  1.00 85.90           H  
ATOM   3199  N   LEU A 261     133.706 110.365 118.052  1.00 86.86           N  
ATOM   3200  CA  LEU A 261     133.769 111.785 117.710  1.00 86.86           C  
ATOM   3201  C   LEU A 261     133.973 112.627 118.983  1.00 86.86           C  
ATOM   3202  O   LEU A 261     135.075 113.126 119.207  1.00 86.86           O  
ATOM   3203  CB  LEU A 261     132.560 112.181 116.799  1.00 86.86           C  
ATOM   3204  CG  LEU A 261     131.912 113.588 116.921  1.00 86.86           C  
ATOM   3205  CD1 LEU A 261     132.912 114.752 116.760  1.00 86.86           C  
ATOM   3206  CD2 LEU A 261     130.678 113.717 116.004  1.00 86.86           C  
ATOM   3207  H   LEU A 261     132.783 109.951 118.023  1.00 86.86           H  
ATOM   3208  HA  LEU A 261     134.656 111.948 117.103  1.00 86.86           H  
ATOM   3209  HB3 LEU A 261     131.755 111.474 116.969  1.00 86.86           H  
ATOM   3210  HB2 LEU A 261     132.854 112.012 115.763  1.00 86.86           H  
ATOM   3211  HG  LEU A 261     131.487 113.669 117.917  1.00 86.86           H  
ATOM   3212 HD11 LEU A 261     132.561 115.519 116.071  1.00 86.86           H  
ATOM   3213 HD12 LEU A 261     133.077 115.252 117.715  1.00 86.86           H  
ATOM   3214 HD13 LEU A 261     133.884 114.406 116.408  1.00 86.86           H  
ATOM   3215 HD21 LEU A 261     130.787 114.490 115.246  1.00 86.86           H  
ATOM   3216 HD22 LEU A 261     130.456 112.785 115.484  1.00 86.86           H  
ATOM   3217 HD23 LEU A 261     129.788 113.966 116.585  1.00 86.86           H  
ATOM   3218  N   GLU A 262     132.910 112.801 119.775  1.00 85.88           N  
ATOM   3219  CA  GLU A 262     132.794 113.924 120.702  1.00 85.88           C  
ATOM   3220  C   GLU A 262     133.516 113.678 122.029  1.00 85.88           C  
ATOM   3221  O   GLU A 262     134.248 114.549 122.492  1.00 85.88           O  
ATOM   3222  CB  GLU A 262     131.307 114.301 120.874  1.00 85.88           C  
ATOM   3223  CG  GLU A 262     131.062 115.504 121.818  1.00 85.88           C  
ATOM   3224  CD  GLU A 262     129.621 116.023 121.827  1.00 85.88           C  
ATOM   3225  OE1 GLU A 262     128.994 116.041 120.747  1.00 85.88           O  
ATOM   3226  OE2 GLU A 262     129.169 116.423 122.922  1.00 85.88           O1-
ATOM   3227  H   GLU A 262     132.061 112.277 119.566  1.00 85.88           H  
ATOM   3228  HA  GLU A 262     133.282 114.788 120.245  1.00 85.88           H  
ATOM   3229  HB3 GLU A 262     130.740 113.440 121.233  1.00 85.88           H  
ATOM   3230  HB2 GLU A 262     130.903 114.529 119.889  1.00 85.88           H  
ATOM   3231  HG3 GLU A 262     131.701 116.335 121.517  1.00 85.88           H  
ATOM   3232  HG2 GLU A 262     131.359 115.254 122.837  1.00 85.88           H  
ATOM   3233  N   LYS A 263     133.312 112.488 122.602  1.00 84.09           N  
ATOM   3234  CA  LYS A 263     133.955 112.083 123.852  1.00 84.09           C  
ATOM   3235  C   LYS A 263     135.368 111.519 123.606  1.00 84.09           C  
ATOM   3236  O   LYS A 263     136.117 111.336 124.563  1.00 84.09           O  
ATOM   3237  CB  LYS A 263     133.049 111.067 124.591  1.00 84.09           C  
ATOM   3238  CG  LYS A 263     131.855 111.670 125.365  1.00 84.09           C  
ATOM   3239  CD  LYS A 263     130.799 112.414 124.524  1.00 84.09           C  
ATOM   3240  CE  LYS A 263     129.592 112.855 125.374  1.00 84.09           C  
ATOM   3241  NZ  LYS A 263     128.625 113.662 124.611  1.00 84.09           N1+
ATOM   3242  H   LYS A 263     132.756 111.794 122.124  1.00 84.09           H  
ATOM   3243  HA  LYS A 263     134.077 112.957 124.496  1.00 84.09           H  
ATOM   3244  HB3 LYS A 263     133.655 110.557 125.342  1.00 84.09           H  
ATOM   3245  HB2 LYS A 263     132.710 110.283 123.914  1.00 84.09           H  
ATOM   3246  HG3 LYS A 263     132.240 112.347 126.129  1.00 84.09           H  
ATOM   3247  HG2 LYS A 263     131.364 110.863 125.911  1.00 84.09           H  
ATOM   3248  HD3 LYS A 263     130.467 111.783 123.698  1.00 84.09           H  
ATOM   3249  HD2 LYS A 263     131.252 113.299 124.080  1.00 84.09           H  
ATOM   3250  HE3 LYS A 263     129.928 113.451 126.222  1.00 84.09           H  
ATOM   3251  HE2 LYS A 263     129.075 111.985 125.779  1.00 84.09           H  
ATOM   3252  HZ1 LYS A 263     128.255 113.137 123.831  1.00 84.09           H  
ATOM   3253  HZ2 LYS A 263     127.860 113.929 125.212  1.00 84.09           H  
ATOM   3254  HZ3 LYS A 263     129.064 114.500 124.252  1.00 84.09           H  
ATOM   3255  N   HIS A 264     135.684 111.215 122.335  1.00 90.06           N  
ATOM   3256  CA  HIS A 264     136.907 110.563 121.848  1.00 90.06           C  
ATOM   3257  C   HIS A 264     137.076 109.149 122.449  1.00 90.06           C  
ATOM   3258  O   HIS A 264     138.199 108.663 122.589  1.00 90.06           O  
ATOM   3259  CB  HIS A 264     138.166 111.444 122.070  1.00 90.06           C  
ATOM   3260  CG  HIS A 264     138.047 112.943 121.877  1.00 90.06           C  
ATOM   3261  ND1 HIS A 264     137.183 113.559 120.983  1.00 90.06           N  
ATOM   3262  CD2 HIS A 264     138.688 113.975 122.528  1.00 90.06           C  
ATOM   3263  CE1 HIS A 264     137.309 114.875 121.150  1.00 90.06           C  
ATOM   3264  NE2 HIS A 264     138.224 115.204 122.053  1.00 90.06           N  
ATOM   3265  H   HIS A 264     134.968 111.370 121.641  1.00 90.06           H  
ATOM   3266  HA  HIS A 264     136.777 110.441 120.776  1.00 90.06           H  
ATOM   3267  HB3 HIS A 264     138.968 111.088 121.422  1.00 90.06           H  
ATOM   3268  HB2 HIS A 264     138.530 111.295 123.089  1.00 90.06           H  
ATOM   3269  HD1 HIS A 264     136.512 113.128 120.348  1.00 90.06           H  
ATOM   3270  HD2 HIS A 264     139.437 113.926 123.306  1.00 90.06           H  
ATOM   3271  HE1 HIS A 264     136.720 115.599 120.606  1.00 90.06           H  
ATOM   3272  N   ASN A 265     135.956 108.526 122.845  1.00 90.42           N  
ATOM   3273  CA  ASN A 265     135.937 107.371 123.737  1.00 90.42           C  
ATOM   3274  C   ASN A 265     136.178 106.075 122.955  1.00 90.42           C  
ATOM   3275  O   ASN A 265     135.247 105.307 122.710  1.00 90.42           O  
ATOM   3276  CB  ASN A 265     134.633 107.351 124.568  1.00 90.42           C  
ATOM   3277  CG  ASN A 265     134.728 106.465 125.816  1.00 90.42           C  
ATOM   3278  OD1 ASN A 265     135.482 105.495 125.863  1.00 90.42           O  
ATOM   3279  ND2 ASN A 265     133.936 106.759 126.840  1.00 90.42           N  
ATOM   3280  H   ASN A 265     135.065 108.947 122.607  1.00 90.42           H  
ATOM   3281  HA  ASN A 265     136.769 107.435 124.444  1.00 90.42           H  
ATOM   3282  HB3 ASN A 265     133.775 107.057 123.965  1.00 90.42           H  
ATOM   3283  HB2 ASN A 265     134.433 108.364 124.914  1.00 90.42           H  
ATOM   3284 HD22 ASN A 265     133.993 106.211 127.684  1.00 90.42           H  
ATOM   3285 HD21 ASN A 265     133.322 107.559 126.818  1.00 90.42           H  
ATOM   3286  N   GLU A 266     137.446 105.869 122.585  1.00 91.49           N  
ATOM   3287  CA  GLU A 266     137.957 104.690 121.897  1.00 91.49           C  
ATOM   3288  C   GLU A 266     137.607 103.381 122.622  1.00 91.49           C  
ATOM   3289  O   GLU A 266     137.154 102.450 121.968  1.00 91.49           O  
ATOM   3290  CB  GLU A 266     139.469 104.867 121.648  1.00 91.49           C  
ATOM   3291  CG  GLU A 266     140.140 103.697 120.891  1.00 91.49           C  
ATOM   3292  CD  GLU A 266     141.634 103.871 120.585  1.00 91.49           C  
ATOM   3293  OE1 GLU A 266     142.231 104.890 120.994  1.00 91.49           O  
ATOM   3294  OE2 GLU A 266     142.174 102.959 119.924  1.00 91.49           O1-
ATOM   3295  H   GLU A 266     138.098 106.634 122.733  1.00 91.49           H  
ATOM   3296  HA  GLU A 266     137.466 104.634 120.927  1.00 91.49           H  
ATOM   3297  HB3 GLU A 266     139.976 105.018 122.603  1.00 91.49           H  
ATOM   3298  HB2 GLU A 266     139.621 105.785 121.078  1.00 91.49           H  
ATOM   3299  HG3 GLU A 266     139.617 103.554 119.947  1.00 91.49           H  
ATOM   3300  HG2 GLU A 266     140.030 102.767 121.450  1.00 91.49           H  
ATOM   3301  N   ALA A 267     137.746 103.354 123.954  1.00 90.66           N  
ATOM   3302  CA  ALA A 267     137.419 102.195 124.785  1.00 90.66           C  
ATOM   3303  C   ALA A 267     135.947 101.765 124.664  1.00 90.66           C  
ATOM   3304  O   ALA A 267     135.668 100.580 124.473  1.00 90.66           O  
ATOM   3305  CB  ALA A 267     137.781 102.497 126.246  1.00 90.66           C  
ATOM   3306  H   ALA A 267     138.053 104.189 124.427  1.00 90.66           H  
ATOM   3307  HA  ALA A 267     138.033 101.359 124.444  1.00 90.66           H  
ATOM   3308  HB1 ALA A 267     137.553 101.645 126.888  1.00 90.66           H  
ATOM   3309  HB2 ALA A 267     138.846 102.707 126.353  1.00 90.66           H  
ATOM   3310  HB3 ALA A 267     137.229 103.356 126.629  1.00 90.66           H  
ATOM   3311  N   ARG A 268     135.034 102.743 124.728  1.00 86.75           N  
ATOM   3312  CA  ARG A 268     133.604 102.508 124.555  1.00 86.75           C  
ATOM   3313  C   ARG A 268     133.239 102.182 123.098  1.00 86.75           C  
ATOM   3314  O   ARG A 268     132.364 101.346 122.886  1.00 86.75           O  
ATOM   3315  CB  ARG A 268     132.814 103.698 125.127  1.00 86.75           C  
ATOM   3316  CG  ARG A 268     131.306 103.454 125.297  1.00 86.75           C  
ATOM   3317  CD  ARG A 268     130.630 104.605 126.066  1.00 86.75           C  
ATOM   3318  NE  ARG A 268     129.262 104.277 126.503  1.00 86.75           N  
ATOM   3319  CZ  ARG A 268     128.893 103.514 127.549  1.00 86.75           C  
ATOM   3320  NH1 ARG A 268     129.789 102.931 128.356  1.00 86.75           N  
ATOM   3321  NH2 ARG A 268     127.592 103.334 127.791  1.00 86.75           N1+
ATOM   3322  H   ARG A 268     135.333 103.702 124.876  1.00 86.75           H  
ATOM   3323  HA  ARG A 268     133.350 101.634 125.157  1.00 86.75           H  
ATOM   3324  HB3 ARG A 268     132.977 104.583 124.510  1.00 86.75           H  
ATOM   3325  HB2 ARG A 268     133.224 103.927 126.111  1.00 86.75           H  
ATOM   3326  HG3 ARG A 268     131.091 102.482 125.743  1.00 86.75           H  
ATOM   3327  HG2 ARG A 268     130.883 103.417 124.293  1.00 86.75           H  
ATOM   3328  HD3 ARG A 268     130.485 105.429 125.367  1.00 86.75           H  
ATOM   3329  HD2 ARG A 268     131.248 105.007 126.870  1.00 86.75           H  
ATOM   3330  HE  ARG A 268     128.518 104.748 125.992  1.00 86.75           H  
ATOM   3331 HH12 ARG A 268     129.498 102.363 129.138  1.00 86.75           H  
ATOM   3332 HH11 ARG A 268     130.776 103.058 128.196  1.00 86.75           H  
ATOM   3333 HH22 ARG A 268     127.275 102.772 128.568  1.00 86.75           H  
ATOM   3334 HH21 ARG A 268     126.889 103.759 127.190  1.00 86.75           H  
ATOM   3335  N   ALA A 269     133.929 102.807 122.131  1.00 87.31           N  
ATOM   3336  CA  ALA A 269     133.778 102.536 120.700  1.00 87.31           C  
ATOM   3337  C   ALA A 269     134.187 101.099 120.351  1.00 87.31           C  
ATOM   3338  O   ALA A 269     133.404 100.395 119.717  1.00 87.31           O  
ATOM   3339  CB  ALA A 269     134.595 103.544 119.880  1.00 87.31           C  
ATOM   3340  H   ALA A 269     134.614 103.512 122.390  1.00 87.31           H  
ATOM   3341  HA  ALA A 269     132.723 102.663 120.449  1.00 87.31           H  
ATOM   3342  HB1 ALA A 269     134.306 103.508 118.829  1.00 87.31           H  
ATOM   3343  HB2 ALA A 269     134.437 104.561 120.234  1.00 87.31           H  
ATOM   3344  HB3 ALA A 269     135.666 103.346 119.931  1.00 87.31           H  
ATOM   3345  N   VAL A 270     135.369 100.682 120.832  1.00 84.83           N  
ATOM   3346  CA  VAL A 270     135.890  99.317 120.784  1.00 84.83           C  
ATOM   3347  C   VAL A 270     134.876  98.327 121.378  1.00 84.83           C  
ATOM   3348  O   VAL A 270     134.429  97.437 120.658  1.00 84.83           O  
ATOM   3349  CB  VAL A 270     137.260  99.197 121.531  1.00 84.83           C  
ATOM   3350  CG1 VAL A 270     137.726  97.769 121.880  1.00 84.83           C  
ATOM   3351  CG2 VAL A 270     138.392  99.886 120.753  1.00 84.83           C  
ATOM   3352  H   VAL A 270     135.954 101.352 121.332  1.00 84.83           H  
ATOM   3353  HA  VAL A 270     136.028  99.052 119.735  1.00 84.83           H  
ATOM   3354  HB  VAL A 270     137.162  99.734 122.474  1.00 84.83           H  
ATOM   3355 HG11 VAL A 270     138.725  97.778 122.317  1.00 84.83           H  
ATOM   3356 HG12 VAL A 270     137.077  97.284 122.610  1.00 84.83           H  
ATOM   3357 HG13 VAL A 270     137.763  97.142 120.990  1.00 84.83           H  
ATOM   3358 HG21 VAL A 270     139.249 100.081 121.398  1.00 84.83           H  
ATOM   3359 HG22 VAL A 270     138.743  99.269 119.927  1.00 84.83           H  
ATOM   3360 HG23 VAL A 270     138.071 100.839 120.342  1.00 84.83           H  
ATOM   3361  N   LYS A 271     134.475  98.550 122.640  1.00 82.73           N  
ATOM   3362  CA  LYS A 271     133.496  97.727 123.345  1.00 82.73           C  
ATOM   3363  C   LYS A 271     132.161  97.605 122.588  1.00 82.73           C  
ATOM   3364  O   LYS A 271     131.682  96.486 122.407  1.00 82.73           O  
ATOM   3365  CB  LYS A 271     133.330  98.233 124.800  1.00 82.73           C  
ATOM   3366  CG  LYS A 271     132.188  97.603 125.630  1.00 82.73           C  
ATOM   3367  CD  LYS A 271     132.260  96.070 125.768  1.00 82.73           C  
ATOM   3368  CE  LYS A 271     131.021  95.486 126.471  1.00 82.73           C  
ATOM   3369  NZ  LYS A 271     131.026  94.014 126.455  1.00 82.73           N1+
ATOM   3370  H   LYS A 271     134.884  99.321 123.160  1.00 82.73           H  
ATOM   3371  HA  LYS A 271     133.929  96.725 123.388  1.00 82.73           H  
ATOM   3372  HB3 LYS A 271     133.152  99.308 124.773  1.00 82.73           H  
ATOM   3373  HB2 LYS A 271     134.274  98.104 125.330  1.00 82.73           H  
ATOM   3374  HG3 LYS A 271     131.225  97.889 125.203  1.00 82.73           H  
ATOM   3375  HG2 LYS A 271     132.200  98.047 126.627  1.00 82.73           H  
ATOM   3376  HD3 LYS A 271     133.156  95.807 126.332  1.00 82.73           H  
ATOM   3377  HD2 LYS A 271     132.375  95.604 124.790  1.00 82.73           H  
ATOM   3378  HE3 LYS A 271     130.110  95.822 125.974  1.00 82.73           H  
ATOM   3379  HE2 LYS A 271     130.972  95.832 127.503  1.00 82.73           H  
ATOM   3380  HZ1 LYS A 271     130.216  93.668 126.946  1.00 82.73           H  
ATOM   3381  HZ2 LYS A 271     130.992  93.699 125.496  1.00 82.73           H  
ATOM   3382  HZ3 LYS A 271     131.863  93.667 126.899  1.00 82.73           H  
ATOM   3383  N   ALA A 272     131.602  98.736 122.139  1.00 82.52           N  
ATOM   3384  CA  ALA A 272     130.358  98.786 121.377  1.00 82.52           C  
ATOM   3385  C   ALA A 272     130.458  98.025 120.050  1.00 82.52           C  
ATOM   3386  O   ALA A 272     129.675  97.102 119.835  1.00 82.52           O  
ATOM   3387  CB  ALA A 272     129.921 100.242 121.164  1.00 82.52           C  
ATOM   3388  H   ALA A 272     132.057  99.629 122.316  1.00 82.52           H  
ATOM   3389  HA  ALA A 272     129.597  98.284 121.973  1.00 82.52           H  
ATOM   3390  HB1 ALA A 272     128.960 100.284 120.652  1.00 82.52           H  
ATOM   3391  HB2 ALA A 272     129.799 100.763 122.114  1.00 82.52           H  
ATOM   3392  HB3 ALA A 272     130.648 100.800 120.573  1.00 82.52           H  
ATOM   3393  N   PHE A 273     131.460  98.358 119.227  1.00 84.51           N  
ATOM   3394  CA  PHE A 273     131.720  97.686 117.955  1.00 84.51           C  
ATOM   3395  C   PHE A 273     131.993  96.178 118.090  1.00 84.51           C  
ATOM   3396  O   PHE A 273     131.427  95.401 117.321  1.00 84.51           O  
ATOM   3397  CB  PHE A 273     132.846  98.398 117.179  1.00 84.51           C  
ATOM   3398  CG  PHE A 273     132.466  99.676 116.444  1.00 84.51           C  
ATOM   3399  CD1 PHE A 273     131.337  99.716 115.593  1.00 84.51           C  
ATOM   3400  CD2 PHE A 273     133.339 100.785 116.466  1.00 84.51           C  
ATOM   3401  CE1 PHE A 273     131.073 100.850 114.842  1.00 84.51           C  
ATOM   3402  CE2 PHE A 273     133.063 101.909 115.699  1.00 84.51           C  
ATOM   3403  CZ  PHE A 273     131.933 101.938 114.891  1.00 84.51           C  
ATOM   3404  H   PHE A 273     132.106  99.103 119.484  1.00 84.51           H  
ATOM   3405  HA  PHE A 273     130.799  97.751 117.377  1.00 84.51           H  
ATOM   3406  HB3 PHE A 273     133.262  97.731 116.433  1.00 84.51           H  
ATOM   3407  HB2 PHE A 273     133.671  98.604 117.861  1.00 84.51           H  
ATOM   3408  HD1 PHE A 273     130.675  98.868 115.495  1.00 84.51           H  
ATOM   3409  HD2 PHE A 273     134.229 100.762 117.078  1.00 84.51           H  
ATOM   3410  HE1 PHE A 273     130.206 100.876 114.195  1.00 84.51           H  
ATOM   3411  HE2 PHE A 273     133.735 102.754 115.723  1.00 84.51           H  
ATOM   3412  HZ  PHE A 273     131.718 102.804 114.286  1.00 84.51           H  
ATOM   3413  N   GLN A 274     132.788  95.775 119.092  1.00 83.99           N  
ATOM   3414  CA  GLN A 274     133.033  94.370 119.423  1.00 83.99           C  
ATOM   3415  C   GLN A 274     131.765  93.628 119.867  1.00 83.99           C  
ATOM   3416  O   GLN A 274     131.525  92.513 119.404  1.00 83.99           O  
ATOM   3417  CB  GLN A 274     134.139  94.244 120.485  1.00 83.99           C  
ATOM   3418  CG  GLN A 274     135.546  94.557 119.943  1.00 83.99           C  
ATOM   3419  CD  GLN A 274     136.620  94.470 121.026  1.00 83.99           C  
ATOM   3420  OE1 GLN A 274     136.353  94.656 122.209  1.00 83.99           O  
ATOM   3421  NE2 GLN A 274     137.859  94.203 120.635  1.00 83.99           N  
ATOM   3422  H   GLN A 274     133.242  96.465 119.690  1.00 83.99           H  
ATOM   3423  HA  GLN A 274     133.374  93.875 118.515  1.00 83.99           H  
ATOM   3424  HB3 GLN A 274     134.148  93.227 120.882  1.00 83.99           H  
ATOM   3425  HB2 GLN A 274     133.905  94.891 121.333  1.00 83.99           H  
ATOM   3426  HG3 GLN A 274     135.585  95.549 119.497  1.00 83.99           H  
ATOM   3427  HG2 GLN A 274     135.781  93.859 119.144  1.00 83.99           H  
ATOM   3428 HE22 GLN A 274     138.599  94.159 121.318  1.00 83.99           H  
ATOM   3429 HE21 GLN A 274     138.070  94.012 119.657  1.00 83.99           H  
ATOM   3430  N   THR A 275     130.953  94.274 120.714  1.00 81.98           N  
ATOM   3431  CA  THR A 275     129.663  93.750 121.160  1.00 81.98           C  
ATOM   3432  C   THR A 275     128.655  93.617 120.000  1.00 81.98           C  
ATOM   3433  O   THR A 275     127.916  92.635 119.965  1.00 81.98           O  
ATOM   3434  CB  THR A 275     129.032  94.629 122.275  1.00 81.98           C  
ATOM   3435  OG1 THR A 275     129.933  94.719 123.364  1.00 81.98           O  
ATOM   3436  CG2 THR A 275     127.684  94.142 122.834  1.00 81.98           C  
ATOM   3437  H   THR A 275     131.209  95.199 121.044  1.00 81.98           H  
ATOM   3438  HA  THR A 275     129.832  92.749 121.563  1.00 81.98           H  
ATOM   3439  HB  THR A 275     128.896  95.642 121.893  1.00 81.98           H  
ATOM   3440  HG1 THR A 275     130.665  95.292 123.069  1.00 81.98           H  
ATOM   3441 HG21 THR A 275     127.380  94.735 123.697  1.00 81.98           H  
ATOM   3442 HG22 THR A 275     126.887  94.223 122.095  1.00 81.98           H  
ATOM   3443 HG23 THR A 275     127.743  93.101 123.154  1.00 81.98           H  
ATOM   3444  N   PHE A 276     128.658  94.581 119.070  1.00 77.45           N  
ATOM   3445  CA  PHE A 276     127.804  94.579 117.887  1.00 77.45           C  
ATOM   3446  C   PHE A 276     128.239  93.573 116.810  1.00 77.45           C  
ATOM   3447  O   PHE A 276     127.379  92.885 116.264  1.00 77.45           O  
ATOM   3448  CB  PHE A 276     127.668  96.008 117.318  1.00 77.45           C  
ATOM   3449  CG  PHE A 276     126.851  96.994 118.147  1.00 77.45           C  
ATOM   3450  CD1 PHE A 276     125.618  96.622 118.727  1.00 77.45           C  
ATOM   3451  CD2 PHE A 276     127.227  98.355 118.181  1.00 77.45           C  
ATOM   3452  CE1 PHE A 276     124.812  97.572 119.336  1.00 77.45           C  
ATOM   3453  CE2 PHE A 276     126.421  99.285 118.820  1.00 77.45           C  
ATOM   3454  CZ  PHE A 276     125.214  98.898 119.385  1.00 77.45           C  
ATOM   3455  H   PHE A 276     129.234  95.409 119.206  1.00 77.45           H  
ATOM   3456  HA  PHE A 276     126.821  94.231 118.200  1.00 77.45           H  
ATOM   3457  HB3 PHE A 276     127.226  95.975 116.322  1.00 77.45           H  
ATOM   3458  HB2 PHE A 276     128.667  96.423 117.175  1.00 77.45           H  
ATOM   3459  HD1 PHE A 276     125.269  95.603 118.688  1.00 77.45           H  
ATOM   3460  HD2 PHE A 276     128.142  98.680 117.706  1.00 77.45           H  
ATOM   3461  HE1 PHE A 276     123.869  97.275 119.768  1.00 77.45           H  
ATOM   3462  HE2 PHE A 276     126.728 100.318 118.868  1.00 77.45           H  
ATOM   3463  HZ  PHE A 276     124.587  99.636 119.863  1.00 77.45           H  
ATOM   3464  N   LEU A 277     129.545  93.479 116.520  1.00 79.45           N  
ATOM   3465  CA  LEU A 277     130.067  92.527 115.533  1.00 79.45           C  
ATOM   3466  C   LEU A 277     130.145  91.090 116.086  1.00 79.45           C  
ATOM   3467  O   LEU A 277     130.151  90.142 115.303  1.00 79.45           O  
ATOM   3468  CB  LEU A 277     131.425  93.034 114.982  1.00 79.45           C  
ATOM   3469  CG  LEU A 277     131.981  92.310 113.724  1.00 79.45           C  
ATOM   3470  CD1 LEU A 277     130.937  92.092 112.604  1.00 79.45           C  
ATOM   3471  CD2 LEU A 277     133.225  93.039 113.173  1.00 79.45           C  
ATOM   3472  H   LEU A 277     130.217  94.102 116.964  1.00 79.45           H  
ATOM   3473  HA  LEU A 277     129.353  92.497 114.709  1.00 79.45           H  
ATOM   3474  HB3 LEU A 277     132.170  92.977 115.777  1.00 79.45           H  
ATOM   3475  HB2 LEU A 277     131.336  94.096 114.760  1.00 79.45           H  
ATOM   3476  HG  LEU A 277     132.302  91.316 114.037  1.00 79.45           H  
ATOM   3477 HD11 LEU A 277     130.465  91.114 112.704  1.00 79.45           H  
ATOM   3478 HD12 LEU A 277     130.145  92.837 112.617  1.00 79.45           H  
ATOM   3479 HD13 LEU A 277     131.373  92.121 111.606  1.00 79.45           H  
ATOM   3480 HD21 LEU A 277     133.201  93.185 112.093  1.00 79.45           H  
ATOM   3481 HD22 LEU A 277     133.333  94.033 113.603  1.00 79.45           H  
ATOM   3482 HD23 LEU A 277     134.139  92.492 113.397  1.00 79.45           H  
ATOM   3483  N   GLY A 278     130.195  90.940 117.418  1.00 84.52           N  
ATOM   3484  CA  GLY A 278     130.269  89.646 118.097  1.00 84.52           C  
ATOM   3485  C   GLY A 278     131.663  89.021 117.937  1.00 84.52           C  
ATOM   3486  O   GLY A 278     131.792  87.798 117.923  1.00 84.52           O  
ATOM   3487  H   GLY A 278     130.253  91.763 118.007  1.00 84.52           H  
ATOM   3488  HA3 GLY A 278     129.510  88.967 117.705  1.00 84.52           H  
ATOM   3489  HA2 GLY A 278     130.062  89.787 119.158  1.00 84.52           H  
ATOM   3490  N   LYS A 279     132.698  89.852 117.769  1.00 88.66           N  
ATOM   3491  CA  LYS A 279     134.058  89.460 117.434  1.00 88.66           C  
ATOM   3492  C   LYS A 279     134.984  90.568 117.950  1.00 88.66           C  
ATOM   3493  O   LYS A 279     134.594  91.734 117.919  1.00 88.66           O  
ATOM   3494  CB  LYS A 279     134.151  89.272 115.899  1.00 88.66           C  
ATOM   3495  CG  LYS A 279     135.529  88.831 115.366  1.00 88.66           C  
ATOM   3496  CD  LYS A 279     135.577  88.587 113.846  1.00 88.66           C  
ATOM   3497  CE  LYS A 279     135.215  89.825 113.001  1.00 88.66           C  
ATOM   3498  NZ  LYS A 279     135.492  89.619 111.570  1.00 88.66           N1+
ATOM   3499  H   LYS A 279     132.560  90.850 117.886  1.00 88.66           H  
ATOM   3500  HA  LYS A 279     134.305  88.525 117.943  1.00 88.66           H  
ATOM   3501  HB3 LYS A 279     133.863  90.210 115.425  1.00 88.66           H  
ATOM   3502  HB2 LYS A 279     133.409  88.535 115.587  1.00 88.66           H  
ATOM   3503  HG3 LYS A 279     135.838  87.919 115.879  1.00 88.66           H  
ATOM   3504  HG2 LYS A 279     136.278  89.581 115.607  1.00 88.66           H  
ATOM   3505  HD3 LYS A 279     134.908  87.763 113.593  1.00 88.66           H  
ATOM   3506  HD2 LYS A 279     136.581  88.245 113.587  1.00 88.66           H  
ATOM   3507  HE3 LYS A 279     135.779  90.694 113.335  1.00 88.66           H  
ATOM   3508  HE2 LYS A 279     134.158  90.065 113.110  1.00 88.66           H  
ATOM   3509  HZ1 LYS A 279     134.951  88.840 111.227  1.00 88.66           H  
ATOM   3510  HZ2 LYS A 279     135.244  90.451 111.056  1.00 88.66           H  
ATOM   3511  HZ3 LYS A 279     136.474  89.428 111.440  1.00 88.66           H  
ATOM   3512  N   ALA A 280     136.193  90.203 118.395  1.00 91.84           N  
ATOM   3513  CA  ALA A 280     137.193  91.156 118.889  1.00 91.84           C  
ATOM   3514  C   ALA A 280     137.823  92.011 117.771  1.00 91.84           C  
ATOM   3515  O   ALA A 280     138.221  93.154 118.012  1.00 91.84           O  
ATOM   3516  CB  ALA A 280     138.287  90.389 119.644  1.00 91.84           C  
ATOM   3517  H   ALA A 280     136.445  89.227 118.414  1.00 91.84           H  
ATOM   3518  HA  ALA A 280     136.702  91.822 119.598  1.00 91.84           H  
ATOM   3519  HB1 ALA A 280     139.027  91.075 120.058  1.00 91.84           H  
ATOM   3520  HB2 ALA A 280     137.869  89.823 120.478  1.00 91.84           H  
ATOM   3521  HB3 ALA A 280     138.814  89.691 118.993  1.00 91.84           H  
ATOM   3522  N   ASP A 281     137.910  91.424 116.573  1.00 95.09           N  
ATOM   3523  CA  ASP A 281     138.578  91.940 115.377  1.00 95.09           C  
ATOM   3524  C   ASP A 281     137.755  93.053 114.703  1.00 95.09           C  
ATOM   3525  O   ASP A 281     137.260  92.870 113.588  1.00 95.09           O  
ATOM   3526  CB  ASP A 281     138.942  90.815 114.364  1.00 95.09           C  
ATOM   3527  CG  ASP A 281     139.690  89.589 114.910  1.00 95.09           C  
ATOM   3528  OD1 ASP A 281     140.373  89.702 115.951  1.00 95.09           O  
ATOM   3529  OD2 ASP A 281     139.675  88.565 114.195  1.00 95.09           O1-
ATOM   3530  H   ASP A 281     137.551  90.488 116.497  1.00 95.09           H  
ATOM   3531  HA  ASP A 281     139.516  92.399 115.696  1.00 95.09           H  
ATOM   3532  HB3 ASP A 281     139.563  91.242 113.574  1.00 95.09           H  
ATOM   3533  HB2 ASP A 281     138.036  90.448 113.882  1.00 95.09           H  
ATOM   3534  N   VAL A 282     137.606  94.183 115.401  1.00 91.28           N  
ATOM   3535  CA  VAL A 282     136.948  95.391 114.893  1.00 91.28           C  
ATOM   3536  C   VAL A 282     137.850  96.634 115.090  1.00 91.28           C  
ATOM   3537  O   VAL A 282     137.453  97.752 114.766  1.00 91.28           O  
ATOM   3538  CB  VAL A 282     135.555  95.645 115.550  1.00 91.28           C  
ATOM   3539  CG1 VAL A 282     134.601  96.377 114.584  1.00 91.28           C  
ATOM   3540  CG2 VAL A 282     134.880  94.364 116.067  1.00 91.28           C  
ATOM   3541  H   VAL A 282     137.901  94.180 116.372  1.00 91.28           H  
ATOM   3542  HA  VAL A 282     136.814  95.307 113.815  1.00 91.28           H  
ATOM   3543  HB  VAL A 282     135.670  96.289 116.425  1.00 91.28           H  
ATOM   3544 HG11 VAL A 282     133.554  96.254 114.861  1.00 91.28           H  
ATOM   3545 HG12 VAL A 282     134.802  97.447 114.571  1.00 91.28           H  
ATOM   3546 HG13 VAL A 282     134.688  96.012 113.560  1.00 91.28           H  
ATOM   3547 HG21 VAL A 282     133.857  94.551 116.386  1.00 91.28           H  
ATOM   3548 HG22 VAL A 282     134.855  93.582 115.313  1.00 91.28           H  
ATOM   3549 HG23 VAL A 282     135.416  93.966 116.924  1.00 91.28           H  
ATOM   3550  N   SER A 283     139.086  96.426 115.569  1.00 93.72           N  
ATOM   3551  CA  SER A 283     140.074  97.476 115.827  1.00 93.72           C  
ATOM   3552  C   SER A 283     140.477  98.250 114.550  1.00 93.72           C  
ATOM   3553  O   SER A 283     140.786  99.439 114.627  1.00 93.72           O  
ATOM   3554  CB  SER A 283     141.291  96.854 116.544  1.00 93.72           C  
ATOM   3555  OG  SER A 283     142.153  97.833 117.098  1.00 93.72           O  
ATOM   3556  H   SER A 283     139.378  95.473 115.721  1.00 93.72           H  
ATOM   3557  HA  SER A 283     139.604  98.178 116.515  1.00 93.72           H  
ATOM   3558  HB3 SER A 283     141.859  96.219 115.860  1.00 93.72           H  
ATOM   3559  HB2 SER A 283     140.958  96.213 117.362  1.00 93.72           H  
ATOM   3560  HG  SER A 283     142.472  98.404 116.387  1.00 93.72           H  
ATOM   3561  N   GLN A 284     140.416  97.586 113.388  1.00 93.46           N  
ATOM   3562  CA  GLN A 284     140.616  98.182 112.070  1.00 93.46           C  
ATOM   3563  C   GLN A 284     139.529  99.216 111.723  1.00 93.46           C  
ATOM   3564  O   GLN A 284     139.825 100.206 111.057  1.00 93.46           O  
ATOM   3565  CB  GLN A 284     140.748  97.071 110.994  1.00 93.46           C  
ATOM   3566  CG  GLN A 284     139.491  96.234 110.627  1.00 93.46           C  
ATOM   3567  CD  GLN A 284     139.026  95.224 111.677  1.00 93.46           C  
ATOM   3568  OE1 GLN A 284     139.669  95.029 112.705  1.00 93.46           O  
ATOM   3569  NE2 GLN A 284     137.889  94.581 111.449  1.00 93.46           N  
ATOM   3570  H   GLN A 284     140.152  96.601 113.383  1.00 93.46           H  
ATOM   3571  HA  GLN A 284     141.565  98.722 112.104  1.00 93.46           H  
ATOM   3572  HB3 GLN A 284     141.563  96.399 111.267  1.00 93.46           H  
ATOM   3573  HB2 GLN A 284     141.085  97.555 110.077  1.00 93.46           H  
ATOM   3574  HG3 GLN A 284     139.707  95.668 109.721  1.00 93.46           H  
ATOM   3575  HG2 GLN A 284     138.657  96.886 110.382  1.00 93.46           H  
ATOM   3576 HE22 GLN A 284     137.577  93.894 112.138  1.00 93.46           H  
ATOM   3577 HE21 GLN A 284     137.318  94.734 110.628  1.00 93.46           H  
ATOM   3578  N   GLU A 285     138.294  98.991 112.196  1.00 96.14           N  
ATOM   3579  CA  GLU A 285     137.221  99.967 112.064  1.00 96.14           C  
ATOM   3580  C   GLU A 285     137.368 101.092 113.086  1.00 96.14           C  
ATOM   3581  O   GLU A 285     137.134 102.238 112.730  1.00 96.14           O  
ATOM   3582  CB  GLU A 285     135.849  99.302 112.167  1.00 96.14           C  
ATOM   3583  CG  GLU A 285     134.679 100.312 112.065  1.00 96.14           C  
ATOM   3584  CD  GLU A 285     133.298  99.680 112.081  1.00 96.14           C  
ATOM   3585  OE1 GLU A 285     133.210  98.462 112.336  1.00 96.14           O  
ATOM   3586  OE2 GLU A 285     132.340 100.432 111.798  1.00 96.14           O1-
ATOM   3587  H   GLU A 285     138.130  98.229 112.843  1.00 96.14           H  
ATOM   3588  HA  GLU A 285     137.279 100.412 111.071  1.00 96.14           H  
ATOM   3589  HB3 GLU A 285     135.781  98.775 113.116  1.00 96.14           H  
ATOM   3590  HB2 GLU A 285     135.755  98.544 111.390  1.00 96.14           H  
ATOM   3591  HG3 GLU A 285     134.785 100.915 111.161  1.00 96.14           H  
ATOM   3592  HG2 GLU A 285     134.694 101.005 112.907  1.00 96.14           H  
ATOM   3593  N   VAL A 286     137.772 100.770 114.319  1.00 95.22           N  
ATOM   3594  CA  VAL A 286     138.040 101.767 115.355  1.00 95.22           C  
ATOM   3595  C   VAL A 286     139.109 102.784 114.899  1.00 95.22           C  
ATOM   3596  O   VAL A 286     138.891 103.981 115.055  1.00 95.22           O  
ATOM   3597  CB  VAL A 286     138.450 101.086 116.686  1.00 95.22           C  
ATOM   3598  CG1 VAL A 286     139.035 102.024 117.758  1.00 95.22           C  
ATOM   3599  CG2 VAL A 286     137.264 100.291 117.265  1.00 95.22           C  
ATOM   3600  H   VAL A 286     137.880  99.794 114.568  1.00 95.22           H  
ATOM   3601  HA  VAL A 286     137.115 102.324 115.522  1.00 95.22           H  
ATOM   3602  HB  VAL A 286     139.239 100.374 116.454  1.00 95.22           H  
ATOM   3603 HG11 VAL A 286     139.318 101.468 118.648  1.00 95.22           H  
ATOM   3604 HG12 VAL A 286     139.950 102.514 117.427  1.00 95.22           H  
ATOM   3605 HG13 VAL A 286     138.323 102.796 118.049  1.00 95.22           H  
ATOM   3606 HG21 VAL A 286     137.591  99.628 118.061  1.00 95.22           H  
ATOM   3607 HG22 VAL A 286     136.505 100.957 117.676  1.00 95.22           H  
ATOM   3608 HG23 VAL A 286     136.779  99.662 116.519  1.00 95.22           H  
ATOM   3609  N   GLU A 287     140.175 102.300 114.244  1.00 96.24           N  
ATOM   3610  CA  GLU A 287     141.168 103.129 113.561  1.00 96.24           C  
ATOM   3611  C   GLU A 287     140.567 103.991 112.427  1.00 96.24           C  
ATOM   3612  O   GLU A 287     140.853 105.187 112.354  1.00 96.24           O  
ATOM   3613  CB  GLU A 287     142.354 102.239 113.110  1.00 96.24           C  
ATOM   3614  CG  GLU A 287     143.430 102.891 112.200  1.00 96.24           C  
ATOM   3615  CD  GLU A 287     144.165 104.119 112.765  1.00 96.24           C  
ATOM   3616  OE1 GLU A 287     144.128 104.353 113.992  1.00 96.24           O  
ATOM   3617  OE2 GLU A 287     144.762 104.847 111.945  1.00 96.24           O1-
ATOM   3618  H   GLU A 287     140.309 101.294 114.202  1.00 96.24           H  
ATOM   3619  HA  GLU A 287     141.542 103.827 114.310  1.00 96.24           H  
ATOM   3620  HB3 GLU A 287     141.963 101.362 112.594  1.00 96.24           H  
ATOM   3621  HB2 GLU A 287     142.849 101.847 114.000  1.00 96.24           H  
ATOM   3622  HG3 GLU A 287     142.985 103.157 111.240  1.00 96.24           H  
ATOM   3623  HG2 GLU A 287     144.188 102.141 111.969  1.00 96.24           H  
ATOM   3624  N   GLU A 288     139.707 103.391 111.592  1.00 92.86           N  
ATOM   3625  CA  GLU A 288     138.975 104.087 110.531  1.00 92.86           C  
ATOM   3626  C   GLU A 288     138.028 105.172 111.079  1.00 92.86           C  
ATOM   3627  O   GLU A 288     138.072 106.303 110.609  1.00 92.86           O  
ATOM   3628  CB  GLU A 288     138.267 103.062 109.618  1.00 92.86           C  
ATOM   3629  CG  GLU A 288     137.431 103.666 108.467  1.00 92.86           C  
ATOM   3630  CD  GLU A 288     136.823 102.592 107.562  1.00 92.86           C  
ATOM   3631  OE1 GLU A 288     137.608 101.845 106.937  1.00 92.86           O  
ATOM   3632  OE2 GLU A 288     135.578 102.513 107.510  1.00 92.86           O1-
ATOM   3633  H   GLU A 288     139.516 102.404 111.703  1.00 92.86           H  
ATOM   3634  HA  GLU A 288     139.718 104.603 109.920  1.00 92.86           H  
ATOM   3635  HB3 GLU A 288     137.608 102.439 110.217  1.00 92.86           H  
ATOM   3636  HB2 GLU A 288     139.022 102.391 109.207  1.00 92.86           H  
ATOM   3637  HG3 GLU A 288     138.057 104.319 107.856  1.00 92.86           H  
ATOM   3638  HG2 GLU A 288     136.632 104.298 108.861  1.00 92.86           H  
ATOM   3639  N   VAL A 289     137.234 104.845 112.101  1.00 95.52           N  
ATOM   3640  CA  VAL A 289     136.318 105.772 112.760  1.00 95.52           C  
ATOM   3641  C   VAL A 289     137.073 106.840 113.584  1.00 95.52           C  
ATOM   3642  O   VAL A 289     136.604 107.974 113.679  1.00 95.52           O  
ATOM   3643  CB  VAL A 289     135.263 105.019 113.618  1.00 95.52           C  
ATOM   3644  CG1 VAL A 289     134.319 105.929 114.430  1.00 95.52           C  
ATOM   3645  CG2 VAL A 289     134.393 104.115 112.724  1.00 95.52           C  
ATOM   3646  H   VAL A 289     137.230 103.878 112.430  1.00 95.52           H  
ATOM   3647  HA  VAL A 289     135.781 106.304 111.976  1.00 95.52           H  
ATOM   3648  HB  VAL A 289     135.799 104.377 114.320  1.00 95.52           H  
ATOM   3649 HG11 VAL A 289     133.625 105.330 115.020  1.00 95.52           H  
ATOM   3650 HG12 VAL A 289     134.848 106.574 115.129  1.00 95.52           H  
ATOM   3651 HG13 VAL A 289     133.737 106.578 113.774  1.00 95.52           H  
ATOM   3652 HG21 VAL A 289     133.718 103.500 113.314  1.00 95.52           H  
ATOM   3653 HG22 VAL A 289     133.790 104.711 112.040  1.00 95.52           H  
ATOM   3654 HG23 VAL A 289     134.985 103.435 112.113  1.00 95.52           H  
ATOM   3655  N   LEU A 290     138.274 106.522 114.086  1.00 96.17           N  
ATOM   3656  CA  LEU A 290     139.219 107.514 114.593  1.00 96.17           C  
ATOM   3657  C   LEU A 290     139.719 108.446 113.478  1.00 96.17           C  
ATOM   3658  O   LEU A 290     139.874 109.638 113.730  1.00 96.17           O  
ATOM   3659  CB  LEU A 290     140.396 106.848 115.336  1.00 96.17           C  
ATOM   3660  CG  LEU A 290     140.079 106.526 116.810  1.00 96.17           C  
ATOM   3661  CD1 LEU A 290     141.111 105.547 117.401  1.00 96.17           C  
ATOM   3662  CD2 LEU A 290     139.961 107.811 117.658  1.00 96.17           C  
ATOM   3663  H   LEU A 290     138.581 105.552 114.091  1.00 96.17           H  
ATOM   3664  HA  LEU A 290     138.680 108.133 115.307  1.00 96.17           H  
ATOM   3665  HB3 LEU A 290     141.278 107.490 115.312  1.00 96.17           H  
ATOM   3666  HB2 LEU A 290     140.688 105.946 114.804  1.00 96.17           H  
ATOM   3667  HG  LEU A 290     139.117 106.014 116.839  1.00 96.17           H  
ATOM   3668 HD11 LEU A 290     140.609 104.699 117.864  1.00 96.17           H  
ATOM   3669 HD12 LEU A 290     141.786 105.142 116.645  1.00 96.17           H  
ATOM   3670 HD13 LEU A 290     141.737 106.007 118.166  1.00 96.17           H  
ATOM   3671 HD21 LEU A 290     140.274 107.655 118.691  1.00 96.17           H  
ATOM   3672 HD22 LEU A 290     140.564 108.625 117.254  1.00 96.17           H  
ATOM   3673 HD23 LEU A 290     138.932 108.164 117.689  1.00 96.17           H  
ATOM   3674  N   ALA A 291     139.946 107.930 112.262  1.00 97.55           N  
ATOM   3675  CA  ALA A 291     140.260 108.745 111.086  1.00 97.55           C  
ATOM   3676  C   ALA A 291     139.079 109.648 110.693  1.00 97.55           C  
ATOM   3677  O   ALA A 291     139.302 110.842 110.501  1.00 97.55           O  
ATOM   3678  CB  ALA A 291     140.756 107.880 109.917  1.00 97.55           C  
ATOM   3679  H   ALA A 291     139.822 106.933 112.112  1.00 97.55           H  
ATOM   3680  HA  ALA A 291     141.087 109.401 111.360  1.00 97.55           H  
ATOM   3681  HB1 ALA A 291     141.232 108.505 109.160  1.00 97.55           H  
ATOM   3682  HB2 ALA A 291     141.495 107.149 110.246  1.00 97.55           H  
ATOM   3683  HB3 ALA A 291     139.952 107.343 109.418  1.00 97.55           H  
ATOM   3684  N   GLU A 292     137.849 109.105 110.691  1.00 97.27           N  
ATOM   3685  CA  GLU A 292     136.607 109.879 110.561  1.00 97.27           C  
ATOM   3686  C   GLU A 292     136.510 110.985 111.627  1.00 97.27           C  
ATOM   3687  O   GLU A 292     136.273 112.129 111.262  1.00 97.27           O  
ATOM   3688  CB  GLU A 292     135.344 108.996 110.648  1.00 97.27           C  
ATOM   3689  CG  GLU A 292     135.183 107.881 109.585  1.00 97.27           C  
ATOM   3690  CD  GLU A 292     133.972 106.960 109.831  1.00 97.27           C  
ATOM   3691  OE1 GLU A 292     133.145 107.280 110.713  1.00 97.27           O  
ATOM   3692  OE2 GLU A 292     133.881 105.919 109.146  1.00 97.27           O1-
ATOM   3693  H   GLU A 292     137.763 108.096 110.793  1.00 97.27           H  
ATOM   3694  HA  GLU A 292     136.623 110.359 109.581  1.00 97.27           H  
ATOM   3695  HB3 GLU A 292     134.475 109.653 110.579  1.00 97.27           H  
ATOM   3696  HB2 GLU A 292     135.283 108.559 111.642  1.00 97.27           H  
ATOM   3697  HG3 GLU A 292     136.078 107.266 109.530  1.00 97.27           H  
ATOM   3698  HG2 GLU A 292     135.070 108.334 108.599  1.00 97.27           H  
ATOM   3699  N   SER A 293     136.743 110.637 112.901  1.00 96.98           N  
ATOM   3700  CA  SER A 293     136.776 111.541 114.053  1.00 96.98           C  
ATOM   3701  C   SER A 293     137.814 112.671 113.887  1.00 96.98           C  
ATOM   3702  O   SER A 293     137.472 113.840 114.071  1.00 96.98           O  
ATOM   3703  CB  SER A 293     136.973 110.711 115.343  1.00 96.98           C  
ATOM   3704  OG  SER A 293     137.048 111.486 116.523  1.00 96.98           O  
ATOM   3705  H   SER A 293     136.863 109.648 113.110  1.00 96.98           H  
ATOM   3706  HA  SER A 293     135.793 112.008 114.124  1.00 96.98           H  
ATOM   3707  HB3 SER A 293     137.898 110.147 115.281  1.00 96.98           H  
ATOM   3708  HB2 SER A 293     136.165 109.987 115.456  1.00 96.98           H  
ATOM   3709  HG  SER A 293     136.724 110.936 117.264  1.00 96.98           H  
ATOM   3710  N   ARG A 294     139.044 112.325 113.485  1.00 98.11           N  
ATOM   3711  CA  ARG A 294     140.110 113.284 113.193  1.00 98.11           C  
ATOM   3712  C   ARG A 294     139.752 114.211 112.016  1.00 98.11           C  
ATOM   3713  O   ARG A 294     139.959 115.416 112.134  1.00 98.11           O  
ATOM   3714  CB  ARG A 294     141.448 112.547 112.971  1.00 98.11           C  
ATOM   3715  CG  ARG A 294     142.066 112.007 114.282  1.00 98.11           C  
ATOM   3716  CD  ARG A 294     143.302 111.101 114.098  1.00 98.11           C  
ATOM   3717  NE  ARG A 294     142.957 109.757 113.599  1.00 98.11           N  
ATOM   3718  CZ  ARG A 294     143.782 108.712 113.394  1.00 98.11           C  
ATOM   3719  NH1 ARG A 294     145.100 108.797 113.608  1.00 98.11           N  
ATOM   3720  NH2 ARG A 294     143.276 107.550 112.970  1.00 98.11           N1+
ATOM   3721  H   ARG A 294     139.259 111.340 113.353  1.00 98.11           H  
ATOM   3722  HA  ARG A 294     140.221 113.934 114.065  1.00 98.11           H  
ATOM   3723  HB3 ARG A 294     142.169 113.240 112.533  1.00 98.11           H  
ATOM   3724  HB2 ARG A 294     141.317 111.752 112.236  1.00 98.11           H  
ATOM   3725  HG3 ARG A 294     141.294 111.430 114.790  1.00 98.11           H  
ATOM   3726  HG2 ARG A 294     142.299 112.817 114.974  1.00 98.11           H  
ATOM   3727  HD3 ARG A 294     143.915 111.073 114.999  1.00 98.11           H  
ATOM   3728  HD2 ARG A 294     143.927 111.534 113.315  1.00 98.11           H  
ATOM   3729  HE  ARG A 294     141.963 109.623 113.452  1.00 98.11           H  
ATOM   3730 HH12 ARG A 294     145.705 108.003 113.456  1.00 98.11           H  
ATOM   3731 HH11 ARG A 294     145.513 109.660 113.930  1.00 98.11           H  
ATOM   3732 HH22 ARG A 294     143.868 106.729 112.850  1.00 98.11           H  
ATOM   3733 HH21 ARG A 294     142.289 107.419 112.794  1.00 98.11           H  
ATOM   3734  N   VAL A 295     139.161 113.669 110.941  1.00 97.12           N  
ATOM   3735  CA  VAL A 295     138.615 114.451 109.830  1.00 97.12           C  
ATOM   3736  C   VAL A 295     137.476 115.385 110.297  1.00 97.12           C  
ATOM   3737  O   VAL A 295     137.574 116.594 110.103  1.00 97.12           O  
ATOM   3738  CB  VAL A 295     138.157 113.529 108.658  1.00 97.12           C  
ATOM   3739  CG1 VAL A 295     137.216 114.172 107.617  1.00 97.12           C  
ATOM   3740  CG2 VAL A 295     139.378 112.935 107.933  1.00 97.12           C  
ATOM   3741  H   VAL A 295     139.034 112.661 110.889  1.00 97.12           H  
ATOM   3742  HA  VAL A 295     139.418 115.093 109.460  1.00 97.12           H  
ATOM   3743  HB  VAL A 295     137.611 112.688 109.086  1.00 97.12           H  
ATOM   3744 HG11 VAL A 295     137.037 113.501 106.777  1.00 97.12           H  
ATOM   3745 HG12 VAL A 295     136.235 114.398 108.036  1.00 97.12           H  
ATOM   3746 HG13 VAL A 295     137.638 115.094 107.217  1.00 97.12           H  
ATOM   3747 HG21 VAL A 295     139.076 112.200 107.187  1.00 97.12           H  
ATOM   3748 HG22 VAL A 295     139.951 113.710 107.422  1.00 97.12           H  
ATOM   3749 HG23 VAL A 295     140.057 112.434 108.623  1.00 97.12           H  
ATOM   3750  N   GLN A 296     136.478 114.821 110.985  1.00 94.59           N  
ATOM   3751  CA  GLN A 296     135.334 115.484 111.613  1.00 94.59           C  
ATOM   3752  C   GLN A 296     135.706 116.664 112.529  1.00 94.59           C  
ATOM   3753  O   GLN A 296     134.974 117.650 112.542  1.00 94.59           O  
ATOM   3754  CB  GLN A 296     134.487 114.397 112.329  1.00 94.59           C  
ATOM   3755  CG  GLN A 296     133.510 114.811 113.444  1.00 94.59           C  
ATOM   3756  CD  GLN A 296     132.271 115.532 112.941  1.00 94.59           C  
ATOM   3757  OE1 GLN A 296     131.257 114.901 112.652  1.00 94.59           O  
ATOM   3758  NE2 GLN A 296     132.325 116.853 112.836  1.00 94.59           N  
ATOM   3759  H   GLN A 296     136.499 113.806 111.098  1.00 94.59           H  
ATOM   3760  HA  GLN A 296     134.732 115.900 110.803  1.00 94.59           H  
ATOM   3761  HB3 GLN A 296     135.172 113.710 112.813  1.00 94.59           H  
ATOM   3762  HB2 GLN A 296     133.955 113.805 111.582  1.00 94.59           H  
ATOM   3763  HG3 GLN A 296     134.008 115.404 114.209  1.00 94.59           H  
ATOM   3764  HG2 GLN A 296     133.170 113.908 113.952  1.00 94.59           H  
ATOM   3765 HE22 GLN A 296     131.524 117.377 112.517  1.00 94.59           H  
ATOM   3766 HE21 GLN A 296     133.215 117.341 112.958  1.00 94.59           H  
ATOM   3767  N   ARG A 297     136.788 116.528 113.300  1.00 96.59           N  
ATOM   3768  CA  ARG A 297     137.247 117.552 114.241  1.00 96.59           C  
ATOM   3769  C   ARG A 297     138.304 118.491 113.634  1.00 96.59           C  
ATOM   3770  O   ARG A 297     138.540 119.554 114.205  1.00 96.59           O  
ATOM   3771  CB  ARG A 297     137.734 116.872 115.534  1.00 96.59           C  
ATOM   3772  CG  ARG A 297     136.586 116.163 116.287  1.00 96.59           C  
ATOM   3773  CD  ARG A 297     136.994 115.501 117.612  1.00 96.59           C  
ATOM   3774  NE  ARG A 297     137.854 114.319 117.416  1.00 96.59           N  
ATOM   3775  CZ  ARG A 297     139.178 114.178 117.596  1.00 96.59           C  
ATOM   3776  NH1 ARG A 297     139.963 115.176 118.019  1.00 96.59           N  
ATOM   3777  NH2 ARG A 297     139.724 112.987 117.339  1.00 96.59           N1+
ATOM   3778  H   ARG A 297     137.282 115.640 113.304  1.00 96.59           H  
ATOM   3779  HA  ARG A 297     136.411 118.202 114.511  1.00 96.59           H  
ATOM   3780  HB3 ARG A 297     138.165 117.626 116.195  1.00 96.59           H  
ATOM   3781  HB2 ARG A 297     138.539 116.172 115.305  1.00 96.59           H  
ATOM   3782  HG3 ARG A 297     136.164 115.395 115.639  1.00 96.59           H  
ATOM   3783  HG2 ARG A 297     135.762 116.853 116.471  1.00 96.59           H  
ATOM   3784  HD3 ARG A 297     136.106 115.238 118.186  1.00 96.59           H  
ATOM   3785  HD2 ARG A 297     137.524 116.229 118.224  1.00 96.59           H  
ATOM   3786  HE  ARG A 297     137.355 113.504 117.069  1.00 96.59           H  
ATOM   3787 HH12 ARG A 297     140.954 115.041 118.156  1.00 96.59           H  
ATOM   3788 HH11 ARG A 297     139.568 116.079 118.229  1.00 96.59           H  
ATOM   3789 HH22 ARG A 297     140.708 112.816 117.480  1.00 96.59           H  
ATOM   3790 HH21 ARG A 297     139.132 112.228 117.025  1.00 96.59           H  
ATOM   3791  N   SER A 298     138.902 118.126 112.492  1.00 95.56           N  
ATOM   3792  CA  SER A 298     139.680 119.046 111.661  1.00 95.56           C  
ATOM   3793  C   SER A 298     138.729 119.962 110.862  1.00 95.56           C  
ATOM   3794  O   SER A 298     139.005 121.149 110.697  1.00 95.56           O  
ATOM   3795  CB  SER A 298     140.635 118.232 110.757  1.00 95.56           C  
ATOM   3796  OG  SER A 298     141.538 119.046 110.026  1.00 95.56           O  
ATOM   3797  H   SER A 298     138.725 117.207 112.105  1.00 95.56           H  
ATOM   3798  HA  SER A 298     140.289 119.678 112.311  1.00 95.56           H  
ATOM   3799  HB3 SER A 298     140.073 117.611 110.058  1.00 95.56           H  
ATOM   3800  HB2 SER A 298     141.232 117.554 111.367  1.00 95.56           H  
ATOM   3801  HG  SER A 298     141.037 119.577 109.395  1.00 95.56           H  
ATOM   3802  N   ILE A 299     137.611 119.390 110.402  1.00 92.86           N  
ATOM   3803  CA  ILE A 299     136.459 120.077 109.837  1.00 92.86           C  
ATOM   3804  C   ILE A 299     135.731 120.918 110.910  1.00 92.86           C  
ATOM   3805  O   ILE A 299     135.697 120.539 112.080  1.00 92.86           O  
ATOM   3806  CB  ILE A 299     135.497 119.019 109.201  1.00 92.86           C  
ATOM   3807  CG1 ILE A 299     136.089 118.511 107.866  1.00 92.86           C  
ATOM   3808  CG2 ILE A 299     134.026 119.436 108.999  1.00 92.86           C  
ATOM   3809  CD1 ILE A 299     135.396 117.260 107.317  1.00 92.86           C  
ATOM   3810  H   ILE A 299     137.484 118.392 110.545  1.00 92.86           H  
ATOM   3811  HA  ILE A 299     136.819 120.753 109.060  1.00 92.86           H  
ATOM   3812  HB  ILE A 299     135.464 118.170 109.884  1.00 92.86           H  
ATOM   3813 HG13 ILE A 299     137.150 118.286 107.986  1.00 92.86           H  
ATOM   3814 HG12 ILE A 299     136.039 119.305 107.119  1.00 92.86           H  
ATOM   3815 HG21 ILE A 299     133.444 118.641 108.538  1.00 92.86           H  
ATOM   3816 HG22 ILE A 299     133.530 119.642 109.948  1.00 92.86           H  
ATOM   3817 HG23 ILE A 299     133.950 120.319 108.366  1.00 92.86           H  
ATOM   3818 HD11 ILE A 299     136.023 116.760 106.578  1.00 92.86           H  
ATOM   3819 HD12 ILE A 299     135.182 116.542 108.109  1.00 92.86           H  
ATOM   3820 HD13 ILE A 299     134.457 117.512 106.827  1.00 92.86           H  
ATOM   3821  N   ARG A 300     135.134 122.034 110.478  1.00 82.00           N  
ATOM   3822  CA  ARG A 300     134.191 122.806 111.275  1.00 82.00           C  
ATOM   3823  C   ARG A 300     132.777 122.330 110.912  1.00 82.00           C  
ATOM   3824  O   ARG A 300     132.477 122.188 109.723  1.00 82.00           O  
ATOM   3825  CB  ARG A 300     134.396 124.307 110.972  1.00 82.00           C  
ATOM   3826  CG  ARG A 300     133.425 125.253 111.704  1.00 82.00           C  
ATOM   3827  CD  ARG A 300     133.768 126.737 111.486  1.00 82.00           C  
ATOM   3828  NE  ARG A 300     132.712 127.627 112.000  1.00 82.00           N  
ATOM   3829  CZ  ARG A 300     131.590 128.005 111.362  1.00 82.00           C  
ATOM   3830  NH1 ARG A 300     131.326 127.621 110.108  1.00 82.00           N  
ATOM   3831  NH2 ARG A 300     130.704 128.779 111.993  1.00 82.00           N1+
ATOM   3832  H   ARG A 300     135.135 122.238 109.490  1.00 82.00           H  
ATOM   3833  HA  ARG A 300     134.365 122.641 112.340  1.00 82.00           H  
ATOM   3834  HB3 ARG A 300     134.297 124.475 109.898  1.00 82.00           H  
ATOM   3835  HB2 ARG A 300     135.420 124.581 111.228  1.00 82.00           H  
ATOM   3836  HG3 ARG A 300     133.550 125.039 112.766  1.00 82.00           H  
ATOM   3837  HG2 ARG A 300     132.376 125.050 111.479  1.00 82.00           H  
ATOM   3838  HD3 ARG A 300     134.076 126.961 110.464  1.00 82.00           H  
ATOM   3839  HD2 ARG A 300     134.628 126.974 112.113  1.00 82.00           H  
ATOM   3840  HE  ARG A 300     132.845 127.937 112.954  1.00 82.00           H  
ATOM   3841 HH12 ARG A 300     130.427 127.856 109.697  1.00 82.00           H  
ATOM   3842 HH11 ARG A 300     131.978 127.054 109.588  1.00 82.00           H  
ATOM   3843 HH22 ARG A 300     129.839 129.050 111.531  1.00 82.00           H  
ATOM   3844 HH21 ARG A 300     130.862 129.097 112.939  1.00 82.00           H  
ATOM   3845  N   LEU A 301     131.924 122.129 111.923  1.00 74.13           N  
ATOM   3846  CA  LEU A 301     130.509 121.799 111.749  1.00 74.13           C  
ATOM   3847  C   LEU A 301     129.751 123.071 111.323  1.00 74.13           C  
ATOM   3848  O   LEU A 301     129.170 123.774 112.150  1.00 74.13           O  
ATOM   3849  CB  LEU A 301     129.973 121.122 113.036  1.00 74.13           C  
ATOM   3850  CG  LEU A 301     128.711 120.241 112.839  1.00 74.13           C  
ATOM   3851  CD1 LEU A 301     128.503 119.302 114.049  1.00 74.13           C  
ATOM   3852  CD2 LEU A 301     127.435 121.053 112.532  1.00 74.13           C  
ATOM   3853  H   LEU A 301     132.231 122.280 112.871  1.00 74.13           H  
ATOM   3854  HA  LEU A 301     130.431 121.069 110.940  1.00 74.13           H  
ATOM   3855  HB3 LEU A 301     129.812 121.855 113.828  1.00 74.13           H  
ATOM   3856  HB2 LEU A 301     130.765 120.467 113.402  1.00 74.13           H  
ATOM   3857  HG  LEU A 301     128.896 119.597 111.979  1.00 74.13           H  
ATOM   3858 HD11 LEU A 301     128.477 118.258 113.737  1.00 74.13           H  
ATOM   3859 HD12 LEU A 301     129.302 119.392 114.786  1.00 74.13           H  
ATOM   3860 HD13 LEU A 301     127.571 119.504 114.580  1.00 74.13           H  
ATOM   3861 HD21 LEU A 301     127.316 121.205 111.458  1.00 74.13           H  
ATOM   3862 HD22 LEU A 301     126.531 120.558 112.884  1.00 74.13           H  
ATOM   3863 HD23 LEU A 301     127.458 122.036 113.001  1.00 74.13           H  
ATOM   3864  N   VAL A 302     129.855 123.373 110.028  1.00 69.13           N  
ATOM   3865  CA  VAL A 302     129.185 124.459 109.329  1.00 69.13           C  
ATOM   3866  C   VAL A 302     127.646 124.308 109.395  1.00 69.13           C  
ATOM   3867  O   VAL A 302     127.139 123.185 109.316  1.00 69.13           O  
ATOM   3868  CB  VAL A 302     129.693 124.476 107.856  1.00 69.13           C  
ATOM   3869  CG1 VAL A 302     129.298 123.230 107.048  1.00 69.13           C  
ATOM   3870  CG2 VAL A 302     129.291 125.727 107.070  1.00 69.13           C  
ATOM   3871  H   VAL A 302     130.471 122.799 109.469  1.00 69.13           H  
ATOM   3872  HA  VAL A 302     129.466 125.389 109.824  1.00 69.13           H  
ATOM   3873  HB  VAL A 302     130.783 124.485 107.910  1.00 69.13           H  
ATOM   3874 HG11 VAL A 302     129.900 123.142 106.145  1.00 69.13           H  
ATOM   3875 HG12 VAL A 302     129.444 122.326 107.630  1.00 69.13           H  
ATOM   3876 HG13 VAL A 302     128.248 123.255 106.758  1.00 69.13           H  
ATOM   3877 HG21 VAL A 302     129.783 125.759 106.097  1.00 69.13           H  
ATOM   3878 HG22 VAL A 302     128.218 125.740 106.886  1.00 69.13           H  
ATOM   3879 HG23 VAL A 302     129.568 126.633 107.606  1.00 69.13           H  
ATOM   3880  N   SER A 303     126.944 125.433 109.574  1.00 63.76           N  
ATOM   3881  CA  SER A 303     125.491 125.485 109.698  1.00 63.76           C  
ATOM   3882  C   SER A 303     124.810 125.622 108.321  1.00 63.76           C  
ATOM   3883  O   SER A 303     125.484 125.782 107.306  1.00 63.76           O  
ATOM   3884  CB  SER A 303     125.107 126.611 110.680  1.00 63.76           C  
ATOM   3885  OG  SER A 303     123.746 126.508 111.074  1.00 63.76           O  
ATOM   3886  H   SER A 303     127.427 126.323 109.604  1.00 63.76           H  
ATOM   3887  HA  SER A 303     125.159 124.544 110.135  1.00 63.76           H  
ATOM   3888  HB3 SER A 303     125.284 127.592 110.233  1.00 63.76           H  
ATOM   3889  HB2 SER A 303     125.725 126.557 111.578  1.00 63.76           H  
ATOM   3890  HG  SER A 303     123.571 127.200 111.725  1.00 63.76           H  
ATOM   3891  N   VAL A 304     123.475 125.543 108.321  1.00 56.76           N  
ATOM   3892  CA  VAL A 304     122.579 125.486 107.161  1.00 56.76           C  
ATOM   3893  C   VAL A 304     122.860 126.576 106.109  1.00 56.76           C  
ATOM   3894  O   VAL A 304     123.279 126.263 104.996  1.00 56.76           O  
ATOM   3895  CB  VAL A 304     121.097 125.557 107.637  1.00 56.76           C  
ATOM   3896  CG1 VAL A 304     120.040 125.820 106.542  1.00 56.76           C  
ATOM   3897  CG2 VAL A 304     120.726 124.289 108.422  1.00 56.76           C  
ATOM   3898  H   VAL A 304     123.032 125.551 109.232  1.00 56.76           H  
ATOM   3899  HA  VAL A 304     122.739 124.525 106.672  1.00 56.76           H  
ATOM   3900  HB  VAL A 304     121.013 126.386 108.343  1.00 56.76           H  
ATOM   3901 HG11 VAL A 304     119.028 125.677 106.923  1.00 56.76           H  
ATOM   3902 HG12 VAL A 304     120.085 126.842 106.164  1.00 56.76           H  
ATOM   3903 HG13 VAL A 304     120.170 125.154 105.694  1.00 56.76           H  
ATOM   3904 HG21 VAL A 304     119.729 124.389 108.847  1.00 56.76           H  
ATOM   3905 HG22 VAL A 304     120.732 123.409 107.778  1.00 56.76           H  
ATOM   3906 HG23 VAL A 304     121.406 124.100 109.251  1.00 56.76           H  
ATOM   3907  N   LEU A 305     122.674 127.843 106.499  1.00 58.06           N  
ATOM   3908  CA  LEU A 305     122.856 128.987 105.606  1.00 58.06           C  
ATOM   3909  C   LEU A 305     124.324 129.183 105.207  1.00 58.06           C  
ATOM   3910  O   LEU A 305     124.597 129.629 104.097  1.00 58.06           O  
ATOM   3911  CB  LEU A 305     122.296 130.260 106.271  1.00 58.06           C  
ATOM   3912  CG  LEU A 305     120.772 130.234 106.523  1.00 58.06           C  
ATOM   3913  CD1 LEU A 305     120.332 131.455 107.359  1.00 58.06           C  
ATOM   3914  CD2 LEU A 305     119.963 130.104 105.213  1.00 58.06           C  
ATOM   3915  H   LEU A 305     122.343 128.031 107.432  1.00 58.06           H  
ATOM   3916  HA  LEU A 305     122.306 128.790 104.685  1.00 58.06           H  
ATOM   3917  HB3 LEU A 305     122.529 131.120 105.642  1.00 58.06           H  
ATOM   3918  HB2 LEU A 305     122.825 130.429 107.210  1.00 58.06           H  
ATOM   3919  HG  LEU A 305     120.546 129.355 107.129  1.00 58.06           H  
ATOM   3920 HD11 LEU A 305     119.771 131.140 108.239  1.00 58.06           H  
ATOM   3921 HD12 LEU A 305     121.182 132.037 107.716  1.00 58.06           H  
ATOM   3922 HD13 LEU A 305     119.697 132.143 106.800  1.00 58.06           H  
ATOM   3923 HD21 LEU A 305     119.085 130.749 105.194  1.00 58.06           H  
ATOM   3924 HD22 LEU A 305     120.559 130.354 104.335  1.00 58.06           H  
ATOM   3925 HD23 LEU A 305     119.604 129.083 105.081  1.00 58.06           H  
ATOM   3926  N   GLU A 306     125.248 128.804 106.094  1.00 59.08           N  
ATOM   3927  CA  GLU A 306     126.680 128.819 105.828  1.00 59.08           C  
ATOM   3928  C   GLU A 306     127.066 127.784 104.754  1.00 59.08           C  
ATOM   3929  O   GLU A 306     127.835 128.119 103.861  1.00 59.08           O  
ATOM   3930  CB  GLU A 306     127.444 128.592 107.140  1.00 59.08           C  
ATOM   3931  CG  GLU A 306     127.143 129.616 108.261  1.00 59.08           C  
ATOM   3932  CD  GLU A 306     127.855 129.317 109.589  1.00 59.08           C  
ATOM   3933  OE1 GLU A 306     128.263 128.157 109.812  1.00 59.08           O  
ATOM   3934  OE2 GLU A 306     127.991 130.260 110.395  1.00 59.08           O1-
ATOM   3935  H   GLU A 306     124.952 128.345 106.940  1.00 59.08           H  
ATOM   3936  HA  GLU A 306     126.946 129.807 105.447  1.00 59.08           H  
ATOM   3937  HB3 GLU A 306     128.514 128.603 106.927  1.00 59.08           H  
ATOM   3938  HB2 GLU A 306     127.211 127.594 107.501  1.00 59.08           H  
ATOM   3939  HG3 GLU A 306     126.074 129.652 108.469  1.00 59.08           H  
ATOM   3940  HG2 GLU A 306     127.424 130.614 107.920  1.00 59.08           H  
ATOM   3941  N   LEU A 307     126.481 126.580 104.817  1.00 58.06           N  
ATOM   3942  CA  LEU A 307     126.665 125.488 103.856  1.00 58.06           C  
ATOM   3943  C   LEU A 307     126.061 125.812 102.471  1.00 58.06           C  
ATOM   3944  O   LEU A 307     126.549 125.303 101.466  1.00 58.06           O  
ATOM   3945  CB  LEU A 307     126.082 124.194 104.483  1.00 58.06           C  
ATOM   3946  CG  LEU A 307     126.485 122.846 103.839  1.00 58.06           C  
ATOM   3947  CD1 LEU A 307     127.982 122.519 103.967  1.00 58.06           C  
ATOM   3948  CD2 LEU A 307     125.627 121.692 104.391  1.00 58.06           C  
ATOM   3949  H   LEU A 307     125.876 126.369 105.607  1.00 58.06           H  
ATOM   3950  HA  LEU A 307     127.740 125.369 103.713  1.00 58.06           H  
ATOM   3951  HB3 LEU A 307     124.994 124.283 104.480  1.00 58.06           H  
ATOM   3952  HB2 LEU A 307     126.366 124.143 105.533  1.00 58.06           H  
ATOM   3953  HG  LEU A 307     126.278 122.934 102.774  1.00 58.06           H  
ATOM   3954 HD11 LEU A 307     128.377 122.180 103.012  1.00 58.06           H  
ATOM   3955 HD12 LEU A 307     128.571 123.380 104.276  1.00 58.06           H  
ATOM   3956 HD13 LEU A 307     128.178 121.721 104.680  1.00 58.06           H  
ATOM   3957 HD21 LEU A 307     125.522 120.896 103.655  1.00 58.06           H  
ATOM   3958 HD22 LEU A 307     126.063 121.253 105.285  1.00 58.06           H  
ATOM   3959 HD23 LEU A 307     124.622 122.021 104.656  1.00 58.06           H  
ATOM   3960  N   LEU A 308     125.039 126.677 102.433  1.00 55.35           N  
ATOM   3961  CA  LEU A 308     124.482 127.241 101.201  1.00 55.35           C  
ATOM   3962  C   LEU A 308     125.380 128.351 100.618  1.00 55.35           C  
ATOM   3963  O   LEU A 308     125.561 128.417  99.402  1.00 55.35           O  
ATOM   3964  CB  LEU A 308     123.056 127.771 101.482  1.00 55.35           C  
ATOM   3965  CG  LEU A 308     122.007 126.680 101.813  1.00 55.35           C  
ATOM   3966  CD1 LEU A 308     120.818 127.250 102.616  1.00 55.35           C  
ATOM   3967  CD2 LEU A 308     121.538 125.930 100.548  1.00 55.35           C  
ATOM   3968  H   LEU A 308     124.631 126.976 103.309  1.00 55.35           H  
ATOM   3969  HA  LEU A 308     124.427 126.467 100.437  1.00 55.35           H  
ATOM   3970  HB3 LEU A 308     122.700 128.358 100.632  1.00 55.35           H  
ATOM   3971  HB2 LEU A 308     123.116 128.477 102.309  1.00 55.35           H  
ATOM   3972  HG  LEU A 308     122.486 125.944 102.459  1.00 55.35           H  
ATOM   3973 HD11 LEU A 308     120.845 126.890 103.645  1.00 55.35           H  
ATOM   3974 HD12 LEU A 308     120.828 128.339 102.654  1.00 55.35           H  
ATOM   3975 HD13 LEU A 308     119.850 126.956 102.209  1.00 55.35           H  
ATOM   3976 HD21 LEU A 308     120.524 126.197 100.251  1.00 55.35           H  
ATOM   3977 HD22 LEU A 308     122.176 126.132  99.687  1.00 55.35           H  
ATOM   3978 HD23 LEU A 308     121.547 124.853 100.713  1.00 55.35           H  
ATOM   3979  N   ARG A 309     125.912 129.219 101.488  1.00 55.92           N  
ATOM   3980  CA  ARG A 309     126.759 130.351 101.108  1.00 55.92           C  
ATOM   3981  C   ARG A 309     128.183 129.927 100.709  1.00 55.92           C  
ATOM   3982  O   ARG A 309     128.750 130.538  99.805  1.00 55.92           O  
ATOM   3983  CB  ARG A 309     126.796 131.371 102.261  1.00 55.92           C  
ATOM   3984  CG  ARG A 309     125.443 132.072 102.494  1.00 55.92           C  
ATOM   3985  CD  ARG A 309     125.355 132.754 103.869  1.00 55.92           C  
ATOM   3986  NE  ARG A 309     124.000 133.266 104.141  1.00 55.92           N  
ATOM   3987  CZ  ARG A 309     123.500 133.675 105.321  1.00 55.92           C  
ATOM   3988  NH1 ARG A 309     124.223 133.653 106.447  1.00 55.92           N  
ATOM   3989  NH2 ARG A 309     122.240 134.117 105.369  1.00 55.92           N1+
ATOM   3990  H   ARG A 309     125.690 129.119 102.473  1.00 55.92           H  
ATOM   3991  HA  ARG A 309     126.319 130.837 100.234  1.00 55.92           H  
ATOM   3992  HB3 ARG A 309     127.546 132.136 102.055  1.00 55.92           H  
ATOM   3993  HB2 ARG A 309     127.127 130.867 103.171  1.00 55.92           H  
ATOM   3994  HG3 ARG A 309     124.586 131.422 102.314  1.00 55.92           H  
ATOM   3995  HG2 ARG A 309     125.379 132.844 101.726  1.00 55.92           H  
ATOM   3996  HD3 ARG A 309     125.982 133.645 103.848  1.00 55.92           H  
ATOM   3997  HD2 ARG A 309     125.743 132.116 104.664  1.00 55.92           H  
ATOM   3998  HE  ARG A 309     123.397 133.309 103.331  1.00 55.92           H  
ATOM   3999 HH12 ARG A 309     123.837 133.966 107.325  1.00 55.92           H  
ATOM   4000 HH11 ARG A 309     125.177 133.325 106.433  1.00 55.92           H  
ATOM   4001 HH22 ARG A 309     121.832 134.431 106.237  1.00 55.92           H  
ATOM   4002 HH21 ARG A 309     121.667 134.145 104.539  1.00 55.92           H  
ATOM   4003  N   ALA A 310     128.740 128.910 101.376  1.00 56.92           N  
ATOM   4004  CA  ALA A 310     130.057 128.337 101.102  1.00 56.92           C  
ATOM   4005  C   ALA A 310     130.108 127.746  99.674  1.00 56.92           C  
ATOM   4006  O   ALA A 310     129.369 126.800  99.398  1.00 56.92           O  
ATOM   4007  CB  ALA A 310     130.329 127.259 102.161  1.00 56.92           C  
ATOM   4008  H   ALA A 310     128.225 128.484 102.144  1.00 56.92           H  
ATOM   4009  HA  ALA A 310     130.789 129.130 101.239  1.00 56.92           H  
ATOM   4010  HB1 ALA A 310     131.230 126.693 101.930  1.00 56.92           H  
ATOM   4011  HB2 ALA A 310     130.471 127.704 103.146  1.00 56.92           H  
ATOM   4012  HB3 ALA A 310     129.500 126.557 102.237  1.00 56.92           H  
ATOM   4013  N   PRO A 311     130.920 128.332  98.763  1.00 55.17           N  
ATOM   4014  CA  PRO A 311     130.775 128.065  97.324  1.00 55.17           C  
ATOM   4015  C   PRO A 311     131.051 126.611  96.921  1.00 55.17           C  
ATOM   4016  O   PRO A 311     130.273 126.052  96.164  1.00 55.17           O  
ATOM   4017  CB  PRO A 311     131.738 129.061  96.656  1.00 55.17           C  
ATOM   4018  CG  PRO A 311     132.769 129.390  97.726  1.00 55.17           C  
ATOM   4019  CD  PRO A 311     131.958 129.332  99.017  1.00 55.17           C  
ATOM   4020  HA  PRO A 311     129.753 128.299  97.019  1.00 55.17           H  
ATOM   4021  HB3 PRO A 311     131.186 129.963  96.391  1.00 55.17           H  
ATOM   4022  HB2 PRO A 311     132.194 128.684  95.739  1.00 55.17           H  
ATOM   4023  HG3 PRO A 311     133.264 130.350  97.570  1.00 55.17           H  
ATOM   4024  HG2 PRO A 311     133.541 128.620  97.738  1.00 55.17           H  
ATOM   4025  HD2 PRO A 311     132.593 129.081  99.867  1.00 55.17           H  
ATOM   4026  HD3 PRO A 311     131.479 130.294  99.212  1.00 55.17           H  
ATOM   4027  N   TYR A 312     132.114 126.010  97.463  1.00 56.52           N  
ATOM   4028  CA  TYR A 312     132.583 124.653  97.167  1.00 56.52           C  
ATOM   4029  C   TYR A 312     131.565 123.532  97.461  1.00 56.52           C  
ATOM   4030  O   TYR A 312     131.572 122.526  96.752  1.00 56.52           O  
ATOM   4031  CB  TYR A 312     133.926 124.428  97.895  1.00 56.52           C  
ATOM   4032  CG  TYR A 312     133.902 124.740  99.385  1.00 56.52           C  
ATOM   4033  CD1 TYR A 312     133.616 123.717 100.311  1.00 56.52           C  
ATOM   4034  CD2 TYR A 312     134.134 126.053  99.849  1.00 56.52           C  
ATOM   4035  CE1 TYR A 312     133.509 124.009 101.684  1.00 56.52           C  
ATOM   4036  CE2 TYR A 312     134.029 126.346 101.222  1.00 56.52           C  
ATOM   4037  CZ  TYR A 312     133.706 125.328 102.138  1.00 56.52           C  
ATOM   4038  OH  TYR A 312     133.583 125.628 103.461  1.00 56.52           O  
ATOM   4039  H   TYR A 312     132.661 126.514  98.144  1.00 56.52           H  
ATOM   4040  HA  TYR A 312     132.773 124.606  96.095  1.00 56.52           H  
ATOM   4041  HB3 TYR A 312     134.694 125.046  97.430  1.00 56.52           H  
ATOM   4042  HB2 TYR A 312     134.259 123.399  97.747  1.00 56.52           H  
ATOM   4043  HD1 TYR A 312     133.463 122.705  99.967  1.00 56.52           H  
ATOM   4044  HD2 TYR A 312     134.388 126.844  99.159  1.00 56.52           H  
ATOM   4045  HE1 TYR A 312     133.269 123.215 102.376  1.00 56.52           H  
ATOM   4046  HE2 TYR A 312     134.196 127.354 101.574  1.00 56.52           H  
ATOM   4047  HH  TYR A 312     133.377 124.862 104.007  1.00 56.52           H  
ATOM   4048  N   VAL A 313     130.685 123.740  98.447  1.00 58.56           N  
ATOM   4049  CA  VAL A 313     129.645 122.798  98.863  1.00 58.56           C  
ATOM   4050  C   VAL A 313     128.249 123.145  98.292  1.00 58.56           C  
ATOM   4051  O   VAL A 313     127.322 122.357  98.477  1.00 58.56           O  
ATOM   4052  CB  VAL A 313     129.544 122.723 100.417  1.00 58.56           C  
ATOM   4053  CG1 VAL A 313     130.537 121.718 101.022  1.00 58.56           C  
ATOM   4054  CG2 VAL A 313     129.664 124.090 101.106  1.00 58.56           C  
ATOM   4055  H   VAL A 313     130.692 124.621  98.944  1.00 58.56           H  
ATOM   4056  HA  VAL A 313     129.900 121.803  98.500  1.00 58.56           H  
ATOM   4057  HB  VAL A 313     128.554 122.353 100.687  1.00 58.56           H  
ATOM   4058 HG11 VAL A 313     130.578 121.788 102.109  1.00 58.56           H  
ATOM   4059 HG12 VAL A 313     130.242 120.698 100.783  1.00 58.56           H  
ATOM   4060 HG13 VAL A 313     131.543 121.863 100.640  1.00 58.56           H  
ATOM   4061 HG21 VAL A 313     129.539 124.015 102.184  1.00 58.56           H  
ATOM   4062 HG22 VAL A 313     130.633 124.555 100.934  1.00 58.56           H  
ATOM   4063 HG23 VAL A 313     128.892 124.765 100.744  1.00 58.56           H  
ATOM   4064  N   ARG A 314     128.103 124.276  97.585  1.00 56.50           N  
ATOM   4065  CA  ARG A 314     126.808 124.828  97.173  1.00 56.50           C  
ATOM   4066  C   ARG A 314     125.960 123.867  96.309  1.00 56.50           C  
ATOM   4067  O   ARG A 314     124.844 123.536  96.703  1.00 56.50           O  
ATOM   4068  CB  ARG A 314     127.022 126.212  96.541  1.00  0.00           C  
ATOM   4069  CG  ARG A 314     125.728 126.989  96.228  1.00  0.00           C  
ATOM   4070  CD  ARG A 314     125.993 128.342  95.547  1.00  0.00           C  
ATOM   4071  NE  ARG A 314     126.716 129.293  96.416  1.00  0.00           N  
ATOM   4072  CZ  ARG A 314     127.387 130.393  96.026  1.00  0.00           C  
ATOM   4073  NH1 ARG A 314     127.427 130.785  94.746  1.00  0.00           N  
ATOM   4074  NH2 ARG A 314     128.042 131.122  96.932  1.00  0.00           N1+
ATOM   4075  H   ARG A 314     128.907 124.874  97.436  1.00 56.50           H  
ATOM   4076  HB2 ARG A 314     127.635 126.803  97.223  1.00  0.00           H  
ATOM   4077  HB3 ARG A 314     127.606 126.115  95.628  1.00  0.00           H  
ATOM   4078  HG2 ARG A 314     125.039 126.411  95.612  1.00  0.00           H  
ATOM   4079  HG3 ARG A 314     125.202 127.154  97.169  1.00  0.00           H  
ATOM   4080  HD2 ARG A 314     126.628 128.155  94.680  1.00  0.00           H  
ATOM   4081  HD3 ARG A 314     125.069 128.777  95.164  1.00  0.00           H  
ATOM   4082  HE  ARG A 314     126.655 129.080  97.407  1.00  0.00           H  
ATOM   4083 HH12 ARG A 314     127.935 131.610  94.464  1.00  0.00           H  
ATOM   4084 HH11 ARG A 314     126.942 130.256  94.036  1.00  0.00           H  
ATOM   4085 HH22 ARG A 314     128.539 131.957  96.659  1.00  0.00           H  
ATOM   4086 HH21 ARG A 314     128.099 130.839  97.905  1.00  0.00           H  
ATOM   4087  HA  ARG A 314     126.250 124.992  98.098  1.00 56.50           H  
ATOM   4088  N   TRP A 315     126.515 123.355  95.199  1.00 57.77           N  
ATOM   4089  CA  TRP A 315     125.893 122.298  94.389  1.00 57.77           C  
ATOM   4090  C   TRP A 315     125.557 121.007  95.157  1.00 57.77           C  
ATOM   4091  O   TRP A 315     124.640 120.314  94.727  1.00 57.77           O  
ATOM   4092  CB  TRP A 315     126.690 121.966  93.105  1.00 57.77           C  
ATOM   4093  CG  TRP A 315     126.181 122.601  91.845  1.00 57.77           C  
ATOM   4094  CD1 TRP A 315     126.724 123.651  91.190  1.00 57.77           C  
ATOM   4095  CD2 TRP A 315     124.988 122.243  91.082  1.00 57.77           C  
ATOM   4096  NE1 TRP A 315     125.970 123.952  90.077  1.00 57.77           N  
ATOM   4097  CE2 TRP A 315     124.884 123.116  89.956  1.00 57.77           C  
ATOM   4098  CE3 TRP A 315     123.985 121.256  91.216  1.00 57.77           C  
ATOM   4099  CZ2 TRP A 315     123.849 123.013  89.012  1.00 57.77           C  
ATOM   4100  CZ3 TRP A 315     122.945 121.141  90.273  1.00 57.77           C  
ATOM   4101  CH2 TRP A 315     122.873 122.014  89.173  1.00 57.77           C  
ATOM   4102  H   TRP A 315     127.314 123.832  94.783  1.00 57.77           H  
ATOM   4103  HA  TRP A 315     124.933 122.685  94.055  1.00 57.77           H  
ATOM   4104  HB3 TRP A 315     126.612 120.900  92.895  1.00 57.77           H  
ATOM   4105  HB2 TRP A 315     127.758 122.139  93.223  1.00 57.77           H  
ATOM   4106  HD1 TRP A 315     127.624 124.163  91.480  1.00 57.77           H  
ATOM   4107  HE1 TRP A 315     126.214 124.704  89.442  1.00 57.77           H  
ATOM   4108  HE3 TRP A 315     124.018 120.571  92.049  1.00 57.77           H  
ATOM   4109  HZ2 TRP A 315     123.802 123.691  88.172  1.00 57.77           H  
ATOM   4110  HZ3 TRP A 315     122.199 120.373  90.394  1.00 57.77           H  
ATOM   4111  HH2 TRP A 315     122.071 121.916  88.456  1.00 57.77           H  
ATOM   4112  N   GLN A 316     126.243 120.705  96.272  1.00 58.17           N  
ATOM   4113  CA  GLN A 316     125.919 119.538  97.093  1.00 58.17           C  
ATOM   4114  C   GLN A 316     124.562 119.744  97.774  1.00 58.17           C  
ATOM   4115  O   GLN A 316     123.655 118.944  97.562  1.00 58.17           O  
ATOM   4116  CB  GLN A 316     127.009 119.248  98.145  1.00 58.17           C  
ATOM   4117  CG  GLN A 316     128.427 119.189  97.566  1.00 58.17           C  
ATOM   4118  CD  GLN A 316     129.358 118.327  98.404  1.00 58.17           C  
ATOM   4119  OE1 GLN A 316     130.233 118.826  99.102  1.00 58.17           O  
ATOM   4120  NE2 GLN A 316     129.167 117.018  98.334  1.00 58.17           N  
ATOM   4121  H   GLN A 316     126.854 121.393  96.690  1.00 58.17           H  
ATOM   4122  HA  GLN A 316     125.840 118.666  96.437  1.00 58.17           H  
ATOM   4123  HB3 GLN A 316     126.762 118.296  98.616  1.00 58.17           H  
ATOM   4124  HB2 GLN A 316     126.993 119.973  98.955  1.00 58.17           H  
ATOM   4125  HG3 GLN A 316     128.843 120.185  97.436  1.00 58.17           H  
ATOM   4126  HG2 GLN A 316     128.377 118.760  96.579  1.00 58.17           H  
ATOM   4127 HE22 GLN A 316     129.720 116.379  98.908  1.00 58.17           H  
ATOM   4128 HE21 GLN A 316     128.425 116.637  97.770  1.00 58.17           H  
ATOM   4129  N   VAL A 317     124.422 120.845  98.524  1.00 55.42           N  
ATOM   4130  CA  VAL A 317     123.168 121.175  99.194  1.00 55.42           C  
ATOM   4131  C   VAL A 317     122.017 121.490  98.219  1.00 55.42           C  
ATOM   4132  O   VAL A 317     120.896 121.067  98.484  1.00 55.42           O  
ATOM   4133  CB  VAL A 317     123.311 122.322 100.220  1.00 55.42           C  
ATOM   4134  CG1 VAL A 317     124.083 121.863 101.456  1.00 55.42           C  
ATOM   4135  CG2 VAL A 317     123.941 123.609  99.675  1.00 55.42           C  
ATOM   4136  H   VAL A 317     125.180 121.515  98.592  1.00 55.42           H  
ATOM   4137  HA  VAL A 317     122.868 120.285  99.749  1.00 55.42           H  
ATOM   4138  HB  VAL A 317     122.309 122.583 100.561  1.00 55.42           H  
ATOM   4139 HG11 VAL A 317     124.083 122.650 102.208  1.00 55.42           H  
ATOM   4140 HG12 VAL A 317     123.640 120.974 101.906  1.00 55.42           H  
ATOM   4141 HG13 VAL A 317     125.122 121.647 101.210  1.00 55.42           H  
ATOM   4142 HG21 VAL A 317     123.993 124.351 100.468  1.00 55.42           H  
ATOM   4143 HG22 VAL A 317     124.962 123.444  99.336  1.00 55.42           H  
ATOM   4144 HG23 VAL A 317     123.366 124.041  98.857  1.00 55.42           H  
ATOM   4145  N   VAL A 318     122.312 122.129  97.080  1.00 53.58           N  
ATOM   4146  CA  VAL A 318     121.349 122.332  95.995  1.00 53.58           C  
ATOM   4147  C   VAL A 318     120.847 120.997  95.397  1.00 53.58           C  
ATOM   4148  O   VAL A 318     119.639 120.845  95.209  1.00 53.58           O  
ATOM   4149  CB  VAL A 318     121.936 123.260  94.894  1.00 53.58           C  
ATOM   4150  CG1 VAL A 318     121.233 123.236  93.522  1.00 53.58           C  
ATOM   4151  CG2 VAL A 318     122.035 124.711  95.403  1.00 53.58           C  
ATOM   4152  H   VAL A 318     123.252 122.489  96.936  1.00 53.58           H  
ATOM   4153  HA  VAL A 318     120.477 122.828  96.425  1.00 53.58           H  
ATOM   4154  HB  VAL A 318     122.951 122.924  94.713  1.00 53.58           H  
ATOM   4155 HG11 VAL A 318     121.633 124.002  92.858  1.00 53.58           H  
ATOM   4156 HG12 VAL A 318     121.387 122.283  93.017  1.00 53.58           H  
ATOM   4157 HG13 VAL A 318     120.160 123.403  93.618  1.00 53.58           H  
ATOM   4158 HG21 VAL A 318     122.553 125.347  94.684  1.00 53.58           H  
ATOM   4159 HG22 VAL A 318     121.046 125.137  95.571  1.00 53.58           H  
ATOM   4160 HG23 VAL A 318     122.580 124.776  96.344  1.00 53.58           H  
ATOM   4161  N   THR A 319     121.752 120.028  95.193  1.00 52.18           N  
ATOM   4162  CA  THR A 319     121.361 118.689  94.758  1.00 52.18           C  
ATOM   4163  C   THR A 319     120.547 117.943  95.833  1.00 52.18           C  
ATOM   4164  O   THR A 319     119.552 117.320  95.472  1.00 52.18           O  
ATOM   4165  CB  THR A 319     122.559 117.802  94.334  1.00 52.18           C  
ATOM   4166  OG1 THR A 319     123.313 118.476  93.355  1.00 52.18           O  
ATOM   4167  CG2 THR A 319     122.181 116.424  93.759  1.00 52.18           C  
ATOM   4168  H   THR A 319     122.737 120.187  95.359  1.00 52.18           H  
ATOM   4169  HA  THR A 319     120.714 118.810  93.887  1.00 52.18           H  
ATOM   4170  HB  THR A 319     123.225 117.663  95.182  1.00 52.18           H  
ATOM   4171  HG1 THR A 319     123.804 119.188  93.803  1.00 52.18           H  
ATOM   4172 HG21 THR A 319     123.055 115.908  93.368  1.00 52.18           H  
ATOM   4173 HG22 THR A 319     121.732 115.774  94.509  1.00 52.18           H  
ATOM   4174 HG23 THR A 319     121.472 116.517  92.938  1.00 52.18           H  
ATOM   4175  N   VAL A 320     120.920 118.065  97.120  1.00 50.01           N  
ATOM   4176  CA  VAL A 320     120.145 117.544  98.252  1.00 50.01           C  
ATOM   4177  C   VAL A 320     118.707 118.106  98.260  1.00 50.01           C  
ATOM   4178  O   VAL A 320     117.765 117.316  98.275  1.00 50.01           O  
ATOM   4179  CB  VAL A 320     120.831 117.814  99.629  1.00 50.01           C  
ATOM   4180  CG1 VAL A 320     119.940 117.621 100.869  1.00 50.01           C  
ATOM   4181  CG2 VAL A 320     122.092 116.957  99.808  1.00 50.01           C  
ATOM   4182  H   VAL A 320     121.765 118.582  97.345  1.00 50.01           H  
ATOM   4183  HA  VAL A 320     120.068 116.463  98.118  1.00 50.01           H  
ATOM   4184  HB  VAL A 320     121.148 118.853  99.647  1.00 50.01           H  
ATOM   4185 HG11 VAL A 320     120.514 117.738 101.789  1.00 50.01           H  
ATOM   4186 HG12 VAL A 320     119.128 118.345 100.919  1.00 50.01           H  
ATOM   4187 HG13 VAL A 320     119.505 116.620 100.872  1.00 50.01           H  
ATOM   4188 HG21 VAL A 320     122.607 117.199 100.737  1.00 50.01           H  
ATOM   4189 HG22 VAL A 320     121.853 115.892  99.829  1.00 50.01           H  
ATOM   4190 HG23 VAL A 320     122.797 117.118  99.001  1.00 50.01           H  
ATOM   4191  N   ILE A 321     118.571 119.438  98.168  1.00 48.44           N  
ATOM   4192  CA  ILE A 321     117.298 120.159  98.065  1.00 48.44           C  
ATOM   4193  C   ILE A 321     116.396 119.583  96.956  1.00 48.44           C  
ATOM   4194  O   ILE A 321     115.291 119.123  97.248  1.00 48.44           O  
ATOM   4195  CB  ILE A 321     117.526 121.694  97.849  1.00 48.44           C  
ATOM   4196  CG1 ILE A 321     118.083 122.360  99.127  1.00 48.44           C  
ATOM   4197  CG2 ILE A 321     116.319 122.503  97.314  1.00 48.44           C  
ATOM   4198  CD1 ILE A 321     118.843 123.676  98.887  1.00 48.44           C  
ATOM   4199  H   ILE A 321     119.410 120.014  98.150  1.00 48.44           H  
ATOM   4200  HA  ILE A 321     116.773 120.015  99.012  1.00 48.44           H  
ATOM   4201  HB  ILE A 321     118.304 121.789  97.094  1.00 48.44           H  
ATOM   4202 HG13 ILE A 321     118.757 121.667  99.624  1.00 48.44           H  
ATOM   4203 HG12 ILE A 321     117.286 122.535  99.845  1.00 48.44           H  
ATOM   4204 HG21 ILE A 321     116.542 123.569  97.274  1.00 48.44           H  
ATOM   4205 HG22 ILE A 321     116.047 122.212  96.299  1.00 48.44           H  
ATOM   4206 HG23 ILE A 321     115.437 122.379  97.940  1.00 48.44           H  
ATOM   4207 HD11 ILE A 321     119.882 123.588  99.205  1.00 48.44           H  
ATOM   4208 HD12 ILE A 321     118.848 123.971  97.838  1.00 48.44           H  
ATOM   4209 HD13 ILE A 321     118.398 124.493  99.456  1.00 48.44           H  
ATOM   4210  N   VAL A 322     116.904 119.550  95.717  1.00 44.24           N  
ATOM   4211  CA  VAL A 322     116.138 119.051  94.580  1.00 44.24           C  
ATOM   4212  C   VAL A 322     115.877 117.530  94.658  1.00 44.24           C  
ATOM   4213  O   VAL A 322     114.776 117.107  94.303  1.00 44.24           O  
ATOM   4214  CB  VAL A 322     116.788 119.433  93.225  1.00 44.24           C  
ATOM   4215  CG1 VAL A 322     116.056 118.858  91.993  1.00 44.24           C  
ATOM   4216  CG2 VAL A 322     116.886 120.965  93.078  1.00 44.24           C  
ATOM   4217  H   VAL A 322     117.838 119.908  95.535  1.00 44.24           H  
ATOM   4218  HA  VAL A 322     115.160 119.536  94.615  1.00 44.24           H  
ATOM   4219  HB  VAL A 322     117.806 119.043  93.221  1.00 44.24           H  
ATOM   4220 HG11 VAL A 322     116.450 119.275  91.068  1.00 44.24           H  
ATOM   4221 HG12 VAL A 322     116.164 117.775  91.917  1.00 44.24           H  
ATOM   4222 HG13 VAL A 322     114.991 119.089  92.020  1.00 44.24           H  
ATOM   4223 HG21 VAL A 322     117.352 121.241  92.132  1.00 44.24           H  
ATOM   4224 HG22 VAL A 322     115.900 121.430  93.109  1.00 44.24           H  
ATOM   4225 HG23 VAL A 322     117.486 121.414  93.868  1.00 44.24           H  
ATOM   4226  N   THR A 323     116.833 116.746  95.179  1.00 44.62           N  
ATOM   4227  CA  THR A 323     116.653 115.315  95.428  1.00 44.62           C  
ATOM   4228  C   THR A 323     115.525 115.046  96.440  1.00 44.62           C  
ATOM   4229  O   THR A 323     114.622 114.287  96.102  1.00 44.62           O  
ATOM   4230  CB  THR A 323     117.944 114.595  95.910  1.00 44.62           C  
ATOM   4231  OG1 THR A 323     118.964 114.776  94.948  1.00 44.62           O  
ATOM   4232  CG2 THR A 323     117.807 113.079  96.145  1.00 44.62           C  
ATOM   4233  H   THR A 323     117.720 117.149  95.466  1.00 44.62           H  
ATOM   4234  HA  THR A 323     116.354 114.861  94.480  1.00 44.62           H  
ATOM   4235  HB  THR A 323     118.288 115.053  96.839  1.00 44.62           H  
ATOM   4236  HG1 THR A 323     119.222 115.713  94.985  1.00 44.62           H  
ATOM   4237 HG21 THR A 323     118.772 112.627  96.376  1.00 44.62           H  
ATOM   4238 HG22 THR A 323     117.142 112.859  96.980  1.00 44.62           H  
ATOM   4239 HG23 THR A 323     117.405 112.577  95.266  1.00 44.62           H  
ATOM   4240  N   MET A 324     115.538 115.702  97.612  1.00 45.05           N  
ATOM   4241  CA  MET A 324     114.497 115.526  98.633  1.00 45.05           C  
ATOM   4242  C   MET A 324     113.118 116.022  98.173  1.00 45.05           C  
ATOM   4243  O   MET A 324     112.117 115.371  98.479  1.00 45.05           O  
ATOM   4244  CB  MET A 324     114.884 116.180  99.971  1.00 45.05           C  
ATOM   4245  CG  MET A 324     116.159 115.640 100.641  1.00 45.05           C  
ATOM   4246  SD  MET A 324     116.485 113.862 100.596  1.00 45.05           S  
ATOM   4247  CE  MET A 324     115.201 113.277 101.725  1.00 45.05           C  
ATOM   4248  H   MET A 324     116.294 116.352  97.827  1.00 45.05           H  
ATOM   4249  HA  MET A 324     114.394 114.456  98.810  1.00 45.05           H  
ATOM   4250  HB3 MET A 324     114.056 116.075 100.671  1.00 45.05           H  
ATOM   4251  HB2 MET A 324     115.000 117.255  99.823  1.00 45.05           H  
ATOM   4252  HG3 MET A 324     116.107 115.903 101.690  1.00 45.05           H  
ATOM   4253  HG2 MET A 324     117.041 116.140 100.254  1.00 45.05           H  
ATOM   4254  HE1 MET A 324     115.231 112.191 101.816  1.00 45.05           H  
ATOM   4255  HE2 MET A 324     115.342 113.706 102.715  1.00 45.05           H  
ATOM   4256  HE3 MET A 324     114.217 113.565 101.360  1.00 45.05           H  
ATOM   4257  N   ALA A 325     113.094 117.124  97.408  1.00 42.51           N  
ATOM   4258  CA  ALA A 325     111.885 117.640  96.771  1.00 42.51           C  
ATOM   4259  C   ALA A 325     111.301 116.634  95.771  1.00 42.51           C  
ATOM   4260  O   ALA A 325     110.150 116.225  95.919  1.00 42.51           O  
ATOM   4261  CB  ALA A 325     112.174 118.985  96.087  1.00 42.51           C  
ATOM   4262  H   ALA A 325     113.959 117.627  97.230  1.00 42.51           H  
ATOM   4263  HA  ALA A 325     111.142 117.799  97.550  1.00 42.51           H  
ATOM   4264  HB1 ALA A 325     111.272 119.381  95.617  1.00 42.51           H  
ATOM   4265  HB2 ALA A 325     112.517 119.731  96.801  1.00 42.51           H  
ATOM   4266  HB3 ALA A 325     112.935 118.894  95.313  1.00 42.51           H  
ATOM   4267  N   CYS A 326     112.128 116.209  94.805  1.00 41.90           N  
ATOM   4268  CA  CYS A 326     111.738 115.249  93.774  1.00 41.90           C  
ATOM   4269  C   CYS A 326     111.407 113.867  94.350  1.00 41.90           C  
ATOM   4270  O   CYS A 326     110.551 113.198  93.793  1.00 41.90           O  
ATOM   4271  CB  CYS A 326     112.778 115.099  92.654  1.00 41.90           C  
ATOM   4272  SG  CYS A 326     112.962 116.664  91.749  1.00 41.90           S  
ATOM   4273  H   CYS A 326     113.082 116.558  94.762  1.00 41.90           H  
ATOM   4274  HA  CYS A 326     110.817 115.624  93.326  1.00 41.90           H  
ATOM   4275  HB3 CYS A 326     112.452 114.329  91.955  1.00 41.90           H  
ATOM   4276  HB2 CYS A 326     113.745 114.787  93.053  1.00 41.90           H  
ATOM   4277  HG  CYS A 326     113.701 117.252  92.703  1.00 41.90           H  
ATOM   4278  N   TYR A 327     112.059 113.475  95.449  1.00 45.34           N  
ATOM   4279  CA  TYR A 327     111.797 112.258  96.209  1.00 45.34           C  
ATOM   4280  C   TYR A 327     110.401 112.263  96.843  1.00 45.34           C  
ATOM   4281  O   TYR A 327     109.631 111.345  96.581  1.00 45.34           O  
ATOM   4282  CB  TYR A 327     112.937 112.072  97.226  1.00 45.34           C  
ATOM   4283  CG  TYR A 327     112.834 110.987  98.278  1.00 45.34           C  
ATOM   4284  CD1 TYR A 327     112.792 109.627  97.910  1.00 45.34           C  
ATOM   4285  CD2 TYR A 327     112.884 111.341  99.642  1.00 45.34           C  
ATOM   4286  CE1 TYR A 327     112.866 108.629  98.902  1.00 45.34           C  
ATOM   4287  CE2 TYR A 327     112.958 110.345 100.629  1.00 45.34           C  
ATOM   4288  CZ  TYR A 327     112.982 108.990 100.258  1.00 45.34           C  
ATOM   4289  OH  TYR A 327     113.136 108.033 101.212  1.00 45.34           O  
ATOM   4290  H   TYR A 327     112.822 114.050  95.795  1.00 45.34           H  
ATOM   4291  HA  TYR A 327     111.828 111.423  95.511  1.00 45.34           H  
ATOM   4292  HB3 TYR A 327     113.061 113.009  97.762  1.00 45.34           H  
ATOM   4293  HB2 TYR A 327     113.874 111.907  96.696  1.00 45.34           H  
ATOM   4294  HD1 TYR A 327     112.736 109.340  96.870  1.00 45.34           H  
ATOM   4295  HD2 TYR A 327     112.901 112.378  99.942  1.00 45.34           H  
ATOM   4296  HE1 TYR A 327     112.846 107.586  98.619  1.00 45.34           H  
ATOM   4297  HE2 TYR A 327     113.020 110.627 101.668  1.00 45.34           H  
ATOM   4298  HH  TYR A 327     113.224 107.138 100.822  1.00 45.34           H  
ATOM   4299  N   GLN A 328     110.065 113.305  97.612  1.00 42.95           N  
ATOM   4300  CA  GLN A 328     108.792 113.360  98.333  1.00 42.95           C  
ATOM   4301  C   GLN A 328     107.585 113.761  97.469  1.00 42.95           C  
ATOM   4302  O   GLN A 328     106.486 113.306  97.765  1.00 42.95           O  
ATOM   4303  CB  GLN A 328     108.940 114.263  99.566  1.00 42.95           C  
ATOM   4304  CG  GLN A 328     109.785 113.646 100.696  1.00 42.95           C  
ATOM   4305  CD  GLN A 328     109.161 112.425 101.374  1.00 42.95           C  
ATOM   4306  OE1 GLN A 328     107.969 112.163 101.247  1.00 42.95           O  
ATOM   4307  NE2 GLN A 328     109.968 111.705 102.137  1.00 42.95           N  
ATOM   4308  H   GLN A 328     110.726 114.057  97.778  1.00 42.95           H  
ATOM   4309  HA  GLN A 328     108.559 112.351  98.679  1.00 42.95           H  
ATOM   4310  HB3 GLN A 328     107.959 114.532  99.961  1.00 42.95           H  
ATOM   4311  HB2 GLN A 328     109.414 115.187  99.248  1.00 42.95           H  
ATOM   4312  HG3 GLN A 328     109.945 114.391 101.468  1.00 42.95           H  
ATOM   4313  HG2 GLN A 328     110.772 113.383 100.316  1.00 42.95           H  
ATOM   4314 HE22 GLN A 328     109.679 110.834 102.590  1.00 42.95           H  
ATOM   4315 HE21 GLN A 328     110.919 112.029 102.289  1.00 42.95           H  
ATOM   4316  N   LEU A 329     107.789 114.563  96.411  1.00 40.74           N  
ATOM   4317  CA  LEU A 329     106.747 114.853  95.409  1.00 40.74           C  
ATOM   4318  C   LEU A 329     106.769 113.841  94.240  1.00 40.74           C  
ATOM   4319  O   LEU A 329     105.969 113.968  93.315  1.00 40.74           O  
ATOM   4320  CB  LEU A 329     106.831 116.330  94.940  1.00 40.74           C  
ATOM   4321  CG  LEU A 329     105.785 117.292  95.555  1.00 40.74           C  
ATOM   4322  CD1 LEU A 329     105.815 117.347  97.089  1.00 40.74           C  
ATOM   4323  CD2 LEU A 329     105.886 118.709  94.954  1.00 40.74           C  
ATOM   4324  H   LEU A 329     108.709 114.963  96.242  1.00 40.74           H  
ATOM   4325  HA  LEU A 329     105.761 114.713  95.857  1.00 40.74           H  
ATOM   4326  HB3 LEU A 329     106.659 116.362  93.867  1.00 40.74           H  
ATOM   4327  HB2 LEU A 329     107.836 116.726  95.079  1.00 40.74           H  
ATOM   4328  HG  LEU A 329     104.806 116.894  95.278  1.00 40.74           H  
ATOM   4329 HD11 LEU A 329     104.799 117.403  97.483  1.00 40.74           H  
ATOM   4330 HD12 LEU A 329     106.282 116.473  97.535  1.00 40.74           H  
ATOM   4331 HD13 LEU A 329     106.354 118.219  97.459  1.00 40.74           H  
ATOM   4332 HD21 LEU A 329     105.885 119.493  95.713  1.00 40.74           H  
ATOM   4333 HD22 LEU A 329     106.796 118.841  94.369  1.00 40.74           H  
ATOM   4334 HD23 LEU A 329     105.038 118.911  94.299  1.00 40.74           H  
ATOM   4335  N   CYS A 330     107.646 112.833  94.320  1.00 42.75           N  
ATOM   4336  CA  CYS A 330     107.474 111.534  93.675  1.00 42.75           C  
ATOM   4337  C   CYS A 330     106.602 110.712  94.637  1.00 42.75           C  
ATOM   4338  O   CYS A 330     105.445 110.444  94.328  1.00 42.75           O  
ATOM   4339  CB  CYS A 330     108.838 110.895  93.312  1.00 42.75           C  
ATOM   4340  SG  CYS A 330     108.807 109.160  92.812  1.00 42.75           S  
ATOM   4341  H   CYS A 330     108.285 112.835  95.100  1.00 42.75           H  
ATOM   4342  HA  CYS A 330     106.903 111.660  92.755  1.00 42.75           H  
ATOM   4343  HB3 CYS A 330     109.526 110.948  94.150  1.00 42.75           H  
ATOM   4344  HB2 CYS A 330     109.291 111.458  92.497  1.00 42.75           H  
ATOM   4345  HG  CYS A 330     108.289 108.695  93.959  1.00 42.75           H  
ATOM   4346  N   GLY A 331     107.125 110.482  95.845  1.00 46.52           N  
ATOM   4347  CA  GLY A 331     106.356 110.067  97.007  1.00 46.52           C  
ATOM   4348  C   GLY A 331     105.916 108.602  96.946  1.00 46.52           C  
ATOM   4349  O   GLY A 331     106.240 107.852  96.027  1.00 46.52           O  
ATOM   4350  H   GLY A 331     108.096 110.718  96.035  1.00 46.52           H  
ATOM   4351  HA3 GLY A 331     105.478 110.709  97.104  1.00 46.52           H  
ATOM   4352  HA2 GLY A 331     106.964 110.221  97.900  1.00 46.52           H  
ATOM   4353  N   LEU A 332     105.158 108.225  97.974  1.00 41.48           N  
ATOM   4354  CA  LEU A 332     104.539 106.917  98.205  1.00 41.48           C  
ATOM   4355  C   LEU A 332     103.530 107.114  99.347  1.00 41.48           C  
ATOM   4356  O   LEU A 332     102.396 106.655  99.252  1.00 41.48           O  
ATOM   4357  CB  LEU A 332     105.593 105.813  98.496  1.00 41.48           C  
ATOM   4358  CG  LEU A 332     105.285 104.436  97.864  1.00 41.48           C  
ATOM   4359  CD1 LEU A 332     105.191 104.478  96.327  1.00 41.48           C  
ATOM   4360  CD2 LEU A 332     106.282 103.357  98.331  1.00 41.48           C  
ATOM   4361  H   LEU A 332     104.874 108.953  98.619  1.00 41.48           H  
ATOM   4362  HA  LEU A 332     103.965 106.673  97.311  1.00 41.48           H  
ATOM   4363  HB3 LEU A 332     105.720 105.702  99.575  1.00 41.48           H  
ATOM   4364  HB2 LEU A 332     106.572 106.125  98.135  1.00 41.48           H  
ATOM   4365  HG  LEU A 332     104.305 104.145  98.244  1.00 41.48           H  
ATOM   4366 HD11 LEU A 332     104.271 104.008  96.003  1.00 41.48           H  
ATOM   4367 HD12 LEU A 332     105.218 105.486  95.918  1.00 41.48           H  
ATOM   4368 HD13 LEU A 332     105.993 103.939  95.837  1.00 41.48           H  
ATOM   4369 HD21 LEU A 332     105.812 102.373  98.369  1.00 41.48           H  
ATOM   4370 HD22 LEU A 332     107.150 103.267  97.682  1.00 41.48           H  
ATOM   4371 HD23 LEU A 332     106.667 103.570  99.330  1.00 41.48           H  
ATOM   4372  N   ASN A 333     103.915 107.972 100.304  1.00 41.95           N  
ATOM   4373  CA  ASN A 333     103.095 108.763 101.237  1.00 41.95           C  
ATOM   4374  C   ASN A 333     101.664 109.102 100.763  1.00 41.95           C  
ATOM   4375  O   ASN A 333     100.729 108.831 101.507  1.00 41.95           O  
ATOM   4376  CB  ASN A 333     103.869 110.033 101.693  1.00 41.95           C  
ATOM   4377  CG  ASN A 333     104.222 111.064 100.606  1.00 41.95           C  
ATOM   4378  OD1 ASN A 333     104.155 110.794  99.407  1.00 41.95           O  
ATOM   4379  ND2 ASN A 333     104.628 112.261 101.000  1.00 41.95           N  
ATOM   4380  H   ASN A 333     104.904 108.171 100.336  1.00 41.95           H  
ATOM   4381  HA  ASN A 333     102.980 108.144 102.123  1.00 41.95           H  
ATOM   4382  HB3 ASN A 333     104.799 109.734 102.177  1.00 41.95           H  
ATOM   4383  HB2 ASN A 333     103.288 110.538 102.465  1.00 41.95           H  
ATOM   4384 HD22 ASN A 333     104.981 112.897 100.301  1.00 41.95           H  
ATOM   4385 HD21 ASN A 333     104.724 112.487 101.990  1.00 41.95           H  
ATOM   4386  N   ALA A 334     101.489 109.603  99.529  1.00 42.32           N  
ATOM   4387  CA  ALA A 334     100.185 109.884  98.908  1.00 42.32           C  
ATOM   4388  C   ALA A 334      99.216 108.683  98.909  1.00 42.32           C  
ATOM   4389  O   ALA A 334      98.024 108.852  99.169  1.00 42.32           O  
ATOM   4390  CB  ALA A 334     100.395 110.358  97.459  1.00 42.32           C  
ATOM   4391  H   ALA A 334     102.322 109.857  99.011  1.00 42.32           H  
ATOM   4392  HA  ALA A 334      99.718 110.689  99.476  1.00 42.32           H  
ATOM   4393  HB1 ALA A 334      99.450 110.668  97.009  1.00 42.32           H  
ATOM   4394  HB2 ALA A 334     101.074 111.206  97.398  1.00 42.32           H  
ATOM   4395  HB3 ALA A 334     100.811 109.567  96.834  1.00 42.32           H  
ATOM   4396  N   ILE A 335      99.759 107.490  98.644  1.00 40.66           N  
ATOM   4397  CA  ILE A 335      99.052 106.213  98.638  1.00 40.66           C  
ATOM   4398  C   ILE A 335      98.685 105.823 100.079  1.00 40.66           C  
ATOM   4399  O   ILE A 335      97.549 105.421 100.335  1.00 40.66           O  
ATOM   4400  CB  ILE A 335      99.936 105.077  98.029  1.00 40.66           C  
ATOM   4401  CG1 ILE A 335     100.500 105.488  96.650  1.00 40.66           C  
ATOM   4402  CG2 ILE A 335      99.251 103.696  97.941  1.00 40.66           C  
ATOM   4403  CD1 ILE A 335     101.581 104.542  96.125  1.00 40.66           C  
ATOM   4404  H   ILE A 335     100.772 107.417  98.597  1.00 40.66           H  
ATOM   4405  HA  ILE A 335      98.137 106.320  98.055  1.00 40.66           H  
ATOM   4406  HB  ILE A 335     100.786 104.922  98.695  1.00 40.66           H  
ATOM   4407 HG13 ILE A 335     100.950 106.480  96.692  1.00 40.66           H  
ATOM   4408 HG12 ILE A 335      99.689 105.576  95.928  1.00 40.66           H  
ATOM   4409 HG21 ILE A 335      99.951 102.934  97.602  1.00 40.66           H  
ATOM   4410 HG22 ILE A 335      98.875 103.355  98.905  1.00 40.66           H  
ATOM   4411 HG23 ILE A 335      98.424 103.707  97.237  1.00 40.66           H  
ATOM   4412 HD11 ILE A 335     101.184 103.834  95.399  1.00 40.66           H  
ATOM   4413 HD12 ILE A 335     102.359 105.126  95.636  1.00 40.66           H  
ATOM   4414 HD13 ILE A 335     102.056 103.975  96.927  1.00 40.66           H  
ATOM   4415  N   TRP A 336      99.647 105.993 100.991  1.00 38.20           N  
ATOM   4416  CA  TRP A 336      99.513 105.714 102.417  1.00 38.20           C  
ATOM   4417  C   TRP A 336      98.428 106.585 103.067  1.00 38.20           C  
ATOM   4418  O   TRP A 336      97.562 106.053 103.756  1.00 38.20           O  
ATOM   4419  CB  TRP A 336     100.879 105.874 103.111  1.00 38.20           C  
ATOM   4420  CG  TRP A 336     102.075 105.190 102.519  1.00 38.20           C  
ATOM   4421  CD1 TRP A 336     103.353 105.564 102.752  1.00 38.20           C  
ATOM   4422  CD2 TRP A 336     102.161 103.992 101.682  1.00 38.20           C  
ATOM   4423  NE1 TRP A 336     104.214 104.724 102.088  1.00 38.20           N  
ATOM   4424  CE2 TRP A 336     103.540 103.730 101.424  1.00 38.20           C  
ATOM   4425  CE3 TRP A 336     101.229 103.095 101.103  1.00 38.20           C  
ATOM   4426  CZ2 TRP A 336     103.967 102.648 100.646  1.00 38.20           C  
ATOM   4427  CZ3 TRP A 336     101.648 102.017 100.302  1.00 38.20           C  
ATOM   4428  CH2 TRP A 336     103.016 101.789 100.072  1.00 38.20           C  
ATOM   4429  H   TRP A 336     100.546 106.349 100.687  1.00 38.20           H  
ATOM   4430  HA  TRP A 336      99.190 104.679 102.528  1.00 38.20           H  
ATOM   4431  HB3 TRP A 336     100.816 105.518 104.130  1.00 38.20           H  
ATOM   4432  HB2 TRP A 336     101.119 106.934 103.188  1.00 38.20           H  
ATOM   4433  HD1 TRP A 336     103.657 106.407 103.352  1.00 38.20           H  
ATOM   4434  HE1 TRP A 336     105.250 104.856 102.087  1.00 38.20           H  
ATOM   4435  HE3 TRP A 336     100.173 103.234 101.262  1.00 38.20           H  
ATOM   4436  HZ2 TRP A 336     105.022 102.483 100.504  1.00 38.20           H  
ATOM   4437  HZ3 TRP A 336     100.909 101.363  99.875  1.00 38.20           H  
ATOM   4438  HH2 TRP A 336     103.348 100.958  99.471  1.00 38.20           H  
ATOM   4439  N   PHE A 337      98.452 107.888 102.766  1.00 39.29           N  
ATOM   4440  CA  PHE A 337      97.469 108.854 103.239  1.00 39.29           C  
ATOM   4441  C   PHE A 337      96.064 108.585 102.675  1.00 39.29           C  
ATOM   4442  O   PHE A 337      95.081 108.615 103.414  1.00 39.29           O  
ATOM   4443  CB  PHE A 337      97.867 110.281 102.809  1.00 39.29           C  
ATOM   4444  CG  PHE A 337      99.214 110.841 103.214  1.00 39.29           C  
ATOM   4445  CD1 PHE A 337      99.800 110.545 104.462  1.00 39.29           C  
ATOM   4446  CD2 PHE A 337      99.807 111.824 102.390  1.00 39.29           C  
ATOM   4447  CE1 PHE A 337     100.981 111.175 104.830  1.00 39.29           C  
ATOM   4448  CE2 PHE A 337     100.997 112.424 102.766  1.00 39.29           C  
ATOM   4449  CZ  PHE A 337     101.582 112.092 103.977  1.00 39.29           C  
ATOM   4450  H   PHE A 337      99.245 108.258 102.242  1.00 39.29           H  
ATOM   4451  HA  PHE A 337      97.431 108.804 104.325  1.00 39.29           H  
ATOM   4452  HB3 PHE A 337      97.110 110.984 103.162  1.00 39.29           H  
ATOM   4453  HB2 PHE A 337      97.844 110.320 101.720  1.00 39.29           H  
ATOM   4454  HD1 PHE A 337      99.344 109.833 105.135  1.00 39.29           H  
ATOM   4455  HD2 PHE A 337      99.347 112.101 101.453  1.00 39.29           H  
ATOM   4456  HE1 PHE A 337     101.431 110.949 105.784  1.00 39.29           H  
ATOM   4457  HE2 PHE A 337     101.474 113.149 102.123  1.00 39.29           H  
ATOM   4458  HZ  PHE A 337     102.517 112.554 104.240  1.00 39.29           H  
ATOM   4459  N   TYR A 338      95.981 108.430 101.346  1.00 39.79           N  
ATOM   4460  CA  TYR A 338      94.775 108.792 100.610  1.00 39.79           C  
ATOM   4461  C   TYR A 338      94.271 107.697  99.666  1.00 39.79           C  
ATOM   4462  O   TYR A 338      93.468 108.013  98.789  1.00 39.79           O  
ATOM   4463  CB  TYR A 338      94.997 110.146  99.883  1.00 39.79           C  
ATOM   4464  CG  TYR A 338      95.208 111.360 100.778  1.00 39.79           C  
ATOM   4465  CD1 TYR A 338      94.259 111.669 101.772  1.00 39.79           C  
ATOM   4466  CD2 TYR A 338      96.333 112.199 100.616  1.00 39.79           C  
ATOM   4467  CE1 TYR A 338      94.415 112.816 102.568  1.00 39.79           C  
ATOM   4468  CE2 TYR A 338      96.478 113.359 101.401  1.00 39.79           C  
ATOM   4469  CZ  TYR A 338      95.505 113.672 102.368  1.00 39.79           C  
ATOM   4470  OH  TYR A 338      95.581 114.803 103.117  1.00 39.79           O  
ATOM   4471  H   TYR A 338      96.838 108.388 100.802  1.00 39.79           H  
ATOM   4472  HA  TYR A 338      93.938 108.924 101.297  1.00 39.79           H  
ATOM   4473  HB3 TYR A 338      94.128 110.387  99.271  1.00 39.79           H  
ATOM   4474  HB2 TYR A 338      95.823 110.058  99.179  1.00 39.79           H  
ATOM   4475  HD1 TYR A 338      93.405 111.032 101.937  1.00 39.79           H  
ATOM   4476  HD2 TYR A 338      97.102 111.956  99.896  1.00 39.79           H  
ATOM   4477  HE1 TYR A 338      93.691 113.065 103.327  1.00 39.79           H  
ATOM   4478  HE2 TYR A 338      97.330 114.005 101.248  1.00 39.79           H  
ATOM   4479  HH  TYR A 338      96.256 115.448 102.832  1.00 39.79           H  
ATOM   4480  N   THR A 339      94.641 106.425  99.857  1.00 38.01           N  
ATOM   4481  CA  THR A 339      94.106 105.331  99.031  1.00 38.01           C  
ATOM   4482  C   THR A 339      92.574 105.152  99.104  1.00 38.01           C  
ATOM   4483  O   THR A 339      91.986 104.783  98.091  1.00 38.01           O  
ATOM   4484  CB  THR A 339      94.757 103.956  99.299  1.00 38.01           C  
ATOM   4485  OG1 THR A 339      95.340 103.920 100.592  1.00 38.01           O  
ATOM   4486  CG2 THR A 339      95.865 103.664  98.283  1.00 38.01           C  
ATOM   4487  H   THR A 339      95.327 106.178 100.561  1.00 38.01           H  
ATOM   4488  HA  THR A 339      94.329 105.608  98.003  1.00 38.01           H  
ATOM   4489  HB  THR A 339      94.022 103.154  99.227  1.00 38.01           H  
ATOM   4490  HG1 THR A 339      96.202 104.382 100.547  1.00 38.01           H  
ATOM   4491 HG21 THR A 339      96.431 102.770  98.542  1.00 38.01           H  
ATOM   4492 HG22 THR A 339      95.444 103.508  97.289  1.00 38.01           H  
ATOM   4493 HG23 THR A 339      96.552 104.503  98.200  1.00 38.01           H  
ATOM   4494  N   ASN A 340      91.931 105.513 100.225  1.00 38.34           N  
ATOM   4495  CA  ASN A 340      90.461 105.581 100.323  1.00 38.34           C  
ATOM   4496  C   ASN A 340      89.846 106.669  99.430  1.00 38.34           C  
ATOM   4497  O   ASN A 340      88.672 106.556  99.086  1.00 38.34           O  
ATOM   4498  CB  ASN A 340      90.000 105.700 101.793  1.00 38.34           C  
ATOM   4499  CG  ASN A 340      89.934 104.335 102.483  1.00 38.34           C  
ATOM   4500  OD1 ASN A 340      90.955 103.687 102.675  1.00 38.34           O  
ATOM   4501  ND2 ASN A 340      88.739 103.871 102.839  1.00 38.34           N  
ATOM   4502  H   ASN A 340      92.465 105.751 101.047  1.00 38.34           H  
ATOM   4503  HA  ASN A 340      90.119 104.627  99.940  1.00 38.34           H  
ATOM   4504  HB3 ASN A 340      89.001 106.136 101.835  1.00 38.34           H  
ATOM   4505  HB2 ASN A 340      90.643 106.380 102.352  1.00 38.34           H  
ATOM   4506 HD22 ASN A 340      88.652 102.953 103.255  1.00 38.34           H  
ATOM   4507 HD21 ASN A 340      87.906 104.420 102.709  1.00 38.34           H  
ATOM   4508  N   SER A 341      90.648 107.656  99.017  1.00 40.47           N  
ATOM   4509  CA  SER A 341      90.283 108.624  97.997  1.00 40.47           C  
ATOM   4510  C   SER A 341      90.624 108.047  96.608  1.00 40.47           C  
ATOM   4511  O   SER A 341      89.726 107.931  95.781  1.00 40.47           O  
ATOM   4512  CB  SER A 341      90.971 109.967  98.320  1.00 40.47           C  
ATOM   4513  OG  SER A 341      90.451 111.044  97.571  1.00 40.47           O  
ATOM   4514  H   SER A 341      91.630 107.629  99.258  1.00 40.47           H  
ATOM   4515  HA  SER A 341      89.204 108.795  98.035  1.00 40.47           H  
ATOM   4516  HB3 SER A 341      92.040 109.917  98.122  1.00 40.47           H  
ATOM   4517  HB2 SER A 341      90.859 110.196  99.379  1.00 40.47           H  
ATOM   4518  HG  SER A 341      90.935 111.063  96.725  1.00 40.47           H  
ATOM   4519  N   ILE A 342      91.879 107.618  96.390  1.00 40.83           N  
ATOM   4520  CA  ILE A 342      92.395 107.130  95.100  1.00 40.83           C  
ATOM   4521  C   ILE A 342      91.602 105.920  94.559  1.00 40.83           C  
ATOM   4522  O   ILE A 342      91.147 105.944  93.417  1.00 40.83           O  
ATOM   4523  CB  ILE A 342      93.904 106.730  95.184  1.00 40.83           C  
ATOM   4524  CG1 ILE A 342      94.780 107.908  95.672  1.00 40.83           C  
ATOM   4525  CG2 ILE A 342      94.497 106.142  93.880  1.00 40.83           C  
ATOM   4526  CD1 ILE A 342      96.147 107.482  96.241  1.00 40.83           C  
ATOM   4527  H   ILE A 342      92.562 107.717  97.135  1.00 40.83           H  
ATOM   4528  HA  ILE A 342      92.290 107.944  94.380  1.00 40.83           H  
ATOM   4529  HB  ILE A 342      93.976 105.935  95.923  1.00 40.83           H  
ATOM   4530 HG13 ILE A 342      94.269 108.480  96.443  1.00 40.83           H  
ATOM   4531 HG12 ILE A 342      94.911 108.622  94.860  1.00 40.83           H  
ATOM   4532 HG21 ILE A 342      95.561 105.932  93.984  1.00 40.83           H  
ATOM   4533 HG22 ILE A 342      94.029 105.199  93.595  1.00 40.83           H  
ATOM   4534 HG23 ILE A 342      94.378 106.834  93.045  1.00 40.83           H  
ATOM   4535 HD11 ILE A 342      96.309 107.925  97.230  1.00 40.83           H  
ATOM   4536 HD12 ILE A 342      96.234 106.397  96.350  1.00 40.83           H  
ATOM   4537 HD13 ILE A 342      96.971 107.817  95.603  1.00 40.83           H  
ATOM   4538  N   PHE A 343      91.406 104.903  95.404  1.00 38.55           N  
ATOM   4539  CA  PHE A 343      90.636 103.712  95.065  1.00 38.55           C  
ATOM   4540  C   PHE A 343      89.121 103.943  95.179  1.00 38.55           C  
ATOM   4541  O   PHE A 343      88.363 103.229  94.527  1.00 38.55           O  
ATOM   4542  CB  PHE A 343      91.111 102.507  95.901  1.00 38.55           C  
ATOM   4543  CG  PHE A 343      92.543 102.037  95.669  1.00 38.55           C  
ATOM   4544  CD1 PHE A 343      93.255 101.425  96.723  1.00 38.55           C  
ATOM   4545  CD2 PHE A 343      93.121 102.035  94.379  1.00 38.55           C  
ATOM   4546  CE1 PHE A 343      94.525 100.907  96.508  1.00 38.55           C  
ATOM   4547  CE2 PHE A 343      94.396 101.528  94.188  1.00 38.55           C  
ATOM   4548  CZ  PHE A 343      95.098 100.972  95.248  1.00 38.55           C  
ATOM   4549  H   PHE A 343      91.767 104.943  96.356  1.00 38.55           H  
ATOM   4550  HA  PHE A 343      90.804 103.481  94.015  1.00 38.55           H  
ATOM   4551  HB3 PHE A 343      90.446 101.668  95.721  1.00 38.55           H  
ATOM   4552  HB2 PHE A 343      91.002 102.737  96.959  1.00 38.55           H  
ATOM   4553  HD1 PHE A 343      92.820 101.362  97.706  1.00 38.55           H  
ATOM   4554  HD2 PHE A 343      92.598 102.428  93.519  1.00 38.55           H  
ATOM   4555  HE1 PHE A 343      95.074 100.446  97.316  1.00 38.55           H  
ATOM   4556  HE2 PHE A 343      94.835 101.563  93.203  1.00 38.55           H  
ATOM   4557  HZ  PHE A 343      96.089 100.570  95.092  1.00 38.55           H  
ATOM   4558  N   GLY A 344      88.698 104.979  95.917  1.00 37.71           N  
ATOM   4559  CA  GLY A 344      87.307 105.436  95.947  1.00 37.71           C  
ATOM   4560  C   GLY A 344      86.953 106.058  94.587  1.00 37.71           C  
ATOM   4561  O   GLY A 344      85.913 105.742  94.013  1.00 37.71           O  
ATOM   4562  H   GLY A 344      89.379 105.563  96.381  1.00 37.71           H  
ATOM   4563  HA3 GLY A 344      87.182 106.180  96.733  1.00 37.71           H  
ATOM   4564  HA2 GLY A 344      86.636 104.604  96.171  1.00 37.71           H  
ATOM   4565  N   LYS A 345      87.868 106.856  94.016  1.00 37.51           N  
ATOM   4566  CA  LYS A 345      87.808 107.376  92.649  1.00 37.51           C  
ATOM   4567  C   LYS A 345      87.927 106.282  91.570  1.00 37.51           C  
ATOM   4568  O   LYS A 345      87.506 106.525  90.442  1.00 37.51           O  
ATOM   4569  CB  LYS A 345      88.906 108.435  92.439  1.00 37.51           C  
ATOM   4570  CG  LYS A 345      88.704 109.741  93.231  1.00 37.51           C  
ATOM   4571  CD  LYS A 345      89.920 110.678  93.138  1.00 37.51           C  
ATOM   4572  CE  LYS A 345      90.117 111.261  91.728  1.00 37.51           C  
ATOM   4573  NZ  LYS A 345      91.347 112.053  91.611  1.00 37.51           N1+
ATOM   4574  H   LYS A 345      88.686 107.127  94.560  1.00 37.51           H  
ATOM   4575  HA  LYS A 345      86.835 107.853  92.515  1.00 37.51           H  
ATOM   4576  HB3 LYS A 345      88.946 108.678  91.377  1.00 37.51           H  
ATOM   4577  HB2 LYS A 345      89.878 108.004  92.679  1.00 37.51           H  
ATOM   4578  HG3 LYS A 345      88.503 109.523  94.279  1.00 37.51           H  
ATOM   4579  HG2 LYS A 345      87.814 110.255  92.866  1.00 37.51           H  
ATOM   4580  HD3 LYS A 345      90.814 110.134  93.448  1.00 37.51           H  
ATOM   4581  HD2 LYS A 345      89.801 111.487  93.860  1.00 37.51           H  
ATOM   4582  HE3 LYS A 345      89.267 111.891  91.467  1.00 37.51           H  
ATOM   4583  HE2 LYS A 345      90.178 110.474  90.977  1.00 37.51           H  
ATOM   4584  HZ1 LYS A 345      91.415 112.397  90.663  1.00 37.51           H  
ATOM   4585  HZ2 LYS A 345      91.299 112.843  92.238  1.00 37.51           H  
ATOM   4586  HZ3 LYS A 345      92.153 111.484  91.828  1.00 37.51           H  
ATOM   4587  N   ALA A 346      88.476 105.112  91.921  1.00 36.72           N  
ATOM   4588  CA  ALA A 346      88.468 103.905  91.091  1.00 36.72           C  
ATOM   4589  C   ALA A 346      87.183 103.074  91.283  1.00 36.72           C  
ATOM   4590  O   ALA A 346      87.078 102.001  90.699  1.00 36.72           O  
ATOM   4591  CB  ALA A 346      89.709 103.052  91.404  1.00 36.72           C  
ATOM   4592  H   ALA A 346      88.840 105.013  92.857  1.00 36.72           H  
ATOM   4593  HA  ALA A 346      88.515 104.193  90.039  1.00 36.72           H  
ATOM   4594  HB1 ALA A 346      89.883 102.329  90.607  1.00 36.72           H  
ATOM   4595  HB2 ALA A 346      90.610 103.656  91.504  1.00 36.72           H  
ATOM   4596  HB3 ALA A 346      89.591 102.484  92.324  1.00 36.72           H  
ATOM   4597  N   GLY A 347      86.239 103.536  92.113  1.00 36.17           N  
ATOM   4598  CA  GLY A 347      84.947 102.888  92.312  1.00 36.17           C  
ATOM   4599  C   GLY A 347      85.022 101.668  93.242  1.00 36.17           C  
ATOM   4600  O   GLY A 347      84.038 100.936  93.337  1.00 36.17           O  
ATOM   4601  H   GLY A 347      86.389 104.405  92.614  1.00 36.17           H  
ATOM   4602  HA3 GLY A 347      84.524 102.584  91.352  1.00 36.17           H  
ATOM   4603  HA2 GLY A 347      84.257 103.612  92.746  1.00 36.17           H  
ATOM   4604  N   ILE A 348      86.145 101.434  93.937  1.00 33.60           N  
ATOM   4605  CA  ILE A 348      86.262 100.371  94.935  1.00 33.60           C  
ATOM   4606  C   ILE A 348      85.534 100.860  96.218  1.00 33.60           C  
ATOM   4607  O   ILE A 348      85.848 101.959  96.680  1.00 33.60           O  
ATOM   4608  CB  ILE A 348      87.754 100.064  95.290  1.00 33.60           C  
ATOM   4609  CG1 ILE A 348      88.587  99.809  94.005  1.00 33.60           C  
ATOM   4610  CG2 ILE A 348      87.866  98.861  96.259  1.00 33.60           C  
ATOM   4611  CD1 ILE A 348      90.056  99.387  94.208  1.00 33.60           C  
ATOM   4612  H   ILE A 348      86.906 102.107  93.907  1.00 33.60           H  
ATOM   4613  HA  ILE A 348      85.832  99.462  94.517  1.00 33.60           H  
ATOM   4614  HB  ILE A 348      88.173 100.932  95.798  1.00 33.60           H  
ATOM   4615 HG13 ILE A 348      88.578 100.701  93.380  1.00 33.60           H  
ATOM   4616 HG12 ILE A 348      88.087  99.049  93.407  1.00 33.60           H  
ATOM   4617 HG21 ILE A 348      88.885  98.723  96.616  1.00 33.60           H  
ATOM   4618 HG22 ILE A 348      87.256  98.980  97.153  1.00 33.60           H  
ATOM   4619 HG23 ILE A 348      87.557  97.936  95.771  1.00 33.60           H  
ATOM   4620 HD11 ILE A 348      90.717  99.962  93.557  1.00 33.60           H  
ATOM   4621 HD12 ILE A 348      90.408  99.531  95.227  1.00 33.60           H  
ATOM   4622 HD13 ILE A 348      90.198  98.335  93.963  1.00 33.60           H  
ATOM   4623  N   PRO A 349      84.556 100.089  96.754  1.00 32.78           N  
ATOM   4624  CA  PRO A 349      83.875 100.422  98.027  1.00 32.78           C  
ATOM   4625  C   PRO A 349      84.849 100.702  99.199  1.00 32.78           C  
ATOM   4626  O   PRO A 349      85.680  99.834  99.469  1.00 32.78           O  
ATOM   4627  CB  PRO A 349      83.037  99.159  98.311  1.00 32.78           C  
ATOM   4628  CG  PRO A 349      82.740  98.574  96.943  1.00 32.78           C  
ATOM   4629  CD  PRO A 349      84.017  98.859  96.168  1.00 32.78           C  
ATOM   4630  HA  PRO A 349      83.203 101.251  97.815  1.00 32.78           H  
ATOM   4631  HB3 PRO A 349      82.125  99.382  98.867  1.00 32.78           H  
ATOM   4632  HB2 PRO A 349      83.598  98.427  98.893  1.00 32.78           H  
ATOM   4633  HG3 PRO A 349      81.911  99.119  96.489  1.00 32.78           H  
ATOM   4634  HG2 PRO A 349      82.473  97.517  96.967  1.00 32.78           H  
ATOM   4635  HD2 PRO A 349      84.743  98.059  96.305  1.00 32.78           H  
ATOM   4636  HD3 PRO A 349      83.795  98.947  95.104  1.00 32.78           H  
ATOM   4637  N   PRO A 350      84.739 101.860  99.893  1.00 34.00           N  
ATOM   4638  CA  PRO A 350      85.587 102.203 101.057  1.00 34.00           C  
ATOM   4639  C   PRO A 350      85.794 101.161 102.175  1.00 34.00           C  
ATOM   4640  O   PRO A 350      86.812 101.249 102.855  1.00 34.00           O  
ATOM   4641  CB  PRO A 350      84.966 103.497 101.597  1.00 34.00           C  
ATOM   4642  CG  PRO A 350      84.391 104.165 100.361  1.00 34.00           C  
ATOM   4643  CD  PRO A 350      83.876 102.989  99.537  1.00 34.00           C  
ATOM   4644  HA  PRO A 350      86.571 102.431 100.655  1.00 34.00           H  
ATOM   4645  HB3 PRO A 350      85.689 104.127 102.114  1.00 34.00           H  
ATOM   4646  HB2 PRO A 350      84.164 103.269 102.302  1.00 34.00           H  
ATOM   4647  HG3 PRO A 350      85.194 104.665  99.817  1.00 34.00           H  
ATOM   4648  HG2 PRO A 350      83.625 104.909 100.583  1.00 34.00           H  
ATOM   4649  HD2 PRO A 350      82.846 102.749  99.805  1.00 34.00           H  
ATOM   4650  HD3 PRO A 350      83.913 103.234  98.474  1.00 34.00           H  
ATOM   4651  N   ALA A 351      84.872 100.200 102.341  1.00 32.67           N  
ATOM   4652  CA  ALA A 351      85.022  99.078 103.274  1.00 32.67           C  
ATOM   4653  C   ALA A 351      85.806  97.894 102.672  1.00 32.67           C  
ATOM   4654  O   ALA A 351      86.379  97.110 103.425  1.00 32.67           O  
ATOM   4655  CB  ALA A 351      83.628  98.616 103.722  1.00 32.67           C  
ATOM   4656  H   ALA A 351      84.045 100.204 101.767  1.00 32.67           H  
ATOM   4657  HA  ALA A 351      85.567  99.413 104.159  1.00 32.67           H  
ATOM   4658  HB1 ALA A 351      83.703  97.795 104.437  1.00 32.67           H  
ATOM   4659  HB2 ALA A 351      83.085  99.424 104.213  1.00 32.67           H  
ATOM   4660  HB3 ALA A 351      83.028  98.266 102.881  1.00 32.67           H  
ATOM   4661  N   LYS A 352      85.836  97.786 101.336  1.00 30.81           N  
ATOM   4662  CA  LYS A 352      86.660  96.824 100.606  1.00 30.81           C  
ATOM   4663  C   LYS A 352      88.103  97.339 100.481  1.00 30.81           C  
ATOM   4664  O   LYS A 352      89.029  96.525 100.527  1.00 30.81           O  
ATOM   4665  CB  LYS A 352      86.023  96.523  99.225  1.00 30.81           C  
ATOM   4666  CG  LYS A 352      86.814  95.535  98.341  1.00 30.81           C  
ATOM   4667  CD  LYS A 352      86.118  95.228  97.006  1.00 30.81           C  
ATOM   4668  CE  LYS A 352      86.938  94.278  96.116  1.00 30.81           C  
ATOM   4669  NZ  LYS A 352      86.252  93.989  94.846  1.00 30.81           N1+
ATOM   4670  H   LYS A 352      85.451  98.539 100.778  1.00 30.81           H  
ATOM   4671  HA  LYS A 352      86.690  95.889 101.169  1.00 30.81           H  
ATOM   4672  HB3 LYS A 352      85.902  97.449  98.665  1.00 30.81           H  
ATOM   4673  HB2 LYS A 352      85.018  96.130  99.381  1.00 30.81           H  
ATOM   4674  HG3 LYS A 352      86.980  94.607  98.892  1.00 30.81           H  
ATOM   4675  HG2 LYS A 352      87.802  95.940  98.123  1.00 30.81           H  
ATOM   4676  HD3 LYS A 352      85.946  96.160  96.467  1.00 30.81           H  
ATOM   4677  HD2 LYS A 352      85.134  94.799  97.201  1.00 30.81           H  
ATOM   4678  HE3 LYS A 352      87.120  93.336  96.634  1.00 30.81           H  
ATOM   4679  HE2 LYS A 352      87.911  94.716  95.890  1.00 30.81           H  
ATOM   4680  HZ1 LYS A 352      86.814  93.357  94.294  1.00 30.81           H  
ATOM   4681  HZ2 LYS A 352      85.356  93.564  95.031  1.00 30.81           H  
ATOM   4682  HZ3 LYS A 352      86.118  94.850  94.332  1.00 30.81           H  
ATOM   4683  N   ILE A 353      88.269  98.666 100.336  1.00 30.52           N  
ATOM   4684  CA  ILE A 353      89.566  99.329 100.169  1.00 30.52           C  
ATOM   4685  C   ILE A 353      90.669  98.886 101.166  1.00 30.52           C  
ATOM   4686  O   ILE A 353      91.704  98.475 100.654  1.00 30.52           O  
ATOM   4687  CB  ILE A 353      89.486 100.886 100.063  1.00 30.52           C  
ATOM   4688  CG1 ILE A 353      88.784 101.323  98.759  1.00 30.52           C  
ATOM   4689  CG2 ILE A 353      90.862 101.582 100.153  1.00 30.52           C  
ATOM   4690  CD1 ILE A 353      88.453 102.823  98.707  1.00 30.52           C  
ATOM   4691  H   ILE A 353      87.447  99.254 100.271  1.00 30.52           H  
ATOM   4692  HA  ILE A 353      89.910  98.982  99.193  1.00 30.52           H  
ATOM   4693  HB  ILE A 353      88.873 101.255 100.885  1.00 30.52           H  
ATOM   4694 HG13 ILE A 353      87.862 100.766  98.620  1.00 30.52           H  
ATOM   4695 HG12 ILE A 353      89.411 101.061  97.907  1.00 30.52           H  
ATOM   4696 HG21 ILE A 353      90.811 102.645  99.954  1.00 30.52           H  
ATOM   4697 HG22 ILE A 353      91.319 101.486 101.139  1.00 30.52           H  
ATOM   4698 HG23 ILE A 353      91.545 101.160  99.423  1.00 30.52           H  
ATOM   4699 HD11 ILE A 353      87.507 103.010  98.203  1.00 30.52           H  
ATOM   4700 HD12 ILE A 353      88.373 103.259  99.701  1.00 30.52           H  
ATOM   4701 HD13 ILE A 353      89.217 103.382  98.172  1.00 30.52           H  
ATOM   4702  N   PRO A 354      90.417  98.833 102.499  1.00 30.45           N  
ATOM   4703  CA  PRO A 354      91.322  98.214 103.488  1.00 30.45           C  
ATOM   4704  C   PRO A 354      91.980  96.875 103.108  1.00 30.45           C  
ATOM   4705  O   PRO A 354      93.157  96.679 103.392  1.00 30.45           O  
ATOM   4706  CB  PRO A 354      90.459  98.103 104.746  1.00 30.45           C  
ATOM   4707  CG  PRO A 354      89.586  99.343 104.677  1.00 30.45           C  
ATOM   4708  CD  PRO A 354      89.306  99.490 103.187  1.00 30.45           C  
ATOM   4709  HA  PRO A 354      92.102  98.940 103.706  1.00 30.45           H  
ATOM   4710  HB3 PRO A 354      91.066  98.083 105.650  1.00 30.45           H  
ATOM   4711  HB2 PRO A 354      89.845  97.201 104.715  1.00 30.45           H  
ATOM   4712  HG3 PRO A 354      90.162 100.204 105.020  1.00 30.45           H  
ATOM   4713  HG2 PRO A 354      88.679  99.294 105.278  1.00 30.45           H  
ATOM   4714  HD2 PRO A 354      88.370  98.998 102.940  1.00 30.45           H  
ATOM   4715  HD3 PRO A 354      89.237 100.544 102.926  1.00 30.45           H  
ATOM   4716  N   TYR A 355      91.243  95.976 102.445  1.00 31.12           N  
ATOM   4717  CA  TYR A 355      91.770  94.682 102.013  1.00 31.12           C  
ATOM   4718  C   TYR A 355      92.614  94.806 100.730  1.00 31.12           C  
ATOM   4719  O   TYR A 355      93.632  94.124 100.601  1.00 31.12           O  
ATOM   4720  CB  TYR A 355      90.611  93.681 101.868  1.00 31.12           C  
ATOM   4721  CG  TYR A 355      89.853  93.464 103.169  1.00 31.12           C  
ATOM   4722  CD1 TYR A 355      90.327  92.532 104.116  1.00 31.12           C  
ATOM   4723  CD2 TYR A 355      88.700  94.225 103.459  1.00 31.12           C  
ATOM   4724  CE1 TYR A 355      89.668  92.376 105.351  1.00 31.12           C  
ATOM   4725  CE2 TYR A 355      88.040  94.065 104.691  1.00 31.12           C  
ATOM   4726  CZ  TYR A 355      88.529  93.151 105.645  1.00 31.12           C  
ATOM   4727  OH  TYR A 355      87.905  93.020 106.851  1.00 31.12           O  
ATOM   4728  H   TYR A 355      90.297  96.197 102.163  1.00 31.12           H  
ATOM   4729  HA  TYR A 355      92.430  94.297 102.792  1.00 31.12           H  
ATOM   4730  HB3 TYR A 355      90.998  92.718 101.528  1.00 31.12           H  
ATOM   4731  HB2 TYR A 355      89.916  94.012 101.095  1.00 31.12           H  
ATOM   4732  HD1 TYR A 355      91.212  91.947 103.911  1.00 31.12           H  
ATOM   4733  HD2 TYR A 355      88.322  94.947 102.750  1.00 31.12           H  
ATOM   4734  HE1 TYR A 355      90.058  91.672 106.071  1.00 31.12           H  
ATOM   4735  HE2 TYR A 355      87.159  94.655 104.896  1.00 31.12           H  
ATOM   4736  HH  TYR A 355      88.111  92.169 107.267  1.00 31.12           H  
ATOM   4737  N   VAL A 356      92.230  95.728  99.836  1.00 30.31           N  
ATOM   4738  CA  VAL A 356      93.015  96.110  98.661  1.00 30.31           C  
ATOM   4739  C   VAL A 356      94.321  96.823  99.083  1.00 30.31           C  
ATOM   4740  O   VAL A 356      95.384  96.548  98.525  1.00 30.31           O  
ATOM   4741  CB  VAL A 356      92.201  97.027  97.694  1.00 30.31           C  
ATOM   4742  CG1 VAL A 356      92.986  97.519  96.463  1.00 30.31           C  
ATOM   4743  CG2 VAL A 356      90.905  96.337  97.230  1.00 30.31           C  
ATOM   4744  H   VAL A 356      91.448  96.330 100.066  1.00 30.31           H  
ATOM   4745  HA  VAL A 356      93.293  95.200  98.126  1.00 30.31           H  
ATOM   4746  HB  VAL A 356      91.907  97.928  98.231  1.00 30.31           H  
ATOM   4747 HG11 VAL A 356      92.355  98.102  95.791  1.00 30.31           H  
ATOM   4748 HG12 VAL A 356      93.815  98.167  96.743  1.00 30.31           H  
ATOM   4749 HG13 VAL A 356      93.390  96.682  95.895  1.00 30.31           H  
ATOM   4750 HG21 VAL A 356      90.362  96.950  96.511  1.00 30.31           H  
ATOM   4751 HG22 VAL A 356      91.116  95.381  96.751  1.00 30.31           H  
ATOM   4752 HG23 VAL A 356      90.232  96.148  98.066  1.00 30.31           H  
ATOM   4753  N   THR A 357      94.247  97.679 100.103  1.00 30.60           N  
ATOM   4754  CA  THR A 357      95.385  98.404 100.639  1.00 30.60           C  
ATOM   4755  C   THR A 357      96.242  97.530 101.579  1.00 30.60           C  
ATOM   4756  O   THR A 357      97.456  97.704 101.586  1.00 30.60           O  
ATOM   4757  CB  THR A 357      94.944  99.722 101.290  1.00 30.60           C  
ATOM   4758  OG1 THR A 357      93.978  99.502 102.282  1.00 30.60           O  
ATOM   4759  CG2 THR A 357      94.313 100.668 100.270  1.00 30.60           C  
ATOM   4760  H   THR A 357      93.350  97.930 100.522  1.00 30.60           H  
ATOM   4761  HA  THR A 357      96.001  98.702  99.803  1.00 30.60           H  
ATOM   4762  HB  THR A 357      95.807 100.218 101.738  1.00 30.60           H  
ATOM   4763  HG1 THR A 357      94.417  99.576 103.153  1.00 30.60           H  
ATOM   4764 HG21 THR A 357      93.852 101.521 100.765  1.00 30.60           H  
ATOM   4765 HG22 THR A 357      95.070 101.040  99.582  1.00 30.60           H  
ATOM   4766 HG23 THR A 357      93.544 100.175  99.680  1.00 30.60           H  
ATOM   4767  N   LEU A 358      95.677  96.499 102.224  1.00 30.42           N  
ATOM   4768  CA  LEU A 358      96.458  95.418 102.837  1.00 30.42           C  
ATOM   4769  C   LEU A 358      97.279  94.648 101.781  1.00 30.42           C  
ATOM   4770  O   LEU A 358      98.465  94.407 101.999  1.00 30.42           O  
ATOM   4771  CB  LEU A 358      95.557  94.497 103.691  1.00 30.42           C  
ATOM   4772  CG  LEU A 358      96.287  93.320 104.383  1.00 30.42           C  
ATOM   4773  CD1 LEU A 358      97.436  93.795 105.292  1.00 30.42           C  
ATOM   4774  CD2 LEU A 358      95.297  92.412 105.135  1.00 30.42           C  
ATOM   4775  H   LEU A 358      94.667  96.483 102.354  1.00 30.42           H  
ATOM   4776  HA  LEU A 358      97.181  95.888 103.504  1.00 30.42           H  
ATOM   4777  HB3 LEU A 358      94.767  94.095 103.057  1.00 30.42           H  
ATOM   4778  HB2 LEU A 358      95.056  95.099 104.452  1.00 30.42           H  
ATOM   4779  HG  LEU A 358      96.729  92.691 103.609  1.00 30.42           H  
ATOM   4780 HD11 LEU A 358      97.572  93.153 106.161  1.00 30.42           H  
ATOM   4781 HD12 LEU A 358      98.382  93.793 104.751  1.00 30.42           H  
ATOM   4782 HD13 LEU A 358      97.280  94.811 105.652  1.00 30.42           H  
ATOM   4783 HD21 LEU A 358      95.462  91.364 104.885  1.00 30.42           H  
ATOM   4784 HD22 LEU A 358      95.391  92.507 106.215  1.00 30.42           H  
ATOM   4785 HD23 LEU A 358      94.262  92.639 104.883  1.00 30.42           H  
ATOM   4786  N   SER A 359      96.676  94.358 100.618  1.00 29.09           N  
ATOM   4787  CA  SER A 359      97.382  93.788  99.465  1.00 29.09           C  
ATOM   4788  C   SER A 359      98.445  94.761  98.895  1.00 29.09           C  
ATOM   4789  O   SER A 359      99.508  94.318  98.459  1.00 29.09           O  
ATOM   4790  CB  SER A 359      96.355  93.320  98.409  1.00 29.09           C  
ATOM   4791  OG  SER A 359      96.936  92.477  97.429  1.00 29.09           O  
ATOM   4792  H   SER A 359      95.682  94.536 100.515  1.00 29.09           H  
ATOM   4793  HA  SER A 359      97.913  92.904  99.825  1.00 29.09           H  
ATOM   4794  HB3 SER A 359      95.889  94.166  97.906  1.00 29.09           H  
ATOM   4795  HB2 SER A 359      95.550  92.762  98.890  1.00 29.09           H  
ATOM   4796  HG  SER A 359      97.568  92.990  96.909  1.00 29.09           H  
ATOM   4797  N   THR A 360      98.178  96.071  98.980  1.00 31.74           N  
ATOM   4798  CA  THR A 360      99.131  97.137  98.668  1.00 31.74           C  
ATOM   4799  C   THR A 360     100.321  97.172  99.667  1.00 31.74           C  
ATOM   4800  O   THR A 360     101.468  97.351  99.262  1.00 31.74           O  
ATOM   4801  CB  THR A 360      98.434  98.518  98.614  1.00 31.74           C  
ATOM   4802  OG1 THR A 360      97.306  98.465  97.759  1.00 31.74           O  
ATOM   4803  CG2 THR A 360      99.300  99.634  98.066  1.00 31.74           C  
ATOM   4804  H   THR A 360      97.277  96.357  99.336  1.00 31.74           H  
ATOM   4805  HA  THR A 360      99.512  96.944  97.668  1.00 31.74           H  
ATOM   4806  HB  THR A 360      98.139  98.843  99.606  1.00 31.74           H  
ATOM   4807  HG1 THR A 360      96.733  97.719  97.998  1.00 31.74           H  
ATOM   4808 HG21 THR A 360      98.758 100.577  97.995  1.00 31.74           H  
ATOM   4809 HG22 THR A 360     100.164  99.789  98.702  1.00 31.74           H  
ATOM   4810 HG23 THR A 360      99.653  99.360  97.077  1.00 31.74           H  
ATOM   4811  N   GLY A 361     100.052  96.880 100.946  1.00 30.56           N  
ATOM   4812  CA  GLY A 361     101.061  96.644 101.979  1.00 30.56           C  
ATOM   4813  C   GLY A 361     101.867  95.363 101.688  1.00 30.56           C  
ATOM   4814  O   GLY A 361     103.049  95.277 102.018  1.00 30.56           O  
ATOM   4815  H   GLY A 361      99.080  96.827 101.238  1.00 30.56           H  
ATOM   4816  HA3 GLY A 361     100.543  96.518 102.928  1.00 30.56           H  
ATOM   4817  HA2 GLY A 361     101.715  97.509 102.083  1.00 30.56           H  
ATOM   4818  N   GLY A 362     101.236  94.370 101.047  1.00 29.62           N  
ATOM   4819  CA  GLY A 362     101.837  93.104 100.634  1.00 29.62           C  
ATOM   4820  C   GLY A 362     102.907  93.336  99.561  1.00 29.62           C  
ATOM   4821  O   GLY A 362     104.039  92.879  99.730  1.00 29.62           O  
ATOM   4822  H   GLY A 362     100.244  94.485 100.875  1.00 29.62           H  
ATOM   4823  HA3 GLY A 362     101.062  92.450 100.235  1.00 29.62           H  
ATOM   4824  HA2 GLY A 362     102.274  92.601 101.498  1.00 29.62           H  
ATOM   4825  N   ILE A 363     102.592  94.094  98.496  1.00 31.08           N  
ATOM   4826  CA  ILE A 363     103.592  94.484  97.491  1.00 31.08           C  
ATOM   4827  C   ILE A 363     104.673  95.410  98.078  1.00 31.08           C  
ATOM   4828  O   ILE A 363     105.828  95.252  97.710  1.00 31.08           O  
ATOM   4829  CB  ILE A 363     103.005  95.112  96.192  1.00 31.08           C  
ATOM   4830  CG1 ILE A 363     104.054  95.479  95.106  1.00 31.08           C  
ATOM   4831  CG2 ILE A 363     102.131  96.333  96.483  1.00 31.08           C  
ATOM   4832  CD1 ILE A 363     104.911  94.298  94.626  1.00 31.08           C  
ATOM   4833  H   ILE A 363     101.650  94.454  98.396  1.00 31.08           H  
ATOM   4834  HA  ILE A 363     104.089  93.562  97.190  1.00 31.08           H  
ATOM   4835  HB  ILE A 363     102.356  94.355  95.751  1.00 31.08           H  
ATOM   4836 HG13 ILE A 363     104.706  96.282  95.452  1.00 31.08           H  
ATOM   4837 HG12 ILE A 363     103.551  95.898  94.236  1.00 31.08           H  
ATOM   4838 HG21 ILE A 363     101.715  96.771  95.585  1.00 31.08           H  
ATOM   4839 HG22 ILE A 363     101.300  96.025  97.104  1.00 31.08           H  
ATOM   4840 HG23 ILE A 363     102.675  97.130  96.987  1.00 31.08           H  
ATOM   4841 HD11 ILE A 363     105.247  94.458  93.602  1.00 31.08           H  
ATOM   4842 HD12 ILE A 363     105.801  94.176  95.243  1.00 31.08           H  
ATOM   4843 HD13 ILE A 363     104.356  93.360  94.646  1.00 31.08           H  
ATOM   4844  N   GLU A 364     104.318  96.290  99.022  1.00 33.95           N  
ATOM   4845  CA  GLU A 364     105.277  97.122  99.751  1.00 33.95           C  
ATOM   4846  C   GLU A 364     106.293  96.289 100.559  1.00 33.95           C  
ATOM   4847  O   GLU A 364     107.493  96.543 100.498  1.00 33.95           O  
ATOM   4848  CB  GLU A 364     104.494  98.183 100.561  1.00 33.95           C  
ATOM   4849  CG  GLU A 364     105.249  99.058 101.587  1.00 33.95           C  
ATOM   4850  CD  GLU A 364     106.322 100.019 101.046  1.00 33.95           C  
ATOM   4851  OE1 GLU A 364     106.733  99.892  99.875  1.00 33.95           O  
ATOM   4852  OE2 GLU A 364     106.723 100.895 101.837  1.00 33.95           O1-
ATOM   4853  H   GLU A 364     103.338  96.429  99.242  1.00 33.95           H  
ATOM   4854  HA  GLU A 364     105.868  97.638  98.996  1.00 33.95           H  
ATOM   4855  HB3 GLU A 364     103.691  97.686 101.096  1.00 33.95           H  
ATOM   4856  HB2 GLU A 364     103.994  98.847  99.859  1.00 33.95           H  
ATOM   4857  HG3 GLU A 364     105.697  98.423 102.348  1.00 33.95           H  
ATOM   4858  HG2 GLU A 364     104.513  99.665 102.116  1.00 33.95           H  
ATOM   4859  N   THR A 365     105.814  95.224 101.209  1.00 32.60           N  
ATOM   4860  CA  THR A 365     106.664  94.242 101.880  1.00 32.60           C  
ATOM   4861  C   THR A 365     107.540  93.427 100.894  1.00 32.60           C  
ATOM   4862  O   THR A 365     108.716  93.198 101.175  1.00 32.60           O  
ATOM   4863  CB  THR A 365     105.815  93.280 102.749  1.00 32.60           C  
ATOM   4864  OG1 THR A 365     105.020  94.045 103.636  1.00 32.60           O  
ATOM   4865  CG2 THR A 365     106.620  92.281 103.594  1.00 32.60           C  
ATOM   4866  H   THR A 365     104.813  95.073 101.232  1.00 32.60           H  
ATOM   4867  HA  THR A 365     107.342  94.788 102.540  1.00 32.60           H  
ATOM   4868  HB  THR A 365     105.134  92.714 102.111  1.00 32.60           H  
ATOM   4869  HG1 THR A 365     104.362  94.536 103.119  1.00 32.60           H  
ATOM   4870 HG21 THR A 365     105.972  91.732 104.277  1.00 32.60           H  
ATOM   4871 HG22 THR A 365     107.130  91.545 102.972  1.00 32.60           H  
ATOM   4872 HG23 THR A 365     107.378  92.791 104.189  1.00 32.60           H  
ATOM   4873  N   LEU A 366     106.990  93.053  99.730  1.00 30.03           N  
ATOM   4874  CA  LEU A 366     107.736  92.396  98.650  1.00 30.03           C  
ATOM   4875  C   LEU A 366     108.790  93.330  98.022  1.00 30.03           C  
ATOM   4876  O   LEU A 366     109.921  92.905  97.775  1.00 30.03           O  
ATOM   4877  CB  LEU A 366     106.738  91.845  97.606  1.00 30.03           C  
ATOM   4878  CG  LEU A 366     107.353  91.111  96.391  1.00 30.03           C  
ATOM   4879  CD1 LEU A 366     108.225  89.908  96.808  1.00 30.03           C  
ATOM   4880  CD2 LEU A 366     106.254  90.719  95.379  1.00 30.03           C  
ATOM   4881  H   LEU A 366     106.011  93.258  99.557  1.00 30.03           H  
ATOM   4882  HA  LEU A 366     108.274  91.556  99.092  1.00 30.03           H  
ATOM   4883  HB3 LEU A 366     106.148  92.678  97.229  1.00 30.03           H  
ATOM   4884  HB2 LEU A 366     106.032  91.179  98.106  1.00 30.03           H  
ATOM   4885  HG  LEU A 366     108.003  91.812  95.864  1.00 30.03           H  
ATOM   4886 HD11 LEU A 366     108.088  89.043  96.159  1.00 30.03           H  
ATOM   4887 HD12 LEU A 366     109.284  90.169  96.765  1.00 30.03           H  
ATOM   4888 HD13 LEU A 366     108.013  89.579  97.826  1.00 30.03           H  
ATOM   4889 HD21 LEU A 366     106.474  91.127  94.391  1.00 30.03           H  
ATOM   4890 HD22 LEU A 366     106.149  89.640  95.266  1.00 30.03           H  
ATOM   4891 HD23 LEU A 366     105.274  91.099  95.668  1.00 30.03           H  
ATOM   4892  N   ALA A 367     108.415  94.598  97.817  1.00 32.46           N  
ATOM   4893  CA  ALA A 367     109.289  95.674  97.376  1.00 32.46           C  
ATOM   4894  C   ALA A 367     110.437  95.888  98.364  1.00 32.46           C  
ATOM   4895  O   ALA A 367     111.569  95.965  97.907  1.00 32.46           O  
ATOM   4896  CB  ALA A 367     108.497  96.967  97.141  1.00 32.46           C  
ATOM   4897  H   ALA A 367     107.444  94.862  97.986  1.00 32.46           H  
ATOM   4898  HA  ALA A 367     109.721  95.368  96.421  1.00 32.46           H  
ATOM   4899  HB1 ALA A 367     109.140  97.730  96.703  1.00 32.46           H  
ATOM   4900  HB2 ALA A 367     107.666  96.809  96.454  1.00 32.46           H  
ATOM   4901  HB3 ALA A 367     108.095  97.377  98.067  1.00 32.46           H  
ATOM   4902  N   ALA A 368     110.153  95.868  99.676  1.00 33.82           N  
ATOM   4903  CA  ALA A 368     111.143  95.926 100.757  1.00 33.82           C  
ATOM   4904  C   ALA A 368     112.196  94.808 100.661  1.00 33.82           C  
ATOM   4905  O   ALA A 368     113.391  95.080 100.779  1.00 33.82           O  
ATOM   4906  CB  ALA A 368     110.435  95.866 102.117  1.00 33.82           C  
ATOM   4907  H   ALA A 368     109.177  95.920  99.957  1.00 33.82           H  
ATOM   4908  HA  ALA A 368     111.643  96.892 100.683  1.00 33.82           H  
ATOM   4909  HB1 ALA A 368     111.067  96.281 102.900  1.00 33.82           H  
ATOM   4910  HB2 ALA A 368     109.519  96.448 102.101  1.00 33.82           H  
ATOM   4911  HB3 ALA A 368     110.175  94.851 102.415  1.00 33.82           H  
ATOM   4912  N   VAL A 369     111.740  93.576 100.398  1.00 31.57           N  
ATOM   4913  CA  VAL A 369     112.605  92.419 100.168  1.00 31.57           C  
ATOM   4914  C   VAL A 369     113.494  92.598  98.916  1.00 31.57           C  
ATOM   4915  O   VAL A 369     114.700  92.365  98.997  1.00 31.57           O  
ATOM   4916  CB  VAL A 369     111.779  91.099 100.083  1.00 31.57           C  
ATOM   4917  CG1 VAL A 369     112.540  89.867  99.548  1.00 31.57           C  
ATOM   4918  CG2 VAL A 369     111.161  90.756 101.451  1.00 31.57           C  
ATOM   4919  H   VAL A 369     110.739  93.433 100.328  1.00 31.57           H  
ATOM   4920  HA  VAL A 369     113.279  92.344 101.025  1.00 31.57           H  
ATOM   4921  HB  VAL A 369     110.947  91.265  99.400  1.00 31.57           H  
ATOM   4922 HG11 VAL A 369     111.928  88.967  99.615  1.00 31.57           H  
ATOM   4923 HG12 VAL A 369     112.815  89.976  98.498  1.00 31.57           H  
ATOM   4924 HG13 VAL A 369     113.453  89.687 100.117  1.00 31.57           H  
ATOM   4925 HG21 VAL A 369     110.503  89.890 101.383  1.00 31.57           H  
ATOM   4926 HG22 VAL A 369     111.933  90.530 102.188  1.00 31.57           H  
ATOM   4927 HG23 VAL A 369     110.568  91.578 101.849  1.00 31.57           H  
ATOM   4928  N   PHE A 370     112.904  93.061  97.804  1.00 33.28           N  
ATOM   4929  CA  PHE A 370     113.629  93.348  96.562  1.00 33.28           C  
ATOM   4930  C   PHE A 370     114.603  94.537  96.710  1.00 33.28           C  
ATOM   4931  O   PHE A 370     115.757  94.444  96.294  1.00 33.28           O  
ATOM   4932  CB  PHE A 370     112.625  93.524  95.403  1.00 33.28           C  
ATOM   4933  CG  PHE A 370     113.207  93.755  94.014  1.00 33.28           C  
ATOM   4934  CD1 PHE A 370     114.310  93.003  93.547  1.00 33.28           C
[truncated: 193,671 more chars]
