# Supplementary material for: Structural basis for urate recognition and apigenin inhibition of human GLUT9
Source: Nat Commun. 2024 Jun 12;15:5039. doi: 10.1038/s41467-024-49420-9 (PMC11169512; doi:10.1038/s41467-024-49420-9)
Supplement: Supplementary file 4 — Source Data [file 41467_2024_49420_MOESM4_ESM.zip › Source data/Source Data.xlsx]

## Sheet: Figure1a IC50 of API
	#1	#2	#3	mean	glut current (pA)	inhibition		#1	#2	#3	mean	glut current (pA)	inhibition		#1	#2	#3	mean	glut current (pA)	inhibition
vehicle	337	325	322	328	241.667			231	231		231				92.6	90	95.8	92.8
1 mM UA	579	564	566	569.667				633	621	638	630.667	399.667			350	362	352	354.667	261.867
0.1 μM API															371	363	356	363.333	270.533	1.0331
0.3 μM API															331	338	338	335.667	242.867	0.927444
1 μM API	471	455	460	462	134	0.554483		435	419	411	421.667	190.667	0.477064		229	219	226	224.667	131.867	0.503564
3 μM API	374	386	381	380.333	52.3333	0.216552		337	316	338	330.333	99.3333	0.24854		157	154	161	157.333	64.5333	0.246436
10 μM API	338	338	328	334.667	6.66667	0.0275862		224	207	191	207.333	-23.6667	-0.059216		127	120	124	123.667	30.8667	0.117872
30 μM API															101	97.1	103	100.367	7.56667	0.0288951
	#1	#2	#3	mean	glut current (pA)	inhibition		#1	#2	#3	mean	glut current (pA)	inhibition		#1	#2	#3	mean	glut current (pA)	inhibition
vehicle	124	125	132	127				216	173	171	186.667				143	131	136	136.667
1 mM UA	452	463	458	457.667	330.667			438	429	424	430.333	243.667			699	702	696	699	562.333
0.1 μM API	416	408	419	414.333	287.333	0.868952
0.3 μM API	346	329	328	334.333	207.333	0.627016		353	319	312	328	141.333	0.580027		462	475	474	470.333	333.667	0.593361
1 μM API	258	242	230	243.333	116.333	0.351815		291	268	266	275	88.3333	0.362517		290	286	266	280.667	144	0.256076
3 μM API	180	177	185	180.667	53.6667	0.162298		269	255	245	256.333	69.6667	0.28591		194	179	181	184.667	48	0.0853586
10 μM API	132	134	118	128	1	0.00302419		243	226	205	224.667	38	0.155951		136	137	142	138.333	1.66667	0.00296384
30 μM API	130	133	124	129	2	0.00604839		222	215	215	217.333	30.6667	0.125855		138	125	128	130.333	-6.33333	-0.0112626
	#1	#2	#3	mean	glut current (pA)	inhibition		#1	#2	#3	mean	glut current (pA)	inhibition
vehicle	134	183	169	162				89.5	89.4	87.3	88.7333
1 mM UA	332	281	300	304.333	142.333			338	337	333	336	247.267
0.1 μM API	299	284	311	298	136	0.955504		293	289	282	288	199.267	0.805878
0.3 μM API	269	240	244	251	89	0.625293
1 μM API	266	246	259	257	95	0.667447		194	190	192	192	103.267	0.417633
3 μM API	241	206	212	219.667	57.6667	0.405152		168	162	151	160.333	71.6	0.289566
10 μM API	222	218	214	218	56	0.393443		143	127	125	131.667	42.9333	0.173632
30 μM API	213	154	159	175.333	13.3333	0.0936768		108	107	107	107.333	18.6	0.0752224
	#1	#2	#3	mean	glut current (pA)	inhibition		#1	#2	#3	mean	glut current (pA)	inhibition		#1	#2	#3	mean	glut current (pA)	inhibition
vehicle	127	127	127	127				89.8	93.9	95.6	93.1				127	135	122	128
1 mM UA	173	173	178	174.667	47.6667			257	251	267	258.333	165.233			341	339	330	336.667	208.667
0.03 μM API	195	184	180	186.333	59.3333	1.24476		246	247	236	243	149.9	0.907202		317	309	304	310	182	0.872204
	#1	#2	#3	mean	glut current (pA)	inhibition		#1	#2	#3	mean	glut current (pA)	inhibition
vehicle	74	79.1	73.5	75.5333				109	118	130	119
1 mM UA	420	417	421	419.333	343.8			637	637	649	641	522
0.03 μM API	402	389	389	393.333	317.8	0.924375		604	597	596	599	480	0.91954
Notes: 1. Each color block represents a single cell; 2. vehicle is the current before UA application while 1 mM UA is the current after UA application. μM API is the current after application of API at certain concentrations; 3. #1, #2, #3 represent 3 continuous recordings whose mean value is put down as mean.

## Sheet: Figure2e CurrentOfMutants
WT	vehicle (A)	1 mM UA (A)	current (A)	current (pA)		W336A	vehicle (A)	1 mM UA (A)	current (A)	current (pA)		Y327A	vehicle (A)	1 mM UA (A)	current (A)	current (pA)
	-6.53e-12	-6.51e-11	-5.857e-11	-58.57			-1.08e-11	-1.27e-11	-1.9e-12	-1.9			-2.05e-11	-3.85e-11	-1.8e-11	-18
	-1.91e-11	-8.91e-11	-7e-11	-70			-1.78e-11	-1.84e-11	-6e-13	-0.6			-1.68e-11	-2.06e-11	-3.8e-12	-3.8
	-1.53e-11	-6.14e-11	-4.61e-11	-46.1			-4.79e-12	-4.87e-12	-8e-14	-0.08			-1.07e-11	-1.24e-11	-1.7e-12	-1.7
	-1.33e-11	-8.2e-11	-6.87e-11	-68.7			-7.84e-12	-8.35e-12	-5.1e-13	-0.51			-1.92e-11	-2.06e-11	-1.4e-12	-1.4
	-1.85e-11	-8.85e-11	-7e-11	-70			-7.15e-12	-7.56e-12	-4.1e-13	-0.41			-9.5e-12	-1.74e-11	-7.9e-12	-7.9
	-1.49e-11	-9.02e-11	-7.53e-11	-75.3			-1.95e-11	-2.01e-11	-6e-13	-0.6			-1.05e-11	-1.91e-11	-8.6e-12	-8.6
							-5.2e-12	-7.38e-12	-2.18e-12	-2.18			-1.54e-11	-1.66e-11	-1.2e-12	-1.2
							-2.71e-11	-2.93e-11	-2.2e-12	-2.2			-2.11e-11	-2.58e-11	-4.7e-12	-4.7
							-6.16e-11	-7.5e-11	-1.34e-11	-13.4
							-2.62e-11	-2.83e-11	-2.1e-12	-2.1
I209A	vehicle (A)	1 mM UA (A)	current (A)	current (pA)		L332A	vehicle (A)	1 mM UA (A)	current (A)	current (pA)		V213A	vehicle (A)	1 mM UA (A)	current (A)	current (pA)
	-1.45e-11	-1.66e-11	-2.1e-12	-2.1			-1.84e-11	-2.87e-11	-1.03e-11	-10.3			-1.82e-11	-1.99e-11	-1.7e-12	-1.7
	-7.72e-12	-9.03e-12	-1.31e-12	-1.31			-1.28e-11	-4.02e-11	-2.74e-11	-27.4			-1.67e-11	-1.77e-11	-1e-12	-1
	-1.59e-11	-1.6e-11	-1e-13	-0.1			-1.11e-11	-2.86e-11	-1.75e-11	-17.5			-7.33e-12	-7.8e-12	-4.7e-13	-0.47
	-5.57e-12	-7.07e-12	-1.5e-12	-1.5			-1.76e-11	-4.09e-11	-2.33e-11	-23.3			-8.52e-12	-8.61e-12	-9e-14	-0.09
	-1.77e-11	-1.89e-11	-1.2e-12	-1.2			-2.22e-11	-3.59e-11	-1.37e-11	-13.7			-3.52e-12	-9.3e-12	-5.78e-12	-5.78
	-1.76e-11	-1.8e-11	-4e-13	-0.4			-6.65e-12	-4.63e-11	-3.965e-11	-39.65			-1.42e-12	-9.22e-12	-7.8e-12	-7.8
	-3.91e-11	-3.91e-11	0	0			-1.18e-11	-2.72e-11	-1.54e-11	-15.4			-1.83e-11	-3.34e-11	-1.51e-11	-15.1
	-6.72e-12	-8e-12	-1.28e-12	-1.28									-1.38e-11	-1.1e-11	2.8e-12	2.8
													-8.85e-12	-9.01e-12	-1.6e-13	-0.16
E364A	vehicle (A)	1 mM UA (A)	current (A)	current (pA)		C210A	vehicle (A)	1 mM UA (A)	current (A)	current (pA)		N462A	vehicle (A)	1 mM UA (A)	current (A)	current (pA)
	-6.48e-12	-7.08e-12	-6e-13	-0.6			-1.62e-11	-5.04e-11	-3.42e-11	-34.2			-9.75e-12	-3.12e-11	-2.145e-11	-21.45
	-1.21e-11	-1.29e-11	-8e-13	-0.8			-1.28e-11	-3.86e-11	-2.58e-11	-25.8			-5.41e-12	-2.16e-11	-1.619e-11	-16.19
	-9.24e-12	-9.7e-12	-4.6e-13	-0.46			-1.47e-11	-2.91e-11	-1.44e-11	-14.4			-1.75e-11	-9.76e-11	-8.01e-11	-80.1
	-1.01e-11	-1.38e-11	-3.7e-12	-3.7			-1.62e-11	-3.74e-11	-2.12e-11	-21.2			-1.13e-11	-4.48e-11	-3.35e-11	-33.5
	-1.31e-11	-1.35e-11	-4e-13	-0.4			-3.92e-12	-1.58e-11	-1.188e-11	-11.88			-1.44e-11	-5.56e-11	-4.12e-11	-41.2
	-1.33e-11	-1.36e-11	-3e-13	-0.3			-1.3e-11	-2.87e-11	-1.57e-11	-15.7			-8.25e-11	-1.22e-10	-3.95e-11	-39.5
	-1.82e-11	-1.94e-11	-1.2e-12	-1.2			-1.61e-11	-4.28e-11	-2.67e-11	-26.7			-1.57e-11	-7.23e-11	-5.66e-11	-56.6
	-7.18e-12	-7.95e-12	-7.7e-13	-0.77			-7.46e-12	-1.52e-11	-7.74e-12	-7.74
F426A	vehicle (A)	1 mM UA (A)	current (A)	current (pA)
	-1.71e-11	-1.78e-11	-7e-13	-0.7
	-1.39e-11	-1.09e-11	3e-12	3
	-1.2e-11	-1.08e-11	1.2e-12	1.2
	-1.19e-11	-1.55e-11	-3.6e-12	-3.6
Notes: 1. vehicle is the current before UA application while 1 mM UA is the current after UA application.

## Sheet: Figure2f MST-GLUT9-UA
Dose	Glut9_UA	FractionBound		Dose	Glut9 N333A-UA	FractionBound		Dose	Glut9 E364A_UA	FractionBound		Dose	Glut9 Y327A-UA	FractionBound		Dose	Glut9 W336A-UA	FractionBound
0.00373213	853.548	0.941735		0.00373213	840.959	0.775494		0.00373213	841.044	0.845646		0.00373213	851.226	0.76446		0.00373213	853.724	0.89725
0.0034822	853.434	0.937813		0.0034822	840.492	0.763196		0.0034822	840.83	0.83638		0.0034822	850.421	0.751751		0.0034822	853.545	0.890681
0.00324901	853.314	0.933646		0.00324901	840.008	0.75044		0.00324901	840.605	0.826671		0.00324901	849.587	0.73859		0.00324901	853.356	0.883746
0.00303143	853.186	0.92922		0.00303143	839.507	0.737235		0.00303143	840.37	0.816513		0.00303143	848.725	0.724987		0.00303143	853.156	0.876433
0.00282843	853.05	0.924523		0.00282843	838.99	0.723587		0.00282843	840.124	0.805899		0.00282843	847.836	0.710953		0.00282843	852.946	0.868727
0.00263902	852.906	0.919541		0.00263902	838.456	0.70951		0.00263902	839.868	0.794825		0.00263902	846.92	0.696503		0.00263902	852.725	0.860618
0.00246229	852.753	0.914261		0.00246229	837.906	0.695019		0.00246229	839.6	0.783289		0.00246229	845.979	0.681653		0.00246229	852.492	0.852093
0.0022974	852.592	0.908668		0.0022974	837.341	0.68013		0.0022974	839.323	0.771292		0.0022974	845.014	0.666425		0.0022974	852.248	0.843142
0.00214355	852.42	0.90275		0.00214355	836.762	0.664865		0.00214355	839.034	0.758834		0.00214355	844.027	0.650842		0.00214355	851.992	0.833754
0.002	852.239	0.896492		0.002	836.17	0.649247		0.002	838.735	0.745922		0.002	843.018	0.63493		0.002	851.724	0.823922
0.00186607	852.048	0.88988		0.00186607	835.565	0.633303		0.00186607	838.426	0.732561		0.00186607	841.991	0.618717		0.00186607	851.443	0.813638
0.0017411	851.846	0.882901		0.0017411	834.949	0.617061		0.0017411	838.106	0.718763		0.0017411	840.947	0.602235		0.0017411	851.15	0.802898
0.0016245	851.634	0.875541		0.0016245	834.323	0.600554		0.0016245	837.777	0.704541		0.0016245	839.887	0.585518		0.0016245	850.844	0.791697
0.00151572	851.409	0.867788		0.00151572	833.688	0.583815		0.00151572	837.438	0.689909		0.00151572	838.815	0.568602		0.00151572	850.526	0.780033
0.00141421	851.173	0.859629		0.00141421	833.045	0.566881		0.00141421	837.09	0.674887		0.00141421	837.733	0.551524		0.00141421	850.195	0.767908
0.00131951	850.925	0.851054		0.00131951	832.397	0.549788		0.00131951	836.734	0.659496		0.00131951	836.643	0.534323		0.00131951	849.852	0.755324
0.00123114	850.665	0.84205		0.00123114	831.744	0.532578		0.00123114	836.37	0.643762		0.00123114	835.548	0.517041		0.00123114	849.496	0.742287
0.0011487	850.392	0.83261		0.0011487	831.088	0.515289		0.0011487	835.998	0.627711		0.0011487	834.45	0.499718		0.0011487	849.128	0.728804
0.00107177	850.106	0.822723		0.00107177	830.431	0.497964		0.00107177	835.62	0.611373		0.00107177	833.353	0.482395		0.00107177	848.749	0.714887
0.001	849.807	0.812385		0.001	829.774	0.480644		0.001	835.235	0.594781		0.001	832.258	0.465115		0.001	848.357	0.700549
0.000933033	849.495	0.801588		0.000933033	829.119	0.46337		0.000933033	834.846	0.577969		0.000933033	831.168	0.447918		0.000933033	847.955	0.685807
0.000870551	849.169	0.790331		0.000870551	828.467	0.446184		0.000870551	834.453	0.560975		0.000870551	830.086	0.430845		0.000870551	847.542	0.670681
0.000812252	848.83	0.778611		0.000812252	827.82	0.429125		0.000812252	834.056	0.543836		0.000812252	829.014	0.413934		0.000812252	847.12	0.655192
0.000757858	848.478	0.76643		0.000757858	827.179	0.412233		0.000757858	833.657	0.526594		0.000757858	827.956	0.397224		0.000757858	846.688	0.639366
0.000707107	848.113	0.75379		0.000707107	826.546	0.395546		0.000707107	833.256	0.509287		0.000707107	826.912	0.380751		0.000707107	846.248	0.623232
0.000659754	847.734	0.740698		0.000659754	825.922	0.379098		0.000659754	832.855	0.491958		0.000659754	825.885	0.364547		0.000659754	845.8	0.606819
0.000615572	847.343	0.727161		0.000615572	825.308	0.362923		0.000615572	832.454	0.474649		0.000615572	824.877	0.348645		0.000615572	845.345	0.590162
0.000574349	846.939	0.713191		0.000574349	824.706	0.347053		0.000574349	832.054	0.4574		0.000574349	823.891	0.333073		0.000574349	844.885	0.573295
0.000535887	846.522	0.698802		0.000535887	824.117	0.331516		0.000535887	831.657	0.440253		0.000535887	822.926	0.317857		0.000535887	844.42	0.556256
0.0005	846.095	0.684011		0.0005	823.541	0.316337		0.0005	831.263	0.423247		0.0005	821.986	0.30302		0.0005	843.952	0.539084
0.000466516	845.656	0.668838		0.000466516	822.98	0.30154		0.000466516	830.874	0.406421		0.000466516	821.071	0.288583		0.000466516	843.481	0.521818
0.000435275	845.207	0.653305		0.000435275	822.434	0.287145		0.000435275	830.489	0.389812		0.000435275	820.183	0.274563		0.000435275	843.008	0.5045
0.000406126	844.748	0.637438		0.000406126	821.904	0.273167		0.000406126	830.11	0.373455		0.000406126	819.322	0.260974		0.000406126	842.535	0.487171
0.000378929	844.28	0.621266		0.000378929	821.39	0.259623		0.000378929	829.738	0.357382		0.000378929	818.489	0.247828		0.000378929	842.063	0.469873
0.000353553	843.804	0.60482		0.000353553	820.893	0.246522		0.000353553	829.373	0.341623		0.000353553	817.684	0.235133		0.000353553	841.593	0.452647
0.000329877	843.322	0.588133		0.000329877	820.413	0.233874		0.000329877	829.016	0.326207		0.000329877	816.909	0.222896		0.000329877	841.126	0.435534
0.000307786	842.833	0.571241		0.000307786	819.951	0.221683		0.000307786	828.668	0.311158		0.000307786	816.163	0.211121		0.000307786	840.664	0.418573
0.000287175	842.34	0.554182		0.000287175	819.506	0.209954		0.000287175	828.329	0.296498		0.000287175	815.446	0.199807		0.000287175	840.206	0.401803
0.000267943	841.843	0.536993		0.000267943	819.078	0.198687		0.000267943	827.998	0.282245		0.000267943	814.758	0.188954		0.000267943	839.755	0.385259
0.00025	841.343	0.519716		0.00025	818.669	0.187881		0.00025	827.678	0.268416		0.00025	814.099	0.17856		0.00025	839.31	0.368976
0.000233258	840.842	0.502392		0.000233258	818.276	0.177532		0.000233258	827.368	0.255024		0.000233258	813.469	0.168618		0.000233258	838.874	0.352986
0.000217638	840.341	0.485062		0.000217638	817.901	0.167636		0.000217638	827.068	0.242079		0.000217638	812.868	0.159123		0.000217638	838.447	0.337319
0.000203063	839.841	0.467768		0.000203063	817.542	0.158186		0.000203063	826.779	0.229589		0.000203063	812.294	0.150065		0.000203063	838.029	0.322001
0.000189465	839.343	0.450552		0.000189465	817.2	0.149172		0.000189465	826.501	0.217558		0.000189465	811.747	0.141437		0.000189465	837.621	0.307057
0.000176777	838.849	0.433452		0.000176777	816.875	0.140587		0.000176777	826.233	0.205989		0.000176777	811.227	0.133227		0.000176777	837.224	0.292507
0.000164938	838.359	0.41651		0.000164938	816.565	0.132419		0.000164938	825.976	0.194882		0.000164938	810.732	0.125424		0.000164938	836.838	0.27837
0.000153893	837.874	0.399763		0.000153893	816.27	0.124656		0.000153893	825.729	0.184235		0.000153893	810.263	0.118016		0.000153893	836.464	0.26466
0.000143587	837.397	0.383247		0.000143587	815.991	0.117287		0.000143587	825.493	0.174044		0.000143587	809.818	0.11099		0.000143587	836.102	0.25139
0.000133972	836.927	0.366996		0.000133972	815.726	0.110299		0.000133972	825.267	0.164303		0.000133972	809.396	0.104332		0.000133972	835.752	0.23857
0.000125	836.465	0.351043		0.000125	815.475	0.103678		0.000125	825.052	0.155005		0.000125	808.996	0.0980302		0.000125	835.415	0.226206
0.000116629	836.013	0.335415		0.000116629	815.237	0.0974113		0.000116629	824.847	0.146142		0.000116629	808.619	0.0920697		0.000116629	835.09	0.214303
0.000108819	835.572	0.32014		0.000108819	815.012	0.0914846		0.000108819	824.652	0.137702		0.000108819	808.262	0.0864369		0.000108819	834.778	0.202862
0.000101532	835.141	0.305241		0.000101532	814.8	0.0858842		0.000101532	824.466	0.129676		0.000101532	807.925	0.081118		0.000101532	834.478	0.191882
9.47323e-05	834.721	0.290739		9.47323e-05	814.599	0.0805962		9.47323e-05	824.289	0.122052		9.47323e-05	807.607	0.076099		9.47323e-05	834.191	0.181362
8.83883e-05	834.314	0.276652		8.83883e-05	814.41	0.0756069		8.83883e-05	824.122	0.114816		8.83883e-05	807.307	0.0713665		8.83883e-05	833.917	0.171296
8.24692e-05	833.919	0.262994		8.24692e-05	814.231	0.0709026		8.24692e-05	823.963	0.107957		8.24692e-05	807.024	0.066907		8.24692e-05	833.654	0.161678
7.69465e-05	833.537	0.249778		7.69465e-05	814.063	0.06647		7.69465e-05	823.812	0.101461		7.69465e-05	806.758	0.0627073		7.69465e-05	833.404	0.152502
7.17936e-05	833.168	0.237013		7.17936e-05	813.905	0.062296		7.17936e-05	823.67	0.0953136		7.17936e-05	806.508	0.0587547		7.17936e-05	833.165	0.143756
6.69858e-05	832.812	0.224705		6.69858e-05	813.756	0.0583676		6.69858e-05	823.535	0.0895018		6.69858e-05	806.272	0.0550366		6.69858e-05	832.938	0.135433
6.25e-05	832.469	0.212857		6.25e-05	813.616	0.0546726		6.25e-05	823.408	0.0840115		6.25e-05	806.051	0.0515408		6.25e-05	832.722	0.127519
5.83146e-05	832.14	0.201473		5.83146e-05	813.484	0.0511987		5.83146e-05	823.288	0.0788288		5.83146e-05	805.842	0.0482558		5.83146e-05	832.517	0.120004
5.44094e-05	831.824	0.190549		5.44094e-05	813.36	0.0479344		5.44094e-05	823.175	0.0739401		5.44094e-05	805.647	0.0451702		5.44094e-05	832.323	0.112874
5.07658e-05	831.521	0.180085		5.07658e-05	813.244	0.0448684		5.07658e-05	823.068	0.0693317		5.07658e-05	805.463	0.0422731		5.07658e-05	832.138	0.106117
4.73661e-05	831.232	0.170074		4.73661e-05	813.134	0.0419898		4.73661e-05	822.968	0.0649904		4.73661e-05	805.291	0.0395542		4.73661e-05	831.964	0.0997187
4.41942e-05	830.955	0.160511		4.41942e-05	813.032	0.0392883		4.41942e-05	822.873	0.0609032		4.41942e-05	805.129	0.0370033		4.41942e-05	831.798	0.093666
4.12346e-05	830.692	0.151388		4.12346e-05	812.936	0.036754		4.12346e-05	822.784	0.0570573		4.12346e-05	804.978	0.0346111		4.12346e-05	831.642	0.0879448
3.84733e-05	830.44	0.142695		3.84733e-05	812.846	0.0343773		3.84733e-05	822.7	0.0534404		3.84733e-05	804.836	0.0323683		3.84733e-05	831.495	0.0825412
3.58968e-05	830.201	0.134423		3.58968e-05	812.761	0.0321491		3.58968e-05	822.622	0.0500407		3.58968e-05	804.702	0.0302663		3.58968e-05	831.356	0.0774415
3.34929e-05	829.973	0.126559		3.34929e-05	812.682	0.0300609		3.34929e-05	822.548	0.0468465		3.34929e-05	804.578	0.0282968		3.34929e-05	831.225	0.0726319
3.125e-05	829.758	0.119092		3.125e-05	812.608	0.0281044		3.125e-05	822.478	0.0438469		3.125e-05	804.461	0.0264519		3.125e-05	831.101	0.068099
2.91573e-05	829.553	0.112009		2.91573e-05	812.538	0.0262717		2.91573e-05	822.413	0.041031		2.91573e-05	804.351	0.0247243		2.91573e-05	830.984	0.0638295
2.72047e-05	829.359	0.105297		2.72047e-05	812.473	0.0245556		2.72047e-05	822.352	0.0383887		2.72047e-05	804.249	0.0231068		2.72047e-05	830.875	0.0598105
2.53829e-05	829.175	0.0989429		2.53829e-05	812.412	0.0229489		2.53829e-05	822.294	0.0359102		2.53829e-05	804.153	0.0215929		2.53829e-05	830.772	0.0560295
2.36831e-05	829.001	0.0929321		2.36831e-05	812.355	0.021445		2.36831e-05	822.241	0.0335862		2.36831e-05	804.063	0.020176		2.36831e-05	830.675	0.0524741
2.20971e-05	828.837	0.0872511		2.20971e-05	812.302	0.0200377		2.20971e-05	822.19	0.0314076		2.20971e-05	803.979	0.0188504		2.20971e-05	830.583	0.0491326
2.06173e-05	828.682	0.0818861		2.06173e-05	812.252	0.0187209		2.06173e-05	822.143	0.0293661		2.06173e-05	803.9	0.0176102		2.06173e-05	830.498	0.0459936
1.92366e-05	828.535	0.0768233		1.92366e-05	812.205	0.0174892		1.92366e-05	822.099	0.0274535		1.92366e-05	803.827	0.0164503		1.92366e-05	830.417	0.043046
1.79484e-05	828.397	0.0720489		1.79484e-05	812.161	0.0163371		1.79484e-05	822.057	0.0256622		1.79484e-05	803.758	0.0153656		1.79484e-05	830.342	0.0402794
1.67465e-05	828.267	0.0675495		1.67465e-05	812.121	0.0152597		1.67465e-05	822.018	0.0239848		1.67465e-05	803.694	0.0143514		1.67465e-05	830.271	0.0376836
1.5625e-05	828.144	0.063312		1.5625e-05	812.082	0.0142524		1.5625e-05	821.982	0.0224146		1.5625e-05	803.634	0.0134032		1.5625e-05	830.205	0.0352489
1.45786e-05	828.029	0.0593234		1.45786e-05	812.047	0.0133107		1.45786e-05	821.948	0.020945		1.45786e-05	803.578	0.0125169		1.45786e-05	830.142	0.0329662
1.36024e-05	827.921	0.0555712		1.36024e-05	812.013	0.0124304		1.36024e-05	821.916	0.0195698		1.36024e-05	803.525	0.0116884		1.36024e-05	830.084	0.0308266
1.26914e-05	827.819	0.0520433		1.26914e-05	811.982	0.0116076		1.26914e-05	821.886	0.0182833		1.26914e-05	803.476	0.0109142		1.26914e-05	830.029	0.0288216
1.18415e-05	827.723	0.0487277		1.18415e-05	811.953	0.0108387		1.18415e-05	821.858	0.0170798		1.18415e-05	803.43	0.0101908		1.18415e-05	829.978	0.0269435
1.10485e-05	827.633	0.0456132		1.10485e-05	811.926	0.0101202		1.10485e-05	821.832	0.0159542		1.10485e-05	803.387	0.00951483		1.10485e-05	829.93	0.0251846
1.03087e-05	827.548	0.0426889		1.03087e-05	811.9	0.00944889		1.03087e-05	821.808	0.0149017		1.03087e-05	803.347	0.00888331		1.03087e-05	829.885	0.0235377
9.61832e-06	827.469	0.0399442		9.61832e-06	811.876	0.0088217		9.61832e-06	821.785	0.0139177		9.61832e-06	803.31	0.00829335		9.61832e-06	829.843	0.0219961
8.97421e-06	827.394	0.0373691		8.97421e-06	811.854	0.0082358		8.97421e-06	821.764	0.0129978		8.97421e-06	803.275	0.00774227		8.97421e-06	829.804	0.0205534
8.37323e-06	827.324	0.034954		8.37323e-06	811.833	0.00768852		8.37323e-06	821.744	0.0121379		8.37323e-06	803.242	0.00722754		8.37323e-06	829.767	0.0192034
7.8125e-06	827.259	0.0326896		7.8125e-06	811.814	0.00717733		7.8125e-06	821.725	0.0113343		7.8125e-06	803.212	0.0067468		7.8125e-06	829.732	0.0179405
7.28932e-06	827.197	0.0305673		7.28932e-06	811.796	0.00669991		7.28932e-06	821.708	0.0105833		7.28932e-06	803.184	0.00629783		7.28932e-06	829.7	0.0167592
6.80118e-06	827.14	0.0285788		6.80118e-06	811.779	0.00625404		6.80118e-06	821.692	0.00988157		6.80118e-06	803.157	0.00587856		6.80118e-06	829.67	0.0156544
6.34572e-06	827.086	0.026716		6.34572e-06	811.763	0.00583767		6.34572e-06	821.677	0.00922593		6.34572e-06	803.132	0.00548705		6.34572e-06	829.642	0.0146214
5.92077e-06	827.036	0.0249715		5.92077e-06	811.748	0.00544887		5.92077e-06	821.662	0.00861342		5.92077e-06	803.109	0.00512148		5.92077e-06	829.615	0.0136556
5.52427e-06	826.988	0.0233382		5.52427e-06	811.735	0.00508583		5.52427e-06	821.649	0.00804124		5.52427e-06	803.087	0.00478015		5.52427e-06	829.591	0.0127528
5.15433e-06	826.944	0.0218094		5.15433e-06	811.722	0.00474686		5.15433e-06	821.637	0.00750678		5.15433e-06	803.067	0.00446147		5.15433e-06	829.568	0.0119089
4.80916e-06	826.903	0.0203786		4.80916e-06	811.71	0.00443039		4.80916e-06	821.625	0.0070076		4.80916e-06	803.048	0.00416394		4.80916e-06	829.546	0.0111203
4.4871e-06	826.864	0.0190399		4.4871e-06	811.699	0.00413492		4.4871e-06	821.614	0.00654139		4.4871e-06	803.031	0.00388618		4.4871e-06	829.526	0.0103833
4.18662e-06	826.828	0.0177875		4.18662e-06	811.688	0.00385909		4.18662e-06	821.604	0.006106		4.18662e-06	803.014	0.00362687		4.18662e-06	829.507	0.00969472
3.90625e-06	826.794	0.0166161		3.90625e-06	811.678	0.00360159		3.90625e-06	821.595	0.00569943		3.90625e-06	802.999	0.00338481		3.90625e-06	829.49	0.00905136
3.64466e-06	826.762	0.0155206		3.64466e-06	811.669	0.00336121		3.64466e-06	821.586	0.00531979		3.64466e-06	802.985	0.00315886		3.64466e-06	829.473	0.00845034
3.40059e-06	826.733	0.0144963		3.40059e-06	811.661	0.00313683		3.40059e-06	821.578	0.00496531		3.40059e-06	802.971	0.00294794		3.40059e-06	829.458	0.00788891
3.17286e-06	826.705	0.0135386		3.17286e-06	811.653	0.00292738		3.17286e-06	821.57	0.00463433		3.17286e-06	802.959	0.00275107		3.17286e-06	829.444	0.0073645
2.96038e-06	826.679	0.0126434		2.96038e-06	811.645	0.00273188		2.96038e-06	821.563	0.00432533		2.96038e-06	802.947	0.00256731		2.96038e-06	829.43	0.00687471
2.76214e-06	826.655	0.0118067		2.76214e-06	811.638	0.0025494		2.76214e-06	821.556	0.00403684		2.76214e-06	802.936	0.0023958		2.76214e-06	829.418	0.00641728
2.57716e-06	826.632	0.0110248		2.57716e-06	811.632	0.00237908		2.57716e-06	821.55	0.00376753		2.57716e-06	802.926	0.00223572		2.57716e-06	829.406	0.00599011
2.40458e-06	826.611	0.0102941		2.40458e-06	811.626	0.00222011		2.40458e-06	821.544	0.00351611		2.40458e-06	802.917	0.00208631		2.40458e-06	829.395	0.00559121
2.24355e-06	826.591	0.00961131		2.24355e-06	811.62	0.00207174		2.24355e-06	821.539	0.00328142		2.24355e-06	802.908	0.00194687		2.24355e-06	829.385	0.00521874
2.09331e-06	826.573	0.00897344		2.09331e-06	811.615	0.00193327		2.09331e-06	821.534	0.00306235		2.09331e-06	802.9	0.00181673		2.09331e-06	829.376	0.00487095
1.95313e-06	826.556	0.00837754		1.95313e-06	811.61	0.00180404		1.95313e-06	821.529	0.00285786		1.95313e-06	802.892	0.00169528		1.95313e-06	829.367	0.00454624
1.82233e-06	826.54	0.00782091		1.82233e-06	811.606	0.00168343		1.82233e-06	821.525	0.00266698		1.82233e-06	802.885	0.00158193		1.82233e-06	829.359	0.00424308
1.70029e-06	826.525	0.00730098		1.70029e-06	811.601	0.00157088		1.70029e-06	821.521	0.00248883		1.70029e-06	802.878	0.00147615		1.70029e-06	829.351	0.00396006
1.58643e-06	826.511	0.00681539		1.58643e-06	811.597	0.00146583		1.58643e-06	821.517	0.00232255		1.58643e-06	802.872	0.00137743		1.58643e-06	829.344	0.00369585
1.48019e-06	826.497	0.00636188		1.48019e-06	811.594	0.00136781		1.48019e-06	821.513	0.00216735		1.48019e-06	802.866	0.00128531		1.48019e-06	829.337	0.0034492
1.38107e-06	826.485	0.00593837		1.38107e-06	811.59	0.00127632		1.38107e-06	821.51	0.0020225		1.38107e-06	802.861	0.00119934		1.38107e-06	829.331	0.00321896
1.28858e-06	826.474	0.0055429		1.28858e-06	811.587	0.00119095		1.28858e-06	821.507	0.00188732		1.28858e-06	802.855	0.00111911		1.28858e-06	829.325	0.00300404
1.20229e-06	826.463	0.00517362		1.20229e-06	811.584	0.00111129		1.20229e-06	821.504	0.00176115		1.20229e-06	802.851	0.00104425		1.20229e-06	829.319	0.00280344
1.12178e-06	826.453	0.00482883		1.12178e-06	811.581	0.00103695		1.12178e-06	821.501	0.00164341		1.12178e-06	802.846	0.000974383		1.12178e-06	829.314	0.00261619
1.04665e-06	826.444	0.00450692		1.04665e-06	811.578	0.000967572		1.04665e-06	821.498	0.00153352		1.04665e-06	802.842	0.000909191		1.04665e-06	829.309	0.00244142
9.76562e-07	826.435	0.00420637		9.76562e-07	811.576	0.000902835		9.76562e-07	821.496	0.00143097		9.76562e-07	802.838	0.000848357		9.76562e-07	829.305	0.0022783
9.11165e-07	826.427	0.00392578		9.11165e-07	811.574	0.000842426		9.11165e-07	821.494	0.00133527		9.11165e-07	802.835	0.00079159		9.11165e-07	829.301	0.00212605
8.50147e-07	826.419	0.00366385		8.50147e-07	811.572	0.000786055		8.50147e-07	821.492	0.00124596		8.50147e-07	802.831	0.000738619		8.50147e-07	829.297	0.00198396
7.93215e-07	826.412	0.00341933		7.93215e-07	811.57	0.000733454		7.93215e-07	821.49	0.00116262		7.93215e-07	802.828	0.00068919		7.93215e-07	829.293	0.00185134
7.40096e-07	826.406	0.00319108		7.40096e-07	811.568	0.000684371		7.40096e-07	821.488	0.00108485		7.40096e-07	802.825	0.000643066		7.40096e-07	829.29	0.00172758
6.90534e-07	826.4	0.00297802		6.90534e-07	811.566	0.00063857		6.90534e-07	821.486	0.00101227		6.90534e-07	802.823	0.000600028		6.90534e-07	829.287	0.00161207
6.44291e-07	826.394	0.00277914		6.44291e-07	811.564	0.000595832		6.44291e-07	821.485	0.000944549		6.44291e-07	802.82	0.000559868		6.44291e-07	829.284	0.00150428
6.01145e-07	826.388	0.00259351		6.01145e-07	811.563	0.000555953		6.01145e-07	821.483	0.000881351		6.01145e-07	802.818	0.000522395		6.01145e-07	829.281	0.00140368
5.60888e-07	826.383	0.00242025		5.60888e-07	811.561	0.000518742		5.60888e-07	821.482	0.000822378		5.60888e-07	802.815	0.000487429		5.60888e-07	829.279	0.00130981
5.23327e-07	826.379	0.00225854		5.23327e-07	811.56	0.00048402		5.23327e-07	821.481	0.000767348		5.23327e-07	802.813	0.000454802		5.23327e-07	829.276	0.0012222
4.88281e-07	826.374	0.00210761		4.88281e-07	811.559	0.000451621		4.88281e-07	821.48	0.000715998		4.88281e-07	802.811	0.000424358		4.88281e-07	829.274	0.00114045
4.55583e-07	826.37	0.00196675		4.55583e-07	811.558	0.00042139		4.55583e-07	821.478	0.000668082		4.55583e-07	802.81	0.000395952		4.55583e-07	829.272	0.00106416
4.25074e-07	826.367	0.00183528		4.25074e-07	811.557	0.000393182		4.25074e-07	821.477	0.00062337		4.25074e-07	802.808	0.000369446		4.25074e-07	829.27	0.000992963
3.96608e-07	826.363	0.00171259		3.96608e-07	811.556	0.000366862		3.96608e-07	821.476	0.000581649		3.96608e-07	802.806	0.000344714		3.96608e-07	829.268	0.000926529
3.70048e-07	826.36	0.00159809		3.70048e-07	811.555	0.000342302		3.70048e-07	821.476	0.000542719		3.70048e-07	802.805	0.000321637		3.70048e-07	829.266	0.000864535
3.45267e-07	826.357	0.00149123		3.45267e-07	811.554	0.000319387		3.45267e-07	821.475	0.000506393		3.45267e-07	802.804	0.000300104		3.45267e-07	829.265	0.000806687
3.22145e-07	826.354	0.0013915		3.22145e-07	811.553	0.000298005		3.22145e-07	821.474	0.000472498		3.22145e-07	802.802	0.000280013		3.22145e-07	829.263	0.000752706
3.00572e-07	826.351	0.00129844		3.00572e-07	811.552	0.000278054		3.00572e-07	821.473	0.00044087		3.00572e-07	802.801	0.000261266		3.00572e-07	829.262	0.000702335
2.80444e-07	826.349	0.00121159		2.80444e-07	811.552	0.000259438		2.80444e-07	821.472	0.000411358		2.80444e-07	802.8	0.000243774		2.80444e-07	829.261	0.000655332
2.61663e-07	826.346	0.00113055		2.61663e-07	811.551	0.000242069		2.61663e-07	821.472	0.000383821		2.61663e-07	802.799	0.000227453		2.61663e-07	829.259	0.000611473
2.44141e-07	826.344	0.00105492		2.44141e-07	811.55	0.000225862		2.44141e-07	821.471	0.000358127		2.44141e-07	802.798	0.000212224		2.44141e-07	829.258	0.000570548
2.27791e-07	826.342	0.000984341		2.27791e-07	811.55	0.00021074		2.27791e-07	821.471	0.000334153		2.27791e-07	802.797	0.000198015		2.27791e-07	829.257	0.000532361
2.12537e-07	826.34	0.000918483		2.12537e-07	811.549	0.00019663		2.12537e-07	821.47	0.000311782		2.12537e-07	802.796	0.000184757		2.12537e-07	829.256	0.000496728
1.98304e-07	826.338	0.000857027		1.98304e-07	811.549	0.000183464		1.98304e-07	821.47	0.000290909		1.98304e-07	802.795	0.000172386		1.98304e-07	829.255	0.000463479
1.85024e-07	826.337	0.000799681		1.85024e-07	811.548	0.00017118		1.85024e-07	821.469	0.000271433		1.85024e-07	802.795	0.000160844		1.85024e-07	829.255	0.000432454
1.72633e-07	826.335	0.000746168		1.72633e-07	811.548	0.000159719		1.72633e-07	821.469	0.000253261		1.72633e-07	802.794	0.000150074		1.72633e-07	829.254	0.000403506
1.61073e-07	826.334	0.000696234		1.61073e-07	811.547	0.000149025		1.61073e-07	821.468	0.000236305		1.61073e-07	802.793	0.000140026		1.61073e-07	829.253	0.000376495
1.50286e-07	826.332	0.00064964		1.50286e-07	811.547	0.000139046		1.50286e-07	821.468	0.000220484		1.50286e-07	802.793	0.00013065		1.50286e-07	829.252	0.000351291
1.40222e-07	826.331	0.000606162		1.40222e-07	811.547	0.000129736		1.40222e-07	821.468	0.000205721		1.40222e-07	802.792	0.000121902		1.40222e-07	829.252	0.000327773
1.30832e-07	826.33	0.000565592		1.30832e-07	811.546	0.000121049		1.30832e-07	821.467	0.000191948		1.30832e-07	802.792	0.000113739		1.30832e-07	829.251	0.00030583
1.2207e-07	826.329	0.000527736		1.2207e-07	811.546	0.000112944		1.2207e-07	821.467	0.000179096		1.2207e-07	802.791	0.000106123		1.2207e-07	829.251	0.000285355

## Sheet: Figure3e MST-GLUT9-Preference
Dose	Glut9_UA	FractionBound		Dose	Glut9_L332I_UA	FractionBound		Dose	Glut9_W336F_UA	FractionBound		Dose	Glut9 Y327Q_UA	FractionBound
0.00373213	853.625	0.941173		0.00373213	864.622	0.937779		0.00373213	851.645	0.9118		0.00373213	833.129	0.969802
0.0034822	853.51	0.937215		0.0034822	864.462	0.93361		0.0034822	851.521	0.906064		0.0034822	833.077	0.967705
0.00324901	853.388	0.93301		0.00324901	864.292	0.929182		0.00324901	851.39	0.899996		0.00324901	833.021	0.965467
0.00303143	853.259	0.928546		0.00303143	864.111	0.924482		0.00303143	851.252	0.893582		0.00303143	832.962	0.96308
0.00282843	853.121	0.923807		0.00282843	863.92	0.919498		0.00282843	851.106	0.886808		0.00282843	832.899	0.960534
0.00263902	852.976	0.918782		0.00263902	863.717	0.914215		0.00263902	850.951	0.87966		0.00263902	832.832	0.957821
0.00246229	852.821	0.913457		0.00246229	863.502	0.90862		0.00246229	850.789	0.872127		0.00246229	832.76	0.954929
0.0022974	852.658	0.907818		0.0022974	863.274	0.902699		0.0022974	850.618	0.864195		0.0022974	832.684	0.95185
0.00214355	852.485	0.90185		0.00214355	863.034	0.896438		0.00214355	850.437	0.855852		0.00214355	832.603	0.948571
0.002	852.302	0.895541		0.002	862.78	0.889823		0.002	850.248	0.847087		0.002	832.516	0.945082
0.00186607	852.109	0.888875		0.00186607	862.511	0.882841		0.00186607	850.05	0.83789		0.00186607	832.424	0.941371
0.0017411	851.905	0.881841		0.0017411	862.229	0.875478		0.0017411	849.842	0.828252		0.0017411	832.327	0.937426
0.0016245	851.69	0.874424		0.0016245	861.931	0.867722		0.0016245	849.624	0.818165		0.0016245	832.223	0.933234
0.00151572	851.464	0.866612		0.00151572	861.617	0.85956		0.00151572	849.397	0.807623		0.00151572	832.112	0.928782
0.00141421	851.225	0.858393		0.00141421	861.287	0.850981		0.00141421	849.159	0.796622		0.00141421	831.995	0.924058
0.00131951	850.975	0.849755		0.00131951	860.941	0.841974		0.00131951	848.912	0.78516		0.00131951	831.871	0.919048
0.00123114	850.712	0.840688		0.00123114	860.579	0.83253		0.00123114	848.654	0.773235		0.00123114	831.74	0.913738
0.0011487	850.436	0.831182		0.0011487	860.199	0.82264		0.0011487	848.387	0.760849		0.0011487	831.6	0.908114
0.00107177	850.148	0.82123		0.00107177	859.801	0.812298		0.00107177	848.11	0.748008		0.00107177	831.453	0.902163
0.001	849.846	0.810824		0.001	859.386	0.801498		0.001	847.823	0.734718		0.001	831.297	0.895871
0.000933033	849.531	0.79996		0.000933033	858.954	0.790237		0.000933033	847.527	0.720987		0.000933033	831.132	0.889223
0.000870551	849.203	0.788635		0.000870551	858.503	0.778513		0.000870551	847.221	0.70683		0.000870551	830.958	0.882207
0.000812252	848.861	0.776847		0.000812252	858.035	0.766329		0.000812252	846.906	0.692261		0.000812252	830.775	0.874809
0.000757858	848.506	0.764598		0.000757858	857.549	0.753685		0.000757858	846.584	0.677299		0.000757858	830.582	0.867016
0.000707107	848.138	0.751891		0.000707107	857.046	0.740589		0.000707107	846.253	0.661964		0.000707107	830.379	0.858816
0.000659754	847.757	0.738733		0.000659754	856.526	0.727049		0.000659754	845.914	0.646281		0.000659754	830.165	0.850198
0.000615572	847.362	0.725131		0.000615572	855.989	0.713076		0.000615572	845.569	0.630276		0.000615572	829.941	0.841151
0.000574349	846.956	0.711099		0.000574349	855.436	0.698684		0.000574349	845.217	0.61398		0.000574349	829.706	0.831666
0.000535887	846.537	0.69665		0.000535887	854.868	0.68389		0.000535887	844.86	0.597424		0.000535887	829.46	0.821734
0.0005	846.106	0.681801		0.0005	854.285	0.668714		0.0005	844.497	0.580644		0.0005	829.203	0.811348
0.000466516	845.665	0.666573		0.000466516	853.688	0.653178		0.000466516	844.131	0.563674		0.000466516	828.934	0.800505
0.000435275	845.213	0.650989		0.000435275	853.079	0.63731		0.000435275	843.762	0.546554		0.000435275	828.654	0.7892
0.000406126	844.752	0.635076		0.000406126	852.457	0.621136		0.000406126	843.39	0.529324		0.000406126	828.362	0.777432
0.000378929	844.282	0.618862		0.000378929	851.825	0.604688		0.000378929	843.016	0.512023		0.000378929	828.059	0.765203
0.000353553	843.804	0.602378		0.000353553	851.184	0.588		0.000353553	842.642	0.494693		0.000353553	827.745	0.752515
0.000329877	843.319	0.585659		0.000329877	850.535	0.571106		0.000329877	842.268	0.477376		0.000329877	827.419	0.739375
0.000307786	842.829	0.56874		0.000307786	849.88	0.554046		0.000307786	841.896	0.460113		0.000307786	827.083	0.725791
0.000287175	842.334	0.551659		0.000287175	849.219	0.536857		0.000287175	841.525	0.442946		0.000287175	826.736	0.711775
0.000267943	841.835	0.534455		0.000267943	848.556	0.51958		0.000267943	841.158	0.425913		0.000267943	826.378	0.697341
0.00025	841.334	0.517169		0.00025	847.89	0.502256		0.00025	840.794	0.409055		0.00025	826.01	0.682507
0.000233258	840.832	0.499841		0.000233258	847.224	0.484927		0.000233258	840.434	0.392408		0.000233258	825.633	0.667292
0.000217638	840.329	0.482514		0.000217638	846.56	0.467634		0.000217638	840.08	0.376007		0.000217638	825.248	0.65172
0.000203063	839.828	0.465229		0.000203063	845.899	0.450418		0.000203063	839.732	0.359886		0.000203063	824.853	0.635816
0.000189465	839.33	0.448027		0.000189465	845.242	0.43332		0.000189465	839.391	0.344075		0.000189465	824.452	0.61961
0.000176777	838.835	0.430948		0.000176777	844.591	0.41638		0.000176777	839.057	0.328602		0.000176777	824.044	0.603133
0.000164938	838.344	0.414033		0.000164938	843.948	0.399635		0.000164938	838.731	0.313493		0.000164938	823.63	0.586419
0.000153893	837.86	0.397317		0.000153893	843.313	0.383121		0.000153893	838.413	0.298769		0.000153893	823.21	0.569502
0.000143587	837.382	0.380838		0.000143587	842.689	0.366873		0.000143587	838.104	0.28445		0.000143587	822.787	0.552422
0.000133972	836.912	0.364629		0.000133972	842.076	0.350922		0.000133972	837.804	0.270553		0.000133972	822.361	0.535217
0.000125	836.451	0.348722		0.000125	841.476	0.335297		0.000125	837.514	0.25709		0.000125	821.933	0.517928
0.000116629	836	0.333144		0.000116629	840.889	0.320025		0.000116629	837.233	0.244074		0.000116629	821.503	0.500596
0.000108819	835.558	0.317923		0.000108819	840.317	0.305129		0.000108819	836.962	0.231511		0.000108819	821.074	0.483263
0.000101532	835.128	0.303082		0.000101532	839.76	0.290631		0.000101532	836.7	0.219407		0.000101532	820.645	0.465969
9.47323e-05	834.709	0.28864		9.47323e-05	839.219	0.276547		9.47323e-05	836.449	0.207766		9.47323e-05	820.219	0.448757
8.83883e-05	834.303	0.274615		8.83883e-05	838.694	0.262893		8.83883e-05	836.208	0.196586		8.83883e-05	819.795	0.431667
8.24692e-05	833.909	0.261022		8.24692e-05	838.187	0.249681		8.24692e-05	835.976	0.185867		8.24692e-05	819.376	0.414739
7.69465e-05	833.528	0.247872		7.69465e-05	837.696	0.236919		7.69465e-05	835.755	0.175604		7.69465e-05	818.961	0.398009
7.17936e-05	833.16	0.235173		7.17936e-05	837.224	0.224614		7.17936e-05	835.543	0.165793		7.17936e-05	818.553	0.381514
6.69858e-05	832.805	0.222933		6.69858e-05	836.769	0.212771		6.69858e-05	835.341	0.156426		6.69858e-05	818.151	0.365289
6.25e-05	832.463	0.211154		6.25e-05	836.331	0.201389		6.25e-05	835.148	0.147495		6.25e-05	817.756	0.349364
5.83146e-05	832.135	0.199837		5.83146e-05	835.912	0.19047		5.83146e-05	834.965	0.13899		5.83146e-05	817.37	0.333768
5.44094e-05	831.821	0.188981		5.44094e-05	835.51	0.180009		5.44094e-05	834.79	0.1309		5.44094e-05	816.992	0.318528
5.07658e-05	831.519	0.178584		5.07658e-05	835.125	0.170002		5.07658e-05	834.624	0.123213		5.07658e-05	816.624	0.303666
4.73661e-05	831.231	0.16864		4.73661e-05	834.758	0.160442		4.73661e-05	834.467	0.115918		4.73661e-05	816.265	0.289204
4.41942e-05	830.956	0.159142		4.41942e-05	834.408	0.151322		4.41942e-05	834.317	0.109001		4.41942e-05	815.917	0.275159
4.12346e-05	830.693	0.150083		4.12346e-05	834.074	0.142633		4.12346e-05	834.176	0.102448		4.12346e-05	815.58	0.261545
3.84733e-05	830.443	0.141452		3.84733e-05	833.756	0.134363		3.84733e-05	834.042	0.0962476		3.84733e-05	815.254	0.248374
3.58968e-05	830.205	0.133241		3.58968e-05	833.454	0.126503		3.58968e-05	833.915	0.0903844		3.58968e-05	814.939	0.235655
3.34929e-05	829.979	0.125436		3.34929e-05	833.168	0.119039		3.34929e-05	833.796	0.0848448		3.34929e-05	814.635	0.223394
3.125e-05	829.764	0.118026		3.125e-05	832.896	0.111959		3.125e-05	833.683	0.0796151		3.125e-05	814.342	0.211595
2.91573e-05	829.56	0.110999		2.91573e-05	832.638	0.105249		2.91573e-05	833.576	0.0746814		2.91573e-05	814.062	0.200258
2.72047e-05	829.367	0.104341		2.72047e-05	832.394	0.0988975		2.72047e-05	833.476	0.0700302		2.72047e-05	813.792	0.189383
2.53829e-05	829.184	0.0980375		2.53829e-05	832.163	0.0928893		2.53829e-05	833.381	0.0656481		2.53829e-05	813.534	0.178966
2.36831e-05	829.012	0.0920761		2.36831e-05	831.945	0.0872107		2.36831e-05	833.292	0.0615221		2.36831e-05	813.287	0.169003
2.20971e-05	828.848	0.0864425		2.20971e-05	831.739	0.081848		2.20971e-05	833.209	0.0576395		2.20971e-05	813.051	0.159487
2.06173e-05	828.694	0.0811228		2.06173e-05	831.544	0.0767873		2.06173e-05	833.13	0.0539877		2.06173e-05	812.826	0.15041
1.92366e-05	828.549	0.0761032		1.92366e-05	831.361	0.072015		1.92366e-05	833.056	0.050555		1.92366e-05	812.612	0.141763
1.79484e-05	828.411	0.0713701		1.79484e-05	831.188	0.0675177		1.79484e-05	832.986	0.0473296		1.79484e-05	812.408	0.133535
1.67465e-05	828.282	0.0669101		1.67465e-05	831.025	0.063282		1.67465e-05	832.921	0.0443004		1.67465e-05	812.215	0.125715
1.5625e-05	828.16	0.06271		1.5625e-05	830.872	0.0592952		1.5625e-05	832.859	0.0414566		1.5625e-05	812.031	0.11829
1.45786e-05	828.046	0.058757		1.45786e-05	830.728	0.0555447		1.45786e-05	832.802	0.038788		1.45786e-05	811.856	0.111248
1.36024e-05	827.938	0.0550385		1.36024e-05	830.593	0.0520184		1.36024e-05	832.748	0.0362846		1.36024e-05	811.691	0.104575
1.26914e-05	827.837	0.0515425		1.26914e-05	830.465	0.0487043		1.26914e-05	832.697	0.0339372		1.26914e-05	811.534	0.0982588
1.18415e-05	827.741	0.0482572		1.18415e-05	830.346	0.0455913		1.18415e-05	832.65	0.0317366		1.18415e-05	811.386	0.0922846
1.10485e-05	827.652	0.0451714		1.10485e-05	830.234	0.0426683		1.10485e-05	832.605	0.0296743		1.10485e-05	811.246	0.0866389
1.03087e-05	827.568	0.0422741		1.03087e-05	830.128	0.0399249		1.03087e-05	832.563	0.0277422		1.03087e-05	811.114	0.0813077
9.61832e-06	827.489	0.039555		9.61832e-06	830.029	0.037351		9.61832e-06	832.524	0.0259325		9.61832e-06	810.99	0.0762772
8.97421e-06	827.415	0.037004		8.97421e-06	829.937	0.034937		8.97421e-06	832.488	0.0242379		8.97421e-06	810.872	0.0715337
8.37323e-06	827.346	0.0346117		8.37323e-06	829.85	0.0326737		8.37323e-06	832.453	0.0226515		8.37323e-06	810.761	0.0670638
7.8125e-06	827.281	0.0323688		7.8125e-06	829.768	0.0305524		7.8125e-06	832.421	0.0211667		7.8125e-06	810.657	0.0628544
7.28932e-06	827.22	0.0302666		7.28932e-06	829.692	0.0285648		7.28932e-06	832.391	0.0197772		7.28932e-06	810.559	0.0588926
6.80118e-06	827.163	0.0282971		6.80118e-06	829.62	0.0267029		6.80118e-06	832.363	0.0184773		6.80118e-06	810.467	0.0551658
6.34572e-06	827.109	0.0264522		6.34572e-06	829.553	0.0249593		6.34572e-06	832.337	0.0172613		6.34572e-06	810.38	0.0516619
5.92077e-06	827.059	0.0247245		5.92077e-06	829.49	0.0233268		5.92077e-06	832.313	0.0161239		5.92077e-06	810.298	0.0483692
5.52427e-06	827.012	0.023107		5.52427e-06	829.432	0.0217987		5.52427e-06	832.29	0.0150604		5.52427e-06	810.222	0.0452764
5.15433e-06	826.968	0.0215929		5.15433e-06	829.377	0.0203686		5.15433e-06	832.268	0.014066		5.15433e-06	810.15	0.0423725
4.80916e-06	826.927	0.0201761		4.80916e-06	829.325	0.0190305		4.80916e-06	832.248	0.0131364		4.80916e-06	810.082	0.0396472
4.4871e-06	826.889	0.0188504		4.4871e-06	829.277	0.0177787		4.4871e-06	832.229	0.0122675		4.4871e-06	810.019	0.0370904
4.18662e-06	826.853	0.0176102		4.18662e-06	829.232	0.0166079		4.18662e-06	832.212	0.0114554		4.18662e-06	809.959	0.0346925
3.90625e-06	826.819	0.0164503		3.90625e-06	829.19	0.0155129		3.90625e-06	832.195	0.0106965		3.90625e-06	809.904	0.0324445
3.64466e-06	826.788	0.0153656		3.64466e-06	829.151	0.0144891		3.64466e-06	832.18	0.00998731		3.64466e-06	809.851	0.0303375
3.40059e-06	826.758	0.0143513		3.40059e-06	829.114	0.0135319		3.40059e-06	832.166	0.00932472		3.40059e-06	809.802	0.0283634
3.17286e-06	826.731	0.0134031		3.17286e-06	829.08	0.0126372		3.17286e-06	832.152	0.0087057		3.17286e-06	809.757	0.0265142
2.96038e-06	826.705	0.0125168		2.96038e-06	829.048	0.0118009		2.96038e-06	832.14	0.00812744		2.96038e-06	809.714	0.0247825
2.76214e-06	826.681	0.0116884		2.76214e-06	829.018	0.0110193		2.76214e-06	832.128	0.0075873		2.76214e-06	809.674	0.0231613
2.57716e-06	826.659	0.0109142		2.57716e-06	828.99	0.010289		2.57716e-06	832.117	0.00708279		2.57716e-06	809.636	0.0216437
2.40458e-06	826.638	0.0101907		2.40458e-06	828.963	0.00960654		2.40458e-06	832.107	0.00661161		2.40458e-06	809.601	0.0202235
2.24355e-06	826.618	0.00951475		2.24355e-06	828.939	0.00896899		2.24355e-06	832.098	0.00617158		2.24355e-06	809.568	0.0188948
2.09331e-06	826.6	0.00888323		2.09331e-06	828.916	0.00837338		2.09331e-06	832.089	0.00576067		2.09331e-06	809.537	0.0176517
1.95313e-06	826.583	0.00829327		1.95313e-06	828.895	0.00781702		1.95313e-06	832.081	0.00537697		1.95313e-06	809.508	0.0164891
1.82233e-06	826.567	0.00774219		1.82233e-06	828.875	0.00729735		1.82233e-06	832.073	0.00501869		1.82233e-06	809.481	0.0154018
1.70029e-06	826.552	0.00722746		1.70029e-06	828.856	0.006812		1.70029e-06	832.066	0.00468418		1.70029e-06	809.456	0.0143852
1.58643e-06	826.538	0.00674672		1.58643e-06	828.839	0.00635871		1.58643e-06	832.059	0.00437186		1.58643e-06	809.433	0.0134348
1.48019e-06	826.525	0.00629776		1.48019e-06	828.822	0.00593541		1.48019e-06	832.053	0.00408029		1.48019e-06	809.411	0.0125463
1.38107e-06	826.513	0.00587849		1.38107e-06	828.807	0.00554014		1.38107e-06	832.047	0.00380808		1.38107e-06	809.39	0.011716
1.28858e-06	826.502	0.00548698		1.28858e-06	828.793	0.00517105		1.28858e-06	832.041	0.00355397		1.28858e-06	809.371	0.01094
1.20229e-06	826.491	0.00512141		1.20229e-06	828.78	0.00482643		1.20229e-06	832.036	0.00331676		1.20229e-06	809.353	0.0102148
1.12178e-06	826.481	0.00478009		1.12178e-06	828.767	0.00450467		1.12178e-06	832.031	0.00309534		1.12178e-06	809.336	0.00953725
1.04665e-06	826.472	0.0044614		1.04665e-06	828.756	0.00420427		1.04665e-06	832.027	0.00288865		1.04665e-06	809.32	0.00890424
9.76562e-07	826.463	0.00416388		9.76562e-07	828.745	0.00392383		9.76562e-07	832.023	0.00269573		9.76562e-07	809.306	0.0083129
9.11165e-07	826.455	0.00388612		9.11165e-07	828.735	0.00366202		9.11165e-07	832.019	0.00251565		9.11165e-07	809.292	0.00776052
8.50147e-07	826.448	0.00362682		8.50147e-07	828.726	0.00341762		8.50147e-07	832.015	0.00234758		8.50147e-07	809.279	0.00724457
7.93215e-07	826.441	0.00338476		7.93215e-07	828.717	0.00318949		7.93215e-07	832.012	0.00219072		7.93215e-07	809.267	0.0067627
7.40096e-07	826.434	0.00315881		7.40096e-07	828.709	0.00297653		7.40096e-07	832.009	0.00204431		7.40096e-07	809.256	0.00631267
6.90534e-07	826.428	0.0029479		6.90534e-07	828.701	0.00277775		6.90534e-07	832.006	0.00190767		6.90534e-07	809.246	0.00589242
6.44291e-07	826.422	0.00275103		6.44291e-07	828.694	0.00259222		6.44291e-07	832.003	0.00178015		6.44291e-07	809.236	0.00549998
6.01145e-07	826.417	0.00256727		6.01145e-07	828.687	0.00241904		6.01145e-07	832	0.00166113		6.01145e-07	809.227	0.00513355
5.60888e-07	826.412	0.00239576		5.60888e-07	828.681	0.00225741		5.60888e-07	831.998	0.00155006		5.60888e-07	809.218	0.00479142
5.23327e-07	826.407	0.00223568		5.23327e-07	828.675	0.00210656		5.23327e-07	831.996	0.00144641		5.23327e-07	809.211	0.00447198
4.88281e-07	826.403	0.00208628		4.88281e-07	828.67	0.00196577		4.88281e-07	831.994	0.00134968		4.88281e-07	809.203	0.00417375
4.55583e-07	826.399	0.00194684		4.55583e-07	828.665	0.00183437		4.55583e-07	831.992	0.00125941		4.55583e-07	809.196	0.00389534
4.25074e-07	826.395	0.0018167		4.25074e-07	828.66	0.00171173		4.25074e-07	831.99	0.00117517		4.25074e-07	809.19	0.00363542
3.96608e-07	826.392	0.00169525		3.96608e-07	828.656	0.00159729		3.96608e-07	831.988	0.00109656		3.96608e-07	809.184	0.00339279
3.70048e-07	826.388	0.0015819		3.70048e-07	828.652	0.00149048		3.70048e-07	831.987	0.0010232		3.70048e-07	809.178	0.00316631
3.45267e-07	826.385	0.00147612		3.45267e-07	828.648	0.00139081		3.45267e-07	831.985	0.000954745		3.45267e-07	809.173	0.00295489
3.22145e-07	826.382	0.00137741		3.22145e-07	828.644	0.00129779		3.22145e-07	831.984	0.000890866		3.22145e-07	809.168	0.00275756
3.00572e-07	826.38	0.00128528		3.00572e-07	828.641	0.00121098		3.00572e-07	831.982	0.000831257		3.00572e-07	809.163	0.00257336
2.80444e-07	826.377	0.00119932		2.80444e-07	828.638	0.00112998		2.80444e-07	831.981	0.000775633		2.80444e-07	809.159	0.00240145
2.61663e-07	826.375	0.00111909		2.61663e-07	828.635	0.00105439		2.61663e-07	831.98	0.000723729		2.61663e-07	809.155	0.00224099
2.44141e-07	826.373	0.00104423		2.44141e-07	828.632	0.000983849		2.44141e-07	831.979	0.000675296		2.44141e-07	809.152	0.00209123
2.27791e-07	826.371	0.000974366		2.27791e-07	828.63	0.000918024		2.27791e-07	831.978	0.000630101		2.27791e-07	809.148	0.00195146
2.12537e-07	826.369	0.000909175		2.12537e-07	828.627	0.000856599		2.12537e-07	831.977	0.00058793		2.12537e-07	809.145	0.00182101
1.98304e-07	826.367	0.000848342		1.98304e-07	828.625	0.000799281		1.98304e-07	831.976	0.00054858		1.98304e-07	809.142	0.00169927
1.85024e-07	826.365	0.000791576		1.85024e-07	828.623	0.000745795		1.85024e-07	831.976	0.000511862		1.85024e-07	809.139	0.00158566
1.72633e-07	826.364	0.000738606		1.72633e-07	828.621	0.000695887		1.72633e-07	831.975	0.0004776		1.72633e-07	809.136	0.00147963
1.61073e-07	826.362	0.000689177		1.61073e-07	828.619	0.000649315		1.61073e-07	831.974	0.000445631		1.61073e-07	809.134	0.00138068
1.50286e-07	826.361	0.000643055		1.50286e-07	828.618	0.000605859		1.50286e-07	831.973	0.000415801		1.50286e-07	809.132	0.00128834
1.40222e-07	826.36	0.000600017		1.40222e-07	828.616	0.000565309		1.40222e-07	831.973	0.000387967		1.40222e-07	809.129	0.00120216
1.30832e-07	826.359	0.000559858		1.30832e-07	828.615	0.000527472		1.30832e-07	831.972	0.000361995		1.30832e-07	809.128	0.00112175
1.2207e-07	826.358	0.000522386		1.2207e-07	828.613	0.000492166		1.2207e-07	831.972	0.000337762		1.2207e-07	809.126	0.00104671

## Sheet: Figure4e MST-GLUT9-API
Dose	Glut9_API	FractionBound		Dose	Glut9_E364A_API	FractionBound		Dose	Glut9_I209A_API	FractionBound		Dose	Glut9_C427A_API	FractionBound		Dose	Glut9 W336A-API	FractionBound		Dose	Glut9_Y327A_API	FractionBound		Dose	Glut9_N458A_API	FractionBound
2.33258e-05	4804.27	0.981049		2.33258e-05	3753.64	0.914646		2.33258e-05	4503.16	0.960313		2.33258e-05	4813.79	0.851783		2.33258e-05	7960.74	0.980838		2.33258e-05	4294.71	0.974149		2.33258e-05	3945.31	0.948476
2.17638e-05	4807.69	0.979714		2.17638e-05	3759.36	0.909071		2.17638e-05	4508.43	0.957581		2.17638e-05	4830.3	0.842808		2.17638e-05	7969.93	0.979489		2.17638e-05	4295.9	0.972342		2.17638e-05	3952.02	0.944938
2.03063e-05	4811.34	0.978288		2.03063e-05	3765.42	0.903169		2.03063e-05	4514.04	0.954671		2.03063e-05	4847.61	0.833396		2.03063e-05	7979.77	0.978047		2.03063e-05	4297.18	0.970413		2.03063e-05	3959.18	0.941169
1.89465e-05	4815.23	0.976763		1.89465e-05	3771.83	0.896927		1.89465e-05	4520.02	0.951571		1.89465e-05	4865.75	0.823537		1.89465e-05	7990.27	0.976506		1.89465e-05	4298.54	0.968354		1.89465e-05	3966.79	0.937155
1.76777e-05	4819.4	0.975135		1.76777e-05	3778.6	0.890332		1.76777e-05	4526.39	0.948269		1.76777e-05	4884.72	0.813226		1.76777e-05	8001.5	0.97486		1.76777e-05	4299.99	0.966156		1.76777e-05	3974.9	0.932884
1.64938e-05	4823.85	0.973394		1.64938e-05	3785.75	0.883369		1.64938e-05	4533.16	0.944756		1.64938e-05	4904.54	0.802456		1.64938e-05	8013.49	0.973101		1.64938e-05	4301.54	0.963811		1.64938e-05	3983.52	0.928341
1.53893e-05	4828.61	0.971536		1.53893e-05	3793.29	0.876024		1.53893e-05	4540.37	0.941018		1.53893e-05	4925.2	0.791224		1.53893e-05	8026.3	0.971222		1.53893e-05	4303.2	0.961309		1.53893e-05	3992.69	0.92351
1.43587e-05	4833.68	0.969551		1.43587e-05	3801.24	0.868286		1.43587e-05	4548.04	0.937044		1.43587e-05	4946.72	0.779528		1.43587e-05	8039.98	0.969216		1.43587e-05	4304.96	0.958642		1.43587e-05	4002.44	0.918377
1.33972e-05	4839.1	0.967432		1.33972e-05	3809.6	0.860141		1.33972e-05	4556.18	0.932821		1.33972e-05	4969.09	0.767368		1.33972e-05	8054.58	0.967075		1.33972e-05	4306.84	0.955799		1.33972e-05	4012.78	0.912927
1.25e-05	4844.89	0.965171		1.25e-05	3818.39	0.851578		1.25e-05	4564.84	0.928335		1.25e-05	4992.31	0.754749		1.25e-05	8070.16	0.96479		1.25e-05	4308.85	0.95277		1.25e-05	4023.76	0.907143
1.16629e-05	4851.06	0.962759		1.16629e-05	3827.62	0.842585		1.16629e-05	4574.02	0.923574		1.16629e-05	5016.36	0.741675		1.16629e-05	8086.78	0.962352		1.16629e-05	4310.98	0.949543		1.16629e-05	4035.4	0.901009
1.08819e-05	4857.64	0.960186		1.08819e-05	3837.31	0.833154		1.08819e-05	4583.76	0.918524		1.08819e-05	5041.23	0.728154		1.08819e-05	8104.51	0.959752		1.08819e-05	4313.25	0.946109		1.08819e-05	4047.74	0.894509
1.01532e-05	4864.66	0.957442		1.01532e-05	3847.45	0.823275		1.01532e-05	4594.09	0.913171		1.01532e-05	5066.91	0.714198		1.01532e-05	8123.41	0.95698		1.01532e-05	4315.67	0.942454		1.01532e-05	4060.8	0.887627
9.47323e-06	4872.14	0.954518		9.47323e-06	3858.06	0.812942		9.47323e-06	4605.02	0.9075		9.47323e-06	5093.36	0.699819		9.47323e-06	8143.56	0.954026		9.47323e-06	4318.24	0.938566		9.47323e-06	4074.62	0.880346
8.83883e-06	4880.11	0.951403		8.83883e-06	3869.14	0.802148		8.83883e-06	4616.6	0.901499		8.83883e-06	5120.56	0.685036		8.83883e-06	8165.02	0.950879		8.83883e-06	4320.97	0.934434		8.83883e-06	4089.23	0.872651
8.24692e-06	4888.59	0.948085		8.24692e-06	3880.7	0.790891		8.24692e-06	4628.84	0.895151		8.24692e-06	5148.47	0.669868		8.24692e-06	8187.87	0.947527		8.24692e-06	4323.88	0.930043		8.24692e-06	4104.65	0.864526
7.69465e-06	4897.63	0.944553		7.69465e-06	3892.73	0.779169		7.69465e-06	4641.78	0.888445		7.69465e-06	5177.04	0.654337		7.69465e-06	8212.2	0.943959		7.69465e-06	4326.96	0.925381		7.69465e-06	4120.91	0.855956
7.17936e-06	4907.24	0.940795		7.17936e-06	3905.25	0.766982		7.17936e-06	4655.43	0.881365		7.17936e-06	5206.23	0.638469		7.17936e-06	8238.08	0.940164		7.17936e-06	4330.23	0.920434		7.17936e-06	4138.05	0.846927
6.69858e-06	4917.46	0.936799		6.69858e-06	3918.23	0.754333		6.69858e-06	4669.84	0.873898		6.69858e-06	5235.99	0.622293		6.69858e-06	8265.6	0.936128		6.69858e-06	4333.7	0.915188		6.69858e-06	4156.09	0.837424
6.25e-06	4928.33	0.932551		6.25e-06	3931.69	0.741229		6.25e-06	4685.01	0.866031		6.25e-06	5266.26	0.605839		6.25e-06	8294.85	0.931838		6.25e-06	4337.38	0.909628		6.25e-06	4175.04	0.827437
5.83146e-06	4939.87	0.928038		5.83146e-06	3945.6	0.727676		5.83146e-06	4700.98	0.857752		5.83146e-06	5296.98	0.589142		5.83146e-06	8325.92	0.927281		5.83146e-06	4341.27	0.903741		5.83146e-06	4194.94	0.816954
5.44094e-06	4952.13	0.923247		5.44094e-06	3959.96	0.713686		5.44094e-06	4717.77	0.849048		5.44094e-06	5328.08	0.572236		5.44094e-06	8358.91	0.922444		5.44094e-06	4345.39	0.897513		5.44094e-06	4215.8	0.805967
5.07658e-06	4965.13	0.918163		5.07658e-06	3974.76	0.699274		5.07658e-06	4735.39	0.83991		5.07658e-06	5359.5	0.555159		5.07658e-06	8393.9	0.917312		5.07658e-06	4349.74	0.890928		5.07658e-06	4237.62	0.794468
4.73661e-06	4978.92	0.912773		4.73661e-06	3989.98	0.684456		4.73661e-06	4753.88	0.830327		4.73661e-06	5391.16	0.537951		4.73661e-06	8431	0.911871		4.73661e-06	4354.34	0.883973		4.73661e-06	4260.43	0.782452
4.41942e-06	4993.53	0.907062		4.41942e-06	4005.59	0.669251		4.41942e-06	4773.23	0.820291		4.41942e-06	5422.99	0.520652		4.41942e-06	8470.3	0.906107		4.41942e-06	4359.2	0.876634		4.41942e-06	4284.22	0.769918
4.12346e-06	5008.99	0.901016		4.12346e-06	4021.57	0.653684		4.12346e-06	4793.48	0.809795		4.12346e-06	5454.9	0.503303		4.12346e-06	8511.9	0.900006		4.12346e-06	4364.31	0.868898		4.12346e-06	4308.99	0.756866
3.84733e-06	5025.35	0.89462		3.84733e-06	4037.9	0.637779		3.84733e-06	4814.62	0.798835		3.84733e-06	5486.84	0.485946		3.84733e-06	8555.91	0.893553		3.84733e-06	4369.7	0.860751		3.84733e-06	4334.74	0.7433
3.58968e-06	5042.64	0.88786		3.58968e-06	4054.54	0.621566		3.58968e-06	4836.66	0.787406		3.58968e-06	5518.71	0.468623		3.58968e-06	8602.41	0.886733		3.58968e-06	4375.37	0.852181		3.58968e-06	4361.45	0.729227
3.34929e-06	5060.9	0.880721		3.34929e-06	4071.47	0.605076		3.34929e-06	4859.61	0.775508		3.34929e-06	5550.44	0.451375		3.34929e-06	8651.51	0.879532		3.34929e-06	4381.32	0.843178		3.34929e-06	4389.1	0.714658
3.125e-06	5080.17	0.87319		3.125e-06	4088.65	0.588342		3.125e-06	4883.47	0.763141		3.125e-06	5581.96	0.434244		3.125e-06	8703.3	0.871937		3.125e-06	4387.57	0.83373		3.125e-06	4417.67	0.699607
2.91573e-06	5100.47	0.865253		2.91573e-06	4106.05	0.571401		2.91573e-06	4908.22	0.75031		2.91573e-06	5613.19	0.417269		2.91573e-06	8757.87	0.863934		2.91573e-06	4394.12	0.823828		2.91573e-06	4447.12	0.684094
2.72047e-06	5121.84	0.856898		2.72047e-06	4123.61	0.55429		2.72047e-06	4933.85	0.737021		2.72047e-06	5644.06	0.400488		2.72047e-06	8815.3	0.855511		2.72047e-06	4400.97	0.813466		2.72047e-06	4477.4	0.668141
2.53829e-06	5144.32	0.848111		2.53829e-06	4141.32	0.537049		2.53829e-06	4960.35	0.723282		2.53829e-06	5674.51	0.383937		2.53829e-06	8875.69	0.846655		2.53829e-06	4408.14	0.802637		2.53829e-06	4508.46	0.651774
2.36831e-06	5167.92	0.838883		2.36831e-06	4159.11	0.519719		2.36831e-06	4987.69	0.709107		2.36831e-06	5704.47	0.367651		2.36831e-06	8939.1	0.837355		2.36831e-06	4415.61	0.791336		2.36831e-06	4540.25	0.635024
2.20971e-06	5192.68	0.829203		2.20971e-06	4176.95	0.502341		2.20971e-06	5015.85	0.694509		2.20971e-06	5733.88	0.351663		2.20971e-06	9005.6	0.827602		2.20971e-06	4423.4	0.779562		2.20971e-06	4572.7	0.617927
2.06173e-06	5218.62	0.819062		2.06173e-06	4194.8	0.484957		2.06173e-06	5044.78	0.679507		2.06173e-06	5762.7	0.336001		2.06173e-06	9075.25	0.817388		2.06173e-06	4431.49	0.767316		2.06173e-06	4605.74	0.600519
1.92366e-06	5245.76	0.808453		1.92366e-06	4212.61	0.46761		1.92366e-06	5074.46	0.664122		1.92366e-06	5790.86	0.320692		1.92366e-06	9148.1	0.806705		1.92366e-06	4439.91	0.754599		1.92366e-06	4639.29	0.582843
1.79484e-06	5274.11	0.797372		1.79484e-06	4230.34	0.450341		1.79484e-06	5104.82	0.648378		1.79484e-06	5818.34	0.305759		1.79484e-06	9224.17	0.795548		1.79484e-06	4448.62	0.741417		1.79484e-06	4673.27	0.564943
1.67465e-06	5303.67	0.785814		1.67465e-06	4247.95	0.433191		1.67465e-06	5135.83	0.632303		1.67465e-06	5845.08	0.291225		1.67465e-06	9303.49	0.783915		1.67465e-06	4457.64	0.727778		1.67465e-06	4707.58	0.546866
1.5625e-06	5334.46	0.773778		1.5625e-06	4265.39	0.416201		1.5625e-06	5167.42	0.615925		1.5625e-06	5871.05	0.277106		1.5625e-06	9386.07	0.771804		1.5625e-06	4466.96	0.713693		1.5625e-06	4742.13	0.528662
1.45786e-06	5366.46	0.761266		1.45786e-06	4282.63	0.399408		1.45786e-06	5199.53	0.599279		1.45786e-06	5896.23	0.263419		1.45786e-06	9471.9	0.759218		1.45786e-06	4476.56	0.699176		1.45786e-06	4776.83	0.510381
1.36024e-06	5399.68	0.748281		1.36024e-06	4299.63	0.382848		1.36024e-06	5232.09	0.582398		1.36024e-06	5920.6	0.250173		1.36024e-06	9560.94	0.746159		1.36024e-06	4486.43	0.684245		1.36024e-06	4811.58	0.492074
1.26914e-06	5434.08	0.73483		1.26914e-06	4316.36	0.366558		1.26914e-06	5265.03	0.565321		1.26914e-06	5944.14	0.23738		1.26914e-06	9653.14	0.732637		1.26914e-06	4496.57	0.668919		1.26914e-06	4846.27	0.473795
1.18415e-06	5469.66	0.720923		1.18415e-06	4332.78	0.350567		1.18415e-06	5298.27	0.548087		1.18415e-06	5966.83	0.225045		1.18415e-06	9748.45	0.71866		1.18415e-06	4506.95	0.653223		1.18415e-06	4880.82	0.455593
1.10485e-06	5506.37	0.706572		1.10485e-06	4348.85	0.334907		1.10485e-06	5331.74	0.530735		1.10485e-06	5988.67	0.213173		1.10485e-06	9846.77	0.704241		1.10485e-06	4517.56	0.637183		1.10485e-06	4915.13	0.437519
1.03087e-06	5544.17	0.691792		1.03087e-06	4364.57	0.319602		1.03087e-06	5365.35	0.513308		1.03087e-06	6009.66	0.201764		1.03087e-06	9947.98	0.689397		1.03087e-06	4528.37	0.620828		1.03087e-06	4949.09	0.419622
9.61832e-07	5583.02	0.676603		9.61832e-07	4379.89	0.304678		9.61832e-07	5399.03	0.495849		9.61832e-07	6029.8	0.190819		9.61832e-07	10052	0.674147		9.61832e-07	4539.38	0.604191		9.61832e-07	4982.64	0.401949
8.97421e-07	5622.87	0.661027		8.97421e-07	4394.8	0.290155		8.97421e-07	5432.68	0.4784		8.97421e-07	6049.09	0.180333		8.97421e-07	10158.6	0.658514		8.97421e-07	4550.54	0.587306		8.97421e-07	5015.68	0.384543
8.37323e-07	5663.64	0.645089		8.37323e-07	4409.28	0.27605		8.37323e-07	5466.24	0.461004		8.37323e-07	6067.54	0.170303		8.37323e-07	10267.6	0.642523		8.37323e-07	4561.85	0.570211		8.37323e-07	5048.13	0.367446
7.8125e-07	5705.26	0.628817		7.8125e-07	4423.32	0.262379		7.8125e-07	5499.61	0.443703		7.8125e-07	6085.17	0.160722		7.8125e-07	10378.9	0.626205		7.8125e-07	4573.27	0.552945		7.8125e-07	5079.92	0.350696
7.28932e-07	5747.65	0.612244		7.28932e-07	4436.9	0.249153		7.28932e-07	5532.71	0.426539		7.28932e-07	6101.98	0.151582		7.28932e-07	10492.2	0.609589		7.28932e-07	4584.77	0.535549		7.28932e-07	5110.99	0.334325
6.80118e-07	5790.73	0.595403		6.80118e-07	4450.01	0.236381		6.80118e-07	5565.48	0.409551		6.80118e-07	6118.01	0.142874		6.80118e-07	10607.2	0.592712		6.80118e-07	4596.34	0.518065		6.80118e-07	5141.28	0.318365
6.34572e-07	5834.4	0.57833		6.34572e-07	4462.65	0.224069		6.34572e-07	5597.83	0.392778		6.34572e-07	6133.25	0.134587		6.34572e-07	10723.9	0.575609		6.34572e-07	4607.93	0.500536		6.34572e-07	5170.75	0.302841
5.92077e-07	5878.56	0.561066		5.92077e-07	4474.81	0.212222		5.92077e-07	5629.7	0.376256		5.92077e-07	6147.74	0.126709		5.92077e-07	10841.7	0.558321		5.92077e-07	4619.52	0.483007		5.92077e-07	5199.34	0.287777
5.52427e-07	5923.11	0.543651		5.52427e-07	4486.5	0.20084		5.52427e-07	5661.02	0.360019		5.52427e-07	6161.5	0.11923		5.52427e-07	10960.6	0.540889		5.52427e-07	4631.09	0.465519		5.52427e-07	5227.03	0.273189
5.15433e-07	5967.93	0.526126		5.15433e-07	4497.71	0.189922		5.15433e-07	5691.73	0.344099		5.15433e-07	6174.56	0.112136		5.15433e-07	11080.2	0.523354		5.15433e-07	4642.6	0.448118		5.15433e-07	5253.79	0.259092
4.80916e-07	6012.93	0.508536		4.80916e-07	4508.44	0.179465		4.80916e-07	5721.77	0.328523		4.80916e-07	6186.92	0.105413		4.80916e-07	11200.1	0.505762		4.80916e-07	4654.02	0.430844		4.80916e-07	5279.59	0.245498
4.4871e-07	6057.97	0.490926		4.4871e-07	4518.71	0.169465		4.4871e-07	5751.1	0.313318		4.4871e-07	6198.63	0.0990491		4.4871e-07	11320.2	0.488155		4.4871e-07	4665.33	0.413738		4.4871e-07	5304.43	0.232413
4.18662e-07	6102.96	0.473338		4.18662e-07	4528.52	0.159914		4.18662e-07	5779.66	0.298507		4.18662e-07	6209.71	0.0930295		4.18662e-07	11440	0.470578		4.18662e-07	4676.51	0.396841		4.18662e-07	5328.29	0.219841
3.90625e-07	6147.78	0.455818		3.90625e-07	4537.87	0.150804		3.90625e-07	5807.44	0.284109		3.90625e-07	6220.17	0.0873404		3.90625e-07	11559.4	0.453075		3.90625e-07	4687.52	0.38019		3.90625e-07	5351.17	0.207783
3.64466e-07	6192.31	0.438408		3.64466e-07	4546.78	0.142126		3.64466e-07	5834.38	0.27014		3.64466e-07	6230.06	0.0819679		3.64466e-07	11677.9	0.43569		3.64466e-07	4698.35	0.363818		3.64466e-07	5373.09	0.196238
3.40059e-07	6236.45	0.421151		3.40059e-07	4555.26	0.133869		3.40059e-07	5860.47	0.256615		3.40059e-07	6239.38	0.0768982		3.40059e-07	11795.4	0.418464		3.40059e-07	4708.97	0.34776		3.40059e-07	5394.04	0.1852
3.17286e-07	6280.1	0.404088		3.17286e-07	4563.31	0.126023		3.17286e-07	5885.68	0.243543		3.17286e-07	6248.18	0.0721176		3.17286e-07	11911.5	0.401438		3.17286e-07	4719.36	0.332044		3.17286e-07	5414.04	0.174663
2.96038e-07	6323.15	0.387258		2.96038e-07	4570.96	0.118574		2.96038e-07	5910	0.230933		2.96038e-07	6256.47	0.0676126		2.96038e-07	12026	0.38465		2.96038e-07	4729.51	0.316698		2.96038e-07	5433.1	0.164619
2.76214e-07	6365.51	0.370697		2.76214e-07	4578.21	0.111509		2.76214e-07	5933.43	0.21879		2.76214e-07	6264.27	0.0633699		2.76214e-07	12138.6	0.368137		2.76214e-07	4739.4	0.301744		2.76214e-07	5451.25	0.155057
2.57716e-07	6407.1	0.35444		2.57716e-07	4585.09	0.104816		2.57716e-07	5955.94	0.207115		2.57716e-07	6271.62	0.0593765		2.57716e-07	12249.1	0.351932		2.57716e-07	4749.02	0.287204		2.57716e-07	5468.51	0.145965
2.40458e-07	6447.83	0.338516		2.40458e-07	4591.59	0.0984802		2.40458e-07	5977.56	0.19591		2.40458e-07	6278.53	0.05562		2.40458e-07	12357.2	0.336066		2.40458e-07	4758.35	0.273094		2.40458e-07	5484.89	0.137331
2.24355e-07	6487.63	0.322956		2.24355e-07	4597.74	0.0924884		2.24355e-07	5998.27	0.185171		2.24355e-07	6285.03	0.052088		2.24355e-07	12462.9	0.320567		2.24355e-07	4767.38	0.25943		2.24355e-07	5500.44	0.129141
2.09331e-07	6526.44	0.307783		2.09331e-07	4603.56	0.0868264		2.09331e-07	6018.09	0.174895		2.09331e-07	6291.14	0.0487688		2.09331e-07	12565.9	0.305459		2.09331e-07	4776.12	0.246222		2.09331e-07	5515.17	0.12138
1.95313e-07	6564.2	0.293021		1.95313e-07	4609.04	0.0814803		1.95313e-07	6037.03	0.165075		1.95313e-07	6296.87	0.045651		1.95313e-07	12666.1	0.290764		1.95313e-07	4784.55	0.233478		1.95313e-07	5529.12	0.114033
1.82233e-07	6600.87	0.278687		1.82233e-07	4614.22	0.076436		1.82233e-07	6055.1	0.155705		1.82233e-07	6302.26	0.0427236		1.82233e-07	12763.4	0.2765		1.82233e-07	4792.66	0.221203		1.82233e-07	5542.31	0.107084
1.70029e-07	6636.4	0.264797		1.70029e-07	4619.11	0.07168		1.70029e-07	6072.33	0.146775		1.70029e-07	6307.31	0.0399762		1.70029e-07	12857.6	0.262683		1.70029e-07	4800.47	0.209402		1.70029e-07	5554.77	0.100517
1.58643e-07	6670.76	0.251364		1.58643e-07	4623.71	0.0671985		1.58643e-07	6088.73	0.138274		1.58643e-07	6312.05	0.0373985		1.58643e-07	12948.7	0.249323		1.58643e-07	4807.96	0.198074		1.58643e-07	5566.54	0.0943168
1.48019e-07	6703.92	0.238397		1.48019e-07	4628.04	0.0629785		1.48019e-07	6104.31	0.130193		1.48019e-07	6316.5	0.0349811		1.48019e-07	13036.6	0.236431		1.48019e-07	4815.14	0.187217		1.48019e-07	5577.64	0.0884672
1.38107e-07	6735.89	0.225902		1.38107e-07	4632.12	0.0590069		1.38107e-07	6119.12	0.122517		1.38107e-07	6320.67	0.0327146		1.38107e-07	13121.3	0.224011		1.38107e-07	4822.01	0.176826		1.38107e-07	5588.11	0.0829522
1.28858e-07	6766.63	0.213884		1.28858e-07	4635.95	0.0552711		1.28858e-07	6133.16	0.115236		1.28858e-07	6324.58	0.0305903		1.28858e-07	13202.7	0.212068		1.28858e-07	4828.58	0.166898		1.28858e-07	5597.97	0.0777563
1.20229e-07	6796.15	0.202343		1.20229e-07	4639.56	0.051759		1.20229e-07	6146.47	0.108335		1.20229e-07	6328.24	0.0286		1.20229e-07	13280.9	0.200601		1.20229e-07	4834.85	0.157422		1.20229e-07	5607.26	0.0728641
1.12178e-07	6824.45	0.191277		1.12178e-07	4642.95	0.0484588		1.12178e-07	6159.08	0.101801		1.12178e-07	6331.67	0.0267356		1.12178e-07	13355.9	0.189611		1.12178e-07	4840.82	0.148392		1.12178e-07	5615.99	0.0682605
1.04665e-07	6851.55	0.180685		1.04665e-07	4646.13	0.045359		1.04665e-07	6171	0.095619		1.04665e-07	6334.88	0.0249896		1.04665e-07	13427.6	0.179091		1.04665e-07	4846.5	0.139796		1.04665e-07	5624.21	0.063931
9.76563e-08	6877.45	0.170559		9.76563e-08	4649.12	0.0424488		9.76563e-08	6182.27	0.0897762		9.76563e-08	6337.89	0.0233549		9.76563e-08	13496.1	0.169038		9.76563e-08	4851.91	0.131624		9.76563e-08	5631.94	0.0598614
9.11165e-08	6902.17	0.160893		9.11165e-08	4651.92	0.0397176		9.11165e-08	6192.91	0.0842579		9.11165e-08	6340.71	0.0218248		9.11165e-08	13561.6	0.159444		9.11165e-08	4857.04	0.123862		9.11165e-08	5639.19	0.0560379
8.50147e-08	6925.74	0.151679		8.50147e-08	4654.55	0.0371554		8.50147e-08	6202.96	0.07905		8.50147e-08	6343.34	0.0203929		8.50147e-08	13623.9	0.150299		8.50147e-08	4861.91	0.116499		8.50147e-08	5646.01	0.0524473
7.93215e-08	6948.18	0.142906		7.93215e-08	4657.02	0.0347526		7.93215e-08	6212.43	0.0741386		7.93215e-08	6345.81	0.0190531		7.93215e-08	13683.3	0.141594		7.93215e-08	4866.53	0.10952		7.93215e-08	5652.41	0.0490768
7.40096e-08	6969.52	0.134563		7.40096e-08	4659.33	0.0325		7.40096e-08	6221.36	0.0695098		7.40096e-08	6348.11	0.0177997		7.40096e-08	13739.7	0.133317		7.40096e-08	4870.9	0.102913		7.40096e-08	5658.41	0.0459142
6.90534e-08	6989.8	0.126638		6.90534e-08	4661.5	0.0303889		6.90534e-08	6229.77	0.0651502		6.90534e-08	6350.27	0.0166274		6.90534e-08	13793.3	0.125456		6.90534e-08	4875.03	0.0966617		6.90534e-08	5664.04	0.0429478
6.44291e-08	7009.03	0.119119		6.44291e-08	4663.53	0.0284109		6.44291e-08	6237.68	0.0610465		6.44291e-08	6352.28	0.0155311		6.44291e-08	13844.2	0.117998		6.44291e-08	4878.94	0.0907535		6.44291e-08	5669.32	0.0401664
6.01145e-08	7027.26	0.111991		6.01145e-08	4665.43	0.0265582		6.01145e-08	6245.13	0.0571859		6.01145e-08	6354.17	0.014506		6.01145e-08	13892.4	0.110929		6.01145e-08	4882.63	0.0851736		6.01145e-08	5674.27	0.0375593
5.60888e-08	7044.53	0.105241		5.60888e-08	4667.21	0.0248232		5.60888e-08	6252.13	0.0535559		5.60888e-08	6355.93	0.0135476		5.60888e-08	13938	0.104236		5.60888e-08	4886.11	0.0799077		5.60888e-08	5678.9	0.0351163
5.23327e-08	7060.87	0.0988541		5.23327e-08	4668.88	0.023199		5.23327e-08	6258.71	0.0501444		5.23327e-08	6357.58	0.0126518		5.23327e-08	13981.2	0.0979046		5.23327e-08	4889.39	0.0749416		5.23327e-08	5683.25	0.0328278
4.88281e-08	7076.31	0.0928168		4.88281e-08	4670.44	0.0216786		4.88281e-08	6264.89	0.0469397		4.88281e-08	6359.12	0.0118145		4.88281e-08	14022	0.09192		4.88281e-08	4892.49	0.0702615		4.88281e-08	5687.31	0.0306845
4.55583e-08	7090.9	0.0871143		4.55583e-08	4671.9	0.0202559		4.55583e-08	6270.7	0.0439305		4.55583e-08	6360.56	0.0110319		4.55583e-08	14060.5	0.0862679		4.55583e-08	4895.4	0.0658536		4.55583e-08	5691.12	0.0286777
4.25074e-08	7104.66	0.0817321		4.25074e-08	4673.27	0.0189248		4.25074e-08	6276.15	0.0411062		4.25074e-08	6361.91	0.0103007		4.25074e-08	14096.9	0.0809339		4.25074e-08	4898.15	0.0617046		4.25074e-08	5694.69	0.0267992
3.96608e-08	7117.65	0.0766558		3.96608e-08	4674.55	0.0176795		3.96608e-08	6281.26	0.0384564		3.96608e-08	6363.16	0.0096175		3.96608e-08	14131.2	0.0759035		3.96608e-08	4900.73	0.0578015		3.96608e-08	5698.03	0.0250412
3.70048e-08	7129.89	0.0718714		3.70048e-08	4675.74	0.0165149		3.70048e-08	6286.05	0.0359711		3.70048e-08	6364.34	0.00897919		3.70048e-08	14163.5	0.0711629		3.70048e-08	4903.16	0.0541315		3.70048e-08	5701.15	0.0233962
3.45267e-08	7141.41	0.067365		3.45267e-08	4676.86	0.0154258		3.45267e-08	6290.54	0.033641		3.45267e-08	6365.44	0.00838288		3.45267e-08	14194	0.066698		3.45267e-08	4905.44	0.0506825		3.45267e-08	5704.07	0.0218573
3.22145e-08	7152.26	0.0631228		3.22145e-08	4677.91	0.0144074		3.22145e-08	6294.76	0.031457		3.22145e-08	6366.46	0.00782587		3.22145e-08	14222.6	0.0624953		3.22145e-08	4907.58	0.0474427		3.22145e-08	5706.8	0.0204179
3.00572e-08	7162.47	0.0591318		3.00572e-08	4678.89	0.0134554		3.00572e-08	6298.7	0.0294106		3.00572e-08	6367.42	0.00730559		3.00572e-08	14249.6	0.0585417		3.00572e-08	4909.59	0.0444007		3.00572e-08	5709.36	0.0190717
2.80444e-08	7172.07	0.0553789		2.80444e-08	4679.8	0.0125655		2.80444e-08	6302.4	0.0274937		2.80444e-08	6368.31	0.00681967		2.80444e-08	14274.9	0.0548244		2.80444e-08	4911.48	0.0415456		2.80444e-08	5711.75	0.017813
2.61663e-08	7181.09	0.0518518		2.61663e-08	4680.65	0.0117338		2.61663e-08	6305.86	0.0256985		2.61663e-08	6369.15	0.00636586		2.61663e-08	14298.8	0.0513309		2.61663e-08	4913.25	0.0388669		2.61663e-08	5713.98	0.0166363
2.44141e-08	7189.57	0.0485384		2.44141e-08	4681.45	0.0109565		2.44141e-08	6309.11	0.0240176		2.44141e-08	6369.93	0.00594208		2.44141e-08	14321.1	0.0480493		2.44141e-08	4914.91	0.0363547		2.44141e-08	5716.07	0.0155362
2.27791e-08	7197.53	0.0454272		2.27791e-08	4682.2	0.0102302		2.27791e-08	6312.14	0.0224443		2.27791e-08	6370.65	0.00554634		2.27791e-08	14342.1	0.0449681		2.27791e-08	4916.47	0.0339993		2.27791e-08	5718.02	0.0145081
2.12537e-08	7205	0.042507		2.12537e-08	4682.89	0.00955156		2.12537e-08	6314.98	0.0209719		2.12537e-08	6371.33	0.00517683		2.12537e-08	14361.9	0.0420762		2.12537e-08	4917.93	0.0317917		2.12537e-08	5719.84	0.0135472
1.98304e-08	7212.01	0.039767		1.98304e-08	4683.54	0.00891755		1.98304e-08	6317.64	0.0195942		1.98304e-08	6371.97	0.00483182		1.98304e-08	14380.4	0.0393631		1.98304e-08	4919.3	0.0297233		1.98304e-08	5721.55	0.0126493
1.85024e-08	7218.58	0.0371973		1.85024e-08	4684.15	0.00832528		1.85024e-08	6320.12	0.0183053		1.85024e-08	6372.56	0.00450969		1.85024e-08	14397.7	0.0368185		1.85024e-08	4920.58	0.0277857		1.85024e-08	5723.14	0.0118103
1.72633e-08	7224.74	0.0347879		1.72633e-08	4684.72	0.00777203		1.72633e-08	6322.45	0.0170998		1.72633e-08	6373.11	0.00420895		1.72633e-08	14414	0.0344329		1.72633e-08	4921.78	0.0259711		1.72633e-08	5724.63	0.0110265
1.61073e-08	7230.52	0.0325296		1.61073e-08	4685.25	0.00725529		1.61073e-08	6324.62	0.0159725		1.61073e-08	6373.63	0.00392819		1.61073e-08	14429.2	0.032197		1.61073e-08	4922.9	0.0242723		1.61073e-08	5726.02	0.0102942
1.50286e-08	7235.93	0.0304135		1.50286e-08	4685.75	0.00677267		1.50286e-08	6326.66	0.0149183		1.50286e-08	6374.11	0.00366609		1.50286e-08	14443.5	0.030102		1.50286e-08	4923.96	0.0226821		1.50286e-08	5727.31	0.0096102
1.40222e-08	7241	0.0284313		1.40222e-08	4686.21	0.00632195		1.40222e-08	6328.56	0.0139328		1.40222e-08	6374.56	0.00342142		1.40222e-08	14456.9	0.0281395		1.40222e-08	4924.94	0.0211939		1.40222e-08	5728.53	0.00897131
1.30832e-08	7245.75	0.026575		1.30832e-08	4686.64	0.00590105		1.30832e-08	6330.33	0.0130116		1.30832e-08	6374.98	0.00319302		1.30832e-08	14469.4	0.0263018		1.30832e-08	4925.86	0.0198015		1.30832e-08	5729.66	0.0083746
1.2207e-08	7250.2	0.0248369		1.2207e-08	4687.04	0.00550803		1.2207e-08	6332	0.0121505		1.2207e-08	6375.38	0.00297983		1.2207e-08	14481.2	0.0245812		1.2207e-08	4926.72	0.0184989		1.2207e-08	5730.72	0.00781732
1.13896e-08	7254.36	0.0232099		1.13896e-08	4687.42	0.00514104		1.13896e-08	6333.55	0.0113458		1.13896e-08	6375.74	0.00278083		1.13896e-08	14492.1	0.0229706		1.13896e-08	4927.53	0.0172805		1.13896e-08	5731.71	0.00729691
1.06268e-08	7258.25	0.0216873		1.06268e-08	4687.77	0.00479839		1.06268e-08	6335	0.0105938		1.06268e-08	6376.08	0.00259508		1.06268e-08	14502.4	0.0214634		1.06268e-08	4928.28	0.0161411		1.06268e-08	5732.63	0.00681095
9.91519e-09	7261.9	0.0202626		9.91519e-09	4688.1	0.00447848		9.91519e-09	6336.35	0.00989115		9.91519e-09	6376.4	0.00242172		9.91519e-09	14512	0.0200532		9.91519e-09	4928.99	0.0150758		9.91519e-09	5733.49	0.00635719
9.2512e-09	7265.31	0.0189299		9.2512e-09	4688.41	0.0041798		9.2512e-09	6337.62	0.00923471		9.2512e-09	6376.7	0.0022599		9.2512e-09	14521	0.0187339		9.2512e-09	4929.64	0.0140797		9.2512e-09	5734.29	0.00593351
8.63167e-09	7268.5	0.0176832		8.63167e-09	4688.69	0.00390097		8.63167e-09	6338.8	0.00862146		8.63167e-09	6376.98	0.00210888		8.63167e-09	14529.4	0.0175		8.63167e-09	4930.26	0.0131487		8.63167e-09	5735.04	0.00553794
8.05364e-09	7271.48	0.0165174		8.05364e-09	4688.96	0.00364067		8.05364e-09	6339.91	0.00804862		8.05364e-09	6377.24	0.00196793		8.05364e-09	14537.3	0.0163461		8.05364e-09	4930.84	0.0122785		8.05364e-09	5735.74	0.00516863
7.51431e-09	7274.27	0.0154273		7.51431e-09	4689.21	0.00339769		7.51431e-09	6340.94	0.00751355		7.51431e-09	6377.48	0.00183639		7.51431e-09	14544.7	0.0152672		7.51431e-09	4931.37	0.0114652		7.51431e-09	5736.4	0.00482385
7.0111e-09	7276.87	0.0144082		7.0111e-09	4689.44	0.00317086		7.0111e-09	6341.9	0.00701382		7.0111e-09	6377.71	0.00171362		7.0111e-09	14551.5	0.0142585		7.0111e-09	4931.88	0.0107053		7.0111e-09	5737.01	0.00450198
6.54159e-09	7279.31	0.0134555		6.54159e-09	4689.66	0.00295914		6.54159e-09	6342.8	0.00654711		6.54159e-09	6377.92	0.00159904		6.54159e-09	14558	0.0133156		6.54159e-09	4932.35	0.00999524		6.54159e-09	5737.58	0.00420152
6.10352e-09	7281.59	0.0125651		6.10352e-09	4689.86	0.00276152		6.10352e-09	6343.64	0.00611127		6.10352e-09	6378.11	0.00149212		6.10352e-09	14564	0.0124343		6.10352e-09	4932.78	0.00933185		6.10352e-09	5738.11	0.00392105
5.69478e-09	7283.72	0.0117329		5.69478e-09	4690.05	0.00257706		5.69478e-09	6344.43	0.00570428		5.69478e-09	6378.3	0.00139234		5.69478e-09	14569.6	0.0116107		5.69478e-09	4933.19	0.00871212		5.69478e-09	5738.61	0.00365925
5.31342e-09	7285.71	0.0109553		5.31342e-09	4690.23	0.00240489		5.31342e-09	6345.16	0.00532425		5.31342e-09	6378.47	0.00129922		5.31342e-09	14574.8	0.0108411		5.31342e-09	4933.58	0.00813323		5.31342e-09	5739.07	0.00341487
4.9576e-09	7287.56	0.0102287		4.9576e-09	4690.4	0.0022442		4.9576e-09	6345.85	0.00496942		4.9576e-09	6378.63	0.00121232		4.9576e-09	14579.8	0.010122		4.9576e-09	4933.94	0.00759252		4.9576e-09	5739.51	0.00318678
4.6256e-09	7289.3	0.00954982		4.6256e-09	4690.55	0.00209422		4.6256e-09	6346.49	0.00463813		4.6256e-09	6378.78	0.00113122		4.6256e-09	14584.3	0.00945015		4.6256e-09	4934.27	0.00708751		4.6256e-09	5739.91	0.00297388
4.31584e-09	7290.92	0.00891564		4.31584e-09	4690.69	0.00195425		4.31584e-09	6347.08	0.00432883		4.31584e-09	6378.92	0.00105555		4.31584e-09	14588.6	0.00882255		4.31584e-09	4934.58	0.00661587		4.31584e-09	5740.29	0.00277518
4.02682e-09	7292.44	0.00832325		4.02682e-09	4690.83	0.00182361		4.02682e-09	6347.64	0.00404008		4.02682e-09	6379.05	0.000984928		4.02682e-09	14592.6	0.0082363		4.02682e-09	4934.87	0.00617544		4.02682e-09	5740.64	0.00258972
3.75715e-09	7293.85	0.00776994		3.75715e-09	4690.95	0.00170169		3.75715e-09	6348.16	0.00377052		3.75715e-09	6379.17	0.000919031		3.75715e-09	14596.3	0.00768872		3.75715e-09	4935.14	0.00576416		3.75715e-09	5740.97	0.00241663
3.50555e-09	7295.17	0.00725315		3.50555e-09	4691.07	0.00158792		3.50555e-09	6348.64	0.00351888		3.50555e-09	6379.28	0.000857539		3.50555e-09	14599.8	0.0071773		3.50555e-09	4935.4	0.00538014		3.50555e-09	5741.27	0.00225509
3.27079e-09	7296.41	0.00677051		3.27079e-09	4691.18	0.00148173		3.27079e-09	6349.1	0.00328398		3.27079e-09	6379.39	0.000800157		3.27079e-09	14603.1	0.00669968		3.27079e-09	4935.64	0.00502157		3.27079e-09	5741.56	0.00210433
3.05176e-09	7297.56	0.0063198		3.05176e-09	4691.28	0.00138264		3.05176e-09	6349.52	0.00306472		3.05176e-09	6379.48	0.000746613		3.05176e-09	14606.1	0.00625366		3.05176e-09	4935.86	0.0046868		3.05176e-09	5741.83	0.00196363
2.84739e-09	7298.64	0.00589892		2.84739e-09	4691.38	0.00129017		2.84739e-09	6349.92	0.00286005		2.84739e-09	6379.58	0.000696649		2.84739e-09	14609	0.00583716		2.84739e-09	4936.06	0.00437424		2.84739e-09	5742.08	0.00183233
2.65671e-09	7299.64	0.00550593		2.65671e-09	4691.46	0.00120387		2.65671e-09	6350.28	0.00266902		2.65671e-09	6379.66	0.000650027		2.65671e-09	14611.6	0.00544826		2.65671e-09	4936.26	0.00408246		2.65671e-09	5742.31	0.00170979
2.4788e-09	7300.58	0.00513899		2.4788e-09	4691.55	0.00112334		2.4788e-09	6350.63	0.00249071		2.4788e-09	6379.74	0.000606523		2.4788e-09	14614.1	0.00508515		2.4788e-09	4936.44	0.00381006		2.4788e-09	5742.53	0.00159544
2.3128e-09	7301.46	0.0047964		2.3128e-09	4691.62	0.00104819		2.3128e-09	6350.95	0.00232429		2.3128e-09	6379.82	0.000565928		2.3128e-09	14616.4	0.00474613		2.3128e-09	4936.6	0.00355578		2.3128e-09	5742.73	0.00148873
2.15792e-09	7302.28	0.00447655		2.15792e-09	4691.7	0.000978066		2.15792e-09	6351.25	0.00216897		2.15792e-09	6379.89	0.00052805		2.15792e-09	14618.6	0.00442962		2.15792e-09	4936.76	0.00331841		2.15792e-09	5742.92	0.00138914
2.01341e-09	7303.04	0.00417794		2.01341e-09	4691.76	0.000912626		2.01341e-09	6351.53	0.00202401		2.01341e-09	6379.95	0.000492705		2.01341e-09	14620.6	0.00413413		2.01341e-09	4936.91	0.00309684		2.01341e-09	5743.09	0.00129621
1.87858e-09	7303.75	0.00389918		1.87858e-09	4691.83	0.000851562		1.87858e-09	6351.79	0.00188871		1.87858e-09	6380.01	0.000459725		1.87858e-09	14622.5	0.00385828		1.87858e-09	4937.05	0.00289003		1.87858e-09	5743.26	0.0012095
1.75277e-09	7304.42	0.00363895		1.75277e-09	4691.88	0.00079458		1.75277e-09	6352.03	0.00176245		1.75277e-09	6380.07	0.000428952		1.75277e-09	14624.2	0.00360078		1.75277e-09	4937.17	0.00269699		1.75277e-09	5743.41	0.00112857
1.6354e-09	7305.04	0.00339604		1.6354e-09	4691.94	0.000741408		1.6354e-09	6352.26	0.00164461		1.6354e-09	6380.12	0.000400238		1.6354e-09	14625.9	0.00336041		1.6354e-09	4937.29	0.00251681		1.6354e-09	5743.56	0.00105306
1.52588e-09	7305.62	0.00316929		1.52588e-09	4691.99	0.000691792		1.52588e-09	6352.47	0.00153464		1.52588e-09	6380.17	0.000373445		1.52588e-09	14627.4	0.00313603		1.52588e-09	4937.4	0.00234865		1.52588e-09	5743.69	0.000982596
1.4237e-09	7306.16	0.00295764		1.4237e-09	4692.04	0.000645494		1.4237e-09	6352.67	0.00143201		1.4237e-09	6380.22	0.000348445		1.4237e-09	14628.8	0.0029266		1.4237e-09	4937.51	0.0021917		1.4237e-09	5743.81	0.000916843
1.32835e-09	7306.67	0.00276009		1.32835e-09	4692.08	0.000602293		1.32835e-09	6352.85	0.00133624		1.32835e-09	6380.26	0.000325118		1.32835e-09	14630.1	0.00273112		1.32835e-09	4937.6	0.00204521		1.32835e-09	5743.93	0.000855487
1.2394e-09	7307.14	0.0025757		1.2394e-09	4692.12	0.000561982		1.2394e-09	6353.03	0.00124686		1.2394e-09	6380.3	0.000303353		1.2394e-09	14631.4	0.00254866		1.2394e-09	4937.69	0.0019085		1.2394e-09	5744.04	0.000798235
1.1564e-09	7307.58	0.00240361		1.1564e-09	4692.16	0.000524367		1.1564e-09	6353.19	0.00116346		1.1564e-09	6380.34	0.000283044		1.1564e-09	14632.6	0.00237836		1.1564e-09	4937.78	0.00178091		1.1564e-09	5744.14	0.000744812
1.07896e-09	7307.99	0.00224298		1.07896e-09	4692.2	0.000489269		1.07896e-09	6353.34	0.00108563		1.07896e-09	6380.37	0.000264094		1.07896e-09	14633.6	0.00221942		1.07896e-09	4937.86	0.00166184		1.07896e-09	5744.24	0.000694962
1.0067e-09	7308.37	0.00209307		1.0067e-09	4692.23	0.000456519		1.0067e-09	6353.48	0.001013		1.0067e-09	6380.4	0.000246413		1.0067e-09	14634.6	0.00207108		1.0067e-09	4937.93	0.00155071		1.0067e-09	5744.32	0.000648447
9.39289e-10	7308.73	0.00195316		9.39289e-10	4692.26	0.00042596		9.39289e-10	6353.61	0.000945222		9.39289e-10	6380.44	0.000229915		9.39289e-10	14635.6	0.00193264		9.39289e-10	4938	0.00144701		9.39289e-10	5744.41	0.000605043
8.76387e-10	7309.07	0.00182259		8.76387e-10	4692.29	0.000397446		8.76387e-10	6353.73	0.000881978		8.76387e-10	6380.46	0.000214522		8.76387e-10	14636.5	0.00180344		8.76387e-10	4938.06	0.00135023		8.76387e-10	5744.48	0.000564544
8.17698e-10	7309.38	0.00170073		8.17698e-10	4692.32	0.00037084		8.17698e-10	6353.84	0.000822961		8.17698e-10	6380.49	0.000200159		8.17698e-10	14637.3	0.00168286		8.17698e-10	4938.12	0.00125992		8.17698e-10	5744.56	0.000526754
7.62939e-10	7309.67	0.00158701		7.62939e-10	4692.34	0.000346014		7.62939e-10	6353.95	0.000767891		7.62939e-10	6380.51	0.000186757		7.62939e-10	14638.1	0.00157033		7.62939e-10	4938.18	0.00117564		7.62939e-10	5744.62	0.000491493
